# Supplementary material for: Soil protist function varies with elevation in the Swiss Alps
Source: Environ Microbiol. 2021 Aug 10;24(4):1689–702. doi: 10.1111/1462-2920.15686 (PMC9290697; doi:10.1111/1462-2920.15686)
Supplement: Supplementary file 2 — Additional File 2. Metadata. [file EMI-24-1689-s001.csv]

plotID	longitude	latitude	altitude	pH	bulkSoilWaterContent	bio1	bio12	Alliance	C.N	TOC
100	7.130832105	46.34711986	1352.390015	5.45	80.71993622	57	15144	Poion_alpinae	9.336596253	4.258456211
105	7.117564876	46.37758706	2274.01001	5.83	67.74017467	23	18299	Caricion_ferruginae	11.55047558	7.340806561
109	7.114543465	46.24996082	1470.339966	7.69	138.2269904	59	16424	Caricion_ferruginae	14.65671563	9.10963821
111	7.134360927	46.39741461	1751.449951	4.69	45.37309119	37	16824	Nardion	10.72763653	3.534053407
128	7.16177149	46.37952551	2295.929932	4.18	176.4901811	18	19920	Poion_alpinae	15.72643372	16.0142021
134	7.157940851	46.38131067	2421.629883	5.02	60.57211301	15	19792	Poion_alpinae	12.66551492	4.523002338
145	7.173447953	46.37412651	2004.709961	5.23	224.4964263	23	19321	Poion_alpinae	9.880872687	7.160851931
152	7.159291355	46.37905615	2349.26001	4.9	106.0639552	16	19951	Elynion	12.24112229	11.90467342
16	7.008465243	46.37271522	2150.179932	7.09	60.10631229	27	17551	Poion_alpinae	9.742551237	10.66581289
164	6.874926975	46.49810655	764.1790161	5.71	54.95147972	92	14818	Cynosurion	10.39776672	3.433658817
174	7.131766942	46.3830535	1952.839966	6.79	67.3973679	31	18818	Adenostylion	11.14928687	4.357780265
187	7.162679985	46.46226698	1218.530029	6.25	39.08945293	62	13848	Cynosurion	11.66611857	4.086897042
192	6.864255949	46.49084916	751.7059937	7.01	35.48912159	91	14240	Polygono_Trisetion	8.909549055	4.107845073
197	7.12835006	46.25750303	1595.290039	5.75	101.5640529	50	18241	Rumicion_alpini	9.740910302	9.588308543
20	7.163667723	46.26346624	2323.129883	8.395	8.887575841	14	21350	Arabidion_caerulae	22.25896184	0.486834888
214	7.117576014	46.39292629	1606.77002	5.91	66.38516549	41	16996	Rumicion_alpini	NA	NA
216	7.016630434	46.31523343	1007.900024	5.575	40.37436717	77	13100	Cynosurion	9.880757589	3.649932954
22	7.031305392	46.2748006	809.3690186	6.17	41.66241342	87	12017	Polygono_Trisetion	7.040831926	5.205756319
228	7.113199298	46.46283717	906.4879761	6.07	62.62386519	67	12913	Cynosurion	8.306047859	4.749691199
239	7.145759687	46.46130689	1208.75	6.12	64.02544824	62	13362	Cynosurion	9.635441061	7.591477149
241	7.124379078	46.32082559	1669.77002	6.62	64.30151707	43	17046	Cynosurion	14.01763707	9.091927718
250	7.047868511	46.35282002	902.3270264	7.44	30.92616123	69	13312	Polygono_Trisetion	9.903101282	5.599964333
252	7.007770177	46.24127067	425.1319885	6.07	24.04259476	101	10060	Arrhenatherion	9.066976385	4.044721118
253	7.132295676	46.30747663	1590.810059	5.85	109.3894971	45	17411	Poion_alpinae	9.5755793	6.172382213
255	7.121382049	46.39922126	1479.410034	6.05	428.8970051	45	16555	Calthion	NA	NA
263	7.018492615	46.22963914	584.0319824	7.1	28.5917012	97	10510	Arrhenatherion	9.14553337	5.418742433
269	7.027651344	46.24148994	493.7990112	6.27	29.43558723	103	11178	Polygono_Trisetion	9.59887252	5.21510437
27	6.990126958	46.38977699	1488.26001	5.96	49.29974972	50	17018	Cynosurion	12.41420724	4.472584384
270	7.031640357	46.22992872	599.809021	6.35	26.23673628	99	12188	Arrhenatherion	15.27813965	5.24291612
271	7.118006167	46.31194308	1526.459961	4.9	60.52498738	45	17243	Cynosurion	8.643214622	4.6532893
274	7.15056982	46.28772106	1964.109985	4.52	115.4077981	33	18716	Poion_alpinae	15.28908588	10.46574713
277	7.027753657	46.2279633	574.8839722	6.98	35.44310844	99	11692	Arrhenatherion	8.97869239	5.160736842
279	7.017404654	46.22434901	466.0759888	6.69	45.12698991	100	10531	Arrhenatherion	9.415530059	5.754933927
284	7.021145036	46.23785237	531.6040039	5.25	35.9740515	100	10564	Polygono_Trisetion	9.360570051	4.176541418
285	7.008228454	46.23776498	484.6229858	5.5	33.74333976	99	10104	Arrhenatherion	9.85339395	4.573067935
298	7.122287347	46.25079697	1481.589966	8.56	3.582634638	58	17535	Petasition_paradoxi	13.17747893	0.663772592
302	7.124844335	46.25351093	1498.25	7.98	13.7299339	55	17675	Seslerion	15.00691786	1.808040187
304	7.1144603	46.24803012	1583.829956	7.56	97.48320852	54	16596	Caricion_ferruginae	11.88071565	6.544349573
305	6.91025227	46.45334075	705.1630249	7	31.81536407	96	14782	Cynosurion	NA	NA
308	6.903678268	46.45778448	600.5180054	7.62	30.85769318	100	14559	Arrhenatherion	9.025592498	6.721844649
310	6.908769684	46.46497984	812.5310059	5.085	27.3513279	90	15362	Polygono_Trisetion	10.94145204	3.811454368
315	6.910061719	46.46678958	866.6190186	7.05	31.46474321	87	15569	Arrhenatherion	10.39480023	7.653926145
336	7.020097412	46.37637223	1879.530029	7.79	30.41378824	36	17507	Seslerion	9.44243067	4.114109248
337	7.01884576	46.37368422	1905.290039	5.93	182.2079486	32	17487	Seslerion	12.39026821	33.87675056
357	7.199530052	46.37515088	2038.699951	5.86	105.8746376	37	17984	Poion_alpinae	10.87686314	9.763572802
364	7.199512088	46.3742162	2032.550049	4.81	101.1112725	37	18005	Poion_alpinae	12.49551091	9.4571895
373	7.01241871	46.37271933	2112.810059	5.77	75.78876706	26	17592	Caricion_ferruginae	10.53644342	7.463976446
388	7.075814391	46.21559186	2521.73999	7.18	26.45303646	14	20285	Arabidion_caerulae	10.11006449	2.044645935
391	7.14242415	46.3488718	1331.369995	6.5	59.88332578	56	15001	Cynosurion	10.15668702	5.141919906
393	7.077196332	46.20477927	2490.449951	8.81	4.296325064	12	21119	Drabion_hoppeanae	NA	0.109857196
394	7.070654859	46.2047491	2650.76001	7.88	12.68201151	5	21026	Potentillon	35.40444356	3.016379607
405	7.123462318	46.25525494	1399.410034	7.425	105.1950163	61	17372	Caricion_ferruginae	15.39550144	14.43722754
437	7.215256482	46.33197746	2724.550049	8.38	11.10528523	3	23871	NA	11.05232979	0.424530574
441	7.07452875	46.21192746	2544.479981	5.5	45.71460666	11	20829	Arabidion_caerulae	12.80425304	1.493256179
452	7.070678379	46.20740374	2568.120117	7.93	10.18935334	8	21316	Arabidion_caerulae	9.089202527	1.205491771
462	7.206222062	46.32557765	2887.080078	8.23	11.24915631	6	24486	Thlaspion_rotundifolii	4.736509625	0.324916368
465	7.072185588	46.36267003	1049.060059	7.67	9.372619229	66	14181	Petasition_paradoxi	37.81998552	7.641040608
475	7.069376385	46.20565706	2538.01001	7.87	14.50731617	10	21118	Potentillon	8.15971453	2.333134232
479	7.073234455	46.21015747	2591.25	7.16	24.87524573	7	21122	Arabidion_caerulae	10.92890768	2.973266586
486	7.203389631	46.32686991	2953.620117	8.06	11.49483573	0	23751	Thlaspion_rotundifolii	8.185541091	0.57171142
49	7.074488413	46.21466465	2523.850098	6.53	26.33216052	14	20439	Elynion	9.06745889	1.464460475
491	7.186878812	46.29228424	2111.899902	8.34	5.032099378	15	21970	Petasition_paradoxi	14.80775784	0.454184635
496	7.068234153	46.37118589	1339.170044	6.08	34.40023753	58	15319	Polygono_Trisetion	10.35547167	5.027060016
504	7.025078883	46.40969856	1360.650024	5.44	184.862165	52	16417	Calthion	11.90687266	10.95654868
506	7.070659492	46.20923965	2619.179932	7.85	10.49177042	5	21319	Thlaspion_rotundifolii	9.727090237	2.802445472
509	7.066596554	46.42243754	1344.979981	7.13	103.5780603	50	15689	Caricion_ferruginae	11.60901976	7.546403674
548	7.188632963	46.29319132	2119.780029	7.52	20.15333098	15	21832	Caricion_ferruginae	11.2327968	6.748446469
556	7.152559545	46.28835851	1924.599976	4.6	415.2630874	33	19019	Caricion_fuscae	14.73872755	36.69215779
562	7.161760038	46.28005861	1990.530029	4.74	155.4747263	26	20259	Rumicion_alpini	10.98167081	9.392378337
566	7.151574308	46.28769122	1950.670044	5.52	77.84029038	33	18901	Rumicion_alpini	4.469235413	4.929096421
572	7.165213298	46.27986554	1958.229981	5.35	153.3856291	25	20529	Rumicion_alpini	11.2765036	6.560041169
575	7.19115268	46.28812331	2055.800049	5.675	79.39403151	16	21302	Caricion_ferruginae	11.59750473	8.064678743
578	7.165589608	46.28866155	1903.119995	5.27	104.877836	26	20673	Rumicion_alpini	9.706364027	6.848197426
58	7.109327431	46.25073831	1261.459961	6.13	31.20502044	67	15615	Cynosurion	12.07658817	12.17313053
588	7.162722169	46.26758485	2263.830078	6.38	71.4970362	19	20813	NA	10.34965676	5.888930698
589	7.161270111	46.26311493	2326.659912	8.71	7.887449754	15	21355	Thlaspion_rotundifolii	NA	0.286023355
593	7.163290017	46.2622374	2364.530029	8.56	5.679227674	13	21493	NA	21.40016457	0.520759028
597	7.165348191	46.26432492	2330.840088	8.56	6.22494586	14	21281	Arabidion_caerulae	NA	0.494419694
599	7.16397129	46.26499804	2333.27002	8.31	9.312502399	15	21165	Arabidion_caerulae	14.36864213	0.394358352
601	7.162484272	46.26333111	2333.110107	8.46	7.144890069	15	21344	Arabidion_caerulae	8.654650903	0.458104965
602	7.165754744	46.26446533	2331.040039	8.62	7.221471526	14	21272	Arabidion_caerulae	NA	0.348656373
610	7.153652731	46.2887364	1936.939941	4.52	120.8903041	32	19152	Nardion	11.36229689	9.554595456
614	7.103679575	46.45801462	931.4190063	5.87	47.55753313	67	12914	Cynosurion	9.349848951	5.020925736
616	7.129389898	46.47073489	926.7800293	6.005	49.6924056	62	13245	Cynosurion	9.849735779	5.243384764
617	7.114811889	46.4667918	906.677002	6.135	47.55852231	63	13275	Cynosurion	10.13023487	5.664298891
618	6.900402928	46.50448687	832.3720093	6.19	46.59202756	88	15072	Cynosurion	9.889920668	3.778019247
624	6.89423865	46.51601678	821.6870117	7.09	47.21011334	88	14953	Cynosurion	9.381320035	4.474617602
625	6.874334224	46.50569145	939.007019	5.7	71.78704904	88	14967	Cynosurion	12.843386	5.624059869
627	7.048895768	46.35558169	930.8740234	6.85	30.07737868	68	13540	Mesobromion	10.86112323	5.4597342
631	6.910118451	46.47018666	970.4160156	5.42	25.26779288	81	15868	Mesobromion	11.60661602	3.989999094
639	7.046252194	46.34997262	839.5209961	8.12	13.6541819	70	13268	Petasition_paradoxi	8.628327666	1.499675405
640	7.051456923	46.35061493	1008.869995	5.34	39.90778689	70	13408	Cynosurion	11.13261518	5.274236304
642	7.052345779	46.3567747	959.8109741	7.02	19.85647285	67	13673	Mesobromion	9.588099403	7.340013075
645	7.16316964	46.47354861	1017.640015	6.91	36.991353	64	13687	Cynosurion	9.997751061	5.34352683
653	7.027757161	46.43615005	1077.060059	7.56	54.25435765	57	15746	Cynosurion	23.41283434	7.355024118
655	7.163260649	46.33970384	1197.069946	6.02	87.09065252	60	15818	Polygono_Trisetion	9.814678179	10.96155041
658	7.087635053	46.35489467	1104.27002	6.19	83.33711279	68	13957	Cynosurion	10.11576333	4.968281106
664	7.153873188	46.3441066	1194.619995	6.74	200.8707965	59	15319	Cynosurion	11.4075012	10.69624718
665	7.128318258	46.35895395	1233.430054	7.34	50.84332713	60	15806	Arrhenatherion	10.19893052	2.768005292
666	7.060288769	46.36520805	1176.130005	5.97	21.72811708	63	14545	Mesobromion	8.951472196	3.453858696
675	7.018045421	46.44418153	1146.189941	5.88	49.26565144	58	15581	Cynosurion	9.977418975	4.66197597
679	7.137834682	46.49101663	1239.150024	7.57	41.94527067	50	13932	Mesobromion	10.00450805	8.393408829
680	6.937224882	46.45275434	1091.550049	6.28	33.36104875	80	16409	Mesobromion	13.34178836	4.375360376
685	7.09171058	46.36160007	1214.959961	5.37	23.63074205	61	14596	Mesobromion	10.39286471	3.084524994
690	7.015359975	46.39820862	1426.410034	6.31	86.59533363	46	16556	Cynosurion	12.36849614	5.294033389
691	7.097575596	46.39885794	1440.900024	5.25	300.1343957	46	16404	Calthion	13.48236684	27.00105372
692	7.001218708	46.40141396	1414.709961	5.95	55.31987219	49	16746	Cynosurion	14.51990158	6.675407434
696	6.945742324	46.48292841	1444.310059	4.49	229.9514179	60	17512	Calthion	12.18457676	5.759511445
697	7.054536716	46.41698367	1392.400024	7.55	38.75570409	54	15473	Cynosurion	17.88048491	4.189228735
699	7.085596354	46.41962075	1462.839966	5.45	51.33076832	51	15671	Polygono_Trisetion	13.28730037	5.870471444
700	7.008496093	46.40804193	1462.839966	4.9	27.78794162	50	16819	Cynosurion	9.955751897	5.546041976
703	6.980449749	46.38005979	1513.060059	5.08	44.35479223	52	16916	Nardion	12.07779074	6.907455664
704	7.087684033	46.38413962	1389.660034	5.5	60.78730546	51	16384	Polygono_Trisetion	9.790768956	3.569386128
706	7.087139633	46.36515719	1325.910034	6.35	81.50296908	59	14713	Cynosurion	9.335173285	5.506702029
707	7.052454588	46.37516036	1309.089966	7.39	47.62829404	56	15627	Polygono_Trisetion	11.03629682	12.35922371
71	6.887337865	46.50377909	682.2459717	6.04	56.64079416	93	14962	Cynosurion	10.97901738	3.363911713
710	7.095108596	46.38380622	1448.839966	5.08	54.67328371	48	16635	Polygono_Trisetion	9.897738173	5.099984489
712	7.000521685	46.39658604	1500.349976	4.885	186.1502055	47	16685	Calthion	12.74593952	8.688906101
714	7.060999325	46.24703002	1492.579956	5.72	53.51891289	64	14208	Cynosurion	10.18955763	3.930332411
725	7.126412116	46.4905621	1522.410034	6.51	63.73024674	42	14118	Mesobromion	13.68219868	6.441281644
735	7.233706526	46.52562092	1636.819946	6.57	63.78692536	45	15549	Polygono_Trisetion	13.17051575	4.667449165
737	7.230029193	46.52615395	1680.109985	4.8	93.08656109	45	15606	Nardion	0	0
740	7.008649664	46.39325021	1593.319946	5.42	90.00670129	45	16778	Nardion	11.07524134	6.589137824
742	7.062271603	46.24492934	1530.449951	5.15	48.66425993	61	14524	Polygono_Trisetion	11.52594083	5.766491289
743	7.081032802	46.38977699	1678.810059	5.35	83.50206528	44	16712	Cynosurion	10.55033952	6.407649263
745	7.195630338	46.35917263	1661.339966	5.45	267.3274445	40	17681	Calthion	NA	NA
747	7.225573121	46.51661486	1673.560059	5.775	42.61108653	46	15428	Cynosurion	11.29742454	4.766344068
748	7.1228144	46.36874391	1716.099976	4.88	65.05384735	34	17807	Cynosurion	10.62220816	4.115557558
750	7.126171493	46.30702266	1568.819946	4.87	94.55034406	45	17391	Nardion	10.05447584	7.10516394
753	7.224293879	46.51324361	1702.030029	5.36	76.25471873	46	15358	Nardion	11.94490415	5.867183844
770	7.162969164	46.28417261	1956.479981	6.03	62.2797876	26	20385	Nardion	10.9885151	7.725351942
774	7.141881303	46.39387506	1909.569946	4.99	65.63191542	33	17370	Rumicion_alpini	8.342632123	2.569828041
775	7.140608015	46.39184503	1937.280029	5.07	103.9509431	33	17707	Nardion	0	0
777	7.204399493	46.37286805	1941.609985	4.56	105.3782376	38	17758	Nardion	9.799374023	6.809535713
782	7.156070139	46.29023666	1889.060059	4.89	105.6645316	32	19408	Nardion	10.83689717	7.777169623
784	7.014961464	46.36766249	1830.810059	6.32	66.63497095	33	17259	Seslerion	10.62883871	8.84512308
820	7.158365018	46.28507432	2012.52002	5.35	57.05692001	26	19858	Nardion	13.32783575	6.023534614
821	7.160335379	46.28237779	2001.130005	5.5	58.6799648	26	20162	Nardion	10.47845935	7.069190938
822	7.006227454	46.36667863	2056.719971	5.85	68.14670471	29	17285	Seslerion	10.66982531	14.03454261
823	7.141584907	46.38891778	2015.300049	5.27	68.45516202	32	18213	Nardion	12.22734008	2.716239621
825	7.193984444	46.37541509	2055.73999	5.36	69.92179926	35	18267	Nardion	12.36568153	5.339475955
826	7.014609904	46.37954352	2178.659912	6.43	186.8259487	32	17781	Poion_alpinae	11.49212269	22.20430217
827	7.19208448	46.29009632	2081.669922	6.67	158.5644938	15	21365	Poion_alpinae	13.99214271	22.55906853
829	7.020439077	46.37909376	2008.709961	6.1	118.5454784	35	17575	Seslerion	10.51340373	13.97642433
837	7.137029988	46.38979628	2018.400024	6.1	82.39807102	33	17969	Nardion	10.4989262	3.515428529
842	7.121032967	46.37795488	2246.070068	5.23	63.68152433	24	18572	Nardion	12.01841867	5.152369509
856	7.222037577	46.34479706	2290.229981	5.3	74.4344942	26	19536	Arabidion_caerulae	11.49960872	4.094483488
878	7.209898293	46.32766407	2809.179932	8.32	6.742987436	7	24661	Thlaspion_rotundifolii	7.144678063	0.326550345
879	7.213807033	46.3304489	2703.419922	8.47	10.330454	4	24228	Thlaspion_rotundifolii	NA	0.201842087
880	7.216343577	46.33351786	2698.560059	8.47	9.820707822	3	23590	Thlaspion_rotundifolii	NA	0.354275063
881	7.103922453	46.21064274	2898.570068	8.23	10.51474531	-4	21260	Thlaspion_rotundifolii	10.5876256	0.631618289
882	7.103468257	46.21054334	2895.320068	8.13	16.13395531	-4	21256	Thlaspion_rotundifolii	11.55234612	0.95729893
883	7.10296627	46.21020903	2910.729981	8.315	16.22221301	-4	21341	Thlaspion_rotundifolii	NA	0.189526654
891	7.195654491	46.51026854	1379.589966	6.41	151.9511647	51	15048	Cynosurion	12.44363285	7.94900262
894	7.124385113	46.38460206	1891.48999	5.93	47.41048593	35	18251	Rumicion_alpini	7.981810768	2.613285038
900	7.178505284	46.37538502	2111.320068	7.24	68.05586971	23	19099	Caricion_firmae	10.8675466	8.681350453
904	7.183893955	46.37643625	2257.899902	4.95	44.680064110000004	24	18802	Nardion	8.573459388	3.080559086
906	7.163736408	46.38086522	2251.969971	5.97	65.6015304	20	19701	Poion_alpinae	11.00023948	5.032474613
909	7.070424151	46.21108385	2629.26001	7.05	32.37062885	7	21035	Thlaspion_rotundifolii	13.49040165	3.25884672
912	7.20853223	46.32219181	2817.060059	8.3	17.22469834	3	25464	Thlaspion_rotundifolii	21.40744737	0.422208279
94	7.179947691	46.37867886	2175.979981	4.59	68.12933025	24	19057	Nardion	10.47677641	4.182285663
