# Supplementary material for: Soil protist function varies with elevation in the Swiss Alps
Source: Environ Microbiol. 2021 Aug 10;24(4):1689–702. doi: 10.1111/1462-2920.15686 (PMC9290697; doi:10.1111/1462-2920.15686)
Supplement: Supplementary file 3 — Additional File 3. ASV table. [file EMI-24-1689-s003.txt]

"16" "20" "22" "27" "49" "58" "71" "94" "100" "105" "109" "111" "128" "134" "145" "152" "164" "174" "187" "192" "197" "214" "216" "228" "239" "241" "250" "252" "253" "255" "263" "269" "270" "271" "274" "277" "279" "284" "285" "298" "302" "304" "305" "308" "310" "315" "336" "337" "357" "364" "373" "388" "391" "393" "394" "405" "437" "441" "452" "462" "465" "475" "479" "486" "491" "496" "504" "506" "509" "548" "556" "562" "566" "572" "575" "578" "588" "589" "593" "597" "599" "601" "602" "610" "614" "616" "617" "618" "624" "625" "627" "631" "639" "640" "642" "645" "653" "655" "658" "664" "665" "666" "675" "679" "680" "685" "690" "691" "692" "696" "697" "699" "700" "703" "704" "706" "707" "710" "712" "714" "725" "735" "737" "740" "742" "743" "745" "747" "748" "750" "753" "770" "774" "775" "777" "782" "784" "820" "821" "822" "823" "825" "826" "827" "829" "837" "842" "856" "878" "879" "880" "881" "882" "883" "891" "894" "900" "904" "906" "909" "912"
"AGCTCCAATAGCGTATATTAAAGTTGTTGCAGTTAAAAAGCTCGTAGTTGGATTTCTGTTTTGAGCGTCCGGTCGGCTCCCTCTGGGAGTGTGTACTTTTGCGACGTTCGAGGCATTTTTTGTGAGGACGCTTTTCTGCCATTAAGTTGGTGGTTTGGTGGACTTGCATCGTTTACTGTGAAAAAATTAGAGTGTTTAAAGCAGGCGTTTGCTCATTGAATACATTAGCATGGAATAATAAGATACGACCTTGGTGGTCTATTTTGTTGGTTTGCACACCAGGGTAATGATTAATAGGGACAGTTGGGGGTATTCATATTTCAGCGTCAGAGGTGAAATTCTTGGATCGCTGAAAGATGAGCTTAGGCGAAAGCATTTACCAAGGATGTTTTCA" 42 20 323 332 64 81 166 40 819 8 105 177 15 108 310 30 336 935 182 637 1002 746 1660 81 476 1133 306 2063 508 247 379 319 277 583 15 1513 36 2003 1373 260 122 642 30 769 436 103 1181 32 1185 189 0 137 736 7 0 7 5 9 7 16 354 0 0 39 0 12 0 14 213 310 161 163 427 48 286 411 127 0 48 39 57 16 57 326 553 373 713 11808 1491 2340 18 527 338 1762 16 15 414 47 1122 334 1278 1428 718 262 886 714 1126 31 71 160 1453 380 66 479 528 3762 132 998 194 1983 918 4235 124 588 2455 1305 82 1131 222 227 347 411 174 64 94 144 171 661 386 109 51 147 75 122 179 537 86 24 18 35 4 59 0 46 562 2069 145 79 125 0 0
"AGCTCCAAGAGCATATATTAAAGTTGTTGCAGTTAAAAAGCTCGTAGTTGGATTTCTGGTTTAATGCACCTGGCCCGCGGCCACTAGGCTTGTGAGTGCCGGCGCGCGTTTACCATCCTTCTAGAAAACGATTCTGCCATTCACTTGGTTGGGATCGCGATCTAGATCTTTTACTTTGAAAAAATTAGAGTGTTTAAAGCAGGCTTTTGCTATGAATACATTAGCATGGAATAATAATCTAGGACTTCGGTTCTATTTTGTTGGTTTCTATAACTGAAGTAATGATTGATAGGGATAGTTGGGGGTGCTAGTATTGGCCGGCCAGAGGTGAAATTCTTGGATTCGGTCAAGACTAACTTATGCGAAAGCATTCACCAAGGATGTCTTCT" 350 2746 835 91 475 680 316 415 240 0 311 251 67 106 440 40 882 114 694 352 542 411 615 47 95 0 221 663 334 76 734 129 193 935 80 1669 0 1023 1210 371 0 0 33 0 592 615 1642 623 2436 724 305 1644 759 945 498 310 0 691 132 552 251 204 587 1694 0 188 0 1344 491 453 152 278 529 579 213 807 163 0 115 33 92 503 24 387 139 0 125 1917 2691 2364 194 423 0 522 0 0 374 0 137 0 342 0 206 0 1246 741 1023 57 721 149 90 302 184 281 516 150 30 820 300 712 698 177 831 567 671 3096 0 890 1527 625 494 273 559 504 296 504 588 78 122 306 115 533 0 459 598 310 262 1134 75 17 96 694 307 24 363 647 0 190 48 224 121
"AGCTCCAATAGCGTATATTTAAGTTGTTGCAGTTAAAAAGCTCGTAGTTGGATTTCGGGTGGGTTCTAGCGGTCCGCCTATGGTGAGTACTGCTATGGCCTTCCTTTCTGTCGGGGACGGGCTTCTGGGCTTCACTGTCCGGGACTCGGAGTCGACGTGGTTACTTTGAGTAAATTAGAGTGTTCAAAGCAGGCTTACGCCCTGAATACTTTAGCATGGAATAACACGATAGGACTCTGGCCTATCTTGTTGGTCTGTAGGACTGGAGTAATGATTAAGAGGGACAGTCGGGGGCATTCGTATTTCATTGTCAGAGGTGAAATTCTTGGATTTATGAAAGACGAACTACTGCGAAAGCATTTGCCAAGGATGTTTTCA" 80 75 560 286 1076 38 1777 472 778 0 35 620 0 101 27 46 96 134 2000 18 80 403 547 49 58 457 107 427 330 49 744 249 73 815 11 142 47 1607 744 29 71 97 314 212 433 39 9 37 12 13 16 137 636 0 5 0 0 1001 0 9 10 0 19 10 0 21 0 0 52 31 51 101 29 6 18 1215 123 0 0 0 0 0 0 45 54 37 20 3918 243 609 10 1360 19 1236 100 0 10 32 908 35 1731 13620 2802 77 2567 687 905 28 87 52 31 654 622 342 705 378 80 475 72 753 290 332 426 1334 1348 1401 82 212 711 474 1135 31 965 283 343 630 595 109 183 39 90 14 0 19 6 381 184 993 14 24 6 31 5 36 736 1875 6 593 87 105 0
"AGCTCCAATAGCGTATATTAAGATTGTTGCAGTTGAAACGTCCGTAGTTGAATTTCACTCAGAAATAGAGTCCTCTTGCATTTCGCTTGAGAACTTTGTTTCGAGAGGGAATTTGCGCAAGCATTTTCTCAATGTTACTTTGAGCAAACTGGAGGGCTCCAGCCGGGTATTATGCCTTAACAGCTCAGCATGGAATAACAAGCTAGGATTTTGATCCATCTTGTTGGTAACATGGATTAAAATAATGGTTGATAAGGATGTACGGGGACATTCGGACTTGCTGGAGAGAGGTGAAATTCTAAGACCCAGCAAAGACGAACAAGTGCGAAAGCATTTGTCCAGTACTTGCCTG" 193 207 49 0 20 34610 0 0 64 0 27 0 27 2 58 19 51 11 0 56 107 38 14 0 0 0 0 0 0 0 0 0 0 0 0 0 0 8 0 0 0 0 0 0 0 0 0 0 0 6 0 0 74 0 0 42 0 0 14 5 0 0 0 0 0 0 0 0 0 0 0 0 16 0 0 0 0 0 0 56 35 46 0 0 0 0 0 0 0 543 12 0 0 0 0 13 0 0 0 191 0 105 15 5225 3 105 0 3 0 24 7 10 35 15 0 48 2363 116 72 38 43 105 207 274 29 129 15 49 19881 111 121 77 33 36 26 79 34 0 0 0 0 0 21 0 0 0 0 0 0 0 0 0 0 0 0 0 0 0 0 0 0
"AGCTCCAATAGCGTATATTAAAGTTGTTGCAGTTAAAAAGCTCGTAGTTGGATTTCTGGGAGGGTGCCAATGTCCGCTCGTTCGCGTGTGCAGCGGCGCCCTTCCATCCTTCTGTTAACGTTTCTTGGTATTCAGTTACTGGTTTCGGGCTCAGATATTTTACCTTGAGAAAATTAGAGTGTTTCAGGCAGGCTTGCGCCGGAATACATTAGCATGGAATAATAGAATAGGACTTTAGTCTCCTTTGTTGGTTTGAGGGACTGAAGTAATGATTAATAGGGATAGTTGGGGGCATTAGTATTTAATTGTCAGAGGTGAAATTCTCGGATTTGTTAAAGACTAACTTATGCGAAAGCATTTGCCAAGGATGTTTTCA" 114 1739 268 0 57 140 421 36 0 19 0 0 0 159 0 166 348 550 373 87 375 31 502 108 67 481 438 746 34 0 483 268 101 57 50 598 418 363 740 0 112 272 27 0 45 0 174 69 895 35 0 33 311 0 0 0 0 25 105 0 77 0 94 27 0 26 0 619 0 1012 0 0 152 0 51 270 0 0 22 31 244 0 47 0 322 235 0 909 1338 351 0 212 311 80 0 0 41 0 453 0 222 420 113 0 201 78 59 0 267 0 153 46 0 25 0 75 0 0 0 23 51 130 108 25 23 369 0 51 183 92 30 81 0 0 0 0 187 41 40 0 42 45 0 344 151 212 0 69 289 0 0 85 37 0 0 482 0 0 43 99 98
"AGCTCCAATAGCGTATATTAAAGTTGTTGCAGTTAAAACGCTCGTAGTTGAAACTTTGGTAGTAATAATGGGTTATCTCTTTGAGTATGTACCTATTGTTATTACCATTATTCCGATCTGTACGAAGGGTAATTCCTTTGTATTTTCGGAAGTGTTACTTTGAGAAAATTAGAGTGTTTCAAGCAGGCGTGATGCTTTGAATACTCCAGCATGGAATGACGACAAAGGACTCATATCCTTCTTGTTGGTTTAAGGAGTTGAGTAATGATTAAGAGGAACAGTCGGGGGTATTCGTATTCAGTCGTTAGAGGTGAAATTCTTAGATTGACTGAAGACGAACTACTGCGAAGGCATCTACCATGGATGTTTTCA" 0 0 0 126 0 0 0 0 0 0 0 0 0 0 0 0 0 0 0 0 0 0 35 127 242 286 12143 291 127 124 198 148 243 124 177 42 49 138 30 233 542 1532 55 202 165 0 0 0 0 0 0 0 18 0 0 0 0 0 0 12 0 0 0 0 0 0 0 0 0 0 0 0 0 0 0 0 0 0 0 0 55 0 0 0 0 0 0 0 0 0 0 0 0 394 0 0 0 0 0 0 0 0 0 0 0 0 0 0 0 0 0 0 0 0 87 0 0 15 369 215 41 12 0 21 9 453 39 0 507 14 58 11 7 0 0 64 16 0 54 80 0 0 0 0 0 0 247 0 0 0 0 0 0 0 0 0 0 21 0 0 0
"AGCTCCAATAGCGTATATTAAAGTTGTTGCAGTTAAAACGCTCGTAGTTGAAATTCTGCTAGTGAGAACGGGTCATCTCTTTGAGCTTGTACCTGTTGTCATTGGCATTAATCCGATCCATTCAGCGGGTCAAACCGTTGGATATTCGGAGCAGTTACTTTGAGAAAATTAGAGTGTTTCAAGCAGGCGTAATGCCTTGAATACTCCAGCATGGAATAACAAGTAAGGACTCAAGTTCTTCTTGTTGGTTTAAGAACCTGAGTAATGATTAAGAGGAACAGTCGGGGGTATTCGTACTCGGTCGTCAGAGGTGAAATTCTTAGATTGACTGAAGACGAACTACTGCGAAGGCATCTACCATGGATGTTTTCA" 0 26 1011 171 24 11 87 18 468 0 14 0 18 186 186 38 579 79 95 377 488 123 406 6 0 32 56 24 232 48 8 115 19 402 29 328 0 1098 431 0 0 159 0 30 335 23 0 0 66 0 0 0 146 0 0 42 0 0 0 0 7 0 0 0 0 0 0 0 0 0 0 0 763 0 167 0 0 0 0 0 0 0 0 327 0 0 0 0 93 1482 0 87 16 0 72 14 248 0 413 160 234 297 200 0 63 249 144 0 0 0 0 0 120 142 135 0 0 1068 263 223 328 159 344 57 1552 2166 0 173 189 244 427 97 171 0 81 59 55 397 65 135 0 310 0 0 0 90 25 423 0 0 0 18 0 0 38 47 0 32 0 0 0
"AGCTCCAATAGCGTATATTTAAGTTGTTGCAGTTAAAAAGCTCGTAGTTGGATTTCGGGTGGGTTCTAGCGGTCCGCCTATGGTGAGTACTGCTATGGCCTTCCTTTCTGTCGGGGACGGGCTTCTGGGCTTAACTGTCCGGGACTCGGAGTCGACGTGGTTACTTTGAGTAAATTAGAGTGTTCAAAGCAGGCTTACGCCCTGAATACTTTAGCATGGAATAACACGATAGGACTCTGGCCTATCTTGTTGGTCTGTAGGACTGGAGTAATGATTAAGAGGGACAGTCGGGGGCATTCGTATTTCATTGTCAGAGGTGAAATTCTTGGATTTATGAAAGACGAACTACTGCGAAAGCATTTGCCAAGGATGTTTTCA" 0 0 88 199 341 11 1118 84 78 0 0 0 9 0 0 0 321 98 697 103 0 0 35 14 0 0 0 664 0 0 149 0 0 0 0 0 0 1089 305 0 0 0 10 232 0 0 0 0 0 0 0 0 363 0 0 0 0 0 0 0 0 9 0 0 0 0 0 0 0 0 0 0 0 0 0 0 95 0 0 0 0 0 13 0 0 0 0 1692 141 0 0 484 0 0 84 0 11 0 385 0 531 8529 1266 0 1318 378 183 0 0 0 30 0 0 0 102 0 25 0 0 321 0 443 0 234 181 0 0 88 0 0 314 123 0 0 0 0 0 306 294 0 0 57 0 0 0 200 0 0 0 0 0 0 0 0 160 0 0 0 11 124 0
"AGCTCCAATAGCGTATATTAAAGTTGTTGCAGTTAAAACGCTCGTAGTTGAAATTTTGGTAACAATAATGGGTTATCTCTTTGAGTATATACCTATTGTTGTTATCATTGTTCTGCATTATGCACAGGGTAATGCTTGTGTATAGTCGGAATCGTTACTTTGAGAAAATTAGAGTGTTTCAAGCAGGCGTGATGCTTTGAATACTCCAGCATGGAATGACAACAAAGGACTCAAGTCCTTCTTGTTGGTTTAAGGAGTTGAGTAATGATTAAGAGGAACAGTCGGGGGTATTCGTATTCAGTCGTTAGAGGTGAAATTCTTAGATTGGCTGAAGACGAACTACTGCGAAGGCATCTACCATGGATGTTTTCA" 231 30 56 0 27 68 16 1248 663 9 307 47 0 164 47 0 0 280 252 46 93 103 502 0 0 386 26 17 138 0 329 24 0 0 103 0 0 229 21 109 31 245 5 7 0 0 80 8 93 48 421 0 93 0 0 156 0 0 0 0 0 0 0 36 0 0 0 0 315 525 29 163 203 21 89 942 0 0 2 0 4 5 0 269 0 9 0 0 0 0 0 0 0 258 0 0 296 0 53 0 36 54 143 136 0 0 13 1861 89 0 361 38 0 0 51 0 0 217 1035 165 544 150 24 153 498 1134 0 0 0 39 437 8 424 28 40 215 59 66 78 2664 56 215 0 0 80 182 10 0 12 31 6 23 0 42 141 136 229 259 353 0 0
"AGCTCCAAGAGCATATATTAAAGTTGTTGCAGTTAAAAAGCTCGTAGTTGGATTTCTGGTTTAATGCACCTGGCCCGCGGCCACTAGGCTTGTGAGTGCCGGCGCGCGTTTACCATCCTTCTAGAAAACGTTTCTGCCATTCACTTGGTGGGATCGCGATCTAGATCTTTTACTTTGAAAAAATTAGAGTGTTTAAAGCAGGCTTTTGCTATGAATACATTAGCATGGAATAATAATCTAGGACTTCGGTTCTATTTTGTTGGTTTCTATAACTGAAGTAATGATTGATAGGGATAGTTGGGGGTGCTAGTATTGGCCGGCCAGAGGTGAAATTCTTGGATTCGGTCAAGACTAACTTATGCGAAAGCATTCACCAAGGATGTCTTCT" 0 172 256 0 0 0 0 0 168 0 0 0 0 0 0 0 0 67 0 0 49 0 89 0 132 196 117 500 155 0 0 108 117 0 0 0 0 0 148 0 0 115 0 0 89 565 0 0 267 0 0 316 0 592 0 115 0 0 518 0 1707 83 610 419 6770 0 35 0 0 91 0 0 137 0 376 0 0 7 0 0 0 0 0 0 95 0 0 1260 0 201 0 60 0 570 0 20 87 0 0 0 0 0 76 0 72 0 0 0 114 0 287 352 0 0 132 0 0 151 0 261 0 0 74 0 55 0 57 595 129 0 115 92 0 0 0 0 0 0 0 0 0 0 0 119 187 0 0 0 0 0 0 0 0 0 0 0 0 0 0 0 0
"AGCTCCAAGAGCATATATTAAAGTTGTTGCAGTTAAAAAGCTCGTAGTTGGACTTCTGGTTTAATGCACCTGGCCCGCGGCCCACAAGGCCTGTGAGTGCCGGCGCGCGTTTACCATCCTTCCAGCAACGGCTACCCTTAACTGGGCGGCTGGAACTGGATCTTTTACTTTGAAAAAATTAGAGTGTTTAAAGCAGGCGTTTGCTCTGAATACATTAGCATGGAATAATAATCTAGGACTTCGGTTCTATTTTGTTGGTTTCTATAACTGAAGTAATGATTGATAGGGATAGTTGGGGGTGCTAGTATTGGCCGGTCAGAGGTGAAATTCTTGGATTCGGTCAAGACTAACTTATGCGAAAGCATTCACCAAGGATGTCTTCT" 22 0 39 19 83 262 83 68 196 0 0 101 146 44 65 116 591 57 80 51 225 137 313 0 0 68 0 126 193 0 26 278 60 194 60 122 0 235 191 10 0 17 0 0 498 0 132 347 978 361 41 172 329 13 212 5 0 201 105 0 253 122 436 30 0 25 0 315 10 0 24 66 119 0 69 270 38 0 0 0 0 0 0 141 0 0 0 87 525 822 0 56 17 404 0 0 11 0 0 60 447 756 12 0 225 1017 195 13 125 52 0 161 51 32 42 24 29 385 315 177 98 124 463 227 75 1095 9 367 1491 138 122 83 88 213 239 276 132 9 403 187 24 132 30 11 76 25 0 177 0 0 0 0 0 11 28 355 12 41 30 22 0
"AGCTCCAATAGCGTATATTAAAGTTGCTGCAGTTAAAAAGCTCGTAGTTGGATTTCTGGTTTGTATCATTAGGCCGGCCACGGTTTCGTGTGTTAGTGCTTGCTGATCTGACCATCCTTCCAATCGCCGCGTGCTCTTCTTCATTGATTGGTACGTGGTATTGGATCTTTTACTTTGAACAAATTAGAGTGTTTCAAGCAGGCTTTATGCTATGAATACATTAGCATGGAATAATAATTTAGGACTTCGGTTCTATTTTGTTGGTTTCTAGGACTGAAGTAATGATTGATAGGGACAGTTGGGGGTGCTAGTATTCAGCGGCCAGAGGTGAAATTCTCGGATTCGCTGAAGACTAACTTATGCGAAAGCATTCACCAAGGATGTCTTCT" 83 9635 43 0 55 52 0 0 0 23 0 12 13 14 86 0 0 27 0 32 122 0 0 0 15 0 0 0 0 0 0 0 0 0 0 0 0 0 0 57 89 0 0 0 0 0 28 0 0 0 0 24 0 157 0 0 7 0 38 0 0 0 58 84 62 0 0 0 48 98 21 27 0 18 33 0 0 0 1787 25 36 337 0 23 48 0 6 0 102 0 0 0 0 0 0 0 0 0 0 0 0 0 0 0 0 0 0 0 0 0 0 0 0 0 81 0 0 0 14 0 0 0 0 0 0 0 0 0 0 0 0 85 0 0 0 14 16 0 27 0 0 0 0 0 0 0 0 0 0 53 916 0 0 0 0 32 113 13 26 56 52
"AGCTCCAATAGCGTATATTAAAGTTGCTGCTGTTAAAAAGCTCGTAGTTGGATTTCTGATATAATATTTCTGTCCCGCTGTGGTTACACATGTGAGTGACGGATAATATTTATCTGTTTTGTGTTTGTGTTTGTGTTGTGAAAGCAATACATGTCACTACACATCTTTTACTTTGAACAAATTAGAGTGTTTCAAGCAGGCATTTATGCCTTGAATACATGAGCATGGAATAATCATCGAGGACTTTTAGTTCTATGTTGATTGGTTCTAGAACTATAGTAATGATGGATAGGGATAGTTGGGGGTGCTAGTATTCCGAGGCCAGAGGTGAAATTCTTGGATTCTCGGAAGACTCACTTAGGCGAAAGCATTCACCAAGGATGTCTTCA" 175 0 0 19 0 58 0 177 93 0 0 0 0 262 69 58 723 60 0 0 0 0 10 5 0 0 0 7 243 119 8 4 0 148 0 0 0 0 0 0 0 23 0 0 76 9 12 0 165 119 55 10 10 0 0 11 0 780 0 0 12 0 0 0 0 0 0 0 0 0 25 62 115 27 9 111 13 3 0 8 0 0 0 202 0 10 0 783 0 36 0 0 0 0 0 0 0 0 0 0 0 0 0 0 0 0 107 28 0 0 0 0 32 14 102 0 0 198 36 0 30 77 0 58 12 771 0 31 387 0 19 10 292 195 0 30 316 30 302 280 95 103 73 36 9535 125 31 633 39 55 0 58 128 48 83 202 0 0 34 0 0
"AGCTCCAATAGCGTATATTTAAGTTGTTGCAGTTAAAAAGCTCGTAGTTGGATTTCGGGTGGGTTGCAACGGTCCGGTTCGCTGTGTACTGTTGCGGCCTTCCTTTCTGCCGGGGACGGGCTCTTGGGCTTCATTGTCTGGGATCCGGAGTCGGCGAGGTTACTTTGAGTAAATTAGAGTGTTCAAAGCAAGCTTACGCTCTGAATACATTAGCATGGAATAACACGATAGGACTCTGGCCTATCTTGTTGGTCTGTAGGACTGGAGTAATGATTAAGAGGGACAGTCGGGGGCATTCGTATTTCATTGTCAGAGGTGAAATTCTTGGATTTATGAAAGACGAACTTCTGCGAAAGCATTTGCCAAGGATGTTTTCA" 20 4440 25 0 31 35 0 0 24 17 22 10 10 19 0 0 24 0 0 14 74 0 6 228 0 32 0 0 0 0 0 0 0 0 0 0 11 0 0 183 25 7 0 0 0 6 0 0 0 0 0 58 0 43 0 9 5 124 64 33 68 14 47 49 50 0 0 0 14 343 0 12 23 44 44 0 15 4 510 333 34 127 84 8 40 72 11 21 102 0 0 0 0 0 0 0 17 13 82 0 0 0 60 0 0 0 221 0 0 0 20 0 0 0 0 0 0 0 12 20 0 225 0 0 0 0 41 55 0 0 0 0 62 0 8 0 74 0 9 0 28 0 0 0 0 61 0 0 0 0 205 29 0 0 72 96 59 0 134 0 32
"AGCTCCAATAGCGTATATTAAAGTTGTTGCAGTTAAAAAGCTCGTAGTTGGATTTCTGTCTGGAGCGTCCGGTCGGCTCTCTTTGAGAGTGTGTACTTTGTGATGTTCGAGGCATTTTTTGTGAGGATGTCTTTCTGCCATTAAGTTGGTGGTTGGATAGACTTGCATCGTTTACTGTGAAAAAATTAGAGTGTTTAAAGCAGGCGTTTGCTCATTGAATACATTAGCATGGAATAATAAGATACGACCTTGGTGGTCTATTTTGTTGGTTTGCACACCAGGGTAATGATTAATAGGGACAGTTGGGGGTATTCATATTTCAGCGTCAGAGGTGAAATTCTTGGATCGCTGAAAGATGAGCTTAGGCGAAAGCATTTACCAAGGATGTTTTCA" 0 7 498 53 0 58 157 38 38 0 4 7 0 0 44 0 246 14 238 43 103 6 516 11 22 417 99 144 116 0 118 31 30 161 0 168 8 159 533 9 30 32 7 77 63 15 51 5 0 0 0 0 253 0 0 0 0 0 0 0 0 0 0 0 0 0 0 0 11 11 38 0 0 4 0 279 0 0 0 0 0 0 0 11 245 15 0 2685 237 48 212 173 0 202 0 5 322 6 34 87 57 3063 286 48 1449 51 111 0 22 18 15 81 81 79 69 126 51 778 25 0 30 456 0 101 32 129 0 60 0 0 9 85 0 0 12 117 62 0 0 0 0 0 0 0 0 8 0 0 0 0 0 0 0 0 182 0 0 41 0 0 0
"AGCTCCAATAGCGTATATTAAAGTTGTTGCAGTTAAAACGCTCGTAGTTGAAATTGTGGTAATAACAATGGGTCATCTCTAACGAGCATGCACCTATTGCTACTGCCATTATTCCGATATATGCGGGGTAACCTGTATATTCGGGACTGTTACTTTGAGAAAATTAGAGTGTTTCAAGCAGGCGTAATGCTTTGAATACTCCAGCATGGAATGACAACAAAGGACTCATATCCTTCTTGTTGGTTTAAGGAGTTGAGTAATGATTAAGAGGAACAGTCGGGGGTATTCGTATTCAGTCGTTAGAGGTGAAATTCTTAGATTGACTGAAGACGAACTACTGCGAAGGCATCTACCATGGATGTTTTCA" 50 0 152 597 0 0 176 131 56 0 0 0 0 0 0 0 0 0 55 0 0 164 465 72 320 278 181 175 39 12 328 0 167 83 0 607 0 275 26 31 57 39 139 33 885 75 82 0 475 260 24 0 31 0 0 0 0 0 0 0 0 0 0 0 6 0 0 0 0 52 0 84 0 56 0 0 0 0 0 0 0 0 0 0 113 200 118 375 0 1449 0 86 43 594 0 765 450 0 209 0 69 246 23 147 194 0 274 0 0 0 64 43 39 34 0 48 27 373 0 144 52 54 35 130 271 402 11 88 60 0 224 0 30 0 132 124 88 59 611 0 0 197 0 0 0 0 69 0 0 0 0 0 0 0 205 252 0 0 31 0 4
"AGCTCCAATAGCGTATATTAAAGTTGTTGCAGTTAAAAAGCTCGTAGTTGGATTTCTGATCGACCTCCAAAGTCCGCTGATGCGTGTGCTGCGGAGATCGGTCATCCTTCTGTTAACGTTTCTGATATTCACTTATCGGTCTCGGGCTCAGATATTTTACCTTGAGAAAATTAGAGTGTTCCAGGCAGGCTTGCGCCGGAATACATTAGCATGGAATAATAGAATAGGACTTTAGTCTCCTTTGTTGGTTTGAGGGACTGAAGTAATGATTAATAGGGATAGTTGGGGGCATTAGTATTTAATTGTCAGAGGTGAAATTCTCGGATTTGTTAAAGACTAACTTATGCGAAAGCATTTGCCAAGGATGTTTTCA" 0 0 0 3 25 7 0 10 0 0 0 18 2 0 0 0 36 0 0 0 0 379 2382 0 689 1995 0 0 76 139 6 0 30 172 0 294 0 222 0 7 0 0 6 20 277 65 12 0 0 0 0 0 17 0 0 0 0 0 0 0 0 0 0 0 0 0 0 21 26 13 43 4 64 0 0 72 7 0 11 7 0 19 0 44 8 11 9 1029 3966 0 12 47 0 422 0 0 52 0 23 0 0 684 0 9 37 0 347 0 0 0 0 103 0 82 6 12 15 21 0 514 0 0 0 117 0 81 0 309 0 0 0 0 0 0 0 0 0 0 0 0 0 0 0 0 0 0 0 0 0 0 0 0 0 0 3 0 0 0 0 0 0
"AGCTCCAATAGCGTATATTAAAGTTGTTGCAGTTAAAACGCTCGTAGTTGAAATTGTGGCAGTAATAATGGGTCATCTTTAACGAGCATGCACCTATTGCTACTACCATTATTCTGATATATGCGGGGTAACCTGTATATTCGGAACTGTTACTTTGAGAAAATTAGAGTGTTTCAAGCAGGCGTAATGCTTTGAATACTCCAGCATGGAATGACAACAAAGGACTCATATCCTTCTTGTTGGTTTAAGGAGTTGAGTAATGATTAAGAGGAACAGTCGGGGGTATTCGTATTCAGTCGTTAGAGGTGAAATTCTTAGATTGACTGAAGACGAACTACTGCGAAGGCATCTACCATGGATGTTTTCA" 0 15 0 0 40 0 0 1649 29 0 0 190 171 234 339 0 0 544 0 0 187 218 0 0 0 0 0 0 203 0 0 0 0 0 160 0 0 0 0 0 0 0 0 0 0 0 0 0 1150 531 0 0 0 0 0 0 0 0 0 0 0 0 0 35 0 8 0 9 0 102 0 196 118 0 96 315 0 0 0 0 0 0 0 161 0 0 0 0 0 0 0 0 0 0 0 0 0 49 0 0 0 0 0 0 0 0 0 0 0 0 0 0 0 0 0 0 0 413 0 0 44 0 0 0 0 1173 53 0 0 21 0 0 0 279 253 350 0 498 1197 203 109 642 0 35 43 177 202 0 19 22 0 56 0 71 0 976 82 273 0 10 0
"AGCTCCAATAGCGTATACTAAAGTTGTTGCAGTTAAAAAGCTCGTAGTTGAATTTCTGGTCTTGGATCTCGGTCTGCCTCAAACGAGGTATGTACCAGGGATCTGAGACCATCCTCGAAGAAAACATGTCTGTCATTAAGTTAATGGGCATGGGATCTTCGTCATTTACTGTGAGCAAAATAGGGTGTTCAAAGCAGGCTTATGCCGTTGAATACATTAGCATGGAATAATAAGATAGGACCTTGGTCTATTTTGTTGGTTTGTACTCCAAGGTAATGATTAATAGGGATAGTTGGGGGTATTCGTATTCAATTGTCAGAGGTGAAATTCTTGGATTTATGGAAGACGAACTACTGCGAAAGCATTTACCAAGGATGTTTTCA" 44 26 64 86 50 73 0 127 0 0 0 72 0 94 75 89 105 49 88 0 74 74 426 39 0 0 0 151 269 395 77 29 22 26 86 33 0 24 36 0 0 37 218 0 0 7 78 0 650 270 0 0 43 16 6 0 0 0 0 0 89 0 0 0 34 0 0 113 0 0 29 61 588 0 45 0 45 0 0 0 0 0 0 16 69 87 25 444 0 930 0 35 181 116 0 7 46 0 581 517 2133 180 105 17 13 0 243 31 0 0 0 0 0 0 0 0 7 89 13 0 212 170 0 42 94 0 37 137 81 21 42 0 0 0 0 0 0 51 0 0 0 71 0 35 0 40 5 0 0 0 0 0 14 0 0 1087 0 30 0 0 0
"AGCTCCAAGAGCATATATTAAAGTTGTTGCAGTTAAAAAGCTCGTAGTTGGATTTCTGGTTTAATGCACCTGGCCCGCGGCCACTAGGCTGTGAGTGCCGGCGCGCGTTTACCATCCTTCTAGAAAACGATTCTGCCATTCACTTGGTTGGGATCGCGATCTAGATCTTTTACTTTGAAAAAATTAGAGTGTTTAAAGCAGGCTTTTGCTATGAATACATTAGCATGGAATAATAATCTAGGACTTCGGTTCTATTTTGTTGGTTTCTATAACTGAAGTAATGATTGATAGGGATAGTTGGGGGTGCTAGTATTGGCCGGCCAGAGGTGAAATTCTTGGATTCGGTCAAGACTAACTTATGCGAAAGCATTCACCAAGGATGTCTTCT" 0 0 0 0 0 0 139 0 0 0 0 0 0 0 0 0 0 0 0 223 0 0 0 0 45 0 0 0 0 0 0 0 0 0 0 0 0 0 0 0 0 0 0 0 0 0 0 0 0 0 0 0 0 0 0 0 0 0 0 0 340 368 733 0 6338 0 0 0 0 0 0 0 0 0 0 0 0 0 0 77 0 0 0 0 0 140 0 0 714 0 0 0 0 0 0 0 0 0 0 0 0 5967 0 0 0 0 0 0 0 0 0 0 0 0 0 0 0 0 0 0 0 0 0 0 0 0 0 0 0 0 0 0 0 0 0 0 0 0 0 0 0 0 0 0 0 0 0 0 198 0 0 0 0 0 0 0 67 0 45 0 0
"AGCTCCAATAGCGTATATTAAAGTTGTTGCAGTTAAAACGCTCGTAGTTGAAATTCTGCTAGTGATAATGGGTCATCTCTTTGAGTATGTACTTGTCGTCATTGGCATTAATCCGATCCATCTGGCGGGTCAAACCGTTGGATATTCGGAGCTGTTACTTTGAGAAAATTAGAGTGTTTCAAGCAGGCGTAATGCCTTGAATACTCCAGCATGGAATAACAAGTAAGGACTCAAGTTCTTCTTGTTGGTTTAAGAACCTGAGTAATGATTAAGAGGAACAGTCGGGGGTATTCGTACTCGGTCGTCAGAGGTGAAATTCTTAGATTGACCGAAGACGAACTACTGCGAAGGCATCTACCATGGATGTTTTCA" 0 0 385 52 0 44 0 123 0 0 0 0 0 0 0 0 1035 0 0 226 0 198 444 135 0 78 0 0 299 0 0 58 0 0 0 45 0 749 476 0 0 0 0 0 873 46 0 0 0 0 0 0 28 0 0 46 0 0 0 0 0 0 0 0 0 0 0 0 26 0 0 62 165 0 11 54 11 0 0 0 11 7 35 46 44 59 0 0 54 606 0 0 0 0 0 0 22 0 0 0 0 0 113 0 0 0 0 0 0 0 0 0 15 15 264 0 0 0 0 102 0 0 0 0 0 117 0 0 0 58 0 0 0 0 0 0 11 0 92 0 0 34 0 0 0 0 0 0 0 0 0 0 0 0 0 0 0 0 113 0 0
"AGCTCCAAGAGCATATATTAAAGTTGTTGCAGTTAAAAAGCTCGTAGTTGGATTTCTGGTTTAATGCACCTGGCCCGCGGCCACTAGGCTTGTGAGTGCCGGCGCGCGTTTACCATCCTTCTAGAAAACGTTTCTGCCATTCACTTGGTTGGGATCGCGATCTAGATCTTTTACTTTGAAAAAATTAGAGTGTTTAAAGCAGGCTTTTGCTATGAATACATTAGCATGGAATAATAATCTAGGACTTCGGTTCTATTTTGTTGGTTTCTATAACTGAAGTAATGATTGATAGGGATAGTTGGGGGTGCTAGTATTGGCCGGCCAGAGGTGAAATTCTTGGATTCGGTCAAGACTAACTTATGCGAAAGCATTCACCAAGGATGTCTTCT" 306 0 0 154 69 0 60 0 0 0 0 0 0 0 0 0 183 0 84 102 0 0 0 0 0 158 0 0 353 154 0 0 57 0 0 167 0 0 0 93 0 44 0 0 0 0 1593 253 420 0 0 572 732 852 1254 0 0 0 0 0 0 219 0 0 0 0 0 1170 0 233 0 0 0 48 0 327 0 0 0 0 0 0 96 0 0 0 0 0 0 240 0 0 469 0 156 0 111 0 0 45 0 387 31 0 0 0 115 0 0 0 0 0 0 0 0 0 0 0 170 0 0 82 0 42 0 582 0 0 0 0 0 0 0 42 0 0 0 0 40 104 0 95 0 74 0 0 0 0 0 0 0 0 0 0 74 0 0 0 0 192 0
"AGCTCCAATAGCGTATATTAAAGTTGCTGCAGTTAAAAAGCTCGTAGTTGGATTTCTGGCGTTTCATTTCAGGCCGGCCACGGTTTCGTGTGTTAGTGCTTGAGATCTTCGCCATCCTTCCAATGGCTATTCATCCTTCTTCATTGAAGGTGTGAGTGGTATTGGATCTTTTACTTTGAAAAAATTAGAGTGTTTCAAGCAGGCTTTATGCTATGAATACATTAGCATGGAATAATAATTTAGGACTTCGGTTCTATTTTGTTGGTTTCTAGGACTGAAGTAATGATTGATAGGGATAGTTGGGGGTGCTAGTATTCAGCGGCCAGAGGTGAAATTCTCGGATTCGCTGAAGACTAACTTATGCGAAAGCATTCACCAAGGATGTCTTCT" 22 14 224 30 8 10 167 72 162 0 0 54 0 3 79 10 123 61 64 54 408 108 459 800 44 93 119 148 255 21 349 103 40 41 20 282 4 176 725 23 19 32 39 120 48 71 0 5 739 26 0 0 76 9 11 0 0 28 5 10 19 0 0 9 14 0 0 4 0 16 9 114 101 178 6 126 150 0 0 0 46 28 0 84 9 4 5 333 0 624 0 6 169 78 0 0 126 7 103 131 105 360 0 0 90 0 77 14 26 0 14 94 38 13 0 183 0 10 40 89 4 202 44 80 5 81 10 174 48 0 112 31 43 84 53 19 51 0 0 6 20 100 0 0 0 33 0 0 0 0 3 9 0 0 13 211 39 30 7 18 0
"AGCTCCAATAGCGTATATTAAAGTTGTTGCAGTTAAAAAGCTCGTAGTTGGACTTCTGCTAATATCAATCGTGTTGTTCTTCATAGTCAATGCGTTGAAATTAGCAAACGACTGTGATTGCATTGATTTAATCGTCAGTGTTTTTTCAGTCAAGTTACTTTGAATAAATTAGAGTGTTTCAAATAGGCATAATGCCCTGAATACTCCAGCATGGAATAACAAGATGGGACTTCAGTTCTTCTTGTTGGTTTAAGAGCTAAAGTAATGATTAATAGGGACAGTTGGGGGCATTCGTATTTAGCTGTTAGAGGTGAAATTCTTAGATCCGCTAAAGACGAACTACTGCGAAAGCATCTGCCCAGAATGTTCTCA" 37 11298 59 0 12 77 6 13 17 12 6 0 16 10 0 5 18 5 5 52 239 11 9 0 15 0 0 0 0 0 0 0 0 0 0 0 0 0 0 0 0 0 0 0 0 0 5 0 0 0 0 5 0 230 6 4 0 0 0 0 0 0 5 0 0 0 0 12 5 0 0 0 5 0 5 15 0 0 0 8 0 353 11 0 0 0 4 0 21 0 0 0 0 0 0 0 0 0 0 0 0 0 0 0 0 0 0 0 0 0 0 0 0 0 0 0 0 0 10 0 0 0 0 0 0 0 0 0 0 0 0 0 0 0 0 0 0 0 24 0 0 0 0 0 0 0 5 0 0 0 0 0 0 14 0 0 0 0 0 3 0
"AGCTCCAATAGCGTATATTAAAGTTGTTGCAGTTAAAACGCTCGTAGTTGAAACTTTGGTAGTAATAATGGGTTATCTCTTTGAGTATGTACCTATTGTTATTACCATTATTCCGATCTATACAAGGGGTAATTCCTTTGTATTTTCGGAAGTGTTACTTTGAGAAAATTAGAGTGTTTCAAGCAGGCGTGATGCTTTGAATACTCCAGCATGGAATGACGACAAAGGACTCATATCCTTCTTGTTGGTTTAAGGAGTTGAGTAATGATTAAGAGGAACAGTCGGGGGTATTCGTATTCAGTCGTTAGAGGTGAAATTCTTAGATTGACTGAAGACGAACTACTGCGAAGGCATCTACCATGGATGTTTTCA" 114 29 77 40 0 37 18 691 0 0 117 0 0 0 0 0 0 359 0 0 101 0 0 0 0 32 0 37 0 0 150 0 0 0 0 0 0 25 23 162 0 0 0 29 66 0 0 0 0 81 0 0 0 0 0 0 0 0 0 0 0 0 0 0 0 0 0 0 28 6858 75 18 114 0 337 276 41 0 16 0 0 0 15 136 0 0 0 81 0 30 0 0 0 0 0 0 0 0 0 0 0 0 0 0 10 0 0 0 123 0 134 0 11 0 0 0 0 0 0 61 0 146 0 0 0 1137 0 0 0 0 0 336 44 12 0 0 326 208 168 313 0 0 31 308 51 42 0 0 0 0 0 0 0 0 0 0 0 0 100 0 0
"AGCTCTAATAGCGTATATTAAAGTTGTTGCAGTTGAAAAGCTCGTAGTTGACCATTTGATAAGTGCTTAGCGGGGCCAAACTTGGCCATCGTTGAGGACTTACCGTCCCCGTCCTCTTTTGGTAACAAAAGGAGAAGGGGAATGTTACTTTGAGAAAATTAGAGTGCTTCAAGCAGGCGTATGTTTTGAATATTTCATTATGGAATAACATTGATAAATTGAGTTTCTATGTTGGTTCTTGGAGATTCAATTAATGATTGAAAGGGGCAGTCGGGGGCATCCGTATTTGGTAGCTAGAGGTGAAATTCTTAGATTTACCAAAGACGAACCATTGCGAAAGCATTTGCCAAGGATGTTTTCA" 918 0 0 0 0 6 4 0 0 0 0 0 0 0 0 0 258 2 0 0 39 0 121 3 210 45 7 5 313 0 0 0 0 26 0 0 0 0 0 0 0 0 0 3 14 81 6 10 216 50 0 6 69 0 2 468 0 0 2 0 0 0 3 10 0 0 0 0 10 1103 26 12 132 5 215 1767 8 0 0 2 5 0 10 9 326 73 0 90 0 1422 0 9 2 20 0 0 27 20 807 12 39 177 12 8 0 12 12 69 7 11 0 57 7 70 18 114 4 740 10 7 8 49 583 9 0 1122 0 49 0 3 4 13 99 0 0 9 14 0 212 151 0 34 50 0 128 0 2 0 0 0 0 0 0 4 2 69 0 0 0 0 0
"AGCTCCAATAGCGTATATTAAAGTTGTTGCAGTTAAAAAGCTCGTAGTTGGATTTCTGGTTTGAGCGTCCGGTCGAGTTTATCTCTGTACTATGGATGTTTGGGCCATTTTTTGTGAGGGGGCTTTTCTGCCATTCAGTTGGTGGTTGAGTCGACTTGCATCGTTTACTGTGAAAAAATTAGAGTGTTTAAAGCAGGCGTTTGCTCATTTGAATACATTAGCATGGAATAATAAGATACGACCTTGGGTCTATTTTGTTGGTTTGCAACCCGAGGTAATGATTAATAGGGACAGTTGGGGGTATTCATATTTCAACGTCAGAGGTGAAATTCTTGGATCGTTGAAAGATGAGCTTAGGCGAAAGCATTTACCAAGGATGTTTTCA" 13 0 102 65 0 0 28 34 318 0 0 87 0 20 83 0 123 115 49 0 534 427 283 0 23 128 0 0 68 27 0 0 0 56 0 95 0 68 0 0 0 108 0 0 0 0 0 0 12 125 0 0 275 0 0 0 0 0 0 0 0 0 0 0 0 0 0 0 0 0 0 15 159 0 0 156 0 0 0 0 0 0 0 35 131 0 0 45 0 1338 0 62 0 228 0 0 0 0 26 47 0 807 206 0 36 0 240 0 0 0 0 133 40 216 105 54 0 393 0 415 43 280 0 0 326 435 0 0 219 86 314 36 1199 26 9 25 0 88 100 0 28 81 0 0 0 44 0 0 0 0 0 0 0 0 99 476 0 17 17 0 0
"AGCTCCAATAGCGTATATTAAAGTTGTTGCAGTTAAAACGCTCGTAGTTGAAACTTTGGTAATAATAATGGGTTTGCTTCTAAAGTATATACCTATTGTTGTTACCATTATTCTGATTTATGCAAGGGGTCCGCCCCTTGTATATTTGGAATTGTTACTTTGAGAAAATTAGAGTGTTTCAAGCAGGCGTGATGCTTTGAATACTCCAGCATGGAATGACAACAAAGGACTCATGTCCTTCTTGTTGGTTTAAGGAGATGAGTAATGATTAAGAGGAACGGTCGGGGGTATTCGTATTTAGTCGTTAGAGGTGAAATTCTTAGATTGACTGAAGACGAACTACTGCGAAGGCATCTACCATGGATGTTTTCA" 157 0 0 0 12 0 0 10 0 0 64 195 181 8 470 17 0 653 0 0 0 0 0 0 0 0 0 0 0 0 0 0 0 0 0 0 0 0 0 0 0 0 0 0 0 0 727 32 4908 929 0 0 0 0 8 7 0 0 0 0 0 5 21 62 0 11 8 12 0 429 0 0 0 0 0 0 0 0 0 0 0 0 0 304 0 0 0 0 0 0 0 0 0 0 0 0 0 0 0 0 0 0 0 0 0 0 0 0 0 0 0 0 0 0 0 0 0 47 0 33 599 0 0 0 0 0 0 0 0 0 0 0 0 0 46 0 0 0 183 734 0 457 50 0 174 103 84 0 0 7 0 0 0 0 0 0 0 0 117 0 0
"AGCTCCAAGAGCGTATCTTAAAGTTGTTGTGGTTAAAAAGCTCGTAGTTTATCTTTGATAAATTTATCAAAAATTTGAATCTGTAAAGATGAAAATGATTGAAAGTGTTTATGAATGTTAATTAACATTAAAGCATGTATACTGAAAGTTTATTCTGATGTGTATGTGTGTTAGTTAACTGTTACTGTGAAAAAATTAGAGTGTTTAAAACAGGCATTTACGGCCTTTAAATATATTAGCATGGTATAACGAAATATGACAACTCTATTACGATTGGGTGGGACTTAATCAGTTGAGTACTAGAGATGTAATGATTAAAAGGAGCAGTCGTAGTGACTTTTACTTAATGGAAAGAGGTGAAATTCTATAACCCATTAAAGAAAAACAACTGCGAAAGCATTTCACTAGAATGCTTTCA" 0 11 0 0 91 97 0 0 0 0 0 0 0 46 0 0 213 150 62 0 287 184 0 0 18 328 0 68 119 94 0 0 84 0 0 302 51 0 4 31 19 30 0 47 0 22 0 108 0 0 0 452 414 17 143 181 0 0 261 0 510 320 63 0 0 129 0 242 149 0 12 25 999 0 152 33 368 0 0 7 0 0 0 0 11 11 0 237 0 102 0 12 0 134 0 10 472 0 70 43 180 0 60 94 0 0 246 0 17 6 0 185 17 15 0 852 257 0 30 76 59 0 0 35 266 222 0 654 0 26 0 24 0 0 0 0 51 0 24 329 0 0 80 93 22 71 0 0 5 6 0 8 0 9 12 188 77 0 0 0 0
"AGCTCCAATAGCGTATATTAAAGTTGCTGCAGTTAAAAAGCTCGTAGTTGGATTTCTGGCTTGTAACAGCTTATCGGCCACGGTTTCGTGTGTTAGTGTAGGTTGTTCTTGCCATCCTTCCAATCGCTGCTCGCTAGTCTTCATTGATGGGTGAGTGGTATTGGATCTTTTACTTTGAAAAAATTAGAGTGTTTCAAGCAGGCGTTTTGCTATGAATACATTAGCATGGAATAATAATTTAGGACTTCGGTTCTATTTTGTTGGTTTCTAGGACTGAAGTAATGATTGATAGGGATAGTTGGGGGTGCTAGTATTCAGCGGCCAGAGGTGAAATTCTCGGATTCGCTGAAGACTAACTTATGCGAAAGCATTCACCAAGGATGTCTTCT" 262 0 0 0 0 0 0 0 39 0 37 31 0 0 0 0 48 82 165 0 0 38 138 0 0 160 0 85 623 138 0 0 0 87 0 0 0 0 29 0 0 0 0 0 20 49 38 0 0 0 22 0 0 0 0 0 0 47 0 0 390 0 0 0 0 0 0 0 36 20 0 0 0 16 0 0 13 0 0 0 0 0 0 0 0 138 0 240 0 0 0 0 63 410 0 0 0 0 27 0 195 231 42 0 120 648 269 0 219 0 273 114 47 0 45 0 0 82 47 559 10 509 53 56 48 984 20 705 918 171 0 30 50 0 24 197 870 0 383 29 0 126 0 0 40 32 0 0 0 0 0 0 0 0 215 187 0 0 27 0 0
"AGCTCCAATAGCGTATACTAAAGTTGTTGCAGTTAAAAAGCTCGTAGTTGAATTTCTGGTCTCGGACATCGGTCTGCCTCGAACGAGGTACGCACCAGTTGTCTGAATCCATCCTCGGGGAAAACGTATCTGTCATTCAGTTGATGGGTACGGGATCCTCGTCATTTACTGTGAGCAAAATAGAGTGTTCAAAGCAGGCTTATGCCGTTGAATACATTAGCATGGAATAATAAGATAGGACCTTGGTCTATTTTGTTGGTTTGTACTCCAAGGTAATGATTAATAGGGATAGTTGGGGGTATTCGTATTCAATTGTCAGAGGTGAAATTCTTGGATTTATGGAAGACGAACTACTGCGAAAGCATTTACCAAGGATGTTTTCA" 0 0 0 0 0 140 0 6 327 0 0 0 0 0 39 0 0 0 0 13 13 308 1565 0 0 0 0 0 508 0 0 0 0 0 12 0 0 48 0 0 0 0 0 0 0 0 0 0 547 1666 0 0 0 0 0 0 0 0 0 0 0 0 0 11 0 8 0 0 162 0 0 13 391 0 16 150 0 0 0 0 0 0 0 0 0 226 0 0 0 345 0 0 0 0 0 0 0 80 351 628 0 0 173 7 0 0 354 155 90 0 0 86 0 140 0 0 0 299 200 97 0 5 49 201 58 0 0 0 0 64 0 0 11 35 0 0 0 0 0 46 31 0 0 0 0 0 0 0 0 0 0 0 0 0 0 1222 47 0 39 0 0
"AGCTCCAATAGCGTATATTAAAGTTGCTGCAGTTAAAAAGCTCGTAGTTGGATTTCTGGCTTGTACCATCTGGCCGGCCACGGTTTCGTGTGTTAGTGCCGGATGGTCTGGCCATCCTTCCAATCGCTGCGCGCTCCTCTTCACTGATGGGCGCGTGGTATTGGATCTTTTACTTTGAACAAATTAGAGTGTTTCAAGCAGGCTTTATGCTATGAATACATTAGCATGGAATAATAATTTAGGACTTCGGTTCTATTTTGTTGGTTTCTAGGACTGAAGTAATGATTGATAGGGACAGTTGGGGGTGCTAGTATTCAGCGGCCAGAGGTGAAATTCTCGGATTCGCTGAAGACTAACTTATGCGAAAGCATTCACCAAGGATGTCTTCT" 10 3980 12 0 0 27 0 0 0 15 0 0 5 0 0 0 0 0 0 21 51 0 0 0 0 0 0 0 0 0 0 0 0 0 0 0 0 0 0 0 0 0 0 0 0 0 10 0 0 0 0 0 0 84 0 0 0 0 0 0 0 0 0 18 0 0 0 0 12 136 0 0 0 0 10 0 8 0 400 49 0 27 0 0 7 0 0 0 24 0 0 0 0 0 0 0 0 0 0 0 0 0 0 0 0 0 0 0 0 0 0 0 0 0 0 0 0 0 0 0 0 0 0 0 0 0 0 0 0 0 0 64 0 0 0 0 0 0 9 0 0 0 0 0 0 0 0 0 0 0 98 0 0 0 0 0 23 0 72 15 9
"AGCTCCAATAGCGTATATTAAAGTTGTTGCAGTTAAAACGCTCGTAGTTGAAATTTTGGCAGTAATAATGGGTTATCTTTCAAGATGTACCTATTGTTATTACCATTATTCCGAATATGCAAGGGGCGACCTTTGTATTTCCGGAATTGTTACTTTGAGAAAATTAGAGTGTTTCAAGCAGGCGTGATGCTTTGAATACTCCAGCATGGAATGACAACAAAGGACTCATATCCTTCTTGTTGGTTTAAGGAGTTGAGTAATGATTAAGAGAAACAGTCGGGGGTATTCGTATTTAGTCGTTAGAGGTGAAATTCTTAGATTGATTAAAGACGAACTACTGCGAAAGCATCTACCATGGATGTTTTCC" 103 0 0 5 0 0 0 162 238 0 0 30 45 14 60 0 0 292 0 0 15 0 0 0 0 0 0 0 0 0 0 0 0 0 87 0 0 0 0 0 0 0 0 0 22 0 0 0 80 363 20 0 0 4 0 0 0 0 0 0 0 0 0 0 0 0 0 0 0 0 0 84 0 0 208 0 0 0 0 0 0 0 0 310 0 0 0 0 96 0 0 0 0 0 0 0 0 0 0 0 0 0 63 0 0 0 0 0 0 0 698 22 0 5 0 0 10 423 20 6 41 7 57 50 0 990 0 0 0 17 6 13 27 362 14 19 9 125 418 632 57 516 6 39 77 131 54 24 0 24 0 28 0 21 19 787 32 83 65 0 0
"AGCTCCAATAGCGTATATTAAGATTGTTGCAGTTGAAACGTCCGTAGTTGAATTTCACTCAGAAACCGAGTACTCTTGCATTTCGCTTGAGAACTTGGTTTCGAGCGGGAATTTGCGCAAGCATTTTCTCAACGTTACTTTGAGCAAACTGGAGGGCTCCAGCCGGGTATTATGCCTTAACAGCTCAGCATGGAATAACAAGCTAGGATTTTGGTCCATCTTGTTGGTAACATGGATTAAAATAATGGTTGATAAGGATGTACGGGGACATTCGGACTTGCTGGAGAGAGGTGAAATTCTAAGACCCAGCAAAGACGAACAAGTGCGAAAGCATTTGTCCAGTACTTGCCTG" 0 0 35 0 26 0 740 0 0 0 0 0 9 0 0 0 177 9 0 1472 0 0 0 0 14 0 0 0 0 43 3178 105 0 0 0 0 342 5 0 12 0 0 35 30 41 0 0 0 0 0 0 15 0 0 0 0 0 0 0 0 0 0 0 0 0 0 0 0 19 14 6 53 0 9 51 33 0 0 9 0 0 0 66 8 0 385 87 204 6069 0 0 32 0 0 160 0 0 0 0 0 0 0 0 0 0 0 0 0 0 0 0 0 0 0 0 0 0 0 0 0 0 0 0 0 0 0 0 0 0 0 0 0 0 0 0 0 0 0 0 0 0 0 0 0 0 0 0 0 0 0 0 0 0 0 0 0 0 0 0 0 0
"AGCTCCAATAGCGTATATTAAAGTTGTTGCAGTTAAAAAGCTCGTAGTCGAATTTCACTTCCGTCGCCGGTTGTTTGGGGCATGGCTTCGGCTGTGCGTCTTATAGATCGGTCGGCGGGAATCAACCTTTCTCGAAGGCCGTTCATGCTCTTAACTGAGTGTGGGCGGAATTTCGGGACCTTTACCTTGAAAAAATTAGAGTGTTCAAAGCAGGCATTTTCGCTTGAATACTATTAGCATGGAATAATAAAATAGGACTTTGGTTCTATTTTGTTGGTTTTCAGGACCAGAGTAATGATTAATAGGGTCAGTTGGGGGCATTCATATTTAATTGTCAGAGGTGAAATTCTTGGATTTATGAAAGATGAACTTCTGCGAAAGCATTTGCCAAGGATGTTTTCA" 0 0 0 0 0 0 0 225 0 0 0 0 0 0 0 0 0 0 0 0 0 0 0 0 0 0 0 0 0 0 0 0 0 0 0 0 0 0 0 0 0 0 0 3 0 0 0 0 0 27 0 0 0 0 0 0 0 0 0 0 0 0 0 0 0 0 0 0 0 4 105 954 0 0 0 0 0 0 0 0 0 0 0 0 0 8 0 12 0 0 0 0 0 0 0 0 0 0 0 0 0 0 0 0 0 0 0 0 0 108 0 0 0 0 0 0 0 37 65 69 61 55 47 24 53 0 21 22 447 3853 20 48 35 43 1487 3029 65 0 0 0 0 9 0 0 0 0 0 0 0 0 0 0 0 0 4 0 0 0 0 0 0
"AGCTCCAATAGCGTATATTAAAGTTGTTGCAGTTAAAACGCTCGTAGTTGAAATTGTGGTAATAACAATGGGTCATCTTTAACGAGCATGCACTTATTGTTGTTGCCATTATTCCGGTATATGCAGGGTAACCTGTATATTCGGAACTGTTACTTTGAGAAAATTAGAGTGTTTCAAGCAGGCGTAATGCTTTGAATACTCCAGCATGGAATGACAACAAAGGACTCAAGTCTTTCTTGTTGGTTTAAGGAGTTGAGTAATGATTAAGAGGAACAGTCGGGGGTATTCGTATTCATTCGCTAGAGGTGAAATTCTTAGATTGACTGAAGACGAACTACTGCGAAGGCATCTACCATGGATGTTTTCA" 0 0 119 508 0 0 102 0 66 0 0 0 0 0 0 0 93 0 67 0 0 37 259 0 0 61 89 227 0 55 63 0 0 22 0 460 0 89 71 16 0 0 0 0 473 103 46 0 0 0 0 0 19 0 0 0 0 0 0 0 0 0 0 0 0 0 0 12 0 0 0 0 0 0 0 0 0 0 0 0 0 0 0 0 68 156 0 105 120 744 0 67 0 192 12 0 421 0 159 0 141 153 62 0 235 0 467 0 0 0 84 7 132 0 141 0 0 0 0 144 346 199 0 103 126 180 0 62 0 0 119 21 0 0 0 0 36 0 0 0 0 0 0 0 0 0 0 0 0 0 0 0 0 0 0 0 0 0 0 0 8
"AGCTCCAATAGCGTATATTAAAGTTGCTGCAGTTAAAAAGCTCGTAGTTGGATTTCTGACGAAACTGCTAGCTGGCCCGCCACGCAAGTGTGTGAGTGCCGGCTTGGCGTTTGTCATCCGTTCGAATGATATGCGTGCTGCCCTTCACTGGGTTGGCGCTGCATGTTTTCGATCTTTTACTTTGAAAAAATTAGAGTGTTTCAAGCAGGCATGTTTTGCTATGAATACATTAGCATGGAATAATAATCTAGGACTTTCGGTTCTATTTTGTTGGTGTTCTGGAGCTGAAGTAATGATTGATAGGGATAGTTGGGGGTGCTAGTATTCAATGGCCAGAGGTGAAATTCTCGGATTCCTTGAAGACTAACTTATGCGAAAGCATTCACCAAGGATGTCTTCT" 0 0 106 31 0 27 132 0 141 0 0 14 0 77 125 26 0 0 93 10 164 0 310 60 40 113 0 174 291 112 0 7 36 0 0 160 13 228 219 0 29 16 0 0 192 57 0 0 0 5 0 21 35 0 0 0 0 24 15 0 0 0 29 0 0 0 0 0 0 0 19 0 43 0 62 0 149 0 0 0 44 0 0 0 0 0 0 300 0 342 0 20 22 0 0 0 163 12 104 76 210 600 181 0 64 1203 218 88 25 35 0 114 98 69 33 0 0 258 230 0 0 60 0 159 135 210 52 261 189 13 93 9 48 0 0 13 47 418 8 38 0 15 0 0 50 28 0 0 0 0 0 0 0 0 138 136 0 17 0 102 0
"AGCTCCAATAGTGTATATTAAAGTTGCTGCGGTTAAAAAGCTCGTAGTTGGATTTCGGGGGCATTCAGGCCAAAGCTCGTCCTTGTGGCGTGGCTGGGTCTGGGCTTCCTACGTTTGGATAGTGGGCAACCGCTTCCAATCATTTACTTTGAAAAAATTAGAGTGTTCAAAGCAGGCGTAACCTTGCCATTGAATATTACAGCATGGGATAATAGAATATGACGTTGGTCTTATTTTGTTGGTTTCTAAGGCTGATGTAATGATTAATAGGGATAGTTGGGGTCGCTCGTATTGAGTTGTCAGAGGTGAAATTCTAGGATTTACTCAAGACGAACTAATGCGAAAGCATTCGACAAGGATGTTTTCA" 0 201 121 36 0 0 145 0 0 0 0 0 0 0 0 0 0 51 35 0 95 145 0 0 129 290 27 195 0 0 64 0 17 0 0 318 0 0 0 0 0 0 334 0 0 575 1041 0 0 0 0 0 234 0 511 0 0 0 47 108 0 33 0 75 226 0 0 51 0 164 0 0 0 0 36 0 60 0 0 7 0 0 13 75 0 37 4 306 2253 303 0 0 0 338 0 0 381 0 69 32 0 801 67 67 779 0 264 0 0 0 0 0 0 0 0 0 0 0 0 0 82 100 0 0 0 0 0 0 0 0 0 0 0 0 0 0 53 0 0 0 0 0 0 22 0 13 0 0 0 0 0 24 0 0 166 28 0 0 0 0 0
"AGCTCCAATAGCGTATATTAAGATTGTTGCAGTTGAAACGTCCGTAGTTGAATTTCACTCAGAAACAGAGTGCTCTTGCATTTCGCTTGAGAACTCTGTTTCGAGCGGGAATTTGCGCAAGCATTTTCTCAACGTTACTTTGAGCAAACTGGAGGGCTCCAGCCGGGTATTATGCCTTAACAGCTCAGCATGGAATAACAAGCTAGGATTTTGGTCCATCTTGTTGGTAACATGGATTAAAATAATGGTTGATAAGGATGTACGGGGACATTCGGACTTGCTGGAGAGAGGTGAAATTCTAAGACCCAGCAAAGACGAACAAGTGCGAAAGCATTTGTCCAGTACTTGCCTG" 0 0 0 0 0 0 0 0 0 0 0 0 0 0 0 0 0 0 0 0 0 0 0 42 139 25 20 0 20 67 9232 0 47 0 8 0 125 13 0 117 72 0 224 0 90 0 0 0 0 0 0 19 0 0 0 0 0 0 0 0 0 0 0 0 0 0 0 0 0 0 0 0 0 0 0 0 0 0 0 0 0 0 0 0 0 0 0 0 0 0 0 0 0 0 0 0 0 0 0 0 0 0 0 0 0 18 0 0 0 0 6 0 0 0 0 0 0 0 0 0 0 0 0 0 0 0 0 0 0 0 0 0 0 0 0 0 0 0 0 0 0 0 0 0 0 0 0 0 0 0 0 0 0 0 0 0 0 0 0 0 0
"AGCTCCAATAGCGTATATTAAAATTGTTGCAGTTAAAAAGCTCGTAGTTGGATTTCTGGCTTGGTGCGCGCTGTCCGCCAAGGTTTCTTGGTGTGTACAGAAGTGCGCCTGCCATCCTTCCGGAAAATGACTCTACCCTTCACTGGGCCGGGGTCACTTCTGGATCATTTACTTTGAAAAAATTAGAGTGTTCAAAGCAGGCTTGCGCTATGAATACATTAGCATGGAATAATAATTTAGGACTTCTGTTCTATTTTGTTGGTTTCTAGGATGGAAGTAATGATTGATAGGGATAGTTGGGGGTGCTAGTATTCCGCGGCCAGAGGTGAAATTCTTGGATTCGCGGAAGACTAACTTATGCGAAAGCATTCACCAAGGATGTCTTCT" 127 436 92 30 108 69 60 27 78 0 39 60 3 27 8 32 0 69 52 110 95 202 205 0 57 35 8 124 51 25 96 0 11 45 5 168 71 134 157 52 20 24 0 0 0 0 53 7 175 39 206 28 35 16 6 0 0 41 0 0 25 0 14 45 7 0 5 24 34 69 0 56 123 20 28 57 48 0 377 110 9 22 0 30 12 0 114 114 63 522 0 73 21 136 0 0 94 0 152 15 54 285 37 0 39 186 108 14 68 9 54 21 19 29 21 261 0 159 62 306 94 70 55 130 77 156 7 138 39 35 36 61 42 41 11 24 45 8 0 13 0 38 10 69 100 43 0 261 0 0 0 21 0 0 66 170 87 18 0 0 19
"AGCTCCAATAGCGTATATTAAAGTTGCTGCAGTTAAAAAGCTCGTAGTTGGATTTCTGGCTTGAAACATTTTGCCGGCCACGGTTTCGTGTGTTAGTGCTTGGTGTTCTGGCCATCCTTCCAATCGCTATTTGTCTTTCTTCATTGATGGGCAAGTGGTATTGGATCTTTTACTTTGAAAAAATTAGAGTGTTTCAAGCAGGCTTTATGCTATGAATACATTAGCATGGAATAATAATTTAGGACTTCGGTTCTATTTTGTTGGTTTCTAGGACTGAAGTAATGATTGATAGGGATAGTTGGGGGTGCTAGTATTCAGCGGCCAGAGGTGAAATTCTCGGATTCGCTGAAGACTAACTTATGCGAAAGCATTCACCAAGGATGTCTTCT" 0 741 124 0 12 29 32 0 0 0 0 23 0 36 0 0 108 73 138 143 88 382 242 231 160 0 33 118 39 101 24 38 38 0 0 35 0 108 124 0 0 0 0 128 28 196 20 58 0 77 0 48 32 0 0 0 0 39 0 0 10 0 235 18 0 39 0 0 191 28 36 0 0 86 75 249 88 0 138 0 16 65 0 0 24 29 0 24 96 63 0 26 0 266 0 0 56 0 330 0 108 0 259 0 18 0 228 37 12 0 86 83 10 42 78 0 0 18 91 211 65 228 68 349 17 111 0 289 0 0 31 0 85 20 25 0 122 0 133 0 11 0 0 78 40 40 0 0 0 0 0 0 0 0 154 74 0 0 0 0 0
"AGCTCCAATAGCGTATATTAAAGTTGTTGCAGTTAAAAAGCTCGTAGTTGGATTTCTGATCGACCTCCAAAGTCCGCTGTTGCGTGTGCTGCGGAGATCGGTCATCCTTCTGTTAACGTTTCTGATATTCACTTATCGGTCTCGGGCTCAGATATTTTACCTTGAGAAAATTAGAGTGTTCCAGGCAGGCTTGCGCCGGAATACATTAGCATGGAATAATAGAATAGGACTTTAGTCTCCTTTGTTGGTTTGAGGGACTGAAGTAATGATTAATAGGGATAGTTGGGGGCATTAGTATTTAATTGTCAGAGGTGAAATTCTCGGATTTGTTAAAGACTAACTTATGCGAAAGCATTTGCCAAGGATGTTTTCA" 0 0 0 11 0 0 0 0 222 0 0 55 2 0 0 0 0 0 0 0 294 0 413 0 0 0 0 0 0 0 0 0 0 0 15 120 0 0 0 0 0 0 0 135 0 0 5 0 1953 66 0 0 0 0 6 82 0 0 0 0 0 3 0 23 0 0 0 4 0 18 0 0 930 0 0 0 0 0 0 0 0 0 0 747 0 0 0 0 0 0 0 0 12 0 0 13 0 0 0 18 90 0 0 0 0 0 40 0 0 0 0 0 0 0 0 0 0 0 12 175 0 607 8 0 0 0 0 60 0 0 15 0 67 0 0 0 0 0 0 0 0 0 0 0 0 0 0 0 0 0 0 0 0 0 0 347 0 0 0 0 0
"AGCTCCAATAGCGTATATTAAAGTTGTTGCAGTTAAAAAGCTCGTAGTTGGATTTCTGTTTTGAGCGTCCGGTCGGCTCCCTCTGGGAGTGTGTACTTTTGCGACGTTCGAGGCATTTTTTGTGAGGACGTGTTTCTGCCATTAAGTTGGTGGTTTTGCGGACTTGCATCGTTTACTGTGAAAAAATTAGAGTGTTTAAAGCAGGCGTTTGCTCATTGAATACATTAGCATGGAATAATAAGATACGACCTTGGTGGTCTATTTTGTTGGTTTGCACACCAGGGTAATGATTAATAGGGACAGTTGGGGGTATTCATATTTCAGCGTCAGAGGTGAAATTCTTGGATCGCTGAAAGATGAGCTTAGGCGAAAGCATTTACCAAGGATGTTTTCA" 12 0 0 8 0 0 0 0 46 0 0 92 0 0 69 0 36 67 0 136 178 442 319 0 0 18 0 0 87 0 0 39 0 67 0 0 0 511 42 0 0 0 0 0 221 0 0 0 470 79 0 0 0 0 0 6 0 23 0 0 0 0 44 0 0 0 0 0 0 0 0 0 13 0 202 330 58 0 0 0 0 0 0 0 2 0 0 261 0 369 0 0 0 0 0 0 0 0 30 0 0 156 171 0 125 0 594 77 0 0 50 331 145 0 0 0 0 101 0 214 244 91 128 0 0 393 23 198 0 60 0 27 0 23 0 36 0 117 0 0 25 0 0 0 0 343 0 0 0 0 0 0 0 0 235 22 0 18 0 0 0
"AGCTCCAGTAGCGTATATTAAAGTTGTTGCAGTTAAAAAGCTCGTAGTTGGATTTCTGACGGACCGGAGTGGCCCGTTTCCTTTCAGGAAATGAGTGCCGCTTTGAGTTTGTCATCCTTCTAGAAAGCTGCGTCTACCGTTTATTCGGCCGGATGTATGCGATCTAGATCTATTACTTTGAAAAAATTAGAGTGTTTAAAGCAGGCTTATGCTATGAATACATTAGCATGGAATAATAATTTAGGACTTTGGTTCTATTTTGTTGGTTTCTAGGACTGAAGTAATGATTGATAGGGATAGTTGGGGGTGCTAGTATTCCGCGGCCAGAGGTGAAATTCTTGGATTCGTGGAAGACTAACTACTGCGAAAGCATTCACCAAGGATGTCTTCT" 0 0 0 58 0 0 0 0 0 0 0 0 0 0 0 0 0 0 0 0 0 0 0 17 12 804 0 2280 0 2586 185 1254 616 633 127 11 0 0 22 0 21 58 0 15 22 0 0 0 0 0 0 0 0 0 0 0 0 0 0 0 0 0 0 0 0 0 0 0 0 53 0 0 0 0 0 0 0 0 0 0 0 0 0 0 0 63 0 0 0 0 0 0 0 0 0 0 0 0 0 0 0 0 0 0 0 0 0 0 0 0 0 0 0 0 0 0 0 0 0 0 0 0 0 0 0 0 28 0 0 0 0 0 0 0 0 0 0 0 0 0 0 0 0 0 0 0 0 0 0 0 0 0 0 0 0 0 0 0 0 0 0
"AGCTCCAATAGCGTATATTAAAGTTGCTGCAGTTAAAGCGTCCGTAGTTGGATTTCGTTCGAATGGATTAGTGCCGAGTTCTCCTCGTGTTTACTCGTGCGTTTCTTGATTCGAACTTGGGTTAGATGTTGTTGCTTCTGGTAACATCATTTTGCCCTGTTACTTTGAGCAAATTGGAGTGCTCCAACCAGGCTAAAGCTTGAACAGCTCAGCATGGAATAACAAGATAGGACTTTGGTTCTTCTTGTTGGTGTCATGAACTAAAAGTAATGGTTGATAAGGACATACGGGGGCATTTGTACTTGCTGGAGAGAGGTGAAATTCTAAGACCCAGCAAAGACAAACAAGTGCGAAAGCATTTGCCCAGTGTGTACCTG" 23 6279 56 0 3 71 0 9 15 9 0 0 6 0 0 0 6 0 0 21 197 0 0 0 7 0 0 0 0 0 0 0 0 0 0 0 0 0 0 0 0 0 0 0 0 0 0 0 0 0 0 0 0 0 0 0 0 0 0 0 0 0 0 0 0 0 0 0 43 0 0 0 8 25 45 0 0 0 13 46 0 1201 697 0 0 0 0 15 132 0 0 0 0 0 0 0 0 0 0 0 0 0 0 0 0 0 0 0 0 0 0 0 0 0 0 0 0 0 0 0 0 0 0 0 0 0 0 0 0 0 0 0 0 0 0 0 0 0 0 0 0 0 0 0 0 0 0 0 0 0 0 0 0 0 0 0 0 0 0 0 0
"AGCTCCAATAGCGTATATTAAAGTTGTTGCAGTTAAAAAGCTCGTAGTTGGATTTCTGTTTTGAGCGTCCGGTCCGCTTCCTCTGGAAGTGTGTACTAAGGATGTTTGAGGCATTTTTTGTGAGGATGTTTTTCTGCCATTAAGTTGGTGGTTGAATAGACTTGCATCGTTTACTGTGAAAAAATTAGAGTGTTTAAAGCAGGCGTTTGCTCATTGAATACATTAGCATGGAATAATAAGATACGACCTTGGTGGTCTATTTTGTTGGTTTGCACACCAGGGTAATGATTAATAGGGACAGTTGGGGGTATTCATATTTCAGCGTCAGAGGTGAAATTCTTGGATCGCTGAAAGATGAGCTTAGGCGAAAGCATTTACCAAGGATGTTTTCA" 22 0 104 0 78 69 16 0 0 0 0 0 0 0 0 0 42 0 0 0 13 0 0 23 27 320 60 0 0 15 581 160 133 0 17 1247 44 31 58 75 5 86 76 114 18 0 0 51 0 0 0 0 130 10 0 0 0 0 0 0 55 0 0 0 22 0 0 0 0 0 0 0 0 0 0 0 0 0 0 16 11 0 14 0 0 9 125 387 867 84 0 113 37 268 20 982 428 60 40 32 843 0 105 0 34 0 0 0 0 15 0 17 0 0 48 1104 0 0 0 47 0 0 0 0 0 0 0 103 36 0 0 0 0 0 0 0 31 0 0 0 0 0 0 0 0 0 0 0 0 0 0 0 0 0 0 0 0 0 0 0 0
"AGCTCCAATAGCGTATATTAAAGTTGTTGCAGTTAAAAAGTTCGTAGTTGAAATTCTGCAAACGAAAAGAGGTCGTCCTTTCGGGGTACTGTACTTACTTTTCGTTAGCATAATTCTAAGCAAACACAGGCAACTGTGTTCGTTTAGAGTGGTTACTTTGAGAAAATTAGAGTGTTTAAAGCAGGCGAAATGCCTTGAATACTCCAGCATGGAATAACGAGTGACGACTTAAGGCGTTCTTGTTGGTTTAATGTCTTGAGTAATGATTAATAGGAACAGTTGGGGGCATTCGTATTTGGTAGCTAGAGGTGAAATTCTTAGATTTACCAAAGACGAACTACTGCGAAAGCATCTGCCAAGGATGTTTTCA" 0 0 0 0 9 0 0 0 0 0 0 0 0 0 0 0 0 0 0 0 0 0 0 49 59 56 22 5193 32 50 1556 20 448 60 0 431 0 0 0 29 87 178 47 51 68 0 0 0 0 0 0 0 0 0 0 0 0 0 0 0 0 0 0 0 0 0 0 0 0 0 0 14 0 0 0 0 0 0 0 0 0 0 0 0 0 0 0 0 0 0 0 0 0 0 0 0 0 0 0 0 0 0 8 0 0 0 0 0 0 0 0 0 0 0 0 0 0 0 0 0 16 0 0 0 0 0 0 0 0 0 0 0 0 0 0 0 0 0 0 0 0 0 0 0 0 0 0 0 0 0 0 0 0 0 0 0 0 0 0 0 0
"AGCTCCAATAGCGTATATTTAAGTTGTTGCAGTTAAAAAGCTCGTAGTTGGATTTCGGGTGGGTACCGCCGGTCTCCCATTGGGTATGTACTGGCGTGGCCCGCCTTGCTGTCGGGGACGATCTCCTGGGCTTTACTGTCCGGGAATCGGAGTCGACGAGGTTACTTTGAGTAAATTAGAGTGTTCAAAGCAAGCCTACGCTCTGAATATAATAGCATGGGATAACACGACAGGACTCTGGCCTATCGTGTTGGTCTGTAGGACCGGAGTAATGATTAAGAGGGACAGTCGGGGGCATTCGTATTCCATTGTCAGAGGTGAAATTCTTGGATTTATGGAAGACGAACATCTGCGAAAGCATTTGCCAAGGATGTTTTCA" 0 0 0 0 33 0 0 0 0 0 0 0 0 0 0 0 0 0 0 0 0 0 0 0 0 0 0 0 0 0 0 0 0 0 0 0 0 0 0 0 0 0 0 0 0 0 13 0 0 9 4 0 7 128 274 0 0 9 93 4 0 33 40 186 0 0 0 385 8 0 0 0 0 0 0 0 0 0 0 0 14 17 0 0 0 0 0 0 0 0 0 0 0 0 0 0 0 0 0 0 0 0 0 0 0 0 0 0 0 0 0 0 4 0 0 0 0 0 0 0 0 0 0 0 0 0 0 0 0 0 0 0 0 0 0 0 0 6 8 0 0 0 4 5 14 0 0 0 12 0 62 400 277 328 11 0 35 38 23 90 77
"AGCTCCAGTAGCGTATATTAAAGTTGTTGCAGTTAAAAAGCTCGTAGTTGGATTTCTGGTTCGATGCGTTTGGCCCTCTCGGAGCAATCCGGCGTGCGTGCCGATGCGCGTCTGCCATCCCTTGTAGAGAACGTTTCTACCCTTCACTGGGCCGGATTCGCAATCTACATCTTTTACTTTGAAAAAATTAGAGTGTTTAAAGCAGGCTTGTGCTATGAATACATTAGCATGGAATAATAATTTAGGACTTTGGTTCTATTTTGTTGGTTTCTAGGACTGAAGTAATGATTGATAGGGATAGTTGGGGGTGCTAGTATTCAGCGGCCAGAGGTGAAATTCTTGGATTCGCTGAAGACTAACTTATGCGAAAGCATTCACCAAGGATGTCTTCT" 181 113 124 36 42 36 33 15 118 0 0 0 0 17 12 0 0 79 27 0 31 100 56 0 0 84 0 0 0 0 259 0 43 68 0 200 0 26 191 23 231 20 0 0 0 14 138 8 185 0 0 27 132 60 35 0 0 95 40 0 31 13 0 211 305 0 0 118 0 326 0 0 0 0 0 72 21 0 48 8 12 357 0 12 20 0 0 489 213 60 0 23 0 0 32 0 66 0 0 0 0 675 0 0 37 264 90 0 22 0 0 0 7 0 129 0 0 0 0 0 0 0 0 21 236 174 0 128 0 0 80 0 10 0 0 0 155 0 0 13 0 60 0 246 59 76 0 120 0 0 8 36 14 0 33 386 0 0 0 84 40
"AGCTCCAATAGCGTATATTAAAGTTGTTGCAGTTAAAAAGCTCGTAGTTGGATTTCTGGGAGGGTGCCAATGTCCGCTCGTTTGCGTGTGCAGCGGCGCCCTTCCATCCTTCTGTTAACGTTTCTTGGTATTCATTTACTGGTTTCGGGCTCAGATATTTTACCTTGAGAAAATTAGAGTGTTCCAGGCAGGCTTGCGCCGGAATACATTAGCATGGAATAATAGAATAGGACTTTAGTCTCCTTTGTTGGTTTGAGGGACTGAAGTAATGATTAATAGGGATAGTTGGGGGCATTAGTATTTAATTGTCAGAGGTGAAATTCTCGGATTTGTTAAAGACTAACTTATGCGAAAGCATTTGCCAAGGATGTTTTCA" 0 0 0 70 0 28 0 21 132 0 35 28 0 0 0 0 0 0 0 0 0 147 99 0 0 32 0 0 104 0 49 0 0 156 0 0 0 31 0 443 0 0 0 0 0 0 75 267 132 0 0 43 70 0 0 0 0 0 0 0 0 57 0 0 44 0 0 0 20 22 53 65 124 32 34 0 34 0 1329 0 0 201 32 92 0 20 13 0 0 0 0 0 0 0 52 0 0 0 209 0 219 444 0 0 0 0 89 85 0 0 145 26 24 0 0 0 0 60 178 171 19 12 12 45 0 0 0 15 0 0 24 0 23 0 248 0 0 0 0 0 0 0 0 162 0 0 246 48 0 0 0 0 0 0 145 112 0 0 0 0 0
"AGCTCCAGTAGCGTATATTAACGTTGCTGCAGTTAAAAAGCTCGTAGTTGGATTTCTGACTGATCGCTCTGACCCGGTGTCGCTCCTCGTGGGTGGCTGCTGTGTGTCGGAACGCATCTTTCATCCTTTCCGGAAAGCCTTACGTACTGTTCATTCAGTTGCGTTTGTTTGCGTTCCGGATCTTTTACTTTGAAAAAATTAGAGTGTTTAAAGCAGGCTTACGCCGTGAATACATTAGCATGGAATAATAATATAGGACTTTGGTTCTATTTTGTTGGTTTCTAGGACTAAAGTAATGATTGATAGGGATAGTTGGGGGTGCTAGTATTCAGAGGCCAGAGGTGAAATTCTTGGATTCTCTGAAGACTAACTACTGCGAAAGCATTCACCAAGGATGTCTTCT" 0 0 7 0 0 90 0 0 15 0 0 0 0 0 82 0 0 35 7 0 228 136 191 8 11 131 19 0 17 41 14 0 72 0 41 685 0 174 0 0 0 0 0 23 46 0 0 0 1111 0 0 0 10 0 0 13 0 0 0 0 0 0 0 10 0 0 0 0 0 9 8 372 111 0 0 0 0 0 10 0 0 0 0 107 0 5 0 18 120 0 0 0 0 42 0 0 10 0 0 0 0 678 48 0 219 51 72 0 625 0 0 77 0 52 60 18 0 75 0 56 16 289 83 25 0 204 0 185 27 0 0 30 29 56 0 0 19 0 0 0 10 0 0 0 0 109 0 0 0 0 0 0 0 0 0 22 0 0 0 0 0
"AGCTCCAATAGCGTATATTAAAGTTGTTGCAGTTAAAAAGCTCGTAGTTGGATTTTGGATTGGGCTTAACGGTCGGCCGTGAGGTTCGTACTGTTGTGCCCTTTCTTCTTCTCGAAGACCACGTGTGCTCTTAACTGAGTGTGCGTGGGGTTCGGGACTTTTACTGTGAGAAAATTAGAGTGTTCAAAGCAGGCGTTTGCTTGAATATTGCAGCATGGAATAATGGAATAGGATCACGATCTTATTTTGTTGGTTTCTAGGATCGAGATAATGATTAATAGGGATAGTTGGGGGCATTAATATTTAATTGTCAGAGGTGAAATTCTTGGATTTATGAAAGATTAACTTCTGCGAAAGCATTTGCCAAGGATGTTTTCG" 0 0 33 49 0 0 0 0 182 0 0 0 0 0 0 0 150 9 9 127 0 92 395 0 418 59 0 294 0 39 0 0 0 27 0 274 0 192 215 0 0 12 0 0 130 6 172 0 0 0 0 9 24 0 0 58 0 0 0 0 0 0 0 0 0 0 0 0 0 0 0 0 0 4 0 0 0 0 0 0 0 0 0 0 101 13 0 99 0 441 0 0 0 158 0 0 117 0 350 0 183 0 135 0 77 0 295 28 0 12 61 62 0 0 0 0 0 0 14 0 177 13 0 26 94 0 24 143 21 5 36 0 0 0 0 0 0 102 0 0 0 0 0 0 0 0 0 0 0 0 0 0 0 0 156 31 0 0 0 0 0
"AGCTCCAAGAGCATATATTAAAGTTGTTGCAGTTAAAAAGCTCGTAGTTGGATTTCTGGTTTAATGCACCTGGCCCGCGGCCAATAGGCTTGTGAGTGCCGGTGTGCGTTTACCATCCTTCTAGAAAACGATTCTGCCATTAACTTGGTGGGATCGCGATCTAGATCTTTTACTTTGAAAAAATTAGAGTGTTTAAAGCAGGCGTAATGTCGGAATATATTAGCATGGAATAATAATCTAGGACTTCGGTTCTATTTTGTTGGTTTATAAAACTGAAGTAATGATTGATAGGGACAGTTGGGGGTGCTAGTATTGGCCGGCCAGAGGTGAAATTCTTGGATTCGGTCAAGACTAACTTATGCGAAAGCATTCACCAAGGATGTCTTCT" 0 0 0 0 0 0 0 0 64 0 0 37 0 0 0 0 0 0 0 0 213 397 117 0 151 733 0 0 0 0 35 0 0 0 0 131 0 0 31 0 0 0 16 6 9 36 0 0 353 94 0 0 57 0 0 7 0 0 0 0 0 0 0 0 0 0 0 0 0 0 0 0 238 0 0 0 0 0 5 0 0 0 10 65 0 0 0 150 3606 0 0 0 0 0 0 0 19 0 0 0 0 2142 0 0 66 0 232 0 0 0 0 67 0 0 0 0 0 0 0 59 0 0 0 8 0 186 0 159 0 0 0 0 0 0 0 0 0 0 0 0 0 0 0 0 0 0 0 0 0 0 0 0 0 0 0 29 0 0 0 0 0
"AGCTCCAAGAGCATATATTAAAGTTGTTGCAGTTAAAAAGCTCGTAGTTGGATTTCTGGTTTAATGCACCTGGCCCGCAGCCACTAGGCTTGTGAGTGCCGGCGCGCGTTTACCATCCTTCTAGAAAACGATTCTGCCATTCACTTGGTTGGGATCGCGATCTAGATCTTTTACTTTGAAAAAATTAGAGTGTTTAAAGCAGGCTTTTGCTATGAATACATTAGCATGGAATAATAATCTAGGACTTCGGTTCTATTTTGTTGGTTTCTATAACTGAAGTAATGATTGATAGGGATAGTTGGGGGTGCTAGTATTGGCCGGCCAGAGGTGAAATTCTTGGATTCGGTCAAGACTAACTTATGCGAAAGCATTCACCAAGGATGTCTTCT" 0 1280 0 0 64 0 0 0 0 27 0 0 0 0 0 38 48 0 0 0 51 0 0 0 0 0 0 0 0 0 0 0 0 0 0 0 0 0 0 88 146 0 0 0 0 0 220 0 0 153 0 228 0 492 828 0 0 0 388 0 329 0 102 85 0 0 0 600 0 70 0 0 38 0 56 0 0 0 87 0 0 0 119 0 25 0 0 0 3 0 0 0 47 0 60 0 0 0 0 0 0 0 0 0 0 96 0 0 0 0 0 62 57 0 0 0 0 202 0 0 0 35 46 0 0 0 0 99 189 0 0 0 50 0 0 109 0 0 97 0 0 0 97 0 0 0 0 0 0 0 0 0 0 0 0 0 0 0 0 48 0
"AGCTCCAATAGCGTATATTAAAGTTGTTGCAGTTAAAACGCTCGTAGTTGAAGTTTTGGTAACAATAATGGGTTATCTCTTTGAGCATATACCTATTGTTGTTATCATTGTTCTGCATTATGCACAGGGTAATGCTTGTGTATAGTCGGAATCGTTACTTTGAGAAAATTAGAGTGTTTCAAGCAGGCGTGATGCTTTGAATACTCCAGCATGGAATGACAACAAAGGACTCAAGTCCTTCTTGTTGGTTTAAGGAGTTGAGTAATGATTAAGAGGAACAGTCGGGGGTATTCGTATTCAGTCGTTAGAGGTGAAATTCTTAGATTGGCTGAAGACGAACTACTGCGAAGGCATCTACCATGGATGTTTTCA" 0 0 0 139 10 0 17 0 0 0 1023 0 0 0 0 0 54 0 20 21 328 142 435 18 13 1070 0 108 258 0 0 9 289 54 0 65 0 0 0 52 148 244 0 0 0 97 0 0 0 0 0 0 0 0 0 0 0 0 0 0 0 0 0 0 0 0 0 0 593 0 0 0 0 0 0 0 0 0 0 0 0 0 14 18 0 0 0 0 21 0 0 0 0 0 0 0 0 0 0 0 0 0 162 0 17 0 0 0 0 0 0 0 0 194 0 0 0 47 0 114 303 263 0 0 104 51 0 0 0 0 0 0 0 0 0 343 8 0 0 0 0 0 0 0 0 0 0 0 0 0 0 0 0 0 240 0 0 0 0 0 0
"AGCTCCAATAGCGTATACTAAAGTTGTTGCAGTTAAAAAGCTCGTAGTTGAATTTCTGGTTCTGGGACTCGGTCAGCCCCTAGGGGTTTGTACCTGTGGAACGGAGCCATCTATGAGGATATTATATCTGTCATTGAGTTGATGGGTATAAGAGCCTCGTCATTTACTGTGAGCAAAATAGAGTGTTCAAAGCAGGCTTATGCCGTTGAATACATTAGCATGGAATAATAAGATAAGACCTTGGTCTATTTTGTTGGTTAGTACTCCAAGGTAATGATTAATAGGGACAGTTGGGGGTATTCGTATTCAATTGTCAGAGGTGAAATTCTTGGATTTATGGAAGACGAACAACTGCGAAAGCATTTACCAAGGATGTTTTCA" 0 0 0 0 0 0 0 104 0 0 0 60 0 252 0 0 0 0 0 0 0 108 0 0 0 0 0 0 256 55 0 0 0 0 15 0 0 0 0 0 0 0 0 0 0 0 0 0 84 29 69 0 0 0 0 0 0 9 0 0 0 0 0 0 0 0 0 0 0 0 133 312 0 224 0 1350 32 0 0 0 0 0 0 0 0 0 0 0 0 0 0 0 0 0 0 0 0 0 0 0 0 0 0 0 0 0 232 25 0 21 0 0 0 162 0 0 0 33 21 5 0 0 49 323 0 42 0 0 0 97 79 113 245 183 443 89 0 36 801 0 66 0 12 0 0 23 0 813 0 0 0 12 0 0 10 456 0 101 41 0 3
"AGCTCCAATAGCGTATATTAAGATTGTTGCAGTTGAAACGTCCGTAGTTGAATTTCACTCAGAAACAGAGTACTCTTGCATTTCGCTTGAGAACTTTGTTTCGAGCGGGAATTTGCGCAAGCATTTTCTCAACGTTACTTTGAGCAAACTGGAGGGCTCCAGCCGGGTATTATGCCTTAACAGCTCAGCATGGAATAACAAGCTAGGATTTTGGTCCATCTTGTTGGTAACATGGATTAAAATAATGGTTGATAAGGATGTACGGGGACATTCGGACTTGCTGGAGAGAGGTGAAATTCTAAGACCCAGCAAAGACGAACAAGTGCGAAAGCATTTGTCCAGTACTTGCCTG" 0 0 16 0 22 0 0 16 36 0 0 0 0 0 0 0 336 0 0 2803 59 0 0 0 28 14 0 529 0 0 1181 56 0 11 0 1704 41 0 0 0 0 32 0 443 0 0 0 0 4 0 0 0 0 0 0 0 0 0 0 0 0 0 0 0 0 0 0 0 0 0 0 0 0 0 0 0 0 0 0 0 0 0 0 0 0 0 0 0 0 0 0 0 0 0 0 0 0 0 0 0 0 0 0 0 0 0 0 0 0 0 0 0 0 0 0 0 0 0 0 0 0 0 0 0 0 0 0 0 0 0 0 0 0 0 0 0 0 0 0 0 0 0 0 0 0 0 0 0 0 0 0 0 0 0 0 0 0 0 0 0 0
"AGCTCCAATAGCGTATATTAAAGTTGTTGCAGTTAAAAAGCTCGTAGTTGGATTTCTGTTTTGAATATTCGGCCGGTTCTCTTGGAGAATGTGTGCTTTTGAATATTTGGAACATTTTTTGCGAGGATGTTTTTCTGTCATTAAGTTGATGGTTAAATGGACTTGCATCGTTTACTGTGAAAAAATTAGAGTGTTTCAAGCAGGCGTTTGCTCATTGAATACATTAGCATGGAATAATAAGATATGACTATGGTGGTCTATTTTGTTGGTTTGCACACCAAAGTAATGATTAATAGGGACAGTTGGGGGTATTCATATTTCAGCGTCAGAGGTGAAATTCTTGGATCGCTGAAAGATGAGCTTAGGCGAAAGCATTTACCAAGGATGTTTTCA" 0 0 13 38 0 0 54 0 0 0 0 0 0 0 0 0 0 0 76 81 0 82 39 155 187 78 183 120 187 0 107 91 0 6 0 1032 0 37 28 11 28 39 14 728 10 0 0 0 0 0 0 0 102 0 0 0 0 0 0 0 0 0 0 0 0 0 0 0 156 0 16 9 0 0 0 0 0 0 0 0 0 0 0 8 122 81 0 2568 576 54 0 8 0 0 0 0 26 0 0 0 0 390 11 8 315 0 359 0 0 0 6 0 0 5 0 309 7 0 0 0 0 240 0 15 0 0 0 140 0 0 0 0 0 0 0 0 0 0 0 0 0 0 0 0 0 0 0 0 0 0 0 0 0 0 6 0 0 0 0 0 0
"AGCTCCAGTAGCGTATATTAAAGTTGTTGCAGTTAAAAAGCTCGTAGTTGGATTTCTGGTTAAGTAACGCTAGCCCGCCCTTGCCAGGGGTGTGCGCTGGTTAGTTGCTTGCCATCTTTCTAGAAAGCCAGCGTTTGTCATTCACTTGGCGGACGTGACGCGATCTAGATCTTTTACTTTGAAAAAATTAGAGTGTTTAAAGCAGGCTTACGCTATGAATACATTAGCATGGAATAATAATATAGGACTTTGGTTCTATTTTGTTGGTTTCTAGGACTGAAGTAATGATTGATAGGGATAGTTGGGGGTGCTAGTATTCAGTGGCCAGAGGTGAAATTCTTGGATTCACTGAAGACTAACTACTGCGAAAGCATTCACCAAGGATGTCTTCT" 0 0 21 0 0 144 40 37 80 0 5 225 0 62 0 0 51 26 45 7 118 44 71 0 0 7 15 80 64 21 74 0 0 121 0 0 0 64 11 80 0 47 0 0 240 174 74 10 82 11 0 0 85 11 0 0 0 89 16 0 0 10 0 11 0 0 0 94 5 52 0 62 43 10 0 0 17 0 0 0 6 0 0 0 0 0 38 183 417 156 0 27 0 0 0 0 141 31 13 0 0 297 20 0 0 0 107 53 117 0 0 87 0 0 0 0 0 130 69 177 14 29 153 101 50 405 11 52 51 116 41 60 22 136 6 80 14 0 106 55 15 0 0 0 48 27 0 0 9 0 0 6 0 0 76 97 0 13 0 15 0
"AGCTCCAAGAGCATATATTAAAGTTGTTGCAGTTAAAAAGCTCGTAGTTGGATTTCTGGTTTAATGCACCTGGCCCGCGGCCACTAGGCTTGTGAGTGCCGGCGCGCGTTTACCATCCTTCTAGAAAACGATTCTGCCATTAACTTGGTTGGGATCGCGATCTAGATCTTTTACTTTGAAAAAATTAGAGTGTTTAAAGCAGGCTTTTGCTATGAATACATTAGCATGGAATAATAATCTAGGACTTCGGTTCTATTTTGTTGGTTTCTATAACTGAAGTAATGATTGATAGGGATAGTTGGGGGTGCTAGTATTGGCCGGCCAGAGGTGAAATTCTTGGATTCGGTCAAGACTAACTTATGCGAAAGCATTCACCAAGGATGTCTTCT" 0 410 80 0 0 0 0 0 344 0 0 0 0 0 0 0 0 0 0 0 100 0 108 32 0 177 0 0 486 57 0 0 0 147 0 0 0 0 0 0 0 0 0 314 0 0 0 0 130 0 0 366 162 211 165 0 0 0 0 0 313 0 0 0 73 0 0 525 0 0 0 0 94 0 0 0 148 0 0 102 0 0 0 0 0 0 0 666 0 1527 0 72 0 0 0 0 0 36 0 0 0 0 80 0 0 0 0 0 0 0 0 0 0 0 234 0 0 98 0 167 0 117 0 0 0 0 0 119 252 0 0 0 0 0 0 0 0 0 0 0 0 0 0 0 0 0 0 0 0 0 0 0 0 36 0 0 80 0 0 0 0
"AGCTCCAATAGCGTATATTAAAGTTGTTGCAGTTAAAAAGCTCGTAGTCGAATTTTAGCCCTGGCTCGGGGGTTCGATCTTCATCGGTCGACGCCGCTCTGGCCGGGGTTCACCTTCTGGGTGGCCCACATGCTCTTCATTGGGTGTGCGGGTGAACCAGGACTTTTACCTTGAAAAAATTAGAGTGTTCAAAGCAGGCCTACGCCTGAATACATTAGCATGGAATAATGGAATAGGACCTCGGTTCTATTTTGTTGGTTTCTAGGACCGAAGTAATGATTAATAGGGACAGTTGGGGGCATTGGTATTCAATTGTCAGAGGTGAAATTCTTGGATTTATTGAAGACCAACTTCTGCGAAAGCATTTGCCAAGGATGTTTTCA" 0 3 16 26 0 5 0 5 390 0 27 52 0 0 0 0 15 0 0 0 277 175 1297 0 0 0 0 3 0 0 0 0 0 286 0 0 0 0 0 0 0 0 0 53 0 0 0 0 0 15 0 0 87 0 0 0 0 0 0 0 0 0 0 0 0 0 0 0 32 0 0 0 0 0 0 0 0 0 0 0 0 0 13 0 5 38 0 0 1053 1683 0 14 0 566 0 0 0 0 226 0 24 0 28 0 24 9 62 99 0 22 0 0 0 126 0 918 3 23 17 196 0 217 0 97 0 27 0 24 117 35 0 0 23 61 0 0 0 0 0 0 0 0 0 0 0 0 0 0 0 0 0 0 0 0 45 14 0 0 0 0 0
"AGCTCCAATAGCGTATATTAAAATTGTTGCAGTTAAAAAGCTCGTAGTTGAATTTCTGTTGGTGATAGTGGAACGATTTTCGTTCGTCACTTCCACCGGCATTCGGTGTTAGTTCACTTGTGATTTAACATCGTTATTACTTTGAGGAAATTAGAGTGTTTCAAGCAGGCATATGTCCGAATACCATAGCATGGAATAATAAGATAGAACTTTGGTTCTTTCTCATTGGTTCTGCGAACTAAAGTAATGGTTGATAGGGACAGTCGGGGGTATTCGTACTCAAATGTTAGAGGTGAAATTCTTGAATTTTTTGAAGACGAACTGATGCGAAAGCGTTTGCCAAGGATGCTCCCG" 0 0 0 0 0 0 0 0 0 3 40 0 0 0 166 0 0 0 0 0 0 0 29 0 0 0 0 3 0 0 0 0 0 0 26 0 0 0 0 0 0 48 0 0 0 0 0 0 5 0 0 0 3 0 0 31 0 0 0 0 0 0 0 0 0 0 0 0 0 0 0 5 0 0 0 0 0 0 0 0 0 0 0 0 0 18 0 0 0 0 0 0 37 2384 0 0 0 8 9 5 0 0 7 149 0 0 0 0 0 0 33 0 0 60 0 15 0 3 0 6 2879 0 3 0 23 9 0 0 0 0 0 2 51 4 9 4 12 8 275 0 0 0 0 0 74 0 383 0 0 0 0 5 0 0 0 0 0 0 0 0 0
"AGCTCCAATAGCGTATATTAAAGTTGTTGCAGTTAAAAAGCTCGTAGTTGGACTTCTGGGAGGATGCCAATGTCCGCTCGTTAGCGTGTGCAGCGGCGTCCTTCCATCCTTCTGTTAACGTTTCTTGGTATTCAGTTACTGGTTTCGGGCTCAGATATTTTACCTTGAGAAAATTAGAGTGTTTCAGGCAGGCTTGCGCCGGAATACATTAGCATGGAATAATAGAATAGGACTTTAGTCTCCTTTGTTGGTTTGAGGGACTGAAGTAATGATTAATAGGGATAGTTGGGGGCATTAGTATTTAATTGTCAGAGGTGAAATTCTCGGATTTGTTAAAGACTAACTTATGCGAAAGCATTTGCCAAGGATGTTTTCA" 0 0 108 0 52 54 9 0 20 0 0 0 0 38 26 286 0 0 11 206 100 0 28 0 0 0 67 0 24 67 86 26 0 95 0 112 0 0 98 0 0 22 16 0 11 0 0 0 81 46 0 0 0 0 35 0 0 0 0 0 0 0 51 62 0 0 0 95 0 66 0 0 117 291 28 111 0 0 0 27 0 0 0 0 0 114 0 0 1395 345 0 0 0 0 0 0 0 178 212 0 0 0 31 0 0 0 0 48 0 0 37 0 20 21 0 0 0 71 26 0 0 44 0 0 0 0 0 23 0 103 0 101 94 78 0 0 107 0 30 39 31 0 46 138 0 55 0 33 0 0 0 0 0 0 0 21 32 42 33 55 0
"AGCTCCAATAGCGTATATTAAAGTTGTTGCAGTTAAAAAGCTCGTAGTTGGATTTCTGTCTGGAGCGTCCGGTCGGCTCTCTTTGAGAGTGTGTACTTGTGATGTTCGAGGCATTTTTTGTGAGGATGTTTTTCTGCCATTAAGTTGGTGGTTGAATAGACTTGCATCGTTTACTGTGAAAAAATTAGAGTGTTTAAAGCAGGCGTTTGCTCATTGAATACATTAGCATGGAATAATAAGATACGACCTTGGTGGTCTATTTTGTTGGTTTGCACACCAGGGTAATGATTAATAGGGACAGTTGGGGGTATTCATATTTCAGCGTCAGAGGTGAAATTCTTGGATCGCTGAAAGATGAGCTTAGGCGAAAGCATTTACCAAGGATGTTTTCA" 0 0 0 0 0 0 0 0 0 0 0 0 0 0 0 0 0 0 0 0 0 0 0 0 0 0 0 0 0 0 0 0 0 0 0 0 0 0 0 0 0 0 0 0 0 0 0 0 0 0 0 0 0 0 81 0 0 0 0 0 0 0 0 68 0 0 0 111 0 0 0 0 0 0 0 0 0 0 0 0 0 0 0 0 0 0 0 0 0 0 0 0 0 0 0 0 0 0 0 0 0 0 0 0 0 0 0 0 0 0 0 0 0 0 0 0 0 0 0 0 0 0 0 0 0 0 0 0 0 0 0 0 0 0 0 0 0 0 0 0 0 0 0 0 0 0 0 0 0 11 23 72 0 0 0 0 45 0 30 67 63
"AGCTCCAATAGCGTATATTAAAGTTGTTGCAGTTAAAACGCTCGTAGTTGAAGTTGTGGTAATAACAATGGGTCATCTCTAACGAGCATGCACCTATTGTTACTGCCATTATTCCGATATATGCGGGGTAACCTGTATATTCGGGACTGTTACTTTGAGAAAATTAGAGTGTTTCAAGCAGGCGTAATGCTTTGAATACTCCAGCATGGAATGACAACAAAGGACTCATATCCTTCTTGTTGGTTTAAGGAGTTGAGTAATGATTAAGAGGAACAGTCGGGGGTATTCGTATTCAGTCGTTAGAGGTGAAATTCTTAGATTGACTGAAGACGAACTACTGCGAAGGCATCTACCATGGATGTTTTCA" 0 0 0 0 0 0 0 0 0 0 0 0 0 0 0 0 582 0 114 212 0 0 345 0 18 0 0 419 729 0 0 0 89 244 0 0 0 335 46 0 0 0 0 57 302 0 0 0 0 0 0 0 0 0 0 0 0 0 0 0 0 0 0 0 0 0 0 0 252 0 0 0 0 0 0 0 0 0 0 0 0 0 0 0 29 0 0 0 0 0 0 0 0 78 0 0 0 0 231 89 0 192 0 0 0 57 0 0 0 0 115 0 0 0 0 447 13 0 0 66 351 0 0 0 1255 0 0 0 0 0 0 0 28 0 0 0 0 0 0 0 0 0 0 0 0 0 0 0 0 0 0 0 0 0 0 0 0 0 0 0 0
"AGCTCCAATAGTGTATATTAAAGTTGCTGCGGTTAAAAAGCTCGTAGTTGGATTTCGGGGGCATTCAGGCCAAAGCTCGTCCTTGTGGCGTGGCTGGGTCTGGGCTTCCTACGTTTGGATAGTGGGCAACCGCTTCCAATCTTTTACTTTGAAAAAATTAGAGTGTTCAAAGCAGGCGTAACCTTGCCATTGAATATTACAGCATGGGATAATAGAATATGACGTTGGTCTTATTTTGTTGGTTTCTAAGGCTGATGTAATGATTAATAGGGATAGTTGGGGTCGCTCGTATTGAGTTGTCAGAGGTGAAATTCTAGGATTTACTCAAGACGAACTAATGCGAAAGCATTCGACAAGGATGTTTTCA" 0 0 0 0 0 0 0 0 146 0 0 0 0 23 0 0 75 0 0 0 67 66 145 0 0 0 0 0 0 0 0 0 0 198 0 0 0 359 208 0 0 0 0 0 222 0 0 0 342 219 0 0 0 0 0 0 0 46 0 0 0 0 0 0 0 0 0 0 0 0 0 0 42 0 0 123 0 0 0 0 0 0 0 49 0 0 74 0 0 192 0 208 0 0 0 0 0 0 0 0 0 486 54 0 0 0 0 0 0 0 0 138 117 36 285 0 0 401 0 178 132 208 0 214 258 573 0 79 108 49 75 70 58 0 0 49 0 0 20 0 0 70 0 0 56 0 0 0 0 0 0 0 0 0 0 44 0 0 0 0 0
"AGCTCCAATAGCGTATATTAAAGTTGTTGCAGTTAAAAAGCTCGTAGTTGGATTTCTGGTTTGAGCGTCCGGTCGAGTTTATCTCTGTACTATGGATGTTTGGGCCATTTTTTGTGAGGGGGCTTTTCTGCCATTCAGTTGGTGGTTGAGTCGACTTGCATCGTTTACTGTGAAAAAATTAGAGTGTTTAAAGCAGGCGTTTGCTCATTTGAATACATTAGCATGGAATAATAAGATACGACCTTGGGTCTATTTTGTTGGTTTGCAACCTGAGGTAATGATTAATAGGGACAGTTGGGGGTATTCATATTTCAACGTCAGAGGTGAAATTCTTGGATCGTTGAAAGATGAGCTTAGGCGAAAGCATTTACCAAGGATGTTTTCA" 0 0 247 0 0 45 39 0 0 0 0 0 0 0 0 0 0 0 0 0 0 0 0 0 0 0 9 50 188 0 0 38 83 216 13 229 0 297 292 0 0 0 0 85 21 0 0 0 0 0 0 0 0 0 0 0 0 0 0 0 0 0 0 0 0 0 0 0 0 0 0 0 0 0 0 189 0 0 0 0 0 0 0 0 26 0 0 201 0 438 0 317 0 728 0 0 0 0 130 0 480 297 0 0 70 465 0 0 0 0 0 0 0 0 0 0 0 307 0 0 90 0 0 156 411 0 0 130 129 0 0 74 0 0 0 0 0 0 173 0 0 0 0 0 217 0 0 0 0 0 0 0 0 0 47 0 0 0 0 0 0
"AGCTCCAATAGCGTATATTAAAGTTGTTGCAGTTAAAAAGCTCGTAGTTGAATTTCTGGCCAGCGTTGCGTCTGGCTCTCTGAGTCGGCGTACTCGCTTGGTCATCCGTATGGGAAGCCTGCTCGGCCTTCACTGGTCGGCTGGTGGATCATACACTTTACTTTGAAAAAATTAGAGTGTTTCAGGCAGGCAATTGCTTGGATACTTCAGCATGGAATAATGGAATAGGACTTTGACCTATTTGTTGGTTTTTCTCTCAAGGTCAAGGTAATGATTAATAGGGACAGTTGGGGGCATTCGTATTTAATTGTCAGAGGTGAAATTCTTGGATTTATTAAAGACGAACTTATGCGAAAGCATTTGCCAAGGATGTTTTCA" 79 0 0 12 26 12 133 12 0 0 56 0 0 12 0 0 63 108 0 0 12 78 0 0 0 82 12 0 0 0 0 27 21 107 0 0 0 55 78 0 0 76 0 91 46 0 17 212 0 0 0 0 70 0 0 0 0 0 0 0 112 0 16 0 21 0 0 59 0 21 0 126 108 442 18 141 54 0 0 0 18 0 22 22 17 0 0 129 165 171 0 0 95 32 0 0 0 0 0 219 0 108 156 0 0 0 69 0 0 0 28 0 0 41 0 0 0 30 0 81 174 0 34 56 133 0 0 0 90 0 79 46 69 0 0 22 327 39 290 22 0 31 7 0 178 41 43 318 0 6 0 0 0 0 99 221 0 0 0 0 0
"AGCTCCAAGAGCATATATTAAAGTTGTTGCAGTTAAAAAGCTCGTAGTTGGACTTCTGGTTTAATGCACCTGGCCCGCGGCCAATAGGCCTGTGAGTGCCGGCGCGCGTTTACCATCCTTCCAGGAAACGAGTCTTCCCTTTACTGGGCCGGACTCGGGATCTGGATCATTTACTTTGAAAAAATTAGAGTGTTTAAAGCAGGCTATTGCTATGAATACATTAGCATGGAATAATAATCTAGGACTTCGGTTCTATTTTGTTGGTTTCTATAACTGAAGTAATGATTGATAGGGATAGTTGGGGGTGCTAGTATTGGCCGGTCAGAGGTGAAATTCTTGGATTCGGTCAAGACTAACTTATGCGAAAGCATTCACCAAGGATGTCTTCT" 0 0 77 0 0 79 62 0 20 0 0 0 0 0 0 0 276 13 81 178 71 0 181 8 0 64 0 20 57 0 0 0 40 371 0 0 0 157 153 0 0 0 0 0 135 0 27 0 362 108 0 0 138 0 21 0 0 17 0 0 96 0 0 0 0 0 0 0 31 0 0 0 0 0 0 0 0 0 0 0 0 0 0 19 0 0 0 219 0 51 0 124 0 20 0 0 0 0 110 0 0 777 60 0 54 165 19 0 139 0 9 97 9 23 57 0 0 339 9 111 44 0 0 51 239 492 0 147 174 0 88 24 0 39 0 0 60 72 89 82 15 97 0 0 0 10 0 0 0 0 0 0 0 0 24 62 0 0 0 0 0
"AGCTCCAATAGCGTATATTAAAGTTGTTGCAGTTAAAAAGCTCGTAGTTGGATTTCTGGTTAGGTGCGCTTGGCCCGCCACCGTCAGGTGTGTGAGTGCCGATGCGCGCTTGCCATCTCGTCGTCTGGAGAACGTTCCTGCCCTTTACTGGGTTGGGTTCGCAATCCAGAATTTTTACTTTGAAAAAATTAGAGTGTTTAAAGCAGGCGTCTGTTGCTGTGAATATATTAGCATGGAATAATAACTTAGGGCTTCTGTCTTATTTTGTTGGTTTCTAAGACTAGAAGTAATGGTTGATAGGGACAGTTGGGGGTGCTAGTATTCAGCGGCCAGAGGTGAAATTCTTGGATTCGCTGAAGACTAACTTATGCGAAAGCATTCACCAAGGATGTCTTCT" 84 0 163 35 0 0 0 21 124 0 0 256 0 7 104 0 0 58 14 3 168 97 301 0 72 68 7 0 308 0 0 0 43 127 98 0 0 0 17 29 31 29 0 0 94 0 35 8 159 28 0 0 387 0 0 0 0 0 0 0 354 0 0 0 0 0 0 0 0 23 0 7 84 10 0 0 0 0 0 0 0 0 0 46 0 0 0 18 0 0 0 0 11 0 0 0 0 41 0 0 0 135 10 0 0 0 75 0 178 5 29 174 11 52 93 0 0 219 0 119 60 88 63 42 74 33 0 150 135 21 9 7 6 61 0 0 50 0 0 17 0 0 0 0 52 12 0 27 0 0 0 0 0 0 28 22 0 0 0 0 0
"AGCTCCAATAGCGTATATTAATGTTGCTGCAGTTAAAAAGCTCGTAGTTGGATTTCTGACTTGGCGCACCTGGCCCGCCACGGTTACGTGTGTGAGTGCCGGGATGCGCCTGTCACTGTTCTGGTCAACTATTGTGCTCTTCATTGAGTGTGATAGGTAGCCAGATATTTTACTTTGAAAAAATTAGAGTGTTTAAAGCAGGCGTTTGCTATGAATACATTAGCATGGAATAATAAGTTAGGACTTCGGTTCTATTTTGTTGGTTTCTAGGACTGAAGTAATGATTGATAGGGATAGTTGGGGGTGCTAGTATTCAGCGGCCAGAGGTGAAATTCTCGGATTCGCTGAAGACTAACTTATGCGAAAGCATTCACCAAGGATGTCTTCT" 33 5582 41 0 0 44 0 0 25 16 0 0 10 20 0 0 0 0 0 0 98 14 0 0 17 0 0 0 0 0 0 0 0 0 0 0 0 0 0 28 0 0 0 0 0 0 26 0 0 0 0 0 0 0 0 0 0 0 0 0 0 0 0 0 0 0 0 0 0 0 0 0 0 0 0 0 0 0 65 0 0 0 0 0 0 0 0 0 0 0 0 0 0 0 0 0 0 0 0 0 0 0 0 0 0 0 0 0 0 0 0 0 0 0 0 0 0 0 0 0 0 0 0 21 0 0 0 0 0 0 32 0 0 0 0 25 0 0 0 0 0 0 0 0 0 0 0 0 0 0 0 0 0 0 0 0 0 0 0 41 0
"AGCTCCAAGAGCATATATTAAAGTTGTTGCAGTTAAAAAGCTCGTAGTTGGATTTCTGGTACAATGCACCTGGCCCGCGGCCTCTTAGGCTTGTGAGTGCCGGCGCGCGTTTACCATCCTTCTAGAAAACAGGCCTGCCCTTTACTGGGTTGGGTTTGCGATCTAGATCTTTTACTTTGAAAAAATTAGAGTGTTTAAAGCAGGCTTTTGCTATGAATACATTAGCATGGAATAATAATCTAGGACTTCGGTTCTATTTTGTTGGTTTCTATAACTGAAGTAATGATTGATAGGGATAGTTGGGGGTGCTAGTATTGGCCGGCCAGAGGTGAAATTCTTGGATTCGGTCAAGACTAACTTATGCGAAAGCATTCACCAAGGATGTCTTCT" 0 0 43 20 0 21 30 8 67 0 0 72 0 0 0 33 0 0 27 29 45 21 91 0 0 0 0 21 39 0 0 9 44 226 13 17 0 126 89 0 9 0 0 0 46 193 3 162 167 59 0 0 86 0 0 0 0 334 0 0 0 0 0 0 0 0 0 0 0 0 9 122 22 113 37 0 22 0 3 0 0 0 0 58 0 0 0 36 387 18 0 122 0 154 0 0 0 0 0 0 0 237 20 0 111 225 53 45 0 29 0 19 41 22 0 0 0 279 125 0 53 102 52 19 51 546 8 47 321 129 31 4 128 75 60 76 22 0 86 0 0 0 0 0 8 0 26 84 0 0 0 0 0 0 16 20 0 0 0 0 0
"AGCTCCAATAGCGTATATTAAAGTTGTTGCAGTTAAAAAGCTCGTAGTTGAATTTCTGCAGAGTGCAGCGCGTTGCACCTTTCGAGGCGATTTCGTGTTTGCTTCTGCATTCTAGGGCGCGTCATACACTTCACTGTGTGTGATGTTCACTAGCTTTTACTTTGAGAAAATTAGAGTGTTTCAAGCAGGCTTTTTGCCTTGAATACTGCAGCATGGAATAATAATATAGGACTTTAGTTCTATGTTTATTGGTTCAAGAACTGAAGTAATGATTAACAGGGACAGTTGGGGGCATTTGAATTTAACTGTCAGAGGTGAAATTCTTAGATTTGTTAAAGACGAACCAATGCGAAAGCATTTGCCAAAAATGTTTTCA" 13 29 22 0 6 22 5 0 0 0 21 0 0 0 0 4 4776 9 0 23 33 12 114 0 0 0 0 0 0 0 0 0 0 0 0 0 0 0 0 0 0 0 0 0 0 0 0 0 0 0 0 0 0 0 0 0 0 0 0 0 0 0 0 0 0 0 0 0 0 0 0 0 0 0 0 0 0 0 0 0 0 0 4 0 11 12 3 0 0 1776 0 0 0 0 0 0 0 0 0 0 0 0 0 0 0 0 0 0 0 0 0 0 0 0 0 0 0 0 0 0 0 0 0 0 0 0 0 0 0 0 0 0 0 0 0 0 0 0 0 0 0 0 0 0 0 0 0 0 0 0 0 0 0 0 0 0 0 0 0 0 0
"AGCTCCAATAGCGTATACTAAAGTTGTTGCAGTTAAAAAGCTCGTAGTTGAATTTCTGGTCTTGGATCTCGGTCTGCCTCAAACGAGGTATGTACCAGGGATCTGAGACCATCCTCGAGGAAAACATGTCTGTCATTAAGTTAATGGGCATGGGATCCTCGTCATTTACTGTGAGCAAAATAGGGTGTTCAAAGCAGGCTTATGCCGTTGAATACATTAGCATGGAATAATAAGATAAGACCTTGGTCTATTTTGTTGGTTTGTACTCCAAGGTAATGATTAATAGGGATAGTTGGGGGTATTCGTATTCAATTGTCAGAGGTGAAATTCTTGGATTTATGGAAGACGAACTACTGCGAAAGCATTTACCAAGGATGTTTTCA" 90 611 33 0 44 40 69 0 0 0 53 0 0 35 0 0 0 0 0 0 70 80 343 0 110 0 32 73 0 0 219 0 0 87 0 67 0 148 43 0 40 0 0 228 0 0 21 0 100 0 0 16 30 0 0 0 0 0 0 0 0 0 0 0 0 0 0 110 0 0 0 30 27 0 122 0 84 0 0 0 0 46 0 106 0 39 0 723 0 144 0 0 40 80 0 0 0 0 0 0 0 177 23 0 0 0 0 0 0 0 0 22 0 0 72 0 0 0 12 29 0 0 0 85 0 72 0 0 0 0 0 0 0 0 0 0 0 0 30 0 0 29 0 45 0 0 50 0 0 0 0 167 37 0 0 0 58 0 0 29 0
"AGCTCCAATAGCGTATATTAATGCTGTTGCAGTTGAAACGCTCGTAGTTGGATTTCTGGATGAGACGCGTGGTCGGCCTCTGGCTGAACAACGCGGCTTGTCCTTTTGTCCAAGGAAGTTGCACGCAAGTGTGACTGACTTGGGCCAGTTACTTTGAGAAAATTAGGGTGTTCAAAGCAGGCCAATGCCTTGAATACGTTAGCATGGAATAACGGAATAGGACTTTGGTTCTATTTTGTTGGTGTCTAGGACCGAAGTAATGATTAATAGGGACAGTTGGGGGCATTCATATTTAATTGTCAGAGGTGAAATTCTTGGATTTATTAAAGATGAACTACTGCGAAAGCATTTGCCAAGGATGTTTTCA" 0 0 32 0 0 0 0 0 0 0 0 0 0 0 0 0 9 0 0 0 192 14 366 0 40 40 0 0 4 113 0 0 0 45 0 321 0 11 10 0 0 0 0 0 17 4 3 3 471 0 0 0 4 0 0 2 0 0 0 0 0 0 0 6 0 0 0 0 0 4 20 0 299 0 0 0 0 0 0 0 0 0 0 0 6 0 0 483 0 0 0 11 0 0 0 7 6 10 4 7 18 423 0 0 28 12 94 0 969 0 0 185 8 11 36 9 19 58 0 272 0 210 0 0 0 12 0 24 0 0 0 0 0 0 0 0 0 0 0 0 0 0 0 0 0 0 0 0 0 0 0 0 0 0 0 71 0 0 0 0 0
"AGCTCCAATAGCGTATATTTAAGTTGTTGCAGTTAAAAAGCTCGTAGTTGGATTTCGGGTGGGTTGCAACGGTCCGGTTCGCTGTGTACTGTTGCGGCCTTCCTTTCTGCCGGGGACGGGCTCTTGGGCTTCACTGTCTGGGATCCGGAGTCGGCGAGGTTACTTTGAGTAAATTAGAGTGTTCAAAGCAAGCTTACGCTCTGAATACATTAGCATGGAATAACACGATAGGACTCTGGCCTATCTTGTTGGTCTGTAGGACTGGAGTAATGATTAAGAGGGACAGTCGGGGGCATTCGTATTTCATTGTCAGAGGTGAAATTCTTGGATTTATGAAAGACGAACTTCTGCGAAAGCATTTGCCAAGGATGTTTTCA" 0 586 0 0 0 0 0 0 0 0 0 0 0 0 0 0 0 104 0 0 0 48 0 0 0 0 0 0 0 0 0 0 0 0 0 0 0 0 0 0 0 18 0 0 0 0 0 0 0 0 0 0 0 0 0 0 0 0 0 0 0 0 0 0 0 0 0 0 0 0 0 0 0 0 0 0 64 0 0 0 20 0 0 0 0 0 0 0 0 0 0 0 0 0 0 0 0 0 0 0 0 0 0 0 0 0 0 0 0 0 0 0 0 0 0 0 0 0 0 0 0 0 0 0 0 156 0 0 0 0 0 20 0 0 0 0 0 0 0 0 0 0 0 0 0 0 0 0 54 0 93 0 0 0 0 52 0 33 0 84 67
"AGCTCCAATAGCATACTTTAAAGTTGCTGCAGTTAAAAAGCTCGTAGTTGAATTTCTGACTTAACATTTTTAGCCCTACCGGGTTACCGGTGGAGTGCTGAGTAGTGTTGGCCATCATTCCAGAAAATGTTGTTGCGCTTCATTGCGTTGACAACACTATCTGGATCTTTTACTTTGAAAAAATTAGAGTGTTTAAAGCAAGCTTTTGCTATGAATACATTAGCATGGAATAATAATTTAGGACTTCGGTTTTATTTTGTTGGTTTTCAGAACTGAAGTAATGATTGATAGGGACAGTTGGGGATGCTGAAATTCATTGGCCAGAGGTGAAATTCTTGGATTCAATGAAGTTCAACTCATGCGAAAGCGTTCATCAAGGATGTCTTCT" 0 0 0 0 65 45 0 0 154 0 0 111 0 0 0 54 129 218 0 51 24 41 144 7 0 39 0 0 88 0 0 0 0 74 0 0 0 0 64 0 0 0 0 0 0 12 0 0 98 66 0 0 41 0 0 0 0 509 0 0 0 0 0 0 0 0 0 0 0 0 0 21 85 0 0 0 0 0 0 0 0 0 0 0 58 0 0 48 0 246 0 0 0 0 0 0 0 0 171 0 0 42 67 0 0 0 22 46 0 0 0 14 41 48 0 0 0 316 19 197 15 65 241 279 88 0 7 16 351 50 64 9 277 294 10 67 0 0 0 0 14 0 0 76 0 27 0 27 0 0 0 0 0 0 10 75 0 0 0 0 0
"AGCTCCAATAGCGTATATTAAAGTTGTTGCAGTTAAAACGCTCGTAGTTGAAATTGTGGCAGTAACAATGGGTCATCTTTAACGAGCATGCACCTATTGCTACTACCATTATTCCGATATATGCGGGGTAACCTGTATATTCGGAACTGTTACTTTGAGAAAATTAGAGTGTTTCAAGCAGGCGTAATGCTTTGAATACTCCAGCATGGAATGACAACAAAGGACTTATATCCTTCTTGTTGGTTTAAGGAGATGAGTAATGATTAAGAGGAACAGTCGGGGGTATTCGTATTCAGTCGTTAGAGGTGAAATTCTTAGATTGACTGAAGACGAACTACTGCGAAGGCATCTACCATGGATGTTTTCA" 0 0 18 0 0 19 0 0 0 0 0 0 0 72 0 0 387 20 28 59 0 79 75 0 0 39 0 69 394 160 0 0 121 134 0 0 0 134 22 0 0 0 0 19 0 0 0 0 0 0 0 0 69 0 0 0 0 0 0 0 0 0 0 0 0 0 0 0 0 0 0 0 0 0 0 0 0 0 0 0 0 0 0 0 0 0 0 0 0 0 0 0 0 42 0 0 144 29 137 84 81 219 116 44 0 816 39 0 0 0 16 0 15 0 171 0 94 25 0 0 152 473 0 0 276 375 16 0 0 0 0 0 45 0 0 0 0 0 0 0 0 23 0 0 0 51 0 0 0 0 0 0 0 0 26 0 0 0 0 0 0
"AGCTCCAATAGCGTATATTAAAGTTGTTGCAGTTAAAAAGCTCGTAGTTGGATTTCTGGTTTGAGCGTCCGGTCGAGTTTATCTCTGTACTATGGATGTTTGGGCCATTTTTTGTGAGGGGGCTTTTCTGCCATTCAGTTGGTGGTTGAGTCGACTTGCATCGTTTACTGTGAAAAAATTAGAGTGTTTAAAGCAGGCGTTTGCTCATTTGAATACATTAGCATGGAATAATAAGATACGACCTTGGTGGTCTATTTTGTTGGTTTGCACACCGAGGTAATGATTAATAGGGACAGTTGGGGGTATTCATATTTCAACGTCAGAGGTGAAATTCTTGGATCGTTGAAAGATGAGCTTAGGCGAAAGCATTTACCAAGGATGTTTTCA" 0 0 0 46 0 0 0 39 247 0 0 211 0 0 194 19 0 45 0 0 0 74 121 0 41 0 0 0 0 0 0 0 0 0 0 0 0 73 19 5 0 22 0 0 14 0 0 0 106 111 0 0 0 0 0 0 0 18 0 0 0 0 0 0 0 0 0 0 0 0 0 68 46 0 0 0 0 0 0 0 0 0 0 192 0 0 0 183 0 1167 0 0 0 0 0 0 0 0 53 0 0 0 8 0 0 0 171 0 0 0 0 0 0 144 96 0 0 223 585 295 201 52 40 117 0 444 0 27 171 15 23 0 113 0 19 0 0 124 0 0 0 54 0 0 0 28 22 0 0 0 0 0 0 0 21 29 0 0 0 0 0
"AGCTCCAAGAGTGTATATTAAAGTTGTTGCGGTTAAAAAGCTCGTAGTTGGACTTGAGGGATTTATATAAAGGGATTCTAGTTTAAAACTAGATATTCTTATATATTTTTTCCTTTCTTTGTATTTTTTTAAGATTATTTAATGGGGTTAAACTCATTTTTTAATCTGGGGATAGATAGTTTACTTTGAAAAAATTAGAGTGTTTAAAGCAGACATGACATGTACAATTGAATATTACAGCATGGGATAATTGAATAAGACATTAACCTTAATTTTGTTGGTTTTGAAGGTTAATAGTAATGATTAAAAGGGATAGTTGGGGTCACTTGTATTTGATCGCTAGGGGTGAAATCCTATGATTGATCAAAGACAAACTACTGCGAAAGCATTTGACAAGGATGTTTTCA" 0 0 35 27 0 75 17 0 50 0 0 0 0 10 198 0 0 0 62 94 11 31 85 44 68 79 0 25 71 0 15 8 69 106 0 0 0 32 42 0 18 0 0 0 93 13 0 0 154 0 0 0 92 0 0 0 0 0 4 0 0 0 0 0 0 0 0 0 13 53 19 44 41 0 29 54 25 0 0 4 8 0 0 0 89 80 0 750 0 105 0 79 0 54 0 0 117 124 116 7 33 843 123 0 87 0 115 6 0 0 0 50 29 79 42 870 0 119 0 128 12 61 0 0 0 15 5 71 0 30 88 35 6 0 0 0 0 0 0 0 0 0 0 9 0 20 46 0 0 0 0 0 0 0 58 0 8 0 0 0 0
"AGCTCCAATAGCATATATTAAAGTTGTTGCAGTTAAAAAGCTCGTAGTTGGATTTCTGGGAGGGCGCCAATGTCCGCTGATTGCGTGTGCAGCGGTGCCCTTCCATCCTTCTGTTAACGTTTCTGATATTCATTTATTGGTCTCGGGCTCAGATATTTTACCTTGAGAAAATTAGAGTGTTCCAGGCAGGCTTGCGCCGGAATACATTAGCATGGAATAATAGAATAGGACTTTAGTCTCCTTTGTTGGTTTGAGGGACTGAAGTAATGATTAATAGGGATAGTTGGGGGCATTAGTATTTAATTGTCAGAGGTGAAATTCTCGGATTTGTTAAAGACTAACTTATGCGAAAGCATTTGCCAAGGATGTTTTCA" 17 0 0 0 0 0 0 0 0 0 0 0 0 0 0 0 0 0 0 0 0 0 0 0 0 0 0 0 0 0 0 0 0 75 0 0 0 0 0 0 0 0 0 0 0 45 21 22 80 20 0 53 30 27 29 6 0 17 20 14 4974 18 31 11 44 0 0 61 0 0 0 0 0 0 0 0 0 0 0 0 0 0 0 0 0 0 0 0 0 0 0 0 0 0 0 0 0 0 0 0 0 0 0 0 0 0 0 0 0 0 0 0 0 0 0 0 0 0 0 0 0 0 0 0 0 207 0 0 0 0 0 0 0 0 0 0 0 0 0 0 0 0 0 0 0 0 0 0 0 0 0 0 0 0 0 0 0 0 0 0 0
"AGCTCCAATAGCGTATATTAAAGTTGTTGCAGTTAAAAGGCTCGTAGTCGAACTTCTGGTTCTTTAGTCTTGTCCCGTTCTCTTGTAGAACGTTGTGACGAGTCTTAGAACCTTCCTGGTTGAAAGCGCTTCTGCCCTTTATTGGGTTGGTTGTGTGATCTGCCTCTTTTACTGTGAGAAAAACAAAGTGCTCAAAGCAGGCTTTACAGCTTGAATGCGTTAGCATGGAATAATAAGATAGGACTTTGTTTCTATTTTGTTGGCTCTGAGGAACAAAGTAATGATTGATAGGGATAGTTGGGGGTGCTCGTATTTAACGGTCAGCGGTGAAATGCATGGACCCGTTAAAGACGAACCTATGCGAAAGCATTCACCAAGGATATCTTCT" 0 3 0 33 0 0 96 27 57 0 6 25 5 0 0 0 165 85 136 0 26 40 142 11 25 42 17 172 8 7 62 13 15 101 0 14 0 172 83 0 0 56 158 5 33 0 79 0 0 7 0 0 55 0 0 0 0 0 0 0 0 0 0 0 0 0 0 0 0 0 0 0 0 0 0 0 0 0 0 0 0 0 0 35 0 0 0 189 0 0 0 94 228 252 0 0 0 0 155 0 63 363 121 0 23 0 116 0 8 0 67 82 0 89 0 0 0 0 28 140 42 240 35 65 69 216 0 147 207 9 26 14 112 0 9 0 10 103 164 0 0 225 0 0 0 47 0 0 0 0 0 8 0 0 0 221 0 0 0 0 0
"AGCTCCAGTAGCGTATATTAAAGTTGTTGCAGTTAAAAAGCTCGTAGTTGGATTTCTGGTTTGATATGCCTGGCCCGCCACGGTTACGTGTGTGAGTGCCGGTGCGTGTCTGCCATCCTTCTGGAAAACGTGTCTACCCTTCACTGGGCCGGATACGCGATCCAGATCATTTACTTTGAAAAAATTAGAGTGTTTAAAGCAGGCTTTTTGCTATGAATACATTAGCATGGAATAATAATTTAGGACTTTGGCCCTATTTTGTTGGTTTCTAGGACTGAAGTAATGATTGATAGGGATAGTTGGGGGTGCTCGAATTCAGCGGCCAGAGGTGAAATTCTTGGATTCGCTGAAGACGAACTCATGCGAAAGCATTCACCAAGGATGTCTTCT" 67 0 54 0 62 23 40 38 65 0 19 12 0 24 67 0 24 88 67 0 145 45 30 0 10 0 7 0 6 36 0 0 0 96 30 75 0 19 0 0 24 0 50 0 13 0 16 69 165 82 0 0 99 0 0 0 0 59 16 0 81 0 85 0 11 0 0 65 14 91 0 35 81 63 0 0 57 0 0 0 0 0 0 68 0 0 0 105 78 534 0 16 100 108 0 0 85 0 50 0 0 96 126 17 0 0 70 0 68 0 37 91 6 0 36 0 49 107 63 73 81 26 35 106 25 126 30 120 60 31 62 20 60 68 0 5 0 35 0 36 17 0 0 13 65 77 0 48 0 0 0 0 0 0 106 49 0 8 26 0 0
"AGCTCCAATAGCGTATATTAAAGTTGTTGCAGTTAAAAAGCTCGTAGTTGGACTTTTGATGGTGCCTTTGGTCCAAATTTATTTGGTTCCATAGTACATTGTCATCTTTGGTTGGAACCAGCAAGGCATTAGGTTGTTTTGCAGGGGATGCCCATCATTTACTGTGAAAAAATTAGAGTGTTCAAAGCAGGCTTATGCCATTGAATAGATTAGCATGGAATAATGAGATAGGACTATGGTACTATTTTGTTGGTTTGCGCACTGGAGTAATGATTAAAAGGGATAGTTGGGGGTATTTGTATTCCATTGTCAGAGGTGAAATTCTTGGATTTCTGGAAGACGAACTACTGCGAAAGCATTTACCAAGGATGTTTTCA" 0 0 0 0 0 0 0 0 0 0 0 3 0 0 0 0 0 271 0 0 4 241 0 0 0 0 0 0 0 0 0 0 0 0 0 0 0 0 0 0 0 15 0 0 0 0 0 0 0 0 0 0 0 0 0 0 0 0 0 0 0 0 0 0 0 0 0 0 0 0 0 0 0 0 0 0 0 0 0 0 0 0 0 0 0 0 0 0 0 0 0 3 0 0 0 0 0 9 402 0 0 0 183 17 4 57 3529 0 0 2 17 0 0 12 0 288 13 0 0 64 0 499 0 174 0 0 0 0 0 0 0 0 0 0 0 7 8 0 0 0 0 0 0 0 0 12 0 0 0 0 0 0 0 0 91 0 0 0 0 0 0
"AGCTCCAATAGCGTATATTTAAGTTGTTGCAGTTAAAAAGCTCGTAGTTGGATTTCGGGTGGGTTGCAACGGTCCGGTTCGCTGTGTACTGTTGCGGCCTATCTTTCTGCCGGGGACGGGCTCTTGGGCTTCATTGTCTGGGATCCGGAGTCGGCGAGGTTACTTTGAGTAAATTAGAGTGTTCAAAGCAAGCTTACGCTCTGAATACATTAGCATGGAATAACACGATAGGACTCTGGCCTATCTTGTTGGTCTGTAGGACTGGAGTAATGATTAAGAGGGACAGTCGGGGGCATTCGTATTTCATTGTCAGAGGTGAAATTCTTGGATTTATGAAAGACGAACTTCTGCGAAAGCATTTGCCAAGGATGTTTTCA" 30 566 0 0 0 0 0 0 0 0 0 0 0 0 0 0 0 0 0 0 0 0 0 0 0 0 0 0 0 0 0 0 0 0 0 0 0 0 0 0 0 0 0 0 0 0 0 0 0 0 0 0 0 0 0 0 0 0 0 0 201 0 16 0 26 0 0 0 0 55 0 0 0 0 0 0 0 0 0 0 42 155 0 0 0 0 0 0 0 0 0 0 0 0 0 0 0 0 0 0 0 0 0 0 0 0 0 0 0 0 0 0 0 0 0 0 0 0 0 0 0 0 0 0 0 0 0 0 0 0 0 0 0 0 0 0 0 0 0 0 0 0 0 0 0 0 0 0 0 20 98 0 0 0 0 0 48 0 0 0 16
"AGCTCCAAGAGCATATATTAAAGTTGTTGCAGTTAAAAAGCTCGTAGTTGGATTTCTGGTTTAATGCACCTGGCCCGCGGCCAATAGGCTTGTGAGTGCCGGCGCGCGTTTACCATCCTTCTAGAAAACGATTCTGCCATTCACTTGGTTGGGACCGCGATCTAGATCTTTTACTTTGAAAAAATTAGAGTGTTTAAAGCAGGCTTTTGCTATGAATACATTAGCATGGAATAATAATCTAGGACTTCGGTTCTATTTTGTTGGTTTCTATAACTGAAGTAATGATTGATAGGGATAGTTGGGGGTGCTAGTATTGGCCGGCCAGAGGTGAAATTCTTGGATTCGGTCAAGACTAACTTATGCGAAAGCATTCACCAAGGATGTCTTCT" 61 0 73 0 0 305 0 0 56 0 0 0 0 0 0 0 0 20 0 0 0 34 86 0 0 0 0 0 335 0 19 0 0 0 0 32 0 36 0 0 0 40 0 55 0 0 288 72 135 0 0 136 0 0 0 28 0 0 0 0 0 0 47 0 0 0 0 0 0 0 0 0 123 36 101 0 0 0 0 0 0 0 0 0 0 33 0 183 0 312 0 0 0 0 0 0 0 27 0 88 0 999 227 0 28 252 0 0 0 0 0 0 0 0 0 0 498 18 0 144 0 0 0 25 0 87 22 42 0 0 0 0 0 0 0 0 0 0 85 89 0 0 0 32 105 0 0 0 0 0 0 0 0 0 25 109 0 0 0 0 0
"AGCTCCAATAGCGTATACTAAAGTTGTTGCAGTTAAAAAGCTCGTAGTTGAATTTCTGGTCTCGGACATCGGTCTGCCTCGAACGAGGTACGTACCAGTTGTCTGAATCCATCCTCGGGGAAAACATGTCTGTCATTCAGTTGATGGGCATGGGATCCTCGTCATTTACTGTGAGCAAAATAGAGTGTTCAAAGCAGGCTTATGCCGTTGAATACATTAGCATGGAATAATAAGATAGGACCTTGGTCTATTTTGTTGGTTTGTACTCCAAGGTAATGATTAATAGGGATAGTTGGGGGTATTCGTATTCAATTGTCAGAGGTGAAATTCTTGGATTTATGGAAGACGAACTACTGCGAAAGCATTTACCAAGGATGTTTTCA" 0 0 39 12 0 83 0 14 136 0 0 0 0 0 0 0 0 17 0 0 166 134 234 0 23 0 0 0 20 119 47 187 0 20 0 21 0 43 0 0 0 35 0 0 18 0 0 0 205 146 0 0 35 0 0 0 0 0 0 0 0 0 0 0 0 0 0 0 19 0 0 0 434 0 70 138 0 0 0 76 0 0 0 60 0 0 0 165 57 396 0 0 0 0 0 10 0 0 193 259 0 0 0 0 0 0 173 15 0 0 11 94 52 45 0 180 0 28 0 14 0 0 0 14 202 96 0 0 0 0 0 0 0 34 0 0 0 0 0 14 16 0 0 64 0 0 0 0 0 0 0 0 0 0 0 218 0 0 0 0 0
"AGCTCCAATAGCGTATATTAAAGTTGTTGCAGTTAAAAAGCTCGTAGTTGGATTTTGGATTGCGTCTAACGGTCGGCCGTGAGGTTCGTACTGTTGGGTGCTTTCTTCTTCTCGAAGACCACGTGTGCTCTTAACTGAGTGTGCGTGGGGTTCGGGACTTTTACTGTGAGAAAATTAGAGTGTTCAAAGCAGGCATTTGCTTGAATATTGCAGCATGGAATAATGGAATAGGATCACAATCTTATTTTGTTGGTTTCTAGGATTGAGATAATGATTAATAGGGATAGTTGGGGGCATTAATATTTAATTGTCAGAGGTGAAATTCTTGGATTTATGAAAGATTAACTTCTGCGAAAGCATTTGCCAAGGATGTTTTCG" 0 0 0 47 4 0 0 0 118 0 0 0 0 0 0 0 171 0 22 51 82 144 478 12 145 0 0 61 0 62 0 12 0 0 0 0 234 369 348 0 0 0 0 0 83 0 0 0 0 0 0 0 13 0 0 0 0 0 0 0 0 0 0 0 0 0 0 0 0 0 0 0 0 0 0 90 0 0 0 0 0 0 0 0 0 0 0 0 0 183 0 31 0 62 0 0 0 0 266 0 0 39 39 0 7 0 300 11 0 0 0 38 0 12 0 0 0 43 11 166 18 386 0 40 361 21 66 119 0 0 0 0 0 2 0 0 0 0 0 0 2 0 0 0 0 0 0 0 0 0 0 0 0 0 0 15 0 0 0 0 0
"AGCTCCAATAGCGTATATTAAAGTTGTTGCAGTTAAAAAGCTCGTAGTTGGATTTCTGGCCGGAGCGATCGGTCCGCCTCATTTGGGGTGTGTACTTGTGTCGTCTGTGGCCATCCTTGGGGAGAACTGTTCTGGCATTGAGTTGTCGGGGCAGGGAACCCCATCGTTTACTGTGAAAAAATTAGAGTGTTTAAAGCAGGCTTACGCCGTTGAATACATTAGCATGGAATAATAAGATAGGGCATTGGTGGTCTATTTTGTTGGTTTGCACACTTATGCAATGATTAATAGGGATAGTTGGGGGTATTCGTATTTAATTGTCAGAGGTGAAATTCTTGGATTTCTGAAAGACGAACTACTGCGAAAGCATTTACCAAGGATGTTTTCA" 20 8 6 39 4 0 30 17 84 0 0 0 0 0 5 0 183 50 44 0 28 33 113 2 0 44 0 90 136 118 21 0 0 73 0 56 0 55 47 13 0 11 0 12 101 0 5 5 6 0 0 0 10 0 0 0 0 10 0 0 81 0 11 0 81 0 0 0 0 419 20 11 14 0 0 33 50 0 0 0 21 27 0 7 0 0 0 30 15 72 0 0 0 14 0 0 5 0 0 0 0 105 20 0 149 15 19 9 0 0 32 0 37 50 114 36 0 127 3 6 4 0 29 61 13 273 0 111 90 83 7 5 28 0 0 96 116 0 36 134 7 11 0 0 47 0 0 24 0 0 0 0 0 0 27 124 23 3 0 0 0
"AGCTCCAATAGCGTATATTAATGTTGCTGCAGTTAAAAAGCTCGTAGTTGGATTTCTGACTTGGCGCACCTGGCCCGCCACGGTTACGTGTGTGAGTGCCGGGATGCGCCTGTCACTTTTCTGGTAAACTATTGTGCCCTTCATTGGGTATGATAGGTAGCCAGATATTTTACTTTGAAAAAATTAGAGTGTTTAAAGCAGGCGTTTGCTATGAATACATTAGCATGGAATAATAAGTTAGGACTTCGGTTCTATTTTGTTGGTTTCTAGGACTGAAGTAATGATTGATAGGGATAGTTGGGGGTGCTAGTATTCAGCGGCCAGAGGTGAAATTCTCGGATTCGCTGAAGACTAACTTATGCGAAAGCATTCACCAAGGATGTCTTCT" 49 88 170 0 0 0 13 0 42 0 0 26 0 0 0 0 0 6 79 0 64 0 114 0 0 0 0 170 36 0 232 33 34 39 0 11 0 0 83 0 0 8 0 0 75 0 0 0 95 25 0 0 122 0 0 0 0 0 53 0 22 0 0 20 20 0 0 0 0 0 0 0 0 0 0 0 80 0 0 0 0 88 0 55 0 0 0 90 0 96 0 0 623 0 0 0 123 0 46 0 69 168 45 0 57 0 121 0 407 0 37 71 54 43 0 0 0 24 0 33 0 8 0 0 0 462 0 66 0 0 0 0 0 24 23 0 38 0 80 0 0 0 0 0 56 31 0 0 15 0 0 75 0 0 0 53 0 0 0 0 0
"AGCTCCAATAGGATATATCAAAGTTGTTGCAGTTGAAAAGCTCGTAGTCGTATTTGTGGTGGGTAGATGTTTGATTCACGTGGCAATGCACGAAAGTGTTTGCCCGGTCAGACCGCCTGCCATTTTGTGGGCCAAAGTGGGTTTCCGGGTGGTTTACTCTGCCTAGAAATTCGCTCCACTCCGTCACTGAGAGCAAATTGGAGTGCTCAAAGCAGGCTTTACAGCTTTGAACATCTTAGCTTGGAATGACAAAGTATGACTTGTAGTTCACTTTGTTGGTTATGAATTGTAAGTAATGATAAATAGGAACAGTTGCGGGGACACTCGTACTGGAAAGTCAGAGGTGAAATTCTTGGATTTTTCCACGACGAACGACTGCGAAGGCATCTGTCCAGGATGTTTTCA" 0 0 59 0 0 0 0 4 9 0 0 0 0 0 0 0 0 0 9 9 1189 0 15 0 123 0 0 0 36 0 67 29 0 0 3 0 0 0 23 0 0 0 0 0 0 0 0 0 2383 0 0 0 197 5 0 0 0 0 0 0 0 0 0 23 0 0 0 0 0 0 0 0 0 0 0 0 27 0 0 0 0 0 0 0 0 0 0 0 0 0 0 0 0 0 0 0 0 0 43 0 0 594 2 0 0 0 5 0 0 0 0 0 0 7 0 0 0 0 0 0 0 0 0 0 0 279 0 0 0 0 0 0 0 0 0 0 0 0 0 0 0 0 0 0 0 11 0 0 0 0 0 0 0 0 0 0 0 0 0 0 0
"AGCTCCAATAGCGTATATTAAAGTTGCTGCAGTTAAAAAGCTCGTAGTTGGATTTCTGGCCTGAAACATTTTGTCGGCCACGGTTTCGTGTGTTAGTGCATTATGTTCTGGCCATCCTTCCAATCGCTATTTACCTTTCTTCATTGATTGGTAAGTGGTATTGGATCTTTTACTTTGAAAAAATTAGAGTGTTTCAAGCAGGCTTTATGCTATGAATACATTAGCATGGAATAATAATTTAGGACTTCGGTTCTATTTTGTTGGTTTCTAGGACTGAAGTAATGATTGATAGGGATAGTTGGGGGTGCTAGTATTCAGCGGCCAGAGGTGAAATTCTCGGATTCGCTGAAGACTAACTTATGCGAAAGCATTCACCAAGGATGTCTTCT" 0 554 116 0 30 27 60 0 18 0 41 0 0 0 73 0 21 17 31 63 59 91 117 36 0 74 26 32 68 0 64 0 0 0 0 167 0 108 148 0 0 0 0 0 47 0 0 0 68 30 0 0 18 0 0 0 0 0 0 0 36 0 0 0 0 0 0 0 315 28 0 5 0 44 0 0 14 0 0 0 14 0 0 0 0 0 0 108 60 246 0 0 58 0 0 0 48 0 95 0 0 216 156 0 18 0 95 0 40 0 25 0 12 62 78 84 143 0 26 5 15 0 67 182 10 69 0 75 33 0 76 0 0 29 0 53 28 99 0 0 0 0 16 0 13 49 0 0 27 0 0 0 0 11 170 219 0 14 0 0 0
"AGCTCCAATAGCGTATATTAAAGTTGCTGCAGTTAAAAAGCTCGTAGTTGGATTTCTGGCCTGAAACATTTTGCCGGCCACGGTTTCGTGTGTTAGTGCTTTGTGTTCTGGCCATCCTTCCAATCGCTATTCAGCTTTCTTCATTGATTGTTGAGTGGTATTGGATCTTTTACTTTGAAAAAATTAGAGTGTTTCAAGCAGGCTTTATGCTATGAATACATTAGCATGGAATAATAATTTAGGACTTCGGTTCTATTTTGTTGGTTTCTAGGACTGAAGTAATGATTGATAGGGATAGTTGGGGGTGCTAGTATTCAGCGGCCAGAGGTGAAATTCTCGGATTCGCTGAAGACTAACTTATGCGAAAGCATTCACCAAGGATGTCTTCT" 193 0 61 0 22 188 23 0 0 0 31 0 0 0 42 17 0 49 50 71 20 35 0 0 0 167 0 0 0 0 174 0 35 0 0 432 0 22 102 0 0 37 0 115 21 0 0 55 26 0 0 23 34 0 0 37 0 61 0 0 141 18 0 0 0 0 0 0 0 226 0 0 53 0 0 0 47 0 0 0 0 0 21 36 0 0 0 0 891 276 0 0 37 0 0 0 11 0 82 0 0 0 0 0 0 72 15 0 0 0 0 47 0 0 0 0 0 73 0 0 0 0 0 0 0 522 0 35 195 0 0 0 22 0 14 55 202 0 0 319 15 15 14 72 328 0 0 0 0 0 0 0 0 0 32 0 0 0 0 0 0
"AGCTCCAATAGCGTATATTAAAGTTGCTGCAGTTAAAAAGCTCGTAGTTGGATTTCTGGCTTGTACCATTGAGCCGGCCACGGTTTCGTGTGTTAGTGCTTGATGTTCTTGCCATCCTTCCAATCGCTGCGTATTCTTCTTCATTGATTGGTACGCGGTATTGGATCTTTTACTTTGAACAAATTAGAGTGTTTCAAGCAGGCTTTATGCTATGAATACATTAGCATGGAATAATAATTTAGGACTTCGGTTCTATTTTGTTGGTTTCTAGGACTGAAGTAATGATTGATAGGGACAGTTGGGGGTGCTAGTATTCAGCGGCCAGAGGTGAAATTCTCGGATTCGCTGAAGACTAACTTATGCGAAAGCATTCACCAAGGATGTCTTCT" 0 0 0 0 0 0 0 0 0 0 0 0 0 0 0 0 0 0 0 0 0 0 0 0 0 0 0 0 0 0 0 0 0 0 0 0 0 0 0 0 0 0 0 0 0 0 0 0 0 0 0 0 0 0 0 0 0 18 0 0 0 0 0 0 0 0 0 0 0 0 0 0 0 0 0 0 0 0 8 0 0 0 0 0 0 0 0 0 0 0 0 0 0 0 0 0 0 0 0 0 0 0 0 0 0 0 0 0 0 0 0 0 0 0 0 0 0 0 0 0 0 0 0 0 0 0 0 17 0 0 0 0 0 0 0 0 0 0 0 0 0 0 0 0 0 0 0 0 0 0 70 0 0 0 0 0 11 0 0 0 27
"AGCTCCAAGAGCATATATTAAAGTTGTTGCAGTTAAAAAGCTCGTAGTTGGACTTCTGGTTTAATGCACCTGGCCCGCGGCTCTTTAGGCTTGTGAGTGCCGGCGCGCGTTTACCATCCTTCTGGGGAACGGGTCTACCCTTAACTGGGCCGGATTCGGGATCCAGATCATTTACTTTGAAAAAATTAGAGTGTTTAAAGCAGGCTATTGCTATGAATACATTAGCATGGAATAATAATCTAGGACTTCGGTTCTATTTTGTTGGTTTCTATAACTGAAGTAATGATTGATAGGGATAGTTGGGGGTGCTAGTATTGGCCGGTCAGAGGTGAAATTCTTGGATTCGGTCAAGACTAACTTATGCGAAAGCATTCACCAAGGATGTCTTCT" 29 0 19 13 26 37 19 0 138 0 0 0 0 42 0 55 159 37 48 0 205 28 166 50 0 31 17 0 105 67 0 0 0 56 0 0 0 33 19 0 29 0 0 0 14 0 40 26 398 94 0 140 154 0 14 0 0 27 13 0 0 27 144 122 0 0 0 79 0 0 0 0 19 0 50 0 8 0 0 0 0 0 0 0 0 78 0 0 0 147 0 17 0 60 0 0 0 0 0 0 0 348 55 0 258 0 51 0 53 0 5 51 7 27 0 0 0 79 0 26 16 80 13 0 103 342 0 155 48 0 0 12 21 23 0 41 117 0 19 75 0 7 0 0 32 15 0 0 0 0 0 0 0 0 0 105 0 0 0 0 0
"AGCTCCAGTAGCGTATATTAAAGTTGTTGCAGTTAAAAAGCTCGTAGTTGGATTTCTGGCGAACCGTTGCGGCCCGTGCTCATTTTGGGCGTGTGTGCCGTGTCGTGTTTGTCATCCTTCCAGAAAGCTGCGTCTACCATTCACTTGGCCGGACGTACGTGATCTGGATCGATTACTTTGAAAAAATTAGAGTGTTTAAAGCAGGCTTATGCTGTGAATACATTAGCATGGAATAATAATTTAGGACTTCGGTTCTATTTTGTTGGTTTCTAGGACTGAAGTAATGATTGATAGGGACAGTTGGGGGTGCTAGTATTCCGCGGCCAGAGGTGAAATTCTTGGATTCGCGGAAGACTAACTACTGCGAAAGCATTCACCAAGGATGTCTTCT" 0 0 0 0 12 89 0 18 137 0 0 103 0 24 0 27 342 0 26 0 31 0 34 0 0 25 0 184 32 0 40 0 0 19 0 0 0 35 19 0 0 0 0 0 253 0 26 0 190 77 0 0 113 0 7 0 0 39 0 0 0 4 0 0 0 0 0 24 0 0 14 34 26 0 0 0 45 0 0 0 18 0 0 0 0 0 0 99 0 237 0 155 22 162 0 0 0 77 0 0 0 213 0 0 0 0 57 0 54 43 0 95 0 25 0 0 0 265 215 0 0 71 140 48 0 486 26 135 249 96 162 33 91 66 95 27 15 0 56 0 10 75 0 0 0 38 0 30 0 0 0 0 0 0 0 21 0 0 0 12 0
"AGCTCCAATAGCGTATATTAAAGTTGTTGCAGTTAAAAAGCTCGTAGTTGGATTTCTGGTACGGTGCGCCTGGCCCACGGTCGCAAGATCGCGAGTGTCGGTGTGCGCCTGCCATCTTTCTAGTTAACCGGACGCACTTAACTGGGCGGTCGGCGATCTAGTTCATTTACTTTGAAAAAATTAGAGTGTTTAAAGCAGGCTTGCGCTATGAATACATTAGCATGGAATAATAATTTAGGACTTTGCTTCTATTTTATTGGTTTCTAGGAGTAAAGTAATGATTGATAGGGATAGTTGGGGGTGCTAGTATTCATCGGCCAGAGGTGAAATTCTTGGATTCGATGAAGACTAACTAATGCGAAAGCATTCACCAAGGATGTCTTCT" 125 369 60 0 44 58 25 7 52 0 17 0 0 40 0 0 60 0 13 0 169 46 61 7 108 23 0 22 0 24 123 0 0 0 0 50 0 44 27 104 74 28 0 0 52 15 22 10 62 26 0 10 25 16 0 0 0 0 16 0 19 0 0 11 40 0 0 11 0 128 0 17 97 0 47 0 0 0 194 0 0 84 0 7 39 0 0 63 0 189 0 7 0 16 0 0 0 0 29 0 0 93 43 0 125 0 45 0 36 0 9 58 0 43 0 0 0 21 0 134 15 133 20 46 48 171 29 80 0 0 26 0 0 15 0 0 49 0 161 9 25 0 11 12 65 31 0 33 5 0 0 0 16 0 31 148 11 0 9 0 21
"AGCTCTTCTAGCATATATTAAAGTTGCTGCAGTTAAAACGCTCGTAGTTTGAATTATTTCGGTTGCCGGCGGCTGGAAAATTTAATTTTTCAAGTCGTCGGTGGCTGAATTAAAGTTGGGGTGGAGCTGATTAATTTCTCTTCATCCAGATAACCTTGAAAAAATATTGTCGCTCAAAAAAGGACGGAATGTCTATTGAGATTTCAGCATGGGATTATGGAAAAAGGGGAGTTGGTTCAAGAGGGGGTAAAAGCCTGATTGGCCTTCTTCCAATGGTTAATGAGGACGATGCGTGGGAGTTCATATTAAATTGTCAGAGGTGAAATTCTTGGATTAATTTAAGATGAACATCAGCGAAGGCGTTCTTCAAGTGCGTGCCTG" 5 0 0 0 18 0 38 49 35 0 133 0 0 0 0 14 0 9 0 0 0 0 113 9 5 24 0 0 19 30 113 0 0 0 20 18 0 15 12 0 0 45 134 4 4 22 128 0 53 77 7 106 61 785 72 0 0 106 155 0 0 72 200 222 28 0 0 79 2 0 16 14 11 68 2 18 0 0 0 0 0 0 126 9 0 7 0 0 27 165 0 0 3 20 0 0 0 0 0 0 0 15 3 0 0 18 173 34 0 0 16 53 0 0 180 0 3 250 160 2 14 0 74 25 6 54 34 37 135 4 0 0 0 57 62 99 13 0 25 0 2 0 0 0 17 10 0 42 0 0 29 0 0 0 0 12 0 11 0 4 4
"AGCTCCAATAGCGTATATTAAAGTTGTTGCAGTTAAAAAGTTCGTAGTTGAAATTCTGCAAATGAGAAGGGGTCGTCCCTTCGGGGTATTGTACTTCTTTTCATTAGCATAATTCTAAGCAAGCACAGTTCTCTGTGTATGTTTAGAGTGGTTACTTTGAGAAAATTAGAGTGTTTAAAGCAGGCGAAACGCCTTGAATACTCCAGCATGGAATAACGAGTGACGACTTAAGGCGTTCTTGTTGGTTTAATGTCTTGAGTAATGATTAATAGGAACAGTTGGGGGCATTCGTATTTGGTAGCTAGAGGTGAAATTCTTAGATTTACCAAAGACGAACTACTGCGAAAGCATCTGCCAAGGATGTTTTCA" 27 40 0 0 0 4710 36 0 0 0 6 0 0 0 10 0 0 0 0 0 27 12 14 0 0 0 0 0 0 0 0 19 0 0 0 0 0 0 0 0 0 0 0 0 0 0 0 0 0 0 0 0 39 0 0 0 0 0 0 0 0 0 0 0 0 0 0 0 0 0 0 0 0 0 0 0 0 0 0 0 0 0 0 0 0 0 0 0 0 0 0 0 0 0 0 0 0 0 0 0 0 0 0 0 0 0 0 0 0 0 0 0 0 0 0 0 346 0 0 0 0 0 0 0 0 0 0 0 0 0 0 0 0 0 0 0 0 0 0 0 0 0 0 0 0 0 0 0 0 0 0 0 0 0 0 0 0 0 0 0 0
"AGCTCCAATAGTGTATATTAAAGTTGCTGCGGTTAAAAAGCTCGTAGTTGGATTTCGGAGTTGTTATCTGAACCTCCCCTAAAAAGGTGGCTAGGGTAGCAGTAGTCATCATCAAAGTCCACCTTGACATTCTCTTGGTGCGTACTGGGTGTTGACCTCCTTTAGTTCTGTGAATTGCTATCTAGCAATAGGTAGTTAGTTCCAGATAGTTTACTTTGAAAAAATTAGAGTGTTCAAAGCAGGCACAACCTGGCATCATGAATACATTAGCATGGGATAATAGAATATGACATTGGTCTTATTTTGTTGGTTTCTAAGGCCAAAGTAATGATTGATAGGGATAGTTGGGGCCGCTCGTATTGAGTTGTCAGAGGTGAAATTCTAGGATTTACTCAAGACGAACTAATGCGAAAGCATTCGGCAAGGATGTTTTCA" 29 0 30 0 0 154 0 66 0 0 13 41 0 30 58 32 132 11 7 0 69 0 62 0 0 31 0 0 41 0 74 4 14 241 0 83 3 77 58 0 11 15 0 3 85 5 32 0 59 5 0 0 64 0 0 0 0 49 16 0 6 0 19 15 20 11 0 25 0 27 0 13 79 0 0 0 0 0 0 0 0 12 0 56 0 0 0 75 0 231 0 0 6 162 0 523 46 0 5 69 0 84 11 0 26 42 0 0 166 0 18 62 38 30 0 0 0 171 53 35 25 12 0 96 100 459 0 17 150 19 26 51 36 86 23 21 83 0 0 15 3 29 0 7 32 9 22 0 0 3 0 0 0 0 87 44 0 24 13 0 0
"AGCTCCAAGAGCGTATCTTAAAGTTGTTGTGGTTAAAAAGCTCGTAGTTTATATTTGATAAATTTATCAAGAGTTTGAATCTGAAAGAGGAAAATGATTGAAAGTGTTTATGAATGTTTAGCTAACATTAAGCAGCTTATAATGTATGCCTGGTTTACTCCTTGTATGTATTATAGGTTGTGTTAGTTAACAGTTACTGTGAAAAAATTAGAGTGTTCAAAACAGGCATTTATGGCTATTGAATATATTAGCATGGTATAACGAAATATGACAACTCTATTACGTTTGAGTGGTACTATATCAGTTGAGTAATTAGAGATGTAATGATTAAAAGGAGCAGTCGTAGTGACTTTTACTTAATGGAAAGAGGTGAAATTCTATAACCCATTAAAGAAAAACAACTGCGAAAGCATTTCACTAGAATGCTTTCA" 0 221 0 0 0 24 0 0 0 0 0 0 0 9 0 18 0 15 0 0 108 65 0 0 38 27 0 0 0 0 0 25 41 0 0 0 0 16 0 0 0 0 0 0 21 0 346 15 1530 0 0 157 0 0 24 8 0 0 107 5 24 50 0 535 11 0 0 72 0 0 0 0 108 0 0 0 0 0 0 0 10 0 0 0 51 0 0 0 0 0 0 0 0 0 0 0 0 0 0 0 0 36 0 0 0 0 0 0 0 0 0 0 43 0 0 0 0 144 0 0 0 21 0 34 0 0 0 91 36 0 0 0 0 8 0 0 17 0 0 0 0 37 0 13 0 11 0 33 0 0 0 0 0 4 0 57 0 0 0 4 0
"AGCTCCAATAGCGTATATTAAAGTTGTTGCAGTTAAAAAGCTCGTAGTTGAACTTCTGTACGTGCCCGGTTCTGGCTTCGGTCAAGCTGTGGTGCGTGCATCCGCTTGCAAACCTGGCCCGGCCTTTACTGGTCGACCAGGGGAGTAGGCCTTTTACTTTGAAAAAATTAGAGTGTTTCAAGCAGGCAATGGCTCGAATACATTAGCATGGAATAATGGAATAGGACTTTTGTCCATTTGGTTGGTTATTGGACATGAGTAATGATTAACAGGGACAGTTGGGGGCATTAGTATTTAATTGTCAGAGGTGAAATTCTTGGATTTATTAAAGACTAACCTATGCGAAAGCATTTGCCAAGGATGTTTTCA" 93 0 59 0 134 36 0 0 94 0 0 0 0 0 46 0 0 21 25 0 89 128 0 0 0 39 0 0 0 0 75 0 0 0 25 0 0 7 0 0 152 36 0 0 0 0 56 120 211 0 0 45 0 0 0 5 0 9 8 0 16 11 80 6 36 0 0 183 8 160 4 0 85 33 279 0 243 0 33 0 15 0 0 41 46 11 0 363 0 0 0 0 0 138 0 0 37 0 79 45 0 66 0 0 54 0 88 0 111 0 11 6 0 0 0 12 0 61 0 7 20 65 15 291 0 21 0 4 0 0 3 0 0 38 0 0 0 0 42 10 12 0 126 0 0 0 0 150 0 7 0 29 18 20 0 0 141 10 4 35 25
"AGCTCCAATAGCGTATACTAAAGTTGTTGCAGTTAAAAAGCTCGTAGTTGGATTTCTGGCGGGGACGGCTGGTGGGGCCCGTGAGGGTCTCTACTGACGCCTGGTTCCCGTCATCCTCGGGGAGAGCGGCCCTGGCATTAAGTTGTTGGGGTCGGGATCCTCGTCTTTTACTGTGAAAAAATTAGAGTGTTCAAAGCAGGCTTAGGCCCTGAATACATTAGCATGGAATAATAAGATATGACCTTGGTGGTCTATTTTGTTGGTTTGCACGCCAAGGTAATGATTAATAGGGATAGTTGGGGGTATTCGTATTCAATTGTCAGAGGTGAAATTCTTGGATTTATGGAAGACGAACTACTGCGAAAGCATTTACCAAGGATGTTTTCA" 11 0 12 40 317 0 157 46 34 0 0 9 0 0 0 0 0 26 65 0 0 20 35 0 0 92 0 0 10 0 36 0 58 24 0 8 0 78 12 4 6 0 0 0 0 0 0 0 0 0 0 24 53 0 0 0 0 34 0 0 0 0 20 0 0 0 0 0 87 0 4 15 6 0 0 0 14 0 0 4 23 0 11 5 0 0 0 450 606 42 0 50 0 28 0 0 89 0 0 28 0 111 106 0 52 0 134 4 5 0 0 0 28 20 0 0 0 4 0 29 0 0 35 78 160 198 0 8 0 0 71 0 28 0 27 71 29 24 0 0 0 0 0 0 0 17 7 162 0 0 0 0 0 0 103 487 0 45 14 32 0
"AGCTCCAATAGCGTATATTAAAGTTGTTGCAGTTAAAACGCTCGTAGTTGAAATTGTGGTAATAACAATGGGTCATCTCTAACGAGCATGCACTTATTGTTGTTGCCATTATTCCGGTGCATGCAGGGTAACCTGTATACTCGGAACTGTTACTTTGAGAAAATTAGAGTGTTTCAAGCAGGCGTAATGCTTTGAATACTCCAGCATGGAATGACAACAAAGGACTCAAGTCTTTCTTGTTGGTTTAAGGAGTTGAGTAATGATTAAGAGGAACAGTCGGGGGTATTCGTATTCAATCGCTAGAGGTGAAATTCTTAGATTGACTGAAGACGAACTACTGCGAAGGCATCTACCATGGATGTTTTCA" 116 0 0 0 0 80 0 0 0 0 158 0 0 0 0 0 0 19 0 0 288 15 151 0 0 35 0 0 687 0 0 0 0 0 28 0 0 0 0 21 18 72 0 0 0 0 0 49 0 132 0 0 0 0 0 39 0 0 0 0 0 0 0 0 0 0 0 0 14 50 0 34 561 0 0 168 0 0 0 0 0 0 0 451 0 0 0 0 0 0 0 0 0 0 0 0 0 0 0 0 0 0 0 0 0 0 0 0 11 0 0 0 0 0 0 0 0 0 510 64 0 0 0 0 0 0 0 0 579 34 23 13 0 0 0 164 0 63 73 15 26 0 0 257 0 0 0 0 0 0 0 0 0 0 0 61 0 0 0 0 0
"AGCTCCAATAGCGTGCGCAAAAGTTGTTGCAGTTAAAAAGCTCGTAGTTGAACTTCTGGTCATACACTGGCTTGGCTTCAGTCGGCTTGTTGTGTGATCATCCGTCTGCAAACTTATGTCTTCCTTAATTGGTTAGCGTGAGAGAGCAGACAATTTACCTTGAAAAAATTAGAGTGTTTCAGGCAGGTAATCGCCGGAATACATTAGCATGGAATAATGGAATAGGACTTGTCTCCTTTGTTGGTTCAAGGATTCGAGTAATGATAAATAGGAACAGTTGGGGGCATTAGTATTTAATTGTCAGAGGTGAAATTCTTGGATTTATTAAAGACTAACTTATGCGAAAGCATCTGCCAAGGATGTTTTCA" 0 0 0 0 0 0 0 0 0 0 0 0 0 5 0 0 0 100 0 0 0 0 0 0 0 0 0 0 0 0 0 0 0 0 0 19 0 0 0 0 0 0 0 3 0 11 0 17 0 0 0 53 0 0 0 0 0 0 0 0 0 0 963 0 0 16 0 0 78 0 8 34 0 0 0 63 0 0 1879 0 0 23 99 12 0 0 9 39 162 0 0 0 0 0 0 0 0 0 0 0 0 0 0 0 0 0 0 0 0 0 0 4 0 9 0 0 0 0 0 0 0 0 0 46 0 72 0 5 0 31 0 0 0 11 16 6 0 0 0 0 0 0 0 0 28 0 0 0 0 0 0 0 0 0 0 0 0 0 63 0 0
"AGCTCCAATAGCGTATATTAAAGTTGTTGCAGTTAAAACGCTCGTAGTTGAAATTGTGGTAATAATAATGGGTCATCTCTAACGAGGATGCACCTATTGTTACTGCCATTATTCCGATATATGCAGGGTAACTTGTATATTCGGGACTGTTACTTTGAGAAAATTAGAGTGTTTTAAGCAGGCGTAATGCTTTGAATACTCCAGCATGGAATGACAACAAAGGATTCATATCCTTCTTGTTGGTTTAAGGAGTTGAGTAATGATTAAGAGGAACAGTCGGGGGTATTCGTATTCAGTTGTTAGAGGTGAAATTCTTAGATTGACTGAAGACGAACTACTGCGAAGGCATCTACCATGGATGTTTTCA" 0 0 0 0 0 31 0 0 157 0 0 0 0 0 0 0 0 0 102 0 0 0 116 0 0 40 17 0 387 0 0 0 15 226 0 0 77 47 0 0 0 0 0 0 234 0 0 0 0 0 0 0 0 0 0 0 0 0 0 0 0 0 0 0 0 0 0 0 0 0 0 0 0 0 0 0 0 0 0 0 0 0 0 430 398 0 0 0 0 654 0 0 0 0 0 0 0 0 273 0 0 0 0 0 0 0 0 0 0 0 225 0 0 0 51 0 0 0 0 0 66 71 0 0 0 1125 0 278 0 0 135 0 0 0 0 0 0 0 0 0 0 0 0 0 0 0 0 0 0 0 0 0 0 0 0 0 0 0 0 0 0
"AGCTCCAATAGCGTATATTAAAGTTGTTGCAGTTAAAACGCTCGTAGTTGAAATTGTGGCAGTAACAATGGGTCATCTTTAACGAGCATGCACCTATTGTTACTACCATTATTCCGATATATGCGGGGTAACCTGTATATTCGGAACTGTTACTTTGAGAAAATTAGAGTGTTTCAAGCAGGCGTAATGCTTTGAATACTCCAGCATGGAATGACAACAAAGGACTCATATCCTTCTTGTTGGTTTAAGGAGTTGAGTAATGATTAAGAGGAACAGTCGGGGGTATTCGTATTCAGTCGTTAGAGGTGAAATTCTTAGATTGACTGAAGACGAACTACTGCGAAGGCATCTACCATGGATGTTTTCA" 23 0 733 0 0 0 0 0 0 0 0 0 0 0 0 0 0 0 0 0 200 0 57 0 226 0 0 0 874 0 0 235 0 0 0 404 0 0 272 92 0 238 0 0 0 0 0 0 0 0 0 0 0 0 0 43 0 0 0 0 0 0 0 0 0 0 0 0 0 0 0 0 0 0 0 0 0 0 0 0 0 0 0 0 38 0 0 99 0 531 0 0 0 0 0 0 70 0 0 0 0 0 0 0 0 0 0 0 38 0 0 0 0 276 0 0 0 20 209 0 0 0 0 0 0 0 0 0 0 91 51 0 0 0 0 0 0 0 0 96 0 0 45 37 0 0 0 0 0 15 0 0 0 0 0 0 0 0 0 0 0
"AGCTCCAATAGCGTATATTAAAGTTGCTGCAGTTAAAAAGCTCGTAGTTGGATTTCTGGTGTGATTGTTTCAGCCTATTAACGGTTACGTTAATGTGTGTTGAAATTCGATCTACCATCGTTTGCTTTGTTCTGGTTGATTCATTTCAATCAGATCTAAACAAAGCAATCTTTTACTTTGAAAAAATTAGAGTGTTTAAAGCAGGCTTTTGCTATGAATACATTAGCATGGAATAATAATTTAGGACTTTGGTTCTATTTTGTTGGTTTCTAGAACGAAAGTAATGATTGATAGGGATAGTTGGGGGTGCTAGTATTGCGTGGCCAGAGGTGAAATTCTTGGATTCACGCAAGACTAACTTATGCGAAAGCATTCACCAAGGATATCTTCT" 0 0 0 0 0 0 0 0 0 0 0 0 0 0 0 0 0 0 0 0 0 0 0 0 0 0 0 0 0 0 0 0 0 0 0 0 0 0 0 0 0 0 0 0 0 0 0 0 0 0 0 0 0 0 0 0 0 0 0 0 0 0 0 0 0 0 0 0 0 0 12 0 0 0 0 0 0 0 0 0 0 0 0 0 0 0 0 0 0 0 0 0 0 0 0 0 0 0 0 0 0 0 0 0 0 0 0 0 0 0 0 0 0 0 0 0 0 0 12 4996 8 0 0 0 31 0 0 0 0 0 0 19 0 0 19 3 0 0 0 0 0 0 0 0 0 0 0 0 0 0 0 0 0 0 0 0 0 0 0 0 0
"AGCTCCAAGAGCATATATTAAAGTTGTTGCAGTTAAAAAGCTCGTAGTTGGATTTCTGGTTTAATGCACCTGGCCCGCGGCCATTAGGCTTGTGAGTGCCGGCGCGCGTTTACCATCCTTCTAGAAAACGATTCTGCCATTCACTTGGTTGGGATCGCGATCTAGATCTTTTACTTTGAAAAAATTAGAGTGTTTAAAGCAGGCTTTTGCTATGAATACATTAGCATGGAATAATAATCTAGGACTTCGGTTCTATTTTGTTGGTTTCTATAACTGAAGTAATGATTGATAGGGATAGTTGGGGGTGCTAGTATTGGCCGGCCAGAGGTGAAATTCTTGGATTCGGTCAAGACTAACTTATGCGAAAGCATTCACCAAGGATGTCTTCT" 14 433 0 65 0 0 0 0 20 0 0 0 0 0 0 0 0 170 0 23 0 0 0 0 0 423 0 0 0 0 0 0 0 0 0 0 94 0 0 0 217 0 0 0 0 65 0 0 205 0 0 58 136 0 851 0 0 0 111 0 36 0 0 0 0 0 0 0 0 151 0 0 0 0 0 0 0 0 0 0 0 0 0 0 0 295 0 75 9 0 0 27 33 0 0 0 0 0 40 38 132 0 5 15 42 0 81 0 0 0 0 0 0 0 0 0 0 0 0 46 0 5 0 21 0 0 85 67 0 0 0 0 0 0 0 0 0 57 0 0 0 0 0 127 0 0 70 0 0 0 0 0 0 0 0 0 139 0 0 0 0
"AGCTCCAATAGCGTATATTAAAGTTGTTGCAGTTAAAACGCTCGTAGTTGAAGTTTTGGTAACAATAATGGGTTATCTCTTTGAGTATATACCTATTGTTGTTATCATTGTTCTGTATTATGCACAGGGTAATGCTTGTGTATAGTCGGAATCGTTACTTTGAGAAAATTAGAGTGTTTCAAGCAGGCGTGATGCTTTGAATACTCCAGCATGGAATGACAACAAAGGACTCAAGTCCTTCTTGTTGGTTTAAGGAGTTGAGTAATGATTAAGAGGAACAGTCGGGGGTATTCGTATTCAGTCGTTAGAGGTGAAATTCTTAGATTGGCTGAAGACGAACTACTGCGAAGGCATCTACCATGGATGTTTTCA" 215 0 0 0 0 0 0 1352 0 0 26 0 0 0 16 0 0 384 0 0 0 0 0 0 0 0 0 0 0 0 0 0 0 0 49 0 0 0 0 0 0 103 0 0 0 0 0 27 171 160 0 0 0 0 0 0 0 0 0 0 0 0 0 0 0 0 0 0 0 0 0 0 0 69 0 927 0 0 0 0 0 0 0 36 0 0 0 0 0 0 0 0 0 0 0 0 0 0 0 0 0 0 0 0 0 0 0 0 0 0 0 0 0 0 0 0 0 0 0 0 0 0 0 120 0 339 0 0 0 0 0 25 0 0 0 0 0 0 57 1308 0 0 54 0 224 0 0 0 13 0 0 0 0 0 0 0 15 0 121 0 0
"AGCTCCAATAGCGTGCGCAAAAGTTGTTGCAGTTAAAAAGCTCGTAGTTGAACTTCTGGTCATACACTGGCTTGGCTTCAGTCGGCTTGTTGTGTGATCATCCGTCTGCAAACTTATGTCTTCCTTAATTGGATAGCGTGAGAGAGCAGACAATTTACCTTGAAAAAATTAGAGTGTTTCAGGCAGGTAATCGCCGGAATACATTAGCATGGAATAATGGAATAGGACTTGTCTCCTTTGTTGGTTCGAGGAAGCGAGTAATGATAAATAGGAACAGTTGGGGGCATTAGTATTTAATTGTCAGAGGTGAAATTCTTGGATTTATTAAAGACTAACTTATGCGAAAGCATCTGCCAAGGATGTTTTCA" 0 0 0 0 0 0 0 0 0 0 0 0 0 0 0 0 0 0 0 0 0 0 0 0 0 0 0 0 0 0 0 0 0 0 0 0 0 0 0 0 42 0 0 0 0 0 0 0 0 0 0 0 0 716 0 0 0 35 0 0 0 0 229 0 160 0 0 0 0 0 0 0 0 0 0 0 44 0 0 0 0 0 0 0 57 0 0 0 0 0 0 0 0 0 0 0 0 11 0 0 0 0 0 0 0 0 0 0 0 0 0 0 0 0 126 0 0 0 0 0 0 0 0 0 0 0 0 0 0 0 0 62 0 0 0 0 0 0 0 0 0 0 0 0 0 0 0 0 0 48 602 0 0 0 0 20 101 18 23 0 12
"AGCTCCAATAGCGTGCGCAAAAGTTGTTGCAGTTAAAAAGCTCGTAGTTGAACTTCTGGTCACACACTGGCTTGGCTTCAGTCGGCTTGTTGTGTGATCATCCGTCTGCAAACTTATGTCTTCCTTAATTGGTTAGCGTGAGAGAGCAGACAATTTACCTTGAAAAAATTAGAGTGTTTCAGGCAGGTAATCGCCGGAATACATTAGCATGGAATAATGGAATAGGACTTGTCTCCTTTGTTGGTTCAAGGATTCGAGTAATGATAAATAGGAACAGTTGGGGGCATTAGTATTTAATTGTCAGAGGTGAAATTCTTGGATTTATTAAAGACTAACTTATGCGAAAGCATCTGCCAAGGATGTTTTCA" 14 0 0 0 0 0 0 0 0 0 0 0 0 0 14 0 0 0 0 0 0 0 0 0 0 0 0 0 0 0 4 0 0 0 0 0 0 0 0 0 0 0 0 0 0 35 555 30 41 36 0 197 28 679 25 24 0 27 0 13 0 30 0 225 268 0 0 9 0 0 33 0 48 66 70 0 0 0 456 356 40 0 0 0 0 42 24 24 102 0 0 0 0 0 0 0 0 0 0 0 0 0 0 0 0 0 0 0 0 13 0 11 0 0 0 0 0 0 0 0 0 0 0 0 0 102 0 14 0 0 0 0 0 0 0 0 0 0 0 0 0 0 0 0 0 0 0 63 0 0 0 0 0 151 25 0 0 0 0 0 0
"AGCTCCAATAGCGTATATTAAAGTTGCTGCAGTTAAAAAGCTCGTAGTTGGATTTCTGGCTTGATACATTTTACCGGCCACGGTTTCGTGTGTTAGTGTTTGATGTTCTGGCCATCCTTCCAATTGCTGCTCGCTAGTCTTCATTGATTGGCGAGTGGTATTGGATCTTTTACTTTGAAAAAATTAGAGTGTTTCAAGCAGGCTTTATGCTATGAATACATTAGCATGGAATAATAATTTAGGACTTCGGTTCTATTTTGTTGGTTTCTAGGACTGAAGTAATGATTGATAGGGATAGTTGGGGGTGCTAGTATTCAGCGGCCAGAGGTGAAATTCTCGGATTCGCTGAAGACTAACTTATGCGAAAGCATTCACCAAGGATGTCTTCT" 0 0 0 0 0 0 0 0 117 0 0 76 0 0 0 0 0 0 10 0 0 108 45 0 0 0 0 0 240 189 0 0 0 99 0 0 0 0 123 0 0 0 0 0 0 63 0 0 21 10 0 0 0 0 0 0 0 0 0 0 0 0 0 0 0 0 0 0 0 0 0 0 0 0 0 0 0 0 0 0 0 0 0 26 0 0 0 120 0 0 0 0 0 26 0 0 0 0 0 0 0 12 0 0 33 0 197 74 87 0 143 115 38 17 39 0 22 160 218 199 24 18 134 23 7 600 66 111 171 87 5 7 15 0 12 12 0 0 0 0 0 216 0 0 0 0 0 0 0 0 0 0 0 0 73 0 0 0 0 0 0
"AGCTCCAATAGCGTATATTAAAGTTGTTGCAGTTAAAACGCTCGTAGTTGAAATTCTGCTAGTGAAAACGGGTCATCTCTTTGAGCTTGTACCTGTTGTCATTGGCATTAATCCGATCCATTCAGCGGGTCAAACCGTTGGATATTCGGAGCAGTTACTTTGAGAAAATTAGAGTGTTTCAAGCAGGCGTAATGCCTTGAATACTCCAGCATGGAATAACAAGTAAGGACTCAAGTTCTTCTTGTTGGTTTAAGAACCTGAGTAATGATTAAGAGGAACAGTCGGGGGTATTCGTACTCGGTCGTCAGAGGTGAAATTCTTAGATTGACTGAAGACGAACTACTGCGAAGGCATCTACCATGGATGTTTTCA" 7 13 0 0 0 0 0 33 0 10 0 81 0 0 0 0 45 0 0 33 60 182 0 0 0 94 0 48 0 0 41 0 67 0 32 0 6 287 0 0 0 0 0 0 123 0 0 0 0 0 0 0 0 0 0 0 0 0 0 0 0 0 0 0 0 0 0 0 879 25 0 0 117 29 0 0 11 0 0 0 0 0 15 47 0 0 0 0 33 0 0 0 0 0 0 0 0 0 196 0 0 69 0 0 0 0 63 0 0 0 0 45 0 109 72 0 0 315 0 0 121 0 151 121 0 465 62 0 0 0 65 0 0 0 0 55 0 0 489 0 0 0 15 0 0 0 8 0 0 0 0 0 0 14 88 0 35 0 0 0 0
"AGCTCCAAGAGCATATATTAAAGTTGTTGCAGTTAAAAAGCTCGTAGTTGGATTTCTGGTTTAATGCACCTGGCCCGCGGCCACTAGGCTTGTGAGTGCCGGCGCGCGTTTACCATCCTTCTAGAAAACGTTTCTGCCATTAACTTGGTTGGGAATGCGATCTAGATCTTTTACTTTGAAAAAATTAGAGTGTTTAAAGCAGGCTTTTGCTATGAATACATTAGCATGGAATAATAATCTAGGACTTCGGTTCTATTTTGTTGGTTTCTATAACTGAAGTAATGATTGATAGGGATAGTTGGGGGTGCTAGTATTGGCCGGCCAGAGGTGAAATTCTTGGATTCGGTCAAGACTAACTTATGCGAAAGCATTCACCAAGGATGTCTTCT" 0 286 43 14 0 0 0 0 0 0 0 0 0 0 0 0 0 0 17 22 13 0 42 0 0 95 0 44 0 0 255 0 0 0 0 288 0 0 304 17 39 0 0 0 0 0 528 0 0 0 0 61 206 81 249 0 0 0 40 0 145 0 0 0 0 0 0 253 0 91 0 0 0 0 0 0 0 0 0 0 58 0 0 0 0 0 0 249 0 0 0 0 0 0 0 0 34 0 0 0 0 504 0 10 372 0 138 0 0 0 0 11 0 0 0 0 0 0 0 76 0 0 0 0 40 0 0 0 0 0 0 0 0 0 0 0 24 0 0 0 0 0 0 0 0 0 0 0 0 0 0 0 0 0 0 0 0 0 0 0 0
"AGCTCCAGTAGCGTATATTAAAGTTGTTGCAGTTAAAAAGCTCGTAGTTGGACTTGTGTGTGTTGCTGTTCAGCGGTCTGCATTCAAAAGAGTGTTACGACATGCGGCAGTGGCGCCGTAAAATCTTCAACTGGATCGCAACTGGACTTAATTGCCTGGTTGCAGTCATTCGGTTGATCGTTTACTGTGAGAAAATTAGAGTGTTCAAGGCAGGCATTATTGCAATTGAATATGTTAGCATGGAATAATAAGATAAGGCTTTCGCGTTTATTTTGTTGGTTTCTAGATCGGAAGTAATGATTGATAGGGACAGTTGGGGGTGCTAGTATTCAGCGGCCAGAGGTGAAATTCATGGATTCGCTGAAGACTAACTTATGCGAAAGCATTCACCAAGGATGTCCTCT" 0 0 65 0 75 0 0 0 0 4 1418 0 0 0 0 0 0 0 0 13 0 0 0 40 49 0 0 0 0 20 208 21 73 0 0 554 254 147 349 28 0 0 595 29 29 0 0 0 0 0 0 6 0 0 0 8 0 0 0 0 0 0 4 0 0 0 0 0 0 0 0 0 0 0 0 0 0 0 0 0 0 0 0 0 0 50 0 0 0 0 0 0 0 0 0 0 0 0 0 0 0 18 0 0 0 0 6 0 0 0 0 0 0 0 0 0 0 0 0 0 0 0 0 0 0 0 0 0 0 0 0 0 0 0 0 0 0 10 2 0 0 0 0 302 0 5 0 0 0 0 0 0 0 0 0 0 208 0 0 0 0
"AGCTCCAAGAGTGTATATTAAAGTTGTTGCGGTTAAAAAGCTCGTAGTTGGACTGCAAGTTGAAGTGTGAAGTCCCCGGGGACGTTGTTCTCGGGATCAAGGCTTTTGCTCTTCTTCTAGGAAATTTGACGCAAAAACACGGGGTTCTCCTCGTGGTCAGGTTAGTTTTACTTTGAATGAATTAGGGTGTTCAAAGCAGGCGAATCGCCGTGAATACATTAGCATGGGATAATAAAATATGACATTGGTCTAATACTTATTGGTTTCTGAGGCCAGAGTAATGATTAAAAGGGACAGTTGGGGTCGCTTGTATTCAGTGGTCAGAGGTGAAATTCTAGGACCCACTGAGGACAAACAAATGCGAAGGCATTCGACAAGGATGTTTTCA" 24 0 71 0 0 0 69 0 0 0 33 0 0 0 0 0 0 35 65 20 0 59 0 3 0 0 0 33 0 0 0 0 10 0 0 58 0 0 0 88 52 15 0 0 0 0 159 18 0 0 9 69 165 94 597 12 0 9 160 66 117 278 114 255 138 0 0 145 0 0 0 0 0 0 0 0 26 0 0 0 0 0 0 0 62 3 0 0 0 0 0 0 155 20 0 0 19 0 0 0 0 126 23 0 35 0 0 0 0 0 0 0 0 0 0 0 0 47 3 0 110 0 0 0 0 0 0 49 0 0 0 0 0 0 0 0 37 0 0 0 0 32 0 0 0 0 0 0 19 0 0 19 13 0 31 19 37 0 0 0 22
"AGCTCCAAGAGTGTATATTAAAGTTGTTGCGGTTAAAAAGCTCGTAGTTGGACCTTGGGATTGATTACATCAGTTCCTTAGAACTTCGGTTCTAGGGGTTAATATTGAGTAATTCTTTCTCTATTCTCGGAACGTTCACGGCCAGCAATGGTCGGTTTCGTAGGATTTACTTTGAATAAATTAGGGTGTTTAAAGCAGGCATAAAAGCCTTGAATACATTAGCATGGGATAATAAAAGATGACCTTTGGTCTAAACTTTATTGGTTTCTAAGGCCTAGGTAATGATTGATAGGGATAGTTGAGGTCGCTCGTATTCAGTGGTCAGAGGTGAAATTCTAAGACCCACTGAGGACGAACTAATGCGAAGGCATTCGACAAGGATGTTTTCA" 121 9 0 19 0 7 0 18 44 5 21 0 0 4 0 0 0 42 258 0 10 111 221 0 97 23 8 525 0 0 9 176 16 15 0 159 4 0 30 24 12 72 15 0 11 52 0 0 35 33 0 0 88 0 0 0 0 0 0 0 529 0 0 0 0 0 0 0 0 0 8 0 0 0 0 0 0 0 0 0 0 0 0 0 0 41 31 219 0 0 0 0 0 218 0 0 0 0 0 0 0 0 0 0 47 15 0 0 0 0 0 0 0 12 0 0 0 232 0 195 0 241 0 0 0 0 0 80 0 0 0 0 0 0 0 0 0 0 0 0 0 0 0 0 4 0 0 0 0 0 0 0 0 0 0 177 0 0 0 0 0
"AGCTCCAATAGCGTATATTAAAGTTGCTGCAGTTAAAAAGCTCGTAGTTGGATTTCTGGCTTGAAACATTTTGCCGGCCACGGTTTCGTGTGTTAGTGCTTGATGTTCTGGCCATCCTTCCAATCGCTATTGGGTTATCTTCATTGATCGCTCAGTAGTATTGGATCTTTTACTTTGAAAAAATTAGAGTGTTTCAAGCAGGCTTTATGCTATGAATACATTAGCATGGAATAATAATTTAGGACTTCGGTTCTATTTTGTTGGTTTCTAGGACTGAAGTAATGATTGATAGGGATAGTTGGGGGTGCTAGTATTCAGCGGCCAGAGGTGAAATTCTCGGATTCGCTGAAGACTAACTTATGCGAAAGCATTCACCAAGGATGTCTTCT" 156 0 0 0 0 0 0 0 20 0 34 20 0 0 88 0 39 96 105 0 0 0 77 0 0 38 0 165 47 0 0 0 0 0 0 60 0 0 49 9 0 0 0 0 0 0 108 0 0 0 12 0 0 0 0 0 0 0 230 0 157 0 0 0 0 0 0 0 0 0 0 0 0 0 0 0 30 0 0 0 0 0 0 0 0 26 0 66 0 0 0 0 22 138 0 0 0 0 0 0 87 0 0 0 24 0 115 0 82 0 53 62 13 45 0 0 0 103 0 177 0 82 0 13 14 270 0 111 72 22 41 17 52 0 40 64 385 73 29 147 16 138 19 0 65 97 0 0 0 0 0 0 0 0 101 97 0 0 0 0 0
"AGCTCCAATAGCGTATATTAAAGTTGTTGCAGTTAAAAAGTTCGTAGTTGAAATTCTGCAAATGAGAAGGGGTCGTCCCTTCAGGGTATTGTACTTCTTTTCATTAGCATAATTCTAAGCAAGCACAGTTCTCTGTGTATGTTTAGAGTGGTTACTTTGAGAAAATTAGAGTGTTTAAAGCAGGCGAAACGCCTTGAATACTCCAGCATGGAATAACGAGTGACGACTTAAGGCGTTCTTGTTGGTTTAATGTCTTGAGTAATGATTAATAGGAACAGTTGGGGGCATTCGTATTTGGTAGCTAGAGGTGAAATTCTTAGATTTACCAAAGACGAACTACTGCGAAAGCATCTGCCAAGGATGTTTTCA" 0 0 0 0 0 0 267 0 15 0 0 0 0 0 4 0 0 0 0 344 0 0 0 0 0 0 0 60 0 0 0 55 0 0 0 0 881 190 630 0 0 0 0 280 0 0 0 0 0 0 0 0 0 0 0 0 0 0 0 0 0 0 0 0 0 0 0 0 0 32 16 11 17 0 7 66 0 0 4 0 0 0 0 0 11 36 0 54 42 0 0 49 0 0 0 0 0 0 0 0 0 0 0 0 0 0 0 0 0 0 0 0 0 0 0 0 0 0 0 0 0 0 0 0 0 0 0 0 0 0 0 0 0 0 0 0 0 0 0 0 0 0 0 0 0 0 0 0 0 0 0 0 0 0 0 0 0 0 0 0 0
"AGCTCCAATAGCGTATATTAAAGTTGTTGCAGTTAAAAAGCTCGTAGTTGAACTTGAAAGTTTCCTGGTTGGGATTGACTTGGGTGCACAGATCGGACTTCCGGTCTGGGTGCTATTCCAAACAAGGCAAGTTTCCCATTTTACCAGGGGCTTTAATCCTTGTCTGAGGAGCTTGGATGCACTTTACTGTTGTGTCCTTGCGAGTCAGAACATTTTACCTTGAAAAAATTAGAGTGTTCAAAGCAGGCTTTTAAGCTTGAATACATTAGCATGGGATAATAGAATAGGACTTTTGGTTCTATTTTGTTGGTTTTTGAGAACCAGAGTAATGATAAATAGGAACAGTTGGGGGCATTCATATTCGATCGCTAGAGGTGAAATTCTTAGATTGATCGACGATGAACTATTGCGAAAGCATTTGCCAAGGATGTTTCCA" 0 0 0 13 0 0 0 109 16 0 0 20 12 23 10 25 189 0 27 0 0 0 61 0 0 23 0 0 107 38 0 0 0 124 15 0 0 56 0 0 0 0 0 0 57 0 0 0 51 143 0 0 0 0 0 0 0 0 0 0 0 0 0 0 0 0 0 0 4 0 40 315 92 108 47 156 0 0 0 0 0 0 134 71 7 81 0 0 15 36 0 0 0 0 0 0 0 0 0 0 0 96 10 0 7 0 0 0 0 0 0 0 0 9 66 0 0 33 89 75 43 14 0 92 84 246 0 0 51 37 12 35 110 11 421 305 20 14 129 0 15 71 0 0 0 30 7 0 0 0 0 0 0 0 0 0 0 63 0 0 0
"AGCTCCAATAGCGTATATTAAAGTTGTTGCAGTTAAAAAGCTCGTAGTTGAACTTCTGGCAGTCTTTGATTTTGGCTTCGGTCGAGTCAAAGGCTGTCATCCGTCTGTAAACCATTTTCGGCCTTCACTGGTCGGCTTGGGGAGCAGACATTTTACTTTGAAAAAATTAGAGTGTTTCAGGCAGGCATTTGCCCGAATACATTAGCATGGAATAATGGAATAGGACTTAGTCCATTTGATTGGTTATTGGATTGAGTAATGATTAATAGGGACAGTCGGGGGCATCTGGATTTAATAGTCAGAGGTGGAATTCTTGGATTTATTAAAGACAAACTTATGCGAAAGCATTTGCCAAGGATGTTTTCA" 0 0 0 0 0 0 12 0 0 0 0 0 0 0 0 0 0 0 0 0 0 55 231 0 0 0 0 0 156 0 0 0 0 0 0 0 0 70 0 0 0 0 0 7 64 0 0 0 0 0 0 0 0 0 0 0 0 0 0 0 0 0 0 0 0 0 0 0 0 0 0 0 0 0 0 159 0 0 0 0 0 0 0 0 0 31 0 0 0 0 0 394 0 0 0 0 0 0 121 8 0 894 188 0 0 0 0 0 0 0 0 0 0 0 0 15 14 8 0 5 103 239 4 0 0 582 0 0 0 83 0 6 0 0 0 0 0 0 0 0 0 0 0 0 0 0 42 0 0 0 0 0 0 0 179 0 0 0 0 0 0
"AGCTCCAAGAGCGTATCTTAAAGTTGTTGTGGTTAAAAAGCTCGTAGTTGATATTTGATAAATTTATCAAGAGTTTGAATCTTAAAGAGGAAAATGATTGAAAGTGTTTATGAATGTTTAGCTAACATTAAGCATTATATAATTTATGTTTGGTTTTACTTTATATGGATTATGTAGTGTGTTAGTTAACAGTTACTGTGAAAAAATTAGAGTGTTCAAAACAGGCATTTACGGCCATTGAATATATTAGCATGGTATAACGGAATATGACAACTCTATTACGTTTGAGTGGTACTATATCAGTTGAGTAATTAGAGATGTAATGATTAAAAGGAGCAGTCGTAGTGACTTTTACTTAATGGAAAGAGGTGAAATTCTATAACCCATTAAAGAAAAACAACTGCGAAAGCATTTCACTAGAATGCTTTCA" 0 0 0 9 0 0 0 0 106 0 0 0 0 0 0 0 99 267 15 0 132 0 0 0 0 111 82 73 0 0 0 0 0 0 9 37 8 0 0 0 0 0 0 0 0 359 1008 0 0 0 9 0 149 0 0 0 0 0 0 0 0 0 0 0 0 0 0 0 0 0 0 0 0 0 98 0 0 0 0 0 0 0 0 0 24 35 9 0 0 57 370 0 0 0 0 97 31 10 101 0 0 0 11 0 221 0 0 0 0 0 0 0 0 0 33 0 5 0 0 130 192 0 0 0 0 0 0 12 0 0 0 0 0 0 0 0 0 0 0 0 0 0 0 0 88 0 0 0 0 0 0 0 0 0 5 35 25 0 0 0 0
"AGCTCCAATAGCGTATATTAAAGTTGTTGCAGTTAAAAAGCTCGTAGTTGGATTTCTGTTTTGAGCGTCCGGTCCGCTCCTTTGGAGTGTGTTACTAGGATGTTTGAGACATTTTTTGTGAGGATGTTCTTCTGCCATTCAGTTGGTGGTTGAATAGACTTGCATCGTTTACTGTGAAAAAATTAGAGTGTTTAAAGCAGGCGTTTGCTCATTGAATACATTAGCATGGAATAATAAGATACGACCTTGGTGGTCTATTTTGTTGGTTTGCACACCAGGGTAATGATTAATAGGGACAGTTGGGGGTATTCATATTTCAGCGTCAGAGGTGAAATTCTTGGATCGCTGAAAGATGAGCTTAGGCGAAAGCATTTACCAAGGATGTTTTCA" 0 0 0 0 16 0 221 0 126 0 0 0 0 0 0 0 0 0 84 0 18 0 22 0 0 0 45 49 0 0 0 0 0 17 0 65 0 21 27 0 0 0 0 0 66 117 0 0 0 0 0 0 68 0 0 0 0 0 0 0 0 0 0 0 0 0 0 0 49 0 27 25 0 0 0 60 0 0 0 0 0 0 0 13 26 29 0 1947 0 27 0 0 0 0 0 0 102 0 0 0 0 183 68 0 822 0 29 0 0 0 0 0 68 0 51 0 0 66 0 0 91 25 0 35 159 0 0 42 0 0 16 0 0 0 12 0 0 0 0 0 0 0 0 80 0 0 0 0 0 0 0 0 0 0 0 0 0 0 0 0 0
"AGCTCTTCTAGCATATATTAAAGTTGCTGCAGTTAAAACGCTCGTAGTTTGAATTATTTCGGTTGCCGGCGGCTGGAAAATTTAATTTTTCAAGTCGTCGGCGGCTGAATTAAAGTTGGGGTGGAGCTGATTAATTTCTCTTCATCCAGATAACCTTGAAAAAATATTGTCGCTCAAAAAAGGACGGAATGTCTATTGAGATTTCAGCATGGGATTATGGAAAAAGGGGAGTTGGTTCAAGAGGGGGTAAAAGCCTGATTGGCCTTCTTCCAATGGTTAATGAGGACGATGCGTGGGAGTTCATATTAAATTGTCAGAGGTGAAATTCTTGGATTAATTTAAGATGAACATCAGCGAAGGCGTTCTTCAAGTGCGTGCCTG" 20 320 26 0 6 7 0 0 4 127 55 0 0 0 160 0 84 0 0 0 12 97 0 0 63 156 0 0 0 0 0 0 5 0 0 0 0 0 26 40 30 19 0 4 0 0 56 121 78 0 0 27 144 61 360 58 0 0 0 74 143 258 101 42 16 9 0 294 0 0 0 0 0 0 0 0 0 0 0 0 0 14 0 0 0 0 0 18 0 39 0 0 0 0 0 0 36 19 4 0 0 0 7 0 12 0 198 0 0 0 15 0 0 0 0 432 0 0 0 106 0 0 0 0 21 108 0 0 0 0 0 0 0 0 0 0 33 0 0 0 0 0 0 0 0 0 0 0 0 0 0 13 5 42 0 0 0 0 0 0 6
"AACCCCAAGAGTGTATCTTAATGTTGCTGCAGTTAAAAAGCTCGTAGTTGAATTTCTGGCTCTCTCGTTGTCCTCTGGATAACGAGGAGTCATCGGCTTGGAGAAACAGTACGACCCTCAAAAGTTGTATTGTAGACCCAGCATTTTACTTTGAAGAAATTAGAGTGTTCCTGGCAGGCAGCGCTTGCATATATTAGCATGGAATAATGGAATAAGACTTTGTCTGTTTTTTTGGTTAACAGATAAGTAATGATTAACAGGGACAGTCGGGGGCATTCGTACTCAGTGGCTAGAGGTGAAATTCTTAGATTCGCTGAAGACGAACTAATGCGAAAGCATTTGCCAAGGATGTTTTCA" 4 1157 14 0 0 15 0 0 0 4 0 0 7 0 0 3 0 2 0 0 38 0 3 0 0 0 0 0 0 0 0 0 0 0 0 0 0 0 4 0 5 0 0 0 0 0 16 0 9 18 0 456 0 346 0 0 0 0 322 0 7 311 66 0 213 0 0 215 0 0 0 0 0 0 0 0 0 0 6 10 0 0 41 0 7 0 0 0 0 0 0 0 0 0 0 0 0 0 0 0 0 0 0 0 0 24 0 0 0 0 0 0 0 0 60 0 0 0 0 0 0 0 0 0 0 0 0 0 0 0 0 30 0 0 0 0 0 0 0 0 0 0 0 0 0 0 0 0 12 10 240 0 0 0 0 0 45 8 4 15 0
"AGCTCCAATAGGATATATCAAAGTTGTTGCAGTTGAAAAGCTCGTAGTCGTATTTGTGGTGGGTAGATGCCTTTGGCTTTCTTGGTTGGGCGCGAAAGCGTTCTTCCGGCCGGGCCGCCCGCCATTTTGTGGGCTCAAGGCGGTGGTTTTAGCAGCGCCAGTCAAATGGTGTTGCGGGCCACAGCCTCCACTCCGTCACTGAGAGCAAATTGGAGTGCTCAAAGCAGGCTTTATAGCTTTGAACATTTTAGCTTGGAATGACAAAGTATGATCTTTTGGGTTAGCTTTGTTGGTTTGTACCAAGAGGTAATGATAAATAGGAACAGTTGCGGGGACACTCGTACTGGGGAGCTAGAGGTGAAATTCTTGGATTTCCCCACGACGAACGACTGCGAAGGCATCTGTCCAGGATGTTTTCA" 0 4 36 0 0 0 0 0 47 0 5 0 0 0 0 0 0 0 0 5 1266 57 56 2 0 0 0 0 0 0 0 0 102 0 0 75 0 0 0 0 0 0 0 0 0 0 0 0 1769 0 0 0 18 0 0 10 0 0 0 0 0 0 0 17 0 0 0 0 0 0 0 0 0 0 0 0 0 0 0 0 0 0 0 0 0 0 0 0 0 0 0 0 0 0 0 0 0 0 0 0 0 12 29 0 127 0 0 0 294 0 0 0 0 0 0 0 5 0 0 114 0 0 0 0 0 0 0 0 0 0 0 0 0 0 0 0 0 0 0 0 0 0 0 0 0 0 0 0 0 0 0 0 0 0 0 7 0 0 0 0 0
"AGCTCCAATAGCGTATATTAAAGTTGCTGCTGTTAAAAAGCTCGTAGTTGGATTTCTGATATAATATTTTTGTCCCGCTGTGGTTACACATGTGAGTGACGAATAATATTTATCTGTTTTATGTTTTGTTTGTATAGTATGTAAATATTATACAAAACATACATATCTTTTACTTTGAACAAATTAGAGTGTTTCAAGCAGGCATTTATGCCTTGAATACATGAGCATGGAATAATCATCGAGGACTTTTAGTTCTATGTTGATTGGTTCTAGAACTATAGTAATGATGGATAGGGATAGTTGGGGGTGCTAGTATTCCGAGGCCAGAGGTGAAATTCTTGGATTCTCGGAAGACTCACTTAGGCGAAAGCATTCACCAAGGATGTCTTCA" 0 0 71 0 9 22 11 6 17 0 0 0 0 0 0 0 0 92 120 0 277 46 10 0 9 15 73 39 53 47 42 28 188 0 0 281 39 10 12 0 19 0 0 37 100 0 0 5 41 0 0 0 52 0 0 45 0 0 0 0 12 0 0 0 0 85 0 0 93 0 0 11 386 0 3 15 0 0 0 0 0 0 0 40 0 0 0 375 513 0 0 0 0 132 0 0 93 0 232 0 0 30 0 0 142 0 14 0 0 0 0 109 0 3 0 12 14 30 0 0 0 9 24 0 5 42 0 24 0 0 0 0 0 0 0 13 10 0 0 0 0 0 0 0 0 0 0 0 0 0 0 0 0 0 0 14 0 0 0 0 0
"AGCTCCAATAGCATATATTAAAGTTGTTGCAGTTAAAAAGCTCGTAGTTGGATTTCTGGGAGGATGTCAATGTCCGCTCGATTGCGTGTGCAGCGACGTCCTTCCATCCTTCTGTTAACGTTTCTTGGTATTCAGTTACTGGTTTCGGGCTCAGATATTTTACCTTGAGAAAATTAGAGTGTTCCAGGCAGGCTTGCGCCGGAATACATTAGCATGGAATAATAGAATAGGACTTTAGTCTCCTTTGTTGGTTTGAGGGACTGAAGTAATGATTAATAGGGATAGTTGGGGGCATTAGTATTTAATTGTCAGAGGTGAAATTCTCGGATTTGTTAAAGACTAACTTATGCGAAAGCATTTGCCAAGGATGTTTTCA" 0 0 0 0 12 0 0 5 0 0 0 0 0 0 0 0 0 0 0 0 0 0 0 0 0 0 0 0 0 0 0 0 0 0 0 0 0 8 0 0 0 0 0 0 0 15 13 19 46 11 0 38 24 15 16 15 0 16 118 81 0 177 90 909 765 0 0 22 20 0 13 0 0 0 0 0 6 0 741 0 0 0 0 13 0 19 10 0 30 0 0 0 0 0 0 0 0 0 0 0 66 0 0 0 0 0 0 0 0 0 0 0 0 0 0 0 0 0 0 0 0 0 0 0 0 0 0 0 0 0 0 0 0 0 0 0 0 0 0 0 0 0 0 0 0 0 0 0 0 0 72 0 0 0 0 12 0 0 0 0 0
"AGCTCCAATAGCGTATATTAAAATTGTTGCAGTTAAAAAGCTCGTAGTTGGATTTCTGGTTCGGCGCACTTGGCCCGTCTCGGTTTACGGGATTGTGTGCCGGTGTGCGCCATCCATCCTTCGAGAGAACACTTCTACCCTTCACTGGGTCGGGAGTGCTATCTCGATCTTTTACTTTGAAAAAATTAGAGTGTTTAAAGCAGGCTTGCGCTATGAATACATTAGCATGGAATAATAATTTAGGACTTTGGTCTTATTTTGTTGGTTTCTAGGACTAAAGTAATGATTGATAGGGACAGTTGGGGGTGCTAGTATTCAGCGGCCAGAGGTGAAATTCTTGGATTCGCTGAAGACTAACTTATGCGAAAGCATTCACCAAGGATGTCTTCT" 0 0 81 0 0 75 0 0 55 0 0 35 0 26 0 0 0 68 107 23 0 45 154 0 0 0 19 68 56 0 107 0 0 18 24 215 0 24 77 0 0 52 0 0 0 0 0 0 0 33 0 0 32 0 0 0 0 47 0 0 31 0 0 0 0 0 0 0 0 0 0 0 25 0 0 0 0 0 0 0 0 0 0 12 0 0 0 210 33 0 0 0 48 0 0 0 56 0 0 202 300 150 76 0 12 93 0 0 35 0 50 72 0 0 126 0 0 51 0 133 118 0 0 0 33 111 0 36 0 0 0 0 35 0 22 12 193 0 0 37 0 45 0 42 53 42 0 186 0 0 0 0 0 13 33 44 0 25 15 91 5
"AGCTCTAATAGCGTATATTAAAGTTGTTGCAGTTGAAACGCTCGTAGTTGAACCTTAGTAAAACTTTTCATTGCTGCCTTAGGCAGCGTTGAAGGTTTCTTGTTTAATTAGTTTTGCTATGCAAAATTGGTTAAAAGTGTTACTGTAAGAAAATTAGAGTGTTTCAAGCAGGCGTAAGTTTTGAATACTTTATTATGGAATAATGTTATAATTTGATTTCTCTCAAGTTGATTCTTGGAAAATCAATTAGTGATTGAAAGAGGCAGTCGGGGGCATTCGTATTTGGTAGCTAGAGGTGAAATTCTTAGATTTATCAAAGACGTACTATTGCGAAAGCATTTGCCAAGGATGTTCTCA" 0 0 0 0 0 0 0 0 0 0 0 3 0 0 0 0 0 15 0 0 0 0 0 0 0 0 0 0 0 0 0 0 0 5 0 0 0 0 0 0 0 0 0 0 0 0 0 0 920 145 5 0 0 0 0 0 0 3 0 0 0 0 0 6 0 0 0 0 0 25 21 108 21 12 16 36 2602 0 9 4 0 6 14 0 17 51 4 90 60 0 0 0 0 0 0 0 0 0 0 0 0 0 2 0 0 0 11 0 0 0 0 0 0 0 0 0 0 0 0 0 2 0 0 0 0 0 0 0 0 0 0 0 0 31 0 0 0 0 0 0 0 0 0 0 0 0 0 24 0 0 0 0 0 0 0 0 0 35 0 0 0
"AGCTCCAATAGCGTATATTAAAGTTGTTGCAGTTAAAAAGCTCGTAGTTGGATTTCAAGGGTCGCGACGTGGACACACGTTTGCTCCCTACCAGTCTTTGACTGTTACTGTGAGAAAATTAGAGTGTTTCAAGCAGGCTGTTGCAGGAATACATTAGCATGGAATAACGAATGTGTCTAGAATCGTGGTTAGTTCTAGATTACGATTAATAGGGACAGTTGGGGGCATTAGTATTTAATTGTCAGAGGTGAAATTCTTGGATTTGTTAAAGACTAACGTATGCGAAAGCATTTGCCAAGGATGTTTTCA" 0 618 66 0 0 55 0 0 60 0 0 0 0 0 13 67 0 0 0 0 0 11 19 0 0 30 0 0 0 0 22 0 0 0 0 0 0 28 0 0 0 53 0 0 22 0 0 8 19 68 0 25 0 0 0 0 0 0 0 0 0 0 41 0 0 0 0 10 0 47 0 25 66 0 0 0 0 0 0 0 0 0 0 14 0 0 0 168 0 0 0 0 0 18 0 0 0 0 0 53 0 96 0 0 0 0 74 0 13 0 0 0 0 36 0 0 0 0 0 41 0 0 84 48 0 36 26 0 69 0 0 0 0 59 60 24 14 0 0 19 0 211 0 0 10 0 0 0 0 0 0 0 0 0 0 0 0 0 33 14 0
"AGCTCCAATAGGATATATCAAAGTTGTTGCAGTTGAAAAGCTCGTAGTCGTATTTCTGGTGGGTTGATGTTGTTCATGTGTTGACGCAAGTTAGCATTTGTTACGGCCGCCTGCCATTTTGTGGAACAATGTGGCCTTGATGTGGTTTACTCTATGTCTTGGTTGCACCACTCCGTCACTGAGAGCAAATTGGAGTGCTCAAAGCAGGCTTTACAGCTTTGAACATCTTAGCTTGGAATGACAAAGTATGACTTATTGTTCACTTTGTTGGTTATGAACAGAAAGTAATGATAAATAGGAACAGTTGCGGGGGTACTCGTACTGGAAAGTCAGAGGTGAAATTCTTGGATTTTTCCACGACGAACGACTGCGAAAGCATTTACCAAGGATGTTTTCA" 0 0 0 0 0 0 0 0 85 0 0 0 0 0 0 0 0 7 0 0 0 0 0 0 0 217 0 0 0 0 0 0 0 0 0 0 0 0 0 21 8 0 0 0 0 0 678 0 0 0 0 0 134 0 0 0 0 0 0 0 0 0 0 0 0 0 0 0 0 0 0 0 0 0 0 0 0 0 0 0 0 0 0 0 0 0 0 57 0 66 0 0 0 0 0 0 41 0 0 0 0 18 13 27 15 63 17 0 9 8 20 0 25 15 24 1950 1743 0 4 0 36 0 0 0 0 0 0 12 0 0 0 43 0 0 0 0 0 0 57 0 0 0 0 0 0 0 0 0 3 0 0 0 0 0 10 0 0 0 0 0 0
"AGCTCCAATAGCGTATATTAAGATTGTTGCAGTTGAAACGTCCGTAGTTGAATTTCACTCAGAAACAGAGTACTCTTGCATTTCGCTTGAGAACTTTGTTTCGAGCGGGAATTTGCGCAAGCATTTTCTCAAAGTTACTTTGAGCAAACTGGAGGGCTCCAGCCGGGTATTATGCCTTAACAGCTCAGCATGGAATAACAAGCTAGGATTTTGGTCCATCTTGTTGGTAACATGGATTAAAATAATGGTTGATAAGGATGTACGGGGACATTCGGACTTGCTGGAGAGAGGTGAAATTCTAAGACCCAGCAAAGACGAACAAGTGCGAAAGCATTTGTCCAGTACTTGCCTG" 0 0 0 0 0 0 0 0 0 0 0 0 0 0 0 0 102 0 0 593 0 0 0 0 0 0 0 246 0 0 1480 0 0 0 0 1270 119 0 0 0 0 0 49 230 0 0 0 0 0 0 0 0 0 0 0 0 0 0 0 0 0 0 0 0 0 0 0 0 0 0 0 0 0 0 0 0 0 0 0 0 0 0 0 0 0 0 0 0 0 0 0 0 0 0 0 0 0 0 0 0 0 0 0 0 0 0 0 0 0 0 0 0 0 0 0 0 0 0 0 0 0 0 0 0 0 0 0 0 0 0 0 0 0 0 0 0 0 0 0 0 0 0 0 0 0 0 0 0 0 0 0 0 0 0 0 0 0 0 0 0 0
"AGCTCCAAGAGCGTATCTTAAAGTTGTTGTGGTTAAAAAGCTCGTAGTTTATCTTTGATAAATTTATCAAAAATTTGAATCTGTAAAGATGAAAATGATTGAAAGTGTTTATGAATGTTAATTAACATTAAAGCATGTATACTGAAAGTTTATTCTGATGTATATGTGTGTTAGTTAACTGTTACTGTGAAAAAATTAGAGTGTTTAAAACAGGCATTTATGGCCTTTAAATATATTAGCATGGTATAACGAAATATGACAACTCTATTACGATTGAGTGGGACTTAATCAGTTGAGTACTAGAGATGTAATGATTAAAAGGAGCAGTCGTAGTGACTTTTACTTAATGGAAAGAGGTGAAATTCTATAACCCATTAAAGAAAAACAACTGCGAAAGCATTTCACTAGAATGCTTTCA" 0 0 0 0 0 226 0 0 0 0 0 0 0 0 0 0 0 57 0 0 0 0 0 0 0 0 0 0 29 0 0 0 0 0 0 0 0 0 0 0 0 0 0 0 0 0 0 0 1874 148 16 0 0 9 0 0 0 0 0 0 0 0 0 25 0 0 0 0 0 0 0 0 221 0 143 0 0 0 0 0 0 0 0 506 0 0 0 0 0 0 0 0 0 0 0 0 0 0 0 0 0 0 30 0 0 0 0 0 0 0 0 0 0 50 0 0 0 95 0 0 0 0 0 0 0 0 0 419 0 0 0 83 97 0 0 0 0 0 0 0 0 0 0 0 53 0 0 0 0 0 0 0 0 0 0 0 0 0 11 0 0
"AGCTCCAATAGCGTATATTAAAGTTGTTGCAGTTAAAAAGCTCGTAGTTGGATTTCTGGGAGGGTGCCAATGTCCGCTTGTTGCGTGTGCAGCGGCGCCCTTCCATCCTTCTGTTAACGTTTCTTGGTATTAACTTACTGGTTGCGGGCTCAGATATTTTACCTTGAGAAAATTAGAGTGTTTAAGGCAGGCTTGTGCCCGAATACATTAGCATGGAATAATAGAATAGGACTTTGGTCTCCTTTGTTGGTTTGAGGGACTAGAGTAATGATTAATAGGGACAGTTGGGGGCATTAGTATTTAATTGTCAGAGGTGAAATTCTCGGATTTGTTAAAGACTAACTTATGCGAAAGCATTTGCCAAGGATGTTTTCA" 92 0 0 13 28 0 0 14 0 0 0 0 0 0 0 0 0 10 0 0 341 167 0 0 0 0 16 0 0 0 0 0 0 0 62 58 0 0 42 0 0 0 0 0 0 0 0 0 167 0 0 33 398 0 0 0 0 17 0 0 78 0 53 0 0 0 0 27 0 76 0 0 44 103 0 0 12 0 170 0 0 0 0 0 0 0 0 0 0 0 0 0 0 0 0 0 188 0 0 0 0 60 10 0 14 0 0 0 0 0 0 58 0 0 0 0 0 0 0 40 0 0 145 0 0 0 0 12 0 0 22 0 83 0 0 0 34 0 0 52 29 0 0 0 86 0 0 0 0 18 63 0 0 0 0 356 0 0 13 0 17
"AGCTCCAAGAGTGTATATTAAAGTTGTTGCAGTTAAAAAGCTCGTAGTTGGATTTCGAGTTTCTCGTTTAGATTGATAATTATATTATTGGTCGACTTGAGGGATTCTACTTGTAAAGTCAGAAATGGTTTTACTAGTTTACTGTGAAAAAATTAGAGTGTTTCAAGCAGGCTATTGCCTGAATATTTCAGCATGGGATAATAGAATATGACTTTAGTCTTAATTTATTGGTTTCTAAGGCTAATGTAATGATAAAAAGGGACAGTTGGTGTGACTTGTATTGATTCGCTAGGGGTGAAATCCTATGATTGAGTCAAGACAAACTACTGCGAAAGCATTTCACAAAGATGTTTTCA" 0 0 8 5 0 0 0 0 40 0 0 0 0 13 0 0 42 93 0 37 0 22 14 4 37 55 2 25 50 0 6 42 74 77 4 74 0 56 55 0 5 23 13 0 0 0 17 2 46 14 0 0 47 0 0 0 0 0 0 0 0 2 0 0 0 0 0 0 3 2 0 48 32 0 0 0 0 0 0 0 0 0 0 18 43 2 58 141 153 45 0 80 4 24 0 2 5 0 11 0 66 0 6 0 27 12 29 0 0 0 18 17 0 3 36 288 251 166 3 146 101 245 0 7 116 24 3 197 0 0 2 13 0 0 5 0 0 29 0 53 4 39 0 17 0 0 133 0 0 0 0 0 0 0 0 10 0 0 0 0 0
"AGCTCCAATAGCGTATATTTAAGTTGCTGCAGTTAAAAAGCTCGTAGTTGGATTTCGGATGGGTTCCGTCGGTCCGCCGTTTCGGTGTGCACTGGCGGCGCCCATCTTGCTGCCGGGGACGGGCTCCTGGGCTTCACTGTCCGGGACCCGGAGTCGGCGAGGTTACTTTGAGTAAATTAGAGTGTTCAAAGCAGGCCTACGCTCTGAATACATTAGCATGGAATAACACGATAGGACTCTGGCCTATCTTGTTGGTCTGTAGGACCGGAGTAATGATTAAGAGGGACAGTCGGGGGCATTCGTATTTCATTGTCAGAGGTGAAATTCTTGGATTTATGAAAGACGAACTACTGCGAAAGCATTTGCCAAGGATGTTTTCA" 0 561 0 0 0 0 0 0 0 0 0 0 0 0 0 0 0 0 15 0 0 0 34 0 0 0 0 0 0 0 0 0 14 0 6 0 0 0 32 618 218 0 0 0 0 20 0 13 0 0 0 0 44 222 26 0 0 0 0 0 53 0 0 139 0 0 0 155 40 0 0 19 0 0 19 45 0 0 423 0 0 0 144 0 0 18 0 0 528 129 0 0 47 0 0 0 0 0 0 0 0 156 0 0 0 0 0 0 0 0 0 0 0 0 0 0 0 0 0 0 0 0 0 0 0 84 0 0 0 0 0 0 0 0 0 0 0 0 0 0 0 0 0 0 12 18 0 0 44 0 0 194 177 0 0 0 0 0 0 0 0
"AGCTCCAATAGCGTATATTAAAGTTGTTGCAGTTAAAAAGCTCGTAGTTGAACTTCTGGCAGTCCTTGATTTTGGCTTCGGTCGAGTCAAGGGTTGTCATCCGTCTGTAAACCATTTTCGGCCTTAACTGGTCGGCTTGGGGAGCAGACATTTTACTTTGAAAAAATTAGAGTGTTTCAGGCAGGCATTTGCCCGAATACATTAGCATGGAATAATGGAATAGGACTTAGTCCATTTGATTGGTTATTGGATTGAGTAATGATTAATAGGGACAGTCGGGGGCATCTGGATTTAATAGTCAGAGGTGGAATTCTTGGATTTATTAAAGACAAACTTATGCGAAAGCATTTGCCAAGGATGTTTTCA" 0 0 0 0 0 0 0 0 0 0 0 0 0 0 0 0 153 0 115 5 0 0 59 0 0 5 0 220 0 0 0 0 0 0 0 0 0 0 174 0 0 0 0 0 153 0 0 0 0 0 0 0 0 0 0 0 0 0 0 0 0 0 0 0 0 0 0 0 0 0 0 11 0 0 0 0 0 0 0 0 0 0 0 0 75 6 19 666 0 1158 0 0 0 14 0 0 0 0 19 0 0 549 0 15 168 0 259 0 9 0 0 0 0 0 36 0 0 0 0 0 298 0 0 0 3 0 0 0 0 0 55 0 26 0 7 0 0 0 0 0 0 0 0 0 0 0 0 0 0 0 0 0 0 0 0 0 0 0 0 0 0
"AGCTCCAATAGCGTATATTAAAGTTGTTGCAGTTAAAAAGCTCGTAGTTGGACTTCTGGGAGGATGCCAATGTCCGCTCGTTAGCGTGTGCAGCGGCGTCCTTCCATCCTTCTGTTAACGTTTCTTGGTATTTACTTACTGGTTTCGGGCTCAGATATTTTACCTTGAGAAAATTAGAGTGTTTCAGGCAGGCTTGCGCCGGAATACATTAGCATGGAATAATAGAATAGGACTTTAGTCTCCTTTGTTGGTTTGAGGGACTGAAGTAATGATTAATAGGGATAGTTGGGGGCATTAGTATTTAATTGTCAGAGGTGAAATTCTCGGATTTGTTAAAGACTAACTTATGCGAAAGCATTTGCCAAGGATGTTTTCA" 0 307 0 0 0 0 0 0 0 0 0 0 0 0 0 0 0 0 0 0 0 0 0 0 0 0 0 0 0 0 0 0 0 0 0 0 0 0 0 0 0 0 0 0 0 0 0 0 0 0 0 0 0 0 0 0 0 0 0 0 0 0 0 13 0 0 0 16 51 0 22 0 0 0 36 0 0 0 1847 11 20 0 118 0 0 27 0 0 78 0 0 0 0 0 0 0 0 0 0 0 0 0 0 0 0 0 0 0 0 0 0 0 0 0 0 0 0 0 0 0 0 0 0 0 0 0 0 0 0 0 0 0 0 0 0 0 0 0 0 0 0 0 0 0 0 0 0 0 0 0 0 225 0 0 0 0 0 0 0 0 5
"AGCTCCAATAGCGTATATTAAAGTTGCTGCAGTTAAAAAGCTCGTAGTTGGATTTCTGGCTTGAAACATTTTGCCGGCCACGGTTTCGTGTGTTAGTGCTTGATGTTCTGGCCATCCTTCCAATCGCCATCGGCTTATCTTCATTGATCGGTCGGTGGTATTGGATCTTTTACTTTGAAAAAATTAGAGTGTTTCAAGCAGGCTTTATGCTATGAATACATTAGCATGGAATAATAATTTAGGACTTCGGTTCTATTTTGTTGGTTTCTAGGACTGAAGTAATGATTGATAGGGATAGTTGGGGGTGCTAGTATTCAGCGGCCAGAGGTGAAATTCTCGGATTCGCTGAAGACTAACTTATGCGAAAGCATTCACCAAGGATGTCTTCT" 79 0 69 0 0 8 0 75 26 0 0 113 0 0 66 19 42 0 0 0 0 0 0 0 0 0 0 0 0 0 0 0 0 0 26 0 0 22 42 63 0 0 0 0 36 0 51 27 0 49 0 0 0 0 11 0 0 23 0 0 0 0 18 13 12 0 0 0 0 0 0 21 155 141 25 99 0 0 0 0 0 0 0 56 0 0 0 54 0 327 0 0 117 44 0 0 0 0 11 0 51 0 0 0 0 0 0 26 54 21 0 0 0 0 0 0 0 175 231 23 0 0 70 0 101 0 0 0 255 68 34 18 51 38 49 0 0 0 0 187 10 0 0 51 61 0 0 177 0 0 0 0 0 0 0 0 33 0 12 0 0
"AGCTCCAATAGCGTATATTAAAGTTGTTGCAGTTAAAAAGCTCGTAGTTGGATTTCTGTTTTGAGCGTCCGGTCGGCTTCTTTGTGAAGTGTGTACTTTTGGATGTTTGAGGCATTTTTTGTGAGGGTGTTTTTCTGCCATTAAGTTGGTGGTTGAACATGCTTGCATCGTTTACTGTGAAAAAATTAGAGTGTTTAAAGCAGGCGTTTGCTCGTTGAATACATTAGCATGGAATAATAAGATACGACCTTGGTGGTCTATTTTGTTGGTTTGCACACCAGGGTAATGATTAATAGGGACAGTTGGGGGTATTCATATTTCAGCGTCAGAGGTGAAATTCTTGGATCGCTGAAAGATGAGCTTAGGCGAAAGCATTTACCAAGGATGTTTTCA" 0 0 0 0 0 0 0 0 0 0 0 0 0 0 0 0 0 0 0 0 0 0 0 0 0 0 0 0 0 0 0 0 0 0 0 0 0 0 0 0 0 0 0 0 0 0 0 0 0 0 0 0 0 0 0 0 0 0 0 0 0 0 0 0 0 0 0 0 0 0 0 0 0 0 0 0 0 0 0 0 0 0 0 0 0 0 0 0 0 0 0 0 0 0 0 0 0 0 0 0 0 0 0 0 3985 0 0 0 0 0 0 0 0 0 0 0 0 0 0 0 0 0 0 0 0 0 0 0 0 0 0 0 0 0 0 0 0 0 0 0 0 0 0 0 0 0 0 0 0 0 0 0 0 0 0 0 0 0 0 0 0
"AGCTCCAATAGCGTATATTAAAGTTGTTGCAGTTAAAAAGCTCGTAGTCGAAGTTCTGGCTGGTCCTGTTTCCGGCTCCGGTCGACTCAGGACCTAGTCATCCGTCGGAGAACTCTTGTCGTCCTTTACTGGTCGCTTGAGGGAACTGACCCTTTACTTTGAAAAAATTAGAGTGTTTCAGGCAGGCTCTCGCCCGAATACTCCAGCATGGAATAATGGAATAGGACTTTCTTCTATTTTGTTGGTTATTAGTGGAAAGTAATGATTAATAGGGACAGTTGGGGGCATTCGTACTTAATTGTCAGAGGTGAAATTCTTGGATTTATTAAAGACGAACTAATGCGAAAGCATTTGCCAAGGATGTTTTCA" 15 0 0 20 0 0 0 0 19 0 0 7 28 0 0 0 0 39 48 71 16 83 0 0 18 0 56 0 27 0 0 0 0 0 0 0 0 12 69 28 34 0 0 0 0 0 0 0 112 30 0 0 0 25 12 0 0 11 10 0 0 0 49 0 0 0 0 50 0 0 0 0 57 0 88 0 16 0 10 0 13 14 0 0 12 0 0 120 495 0 0 0 0 0 0 0 0 0 57 0 147 0 0 5 0 0 52 0 14 0 0 0 5 0 51 0 0 0 6 30 58 0 0 22 9 36 0 22 0 20 12 0 0 22 0 0 25 62 0 107 0 6 0 26 0 10 0 0 7 0 0 0 0 0 0 58 0 0 0 14 0
"AGCTCCAATAGCATATATTAAAGTTGTTGCAGTTAAAAAGCTCGTAGTTGGATTTCTGGGAGGGCACTAATGTCCGCTTGCTAGCGTGTGCAGCAGTTCCCTCCCATCCTTCTGTTAACGTTTCTTGGTATTCATTTACTGGTTTCGGGCTCAGATATTTTACCTTGAGAAAATTAGAGTGTTTCAGGCAGGCTCGCGCCGGAATACATTAGCATGGAATAATAGAATAGGACGTTTGACTCCTTTGTTGGTTTGAGGGTCTGACGTAATGATTAATAGGGATAGTTGGGGGCATTAGTATTTAATTGTCAGAGGTGAAATTCTCGGATTTGTTAAAGACTAACTAATGCGAAAGCATTTGCCAAGGATGTTTTCA" 20 0 6 0 0 83 51 0 0 0 0 54 0 0 181 0 48 0 0 0 53 0 22 6 0 0 23 8 0 108 25 11 0 29 0 0 0 17 0 0 0 0 0 43 23 0 489 51 101 78 0 12 27 10 10 242 0 0 84 5 0 0 74 10 0 0 0 203 0 0 0 0 0 0 0 0 0 0 0 0 0 0 0 15 0 0 0 0 15 264 0 63 108 114 0 162 61 11 27 41 0 75 0 0 0 336 10 0 0 0 0 14 0 0 45 0 10 11 0 0 0 0 0 12 0 0 0 0 33 0 25 9 50 14 0 0 48 0 55 7 0 20 0 0 32 7 0 0 0 0 0 0 0 0 14 0 0 0 0 0 0
"AGCTCCAATAGCGTGCGCAAAAGTTGTTGCAGTTAAAAAGCTCGTAGTTGAACTTCTGGTCATACACTGGCTTGGCTTCAGTCGGCTTGTTGTGTGATCATCCGTCTGCAAACTTATGTCTTCCTTAATTGGTTAGCGTGAGAGAGCAGACAATTTACCTTGAAAAAATTAGAGTGTTTCAGGCAGGTAATCGCCGGAATACATTAGCATGGAATAATGGAATAGGACTTGTCTCCTTTGTTGGTTCAAGGAAACGAGTAATGATAAATAGGAACAGTTGGGGGCATTAGTATTTAATTGTCAGAGGTGAAATTCTTGGATTTATTAAAGACTAACTTATGCGAAAGCATCTGCCAAGGATGTTTTCA" 0 2184 13 0 19 22 0 0 6 9 6 8 2 0 0 0 0 5 0 10 43 11 0 0 0 0 0 0 0 0 0 0 0 0 0 0 0 0 0 0 0 0 0 0 0 0 0 17 0 0 0 224 12 0 0 0 0 0 0 0 0 0 0 0 0 0 0 0 8 0 0 0 6 0 13 0 0 0 775 0 0 112 200 0 0 0 0 0 27 0 0 0 0 0 0 0 0 0 0 0 0 0 0 0 0 0 0 0 0 0 0 0 0 0 0 0 0 0 0 0 0 0 0 0 0 0 0 0 0 0 0 0 0 46 0 0 0 0 10 0 0 0 0 0 0 0 0 0 0 0 0 0 0 0 0 0 0 0 37 14 0
"AGCTCCAATAGCGTATATTAAAGTTGTTGCAGTTAAAACGCTCGTAGTCGGAGCTATGTCTACGAACCGAGTTGTGTCATGCACTTCTCCTTTCAACGACACCCGGTCATTGTGGGTTCGCCTACTGTGACTACTTTACTTTGAGAAAATTAGAGTGCTTCAAGCGGGCATTAGCCTAGATACTTCAGCATGGAATAATTTGACAGGACTCATGTTCCTTCTTATTGGTTCTATGAATATGAGTAATGGTAAATGGGGGCGATCGGGGACATCCGTACTCGGCAGGGAGAGGTGAAATTCAGTGATCTGCCGAAGGCGAACAACTGCGAAAGCATTTGTCAAGGTCGTGCCTG" 0 0 0 0 0 0 0 0 0 0 41 0 0 0 0 0 0 0 90 0 0 0 0 0 0 0 0 0 0 0 0 0 0 0 0 0 0 0 0 0 0 0 0 0 0 0 193 0 2 0 0 0 0 0 0 25 0 0 0 0 0 0 0 0 4 0 0 0 0 223 0 4 0 0 0 0 0 0 0 0 0 0 0 0 0 0 0 0 0 0 0 0 0 304 0 0 0 0 0 0 0 0 6 3 0 0 0 0 0 0 675 0 0 5 0 15 0 0 0 3 2347 0 2 0 0 6 3 0 0 0 0 4 31 0 12 0 7 0 0 0 0 0 0 31 0 0 26 0 0 0 0 0 0 0 0 0 0 0 0 0 0
"AGCTCCAATAGCGTATATTAAAGTTGTTGCAGTTAAAAAGCTCGTAGTTGGACTTCTGGGAGGGTGTCAATGTCCGCTCGTTAGCGTGTGCAGCGACGCCCTTCCATCCTTCTGTTAACGTTTCTTGGTATTCAGTTACTGGTTTCGGGCTCAGATATTTTACCTTGAGAAAATTAGAGTGTTTCAGGCAGGCTTGCGCCGGAATACATTAGCATGGAATAATAGAATAGGACTTTAGTCTCCTTTGTTGGTTTGAGGGACTGAAGTAATGATTAATAGGGATAGTTGGGGGCATTAGTATTTAATTGTCAGAGGTGAAATTCTCGGATTTGTTAAAGACTAACTTATGCGAAAGCATTTGCCAAGGATGTTTTCA" 0 0 0 0 0 0 0 0 272 0 0 24 0 236 0 308 0 0 0 0 0 0 51 0 0 0 0 0 0 0 0 0 0 0 0 0 0 0 0 0 0 0 0 0 0 0 0 0 45 0 26 0 0 0 0 0 0 0 0 0 0 0 0 0 0 0 0 16 0 0 0 0 116 0 93 0 0 0 0 0 0 0 0 0 0 0 0 69 0 591 0 0 0 30 0 0 0 0 0 147 0 0 381 0 0 0 0 0 0 0 23 0 0 23 0 0 0 42 0 27 18 0 227 0 23 0 0 0 0 150 18 0 225 248 0 0 0 49 0 0 0 0 0 63 0 57 184 0 0 0 0 0 0 0 0 0 41 0 184 0 0
"AGCTCCAATAGCGTATATTAAAATTGTTGCAGTTAAAAAGCTCGTAGTTGGATTTCTGGTATGGCGCACTTGGCCCGCCAAGGTTACTTGGTTGTGTGCCGGTGTGCGCCTGCCATCCTTCTGGGGAACGGCTCTACCCTTCACTGGGTGGGAGTCGGTATCCAGATCTTTTACTTTGAAAAAATTAGAGTGTTTAAAGCAGGCTTACGCTATGAATACATTAGCATGGAATAATAATTTAGGACTTTGGTCTTATTTTGTTGGTTTCTAGGACTAAAGTAATGATTGATAGGGATAGTTGGGGGTGCTAGTATTCAGCGGCCAGAGGTGAAATTCTTGGATTCGCTGAAGACTAACTTATGCGAAAGCATTCACCAAGGATGTCTTCT" 51 100 84 9 138 34 0 16 0 0 36 17 19 0 0 0 0 25 25 0 101 0 47 0 0 0 0 0 36 51 27 0 0 0 0 0 0 70 0 0 0 0 0 0 0 0 0 0 0 0 11 0 0 0 13 0 0 15 0 6 0 0 0 0 0 0 0 29 0 50 0 0 0 37 0 0 24 0 0 0 0 0 0 34 13 0 0 87 0 744 0 0 31 0 0 0 95 0 0 0 0 273 84 0 25 0 135 0 0 0 0 34 0 0 0 0 0 142 87 18 65 0 44 0 92 423 0 63 135 30 0 40 0 0 0 60 43 0 127 35 0 44 0 67 0 108 39 213 12 0 0 0 0 0 97 117 0 17 0 0 0
"AGCTCTTCTAGCGTATATCGAAGTTGATGCAGTTAAAAAGCTCGTAGTCGGAGATGTTCGGTAAGGGGGAAAGACTTTCGGCAGGGGGCAACCCTTGTCGGAGACCCTTCCGATTCATTTGGAATGTGCAAGGGCGCGGTTCGCCGTGATTCCTGTCTTCCATCGTTTACTTTGAGGAAATTAGAGTGTTCGTAACAGGCGTTTCGTCTGAATATTTTAGCATGGGATAATATAACATGGCAAGCTGCTTATGTTGTATGGTTTTTGAGAGCATTATTTGCAATGGTTAATGGGAGTGGATGGGGCTGCCGGTATTAAGAAGCTAGAGGTGAAATTCTATGATTTTCTTAGGACCAACAACTGCGAAAGCATCCAGCCAGTACATGTCCG" 5 0 15 17 0 0 0 0 0 0 2 7 0 28 0 0 9 45 11 251 33 30 31 0 4 0 0 0 0 0 0 8 0 0 0 0 0 55 19 0 0 0 0 0 0 0 0 0 0 0 0 0 0 0 0 0 0 0 0 0 0 0 0 0 0 0 0 0 0 0 0 0 0 0 0 0 7 0 0 0 0 0 0 0 6 0 0 348 0 36 0 58 3 0 0 0 0 0 0 0 0 72 29 2 28 0 22 0 0 0 13 0 6 152 150 15 0 86 0 14 64 272 0 0 124 0 0 37 0 0 34 0 0 0 0 3 3 0 0 42 0 0 0 0 0 6 0 0 0 0 0 0 0 0 0 7 0 0 0 0 0
"AGCTCCAGTAGCGTATATTAAAGTTGTTGCAGTTAAAAAGCTCGTAGTTGGATTTCTGGCGAACCGTTGCGGCCCGTGCCCGTTTCGGGCGTGTGTGCCGTGTCGTGTTTGTCATCCTTCCAGAAAGCTGCGTCTACCATTCACTTGGCCGGACGTACGCGATCTGGATCGATTACTTTGAAAAAATTAGAGTGTTTAAAGCAGGCTTATGCTGTGAATACATTAGCATGGAATAATAATTTAGGACTTCGGTTCTATTTTGTTGGTTTCTAGGACTGAAGTAATGATTGATAGGGACAGTTGGGGGTGCTAGTATTCCGCGGCCAGAGGTGAAATTCTTGGATTCGCGGAAGACTAACTACTGCGAAAGCATTCACCAAGGATGTCTTCT" 0 0 144 0 0 54 0 0 97 0 0 0 0 0 0 0 57 26 0 0 124 40 153 0 0 21 0 0 63 0 0 0 0 0 27 10 0 0 34 0 0 0 0 0 0 0 11 0 303 19 0 0 0 0 8 0 0 0 0 0 38 0 0 17 0 0 0 0 67 0 23 87 0 0 0 48 0 0 0 0 0 0 0 146 0 0 0 180 0 222 0 0 52 64 0 0 0 0 0 0 0 0 19 0 0 0 119 0 345 0 0 27 14 0 0 0 0 28 77 120 0 71 0 0 0 291 0 286 0 0 75 0 0 57 0 0 21 0 0 0 0 0 0 0 44 0 0 0 0 0 0 0 0 0 70 153 0 0 0 0 0
"AGCTCCAATAGCGTATATTAAAGTTGCTGCAGTTAAAAAGCTCGTAGTTGGATTTCTGACGAAACTGCTAGCTGGCCCGTCACGTCAGTGATGTGTGCCGGCTTGGCGTTTGTCATCCGTTCGAATGATATGCGCGCTGCCCTTCACTGGGTTGGTGCTGCATGTTTTCGATCTTTTACTTTGAAAAAATTAGAGTGTTTCAAGCAGGCATGTTTGCTATGAATACATTAGCATGGAATAATAATCTAGGACTTTCGGTTCTATTTTGTTGGTGTTCTGGAGCTGAAGTAATGATTGATAGGGATAGTTGGGGGTGCTAGTATTCAATGGCCAGAGGTGAAATTCTCGGATTCCTTGAAGACTAACTTATGCGAAAGCATTCACCAAGGATGTCTTCT" 133 321 40 0 0 26 0 0 40 0 0 0 0 0 0 0 0 10 0 31 0 22 0 0 0 0 0 0 27 0 90 0 16 0 0 60 19 0 0 68 0 48 0 0 0 0 0 20 94 0 0 15 8 0 46 10 0 0 43 0 0 0 0 38 21 0 0 102 0 0 0 16 0 0 72 0 0 0 0 0 16 0 0 14 0 0 0 0 231 0 0 0 60 0 0 0 0 0 0 0 0 0 0 0 25 0 0 0 0 0 12 8 0 0 57 0 0 0 0 0 0 0 0 0 0 75 0 0 0 0 0 0 0 0 9 0 0 0 0 0 0 13 0 0 0 20 0 210 18 0 38 174 63 241 0 46 48 0 0 0 33
"AGCTCCAATAGCGTATATTAAAGTTGTTGCAGTTAAAAAGCTCGTAGTCGAAGTTTGGGGTGACTTTCGAGCCCGGTCTGCCGGGATGGTGTGTACTGGCTCGATCACCCTTCCTTCCGGTTTGCTACCTCTTGCTCTTAACTGAGTGGGGGGCCAGCTCCGGATCGTTTACTTTGAAAAAATTAGAGTGTTTAAAGCAGGCCCATTTGTGCCTTGAATATCGCAGCATGGAATAATGGAATAGGGTCTTGCACCCCTTTTCGTTGGTTTTTAAGTGTGAGATCATGGTTAATAGAATCAGTTGGGGATATTCATATTTAATTGCTAGAGGTGAAATTCTTGGATTTATGAAAGATGAACTTCTGCGAAAGCATTTATCAAGGATGTTTTCA" 11 0 17 0 0 0 0 0 0 0 22 0 0 0 8 0 0 67 3 20 122 142 18 0 90 74 0 0 23 118 0 0 0 0 0 0 0 0 0 62 5 76 21 4 0 55 52 0 67 0 0 0 26 0 0 58 0 0 30 0 102 0 0 0 0 0 0 16 0 149 0 0 6 0 0 0 66 0 0 0 43 0 0 0 0 0 0 81 0 156 0 0 93 32 0 0 232 0 51 0 93 18 9 0 0 0 26 0 92 0 48 111 0 0 0 0 0 0 0 9 0 475 0 29 0 45 0 15 0 0 0 43 0 0 0 0 17 0 181 0 0 0 0 0 7 22 0 0 0 0 0 15 0 0 0 0 0 0 0 0 0
"AGCTCCAATAGCGTATATTAAAGTTGCTGCAGTTAAAAAGCTCGTAGTTGGATTTCTGGCTTGAAACATTTTGCCGGCCACGGTTTCGTGTGTTAGTGCTTGATGTTCTGGCCATCCTTCCAATCGCTATCGGCTTATCTTCATTGATCGGTCGGTGGTATTGGATCTTTTACTTTGAAAAAATTAGAGTGTTTCAAGCAGGCTTTATGCTATGAATACATTAGCATGGAATAATAATTTAGGACTTCGGTTCTATTTTGTTGGTTTCTAGGACTGAAGTAATGATTGATAGGGATAGTTGGGGGTGCTAGTATTCAGCGGCCAGAGGTGAAATTCTCGGATTCGCTGAAGACTAACTTATGCGAAAGCATTCACCAAGGATGTCTTCT" 111 0 0 0 0 26 0 0 0 0 130 0 0 0 28 0 0 153 93 36 10 0 0 0 0 0 0 24 0 0 0 0 0 0 0 51 0 0 0 32 0 149 0 0 0 0 0 50 0 0 107 0 56 0 0 0 0 0 0 0 0 0 0 0 0 0 0 0 0 0 0 0 0 0 0 0 0 0 0 0 0 0 0 0 0 0 0 0 0 0 0 0 0 40 0 0 0 0 0 71 39 0 15 0 21 0 71 0 0 0 236 0 0 43 0 0 0 0 0 0 105 143 0 0 0 0 21 87 0 0 0 23 13 0 0 0 148 60 64 0 0 132 0 0 71 0 0 0 0 0 0 5 0 0 26 0 145 0 0 0 0
"AGCTCTAATAGCGTATATTAAAGTTGTTGCAGTTGAAACGCTCGTAGTTGAACCTTAGTAAAACTTTTCATTGCTGCCTTAGGCAGTGGTGAAGGTTTCTTATTTAATTAGTTTTGCTCTGCAAGATTGATTAAAAGTGTTACTGTAAGAAAATTAGAGTGTTTCAAGCAGGCGTATGTTTTGAATACTTCATTATGGAATAATGTTATAATTTGATTTCTCTCAAGTTGATTCTTGGAAAATCAATTAGTGATTGAAAGAGGCAGTCGGGGGCATTCGTATTTGGTAGCTAGAGGTGAAATTCTTAGATTTATCAAAGACGTACTATTGCGAAAGCATTTGCCAAGGATGTTCTCA" 0 0 0 0 0 0 0 0 0 0 0 0 0 0 0 0 0 0 0 0 0 0 0 62 15 0 0 15 19 3577 12 0 5 0 0 4 7 0 4 13 8 8 0 20 18 0 0 0 0 0 0 0 0 0 0 0 0 0 0 0 0 0 0 0 0 0 0 0 0 0 0 0 0 0 0 0 0 0 0 0 0 0 0 0 0 0 0 0 0 0 0 0 0 0 0 0 0 0 0 0 0 0 0 0 0 0 0 0 0 0 0 0 0 0 0 0 0 0 0 0 0 0 0 0 0 0 0 0 0 0 0 0 0 0 0 0 0 0 0 0 0 0 0 0 0 0 0 0 0 0 0 0 0 0 0 0 0 0 0 0 0
"AGCTCCAATAGCGTATATTAAAGTTGTTGCAGTTAAAAAGCTCGTAGTTGGATTTCTGCTACGACGACTGGTCCGCTCTAACGAGTGTGTACCGGAGCGTTTTTAGCATTTTTCTGAAGAACGTTTCAGACTTTCGAGTGTGAAACGGGCCTCAGATCGTTTACTGTGAGAAAATTAGAGTGTTTCAAGCAGGCTTTTGCTCTGAATACTGCAGCATGGAATAATAATATAGGACGTGGGTCCTATTTTGTTGGTTCTTAGGGCCCAAGTAATGGTTAACAGGGACAGTTGGGGGCATTCGTATTTAACTGTCAGAGGTGAAATTCTTAGATTTGTTAAAGACGAACTACTGCGAAAGCATTTGCCAAGGATGTTTTCA" 0 0 4 0 0 0 0 0 0 0 76 0 221 0 0 0 0 0 0 0 0 0 0 0 0 0 0 0 6 0 0 0 0 0 0 0 4 0 0 0 0 0 0 0 58 0 0 0 0 0 0 0 0 0 0 0 0 0 0 0 0 0 0 0 0 0 0 0 2 4 981 3 0 0 0 6 0 0 0 5 0 0 0 0 10 0 0 0 0 0 0 10 0 0 0 0 0 0 0 0 0 0 0 0 0 27 0 318 0 575 0 0 2 0 12 0 5 0 1168 3 50 3 0 4 0 0 248 0 0 0 5 3 0 0 2 7 0 0 0 0 0 0 0 0 0 0 0 0 0 0 0 0 0 0 0 0 0 0 0 0 0
"AGCTCCAAGAGTGTATATTAAAGTTGTTGCGGTTAAAAAGCTCGTAGTTGGACCTTGGGATTGAGTACATCAGTTCCTTAGAACTTCGGTTCTGGGGGTTATAATTGAGTAATTCTTTCTCTATTCTCGGAACGTTCACGGCTAGCAATAGTCGGTTTCGTAGGATTTACTTTGAATAAATTAGGGTGTTTAAAGCAGGCATAAAAGCCTTGAATACATTAGCATGGGATAATAAAAGATGACCTTTGGTCTAAACTTTATTGGTTTCTAAGGCCTAGGTAATGATTGATAGGGATAGTTGAGGTCGCTCGTATTCAGTGGTCAGAGGTGAAATTCTAAGACCCACTGAGGACGAACTAATGCGAAGGCATTCGACAAGGATGTTTTCA" 0 0 0 0 0 0 0 0 0 0 0 0 0 0 17 0 0 0 0 0 181 0 0 0 15 0 0 0 0 0 0 90 0 0 0 97 0 0 0 0 0 0 0 0 0 0 0 10 769 0 0 0 0 0 0 0 0 0 0 0 0 0 0 0 0 0 0 0 0 0 0 0 0 0 0 0 0 0 0 0 0 0 0 0 0 0 0 0 0 0 0 12 0 54 0 0 0 0 0 0 0 99 17 13 83 39 0 0 1648 0 0 17 0 14 0 0 32 0 0 38 0 5 0 0 0 0 0 34 0 0 0 0 0 0 0 0 0 0 0 0 0 0 0 0 0 0 0 0 0 0 0 0 0 0 0 0 0 0 0 0 0
"AGCTCCAAGAGCGTATCTTAAAGTTGTTGTGGTTAAAAAGCTCGTAGTTTATATTTGATAAATTTATCAAGAGTTTGAATCTGAAAGAGGAAAATGATTGAAAGTGTTTATGAATGTTTAGCTAACATTAAGCAGTTTATAATGTATGCCTGGTTTACTCCTTGTATGTATTATAGATTGTGTTAGTTAACAGTTACTGTGAAAAAATTAGAGTGTTCAAAACAGGCATTTATGGCTATTGAATATATTAGCATGGTATAACGAAATATGACAACTCTATTACGTTTGAGTGGTACTATATCAGTTGAGTAATTAGAGATGTAATGATTAAAAGGAGCAGTCGTAGTGACTTTTACTTAATGGAAAGAGGTGAAATTCTATAACCCATTAAAGAAAAACAACTGCGAAAGCATTTCACTAGAATGCTTTCA" 71 0 0 0 0 0 0 0 0 0 0 0 0 0 0 0 0 0 0 0 88 0 0 0 0 0 0 0 76 0 0 0 0 0 0 0 0 0 32 24 67 0 0 0 0 0 0 37 2516 81 0 0 0 22 0 0 0 0 0 0 47 0 0 21 0 16 8 330 0 0 0 0 0 0 0 0 0 0 0 0 0 0 0 0 0 0 0 0 0 0 0 0 0 0 0 0 0 0 0 0 0 0 0 0 42 0 0 0 11 0 0 0 0 13 0 0 0 0 0 0 9 20 0 0 0 0 0 27 0 0 0 0 0 0 0 0 0 0 12 0 0 0 0 0 0 0 0 0 0 0 0 48 25 0 0 0 0 0 44 0 0
"AGCTCCAATAGCGTATACTAAAGTTGTTGCAGTTAAAAAGCTCGTAGTTGAATTTCTGGTCTTGGATTTCGGTCTGCCTCAAACGAGGTATGTACCAGGGATCTGAGACCATCCTCGAGGAAAACATATCTGTCATTAAGTTAATGGGTATGGGATCCTCGTCATTTACTGTGAGCAAAATAGGGTGTTCAAAGCAGGCTTATGCCGTTGAATACATTAGCATGGAATAATAAGATAGGACCTTGGTCTATTTTGTTGGTTTGTACTCCAAGGTAATGATTAATAGGGATAGTTGGGGGTATTCGTATTCAATTGTCAGAGGTGAAATTCTTGGATTTATGGAAGACGAACTACTGCGAAAGCATTTACCAAGGATGTTTTCA" 9 1028 42 12 48 26 0 0 0 0 0 12 0 21 0 0 21 0 49 170 52 5 15 0 0 0 0 9 4 0 12 2 29 13 0 9 10 0 48 0 0 0 0 0 15 45 32 0 42 17 86 20 24 0 63 0 0 0 0 0 17 0 0 0 0 0 0 0 0 0 0 0 49 0 54 0 32 0 0 21 0 0 0 19 23 0 281 87 0 588 0 48 55 0 0 0 0 0 29 76 114 87 0 0 0 0 86 0 0 0 0 0 16 0 0 0 11 0 21 0 61 0 0 13 42 0 19 30 0 0 0 0 0 0 0 0 0 0 0 0 0 0 12 0 0 0 0 0 22 0 0 0 0 0 0 17 0 0 0 0 0
"AGCTCTAATAGCGTATATTAAAGTTGTTGCAGTTGAAACGCTCGTAGTTGAACCTTAGTAAAACTTTTCAATGCTGCCTTTGGCAGTGATGAAGGTTTCTTGTTTAATTGATTTTGTTTTGCAAAATTGGTTAAAAGTGTTACTGTAAGAAAATTAGAGTGTTTCAAGCAGGCGTATAGTTTTGAATACTTTATTATGGAATAATGTTATAATTTGGTTTCTCTCAAGTTGATTCTTGGAAAACCAATTAGTGATTGAAAGAGGCAGTCGGGGGCATTCGTATTTGGTAGCTAGAGGTGAAATTCTTAGATTTATCAAAGACGTACTATTGCGAAAGCATTTGCCAAGGATGTTCTCA" 0 0 0 0 2 0 0 0 0 0 0 0 0 0 0 0 1323 0 0 0 0 5 0 0 0 0 0 0 0 0 20 0 0 0 0 0 0 0 0 0 0 0 0 0 0 0 0 0 0 0 0 0 0 0 0 204 0 0 0 0 0 4 0 0 0 0 0 6 0 0 0 0 0 0 0 0 0 0 0 0 0 0 0 0 0 0 0 0 504 645 0 3 0 0 0 0 0 0 0 0 96 48 0 4 1232 300 0 0 265 4 0 0 6 0 0 0 8 193 0 58 0 0 6 0 0 0 0 0 204 0 0 0 0 0 0 0 0 0 0 0 0 0 0 0 0 0 0 0 0 0 0 0 0 0 0 0 52 0 0 0 0
"AGCTCCAATAGCGTATATTAAAGTTGTTGCAGTTAAAACGCTCGTAGTTGAAACTTTGGTAGTAATAATGGGTTATCTCTTTGAGTATGTACCCATTGTTATTACCATTATTCCGATCTGTACGAAGGGTAATTCCTTTGTATTTTCGGAAGTGTTACTTTGAGAAAATTAGAGTGTTTCAAGCAGGCGTGATGCTTTGAATACTCCAGCATGGAATGACGACAAAGGACTCATATCCTTCTTGTTGGTTTAAGGAGTTGAGTAATGATTAAGAGGAACAGTCGGGGGTATTCGTATTCAGTCGTTAGAGGTGAAATTCTTAGATTGACTGAAGACGAACTACTGCGAAGGCATCTACCATGGATGTTTTCA" 0 0 0 68 0 0 0 0 0 0 0 0 0 0 0 0 0 0 0 0 0 0 0 0 0 0 1783 0 0 0 0 0 0 0 0 0 0 0 0 0 0 154 2 0 0 0 0 0 0 0 0 0 13 0 0 0 0 0 0 0 0 0 0 0 0 0 0 0 0 0 0 0 0 0 0 0 0 0 0 0 11 0 0 0 0 0 0 0 0 0 0 0 0 124 0 0 0 0 0 0 0 0 0 0 0 0 0 0 0 0 0 0 0 0 0 0 0 0 0 142 0 0 0 0 0 0 0 0 0 0 0 0 0 0 0 0 0 0 142 0 0 0 0 0 0 0 0 0 0 0 0 0 0 0 0 0 0 0 0 0 0
"AGCTCCAATAGCGTATACTAAAGTTGTTGCAGTTAAAAAGCTCGTAGTTGAATTTCTGGTCTCGGACATCGGTCTGCCTCGAACGAGGTACGTACCAGTTGTCTGAATCCATCCTCGGGGAAAACATGTCTGTCATTCAGTTGATGGGCATGGGATCCTCGTCATTTACTGTGAGCAAAATAGAGTGTTCAAAGCAGGCTTATGCCGTTGAATACATTAGCATGGAATAATAAGATAGGACCTTGGTCTAATTTTGTTGGTTTGTACTCCAAGGTAATGATTAATAGGGATAGTTGGGGGTATTCGTATTCAATTGTCAGAGGTGAAATTCTTGGATTTATGGAAGACGAACTACTGCGAAAGCATTTACCAAGGATGTTTTCA" 0 0 0 0 622 0 0 0 0 0 0 0 92 63 0 111 0 0 0 0 0 0 0 0 0 0 0 0 0 108 0 0 0 0 0 0 0 0 0 0 0 0 0 0 0 0 0 0 0 0 45 0 0 0 0 0 0 0 0 0 0 24 33 0 0 0 0 0 0 0 0 0 89 0 94 0 45 0 0 0 0 0 0 0 14 0 0 0 0 0 0 0 0 0 0 0 102 0 0 0 615 0 0 0 0 0 0 0 0 0 0 0 0 62 0 0 0 0 0 0 0 0 0 0 0 0 0 0 0 0 0 199 0 0 0 0 0 0 238 0 0 0 0 215 0 20 0 0 0 13 0 0 0 0 0 0 43 0 200 177 0
"AGCTCCAATAGCGTATATTAAAGTTGTTGCAGTTAAAACGCTCGTAGTTGAAACTTTGGTAATAATAATGGGTTTGCTTTCTAAGTAATACCTACTGTTGTTTCCATTATTCTGGCTATGCAGGGATGAAAGTCCTTGTATATTTGGAAGTGTTACTTTGAGAAAATTAGAGTGTTTCAAGCAGGCGTGATGCTTTGAATACTCCAGCATGGAATGACAACAAAGGACTCATGTCCTTCTTGTTGGTTTAAGGAGATGAGTAATGATTAAGAGGAACAGTCGGGGGTATTCGTATTTAGTCGTTAGAGGTGAAATTCTTAGATTGACTGAAGACGAACTACTGCGAAGGCATCTACCATGGATGTTTTCA" 0 0 3 52 0 0 0 0 26 0 0 0 0 0 0 0 81 0 0 0 0 0 0 0 0 38 0 0 59 0 0 0 0 0 0 43 0 0 133 0 0 0 0 0 0 107 38 0 0 0 0 0 0 0 0 0 0 0 0 0 0 0 0 0 0 0 0 0 0 0 42 36 0 0 0 90 0 0 0 0 0 0 0 30 18 0 0 5463 0 0 0 0 0 40 0 0 0 0 156 0 0 102 29 0 11 0 187 0 0 0 29 0 0 21 0 0 0 0 10 0 46 0 30 36 0 576 0 0 0 19 0 0 0 0 0 40 0 0 0 0 0 0 0 0 0 0 34 0 0 0 0 0 0 0 31 0 0 0 0 0 0
"AGCTCCAATAGCGTATATTAAAGTTGTTGCAGTTAAAAAGCTCGTAGTTTGTTTTTTGATAAGTTGAGTCGAGATTTTTCTTGATCTCAAATTACGAAATGAGCAGTTTTTCTGTTCTCGTACCGTTAAAAAATTAGAGTGTTCAAAGCAGTCGCATGACTGAATAATGAAGCATGGTATACAGAAATAGGACACTACTTCAGTTTTCTGGTTCAATGAGGTAGTTGTAATGGTCGATAAGGGCATTTGTGGGCATACGTATTCAAGTGTTAGAGGTGAAATTCTTGAATTACTTGAAGACGAACAAACGCGAAAGCGGTTGTCTAAAATGTACTTG" 4 890 10 0 0 7 0 0 4 0 0 0 0 0 0 0 0 0 0 13 31 0 0 0 0 0 0 0 0 0 0 0 0 0 0 0 0 0 0 0 0 0 0 0 0 0 0 12 8 8 0 13 0 294 13 2 0 0 0 0 0 33 9 0 0 0 0 385 0 15 8 3 7 0 6 0 0 0 0 77 231 74 266 25 5 4 0 0 18 0 0 0 0 0 0 0 0 0 0 0 0 0 0 0 0 6 0 0 0 0 0 0 0 0 0 0 0 0 0 0 0 0 0 0 0 0 0 0 0 0 0 0 0 0 0 0 0 0 0 0 0 0 0 0 0 0 0 0 0 0 0 0 0 0 0 0 0 0 0 40 0
"AGCTCCAATAGCGTATATTAAAATTGCTGCAGTTAAAGCGTCCGTAGTCGGATTTCGTCTATTCGAGATGGATGCAGTAGCTACTTGTAGCTCACTAGCGCTTTCTCTTTTAGGCTTGGGTGGGGCTTTGGGGCAACTCATTGTTCCACCCTGTTACTTTGAGCAAATTGGAGTGCTCCAACCAGGCTTTAGCTTGAACAGCTCAGCATGGAATAACGAGATAGGACTTTGGTTCTTCTTGTTGGTGTCATGAACCAAAAGTAATGGTTGATAAGGACATACGGGGGCATTTGTACTTGCTGGAGAGAGGTGAAATTCTAAGACCCAGCAAAGACAAACAAGTGCGAAGGCATTTGCCCAGTGTGTGCCTG" 5 2840 17 0 0 27 0 0 0 4 0 0 9 0 0 0 0 0 0 13 98 0 0 0 0 0 0 0 0 0 0 0 0 0 0 0 0 0 0 0 0 0 0 0 0 0 0 0 0 0 0 0 0 0 0 0 0 0 0 0 0 0 0 42 0 0 0 0 0 0 0 0 0 0 0 0 0 0 142 0 0 15 0 0 0 0 0 0 0 0 0 0 0 0 0 0 0 0 0 0 0 0 0 0 0 0 0 0 0 0 0 0 0 0 12 0 0 0 0 0 0 0 0 0 0 0 0 0 0 0 0 0 0 0 0 0 0 0 0 0 0 0 0 0 0 0 0 0 45 0 81 32 0 70 0 0 9 0 0 0 0
"AGCTCCAATAGCGTATATTAAAGTTGTTGCAGTTAAAAAGCTCGTAGTTGGATTTTGGAGTATGTCGAGCCCGGTCTGCCGGGATGGTGTGTACTGGCTCGACTGCTCTTCCTTCCGGTTTGCTACTTTCTGCTCTTAACTGAGTGGGGAGCCAGCTCCGGATCGTTTACTTTGAAAAAATTAGAGTGTTTAAAGCAGGCCTACCAGTGCCTTGAATACATTAGCATGGGATAATGGAATAGGACTTTGCGCCTATTTTGTTGGTTTCTAGGTGTAGAGTAATGATTAATAGAGTCAGTTGGGGGTGTTCATATTTAGTTGTCAGAGGTGAAATTCTTGGATTTACGAAAGATGAACTTCTGCGAAAGCATTCATCAAGGATGTTTTCA" 0 0 0 0 0 117 0 60 0 0 0 0 0 0 0 53 0 0 0 0 0 0 0 0 0 0 0 0 93 0 0 0 0 0 0 0 0 0 0 0 0 9 0 0 0 0 0 65 53 121 0 0 0 0 0 0 0 0 0 0 0 0 0 0 0 0 0 0 0 0 0 171 77 109 70 0 0 0 0 0 0 0 0 131 0 0 0 0 0 0 0 20 0 150 0 0 0 0 0 0 0 0 0 0 32 0 22 0 98 0 0 14 0 10 36 0 0 0 0 48 0 0 80 0 0 150 0 0 0 27 35 0 68 50 72 204 0 2 241 119 30 49 21 0 77 0 0 702 0 0 0 0 0 0 0 0 0 64 19 0 0
"AGCTCCAATAGCGTATACTAAAGTTGTTGCAGTTAAAAAGCTCGTAGTTGAATTTCTGGTCTCGGGACTCGGTCAGGCCCAAGGGTCGATATCGTGGACTGGGACCATCCTCGAGGAGAACATATCTGTCATTGAGTTGATGGGTATGGGACCCTCGTCATTTACTGTGAGCAAAATAGAGTGTTCAAAGCAGGCTTACGCCGTTGAATACATTAGCATGGAATAATAAGATAGGACCTTGGTCTATTTTGTTGGTTATACTCCAAGGTAATGATTAATAGGGACAGTTGGGGGTATTCGTATTCAATTGTCAGAGGTGAAATTCTTGGATTTATGGAAGACGAACTACTGCGAAAGCATTTACCAAGGATGTTTTCA" 39 0 62 0 35 15 0 0 0 0 0 31 0 0 0 59 0 0 0 0 0 0 46 0 79 130 0 62 112 0 0 0 0 0 0 4 0 75 135 0 0 12 0 0 0 0 0 10 0 0 0 0 16 0 0 0 0 0 0 0 0 0 0 0 0 0 0 0 0 0 9 1091 0 0 0 0 0 0 0 0 0 0 0 61 15 0 0 0 0 0 0 0 0 0 0 0 0 0 64 0 0 0 0 0 0 0 20 0 35 0 0 60 37 0 0 0 0 61 0 12 27 0 49 0 0 138 0 18 0 0 49 0 4 21 0 60 0 0 0 124 11 10 0 0 37 0 0 0 0 0 0 0 0 0 0 172 0 0 12 0 0
"AGCTCCAATAGCGTATATTAATGTTGTTGCAGTTAAAACGCTCGTAGTCGGAGTTATGTCTAAGAACTGACTTATGCTATGCATTCGTCTTTTCAACGACACCCGACCATTATGGGTTTACTCATTGTGGTCATTTTACTTTGAGAAAATTAGAGTGTTTCAAGCGGGCGTTAGCCTAGATACTTCAGCATGGAATAATTTGACAGGACTCATGTTCCTTCTTATTGGTTCTACGAATATGGGTAATGGTAAATGGGGGCGATCGGGGACATCCGTACTCGGCAGGGAGAGGTGAAATTCTATAATCTGCCGAAGGCGAACAACTGCGAAAGCATTTGTCAAGGTCGTGCCTG" 330 0 0 0 0 0 0 0 0 0 0 0 0 0 0 0 0 0 54 0 0 0 0 0 0 0 0 0 0 0 0 0 0 0 0 0 0 0 0 59 0 0 0 0 0 0 0 59 0 0 0 0 3 0 0 0 0 0 0 0 0 0 0 0 0 0 0 0 0 0 0 0 0 0 0 0 0 0 0 0 0 0 0 0 0 0 0 0 0 0 0 0 0 0 0 0 0 0 0 0 0 0 0 0 0 0 0 0 93 0 0 0 5 0 0 0 0 0 0 0 48 0 0 0 23 0 0 0 129 0 0 0 0 0 0 0 0 0 11 2247 0 0 4 0 0 7 4 0 14 17 0 0 0 14 12 0 0 0 0 0 0
"AGCTCCAATAGCGTATATTAATGTTGCTGCAGTTAAAAAGCTCGTAGTTGGATTTCTGACTTGGCGCACCTGGCCCGCCACGGTTACGTGTGTGAGTGCCGGGATGCGCCTGTCACTTTTCTAGTAAACTATTGTGCTCTTCATTGAGTGTGATAGGTAGCTAGATATTTTACTTTGAAAAAATTAGAGTGTTTAAAGCAGGCGTTTGCTATGAATACATTAGCATGGAATAATAAGTTAGGACTTCGGTTCTATTTTGTTGGTTTCTAGGACTGAAGTAATGATTGATAGGGATAGTTGGGGGTGCTAGTATTCAGCGGCCAGAGGTGAAATTCTCGGATTCGCTGAAGACTAACTTATGCGAAAGCATTCACCAAGGATGTCTTCT" 89 0 0 0 126 62 0 198 0 0 0 18 58 0 17 24 96 54 0 0 0 0 29 0 0 0 0 0 0 0 0 0 13 25 70 0 0 0 0 165 0 0 0 0 0 0 0 0 0 0 0 0 31 0 0 18 0 0 0 0 0 0 0 0 0 0 0 0 0 16 0 0 177 0 30 0 0 0 0 0 0 107 0 92 0 0 0 0 0 234 0 0 0 0 0 0 0 0 0 0 0 0 0 0 0 0 0 0 0 0 26 83 0 23 51 0 0 0 39 0 0 0 255 73 0 423 0 0 213 0 119 0 30 23 69 0 0 28 0 0 0 14 0 16 22 44 0 528 0 0 0 0 0 0 28 59 0 67 0 0 0
"AGCTCCAATAGCGTATATTTAAGTTGCTGCAGTTAAAAAGCTCGTAGTTGGATTTCGGATGGGTTCCGTCGGTCCGCCATTTCGGTGTGCACTGGCGGCGCCCATCTTGCTGCCGGGGACGGGCTCCTGGGCTTAACTGTCCGGGACTCGGAGTCGGCGAGGTTACTTTGAGTAAATTAGAGTGTTCAAAGCAGGCCTACGCTCTGAATACATTAGCATGGAATAACACGATAGGACTCTGGCCTATCTTGTTGGTCTGTAGGACCGGAGTAATGATTAAGAGGGACAGTCGGGGGCATTCGTATTTCATTGTCAGAGGTGAAATTCTTGGATTTATGAAAGACGAACTACTGCGAAAGCATTTGCCAAGGATGTTTTCA" 0 0 0 0 23 0 0 0 0 0 0 0 0 0 0 0 0 0 0 0 0 0 0 0 0 0 0 0 0 0 0 0 0 0 0 0 0 0 0 0 24 0 0 0 0 0 25 0 0 0 0 0 0 0 114 0 0 0 39 0 0 0 0 128 0 0 0 145 0 0 0 0 0 0 0 0 0 0 0 12 0 0 131 0 0 0 0 0 0 0 0 0 0 0 0 0 0 0 0 0 0 0 0 0 0 0 0 0 0 0 0 0 0 0 0 0 0 0 0 0 0 0 0 0 0 0 0 0 0 0 0 0 0 0 0 0 0 0 0 0 0 0 0 0 0 0 17 0 0 0 0 478 0 0 0 0 0 0 0 85 50
"AGCTCTAATAGCGTATACTAAAGTTGTTGCAGTTAAAAAGCTCGTAGTTGAAGTTCAGAACTAGGAGACGTTGGTCGGGCGTATGCTCTGTACCAGCTTTCCTGTTCTCCCTATGGGATACTCACCTTTACTCTTAACTGGGCGAAGGTAAAAGCATTGTATGGTTGGGGCAACCTGGTCATGCAGTGTGGAGTTCCCATTCGTTTACTTTGAATAAATTAGGGTGTTCAAAGCAGGCAAATAAAGAGCCTTGAATACTACAGCATGGGATAACGGAATACGATTTCGGTTCATATTTCGTTGGTTTCTGGAGCCGAAGTAATGATTAAAAGGGATAGTTGGGGGCATTAGTATTTAATTGTCAGAGGTGAAATTCTTGGATTTATGAAAGACTAACTTCTGCGAAAGCATTTGCCAAGGATGTTTTCA" 19 0 32 0 39 13 53 20 21 0 0 20 17 0 0 0 0 8 27 0 21 21 89 0 0 137 0 119 18 0 36 65 0 36 22 91 0 18 55 12 14 0 0 6 23 0 0 16 112 24 0 3 19 9 7 0 0 19 0 0 0 0 4 0 0 0 0 5 0 0 0 6 0 0 22 42 0 0 0 0 0 0 0 0 0 4 0 33 18 117 0 14 56 14 0 0 117 0 0 0 0 30 72 0 24 0 51 3 35 0 8 34 10 8 54 0 0 0 72 14 27 55 35 47 66 63 0 3 111 15 4 20 19 18 0 66 21 0 0 0 0 18 3 47 79 0 0 111 0 0 0 0 0 0 9 21 45 0 0 51 9
"AGCTCCAATAGCGTATATTAAAGTTGTTGCAGTTAAAACGCTCGTAGTTGAAATTCTGCTAGTGAGAACGGGTCATCTCTTTGAGCATGTACCTGTTGTCATTGGCATTAATCCGATCCATTCAGCGGGTTAAACCGTTGGATATTCGGAGCAGTTACTTTGAGAAAATTAGAGTGTTTCAAGCAGGCGTAATGCCTTGAATACTCCAGCATGGAATAACAAGTAAGGACTCAAGTTCTTCTTGTTGGTTTAAGAACCTGAGTAATGATTAAGAGGAACAGTCGGGGGTATTCGTACTCGGTCGTCAGAGGTGAAATTCTTAGATTGACTGAAGACGAACTACTGCGAAGGCATCTACCATGGATGTTTTCA" 0 0 52 0 0 0 0 0 0 0 0 0 0 17 0 0 72 0 0 0 0 0 0 0 0 0 0 0 0 0 0 0 0 0 34 0 0 0 0 135 0 0 0 0 0 0 0 0 312 180 48 25 0 0 0 3 0 0 625 0 0 0 0 0 0 0 0 23 0 0 0 0 0 0 0 0 0 0 0 15 0 0 0 0 0 0 0 0 0 1179 0 0 0 0 0 0 0 0 0 0 0 0 0 0 0 0 0 0 0 0 0 0 0 0 135 0 0 0 0 0 0 0 115 92 0 0 0 0 0 0 0 174 0 22 0 0 0 67 0 0 0 90 0 0 0 0 0 0 0 0 0 0 0 0 0 348 0 0 0 0 0
"AGCTCCAATAGTGTATATTAAAGTTGCTGCAGTTAAAAAGCTCGTAGTTGGATTTCGGTTAATAAAGAATTTACGGTCCACTTCACAAAGTGAGAACTAAAATCTTTATTTCCTTCCTTTTGAAATAACTCCCGAAATTATCTAATAATTAGGGTATCAAGTATTTCAAATCTTTTACTGTGAAGAAATTAGAGTGTTCAAAGCAGGCGTATCCAAGTCTTTGAATATATTAGCATGGGATAATGAAATAGGACTTTGGTTCTACTTTCGTTGGTTTCTAGGGCTGAAGTAATGATTAATAGGGATAGTTGGGGTCACTAGTATTTAATTGTCAGAGGTGAAATTCTAAGATTTATTAAAGACTAACTACTGCGAAAGCATTTGACAAGGATGTTTTCA" 0 0 0 0 0 0 0 0 0 0 0 0 0 0 0 0 0 9 0 10 0 0 0 0 0 0 0 0 0 0 0 0 0 0 0 15 0 0 0 0 0 7 0 0 0 664 62 11 24 8 0 0 0 0 10 546 0 0 0 0 18 0 13 11 14 0 0 22 0 0 0 0 0 0 0 0 0 0 0 0 0 0 0 0 0 0 0 0 0 0 0 10 0 0 0 42 208 0 0 0 0 36 0 395 0 24 0 0 0 0 18 0 7 0 0 0 776 0 0 0 0 23 0 0 0 0 0 0 0 0 0 0 0 0 0 0 0 0 0 0 0 0 0 0 0 0 0 18 0 0 0 0 0 0 0 0 10 0 0 0 0
"AGCTCCAATAGCGTATATTTAAGTTGTTGCAGTTAAAAAGCTCGTAGTTGGATTTCGGGTGGGTGATAGCGGTCCGGCTCTGCTGTGTACTGCTATTGCCTACCTTTCTGTCGGGGACGGTCTCTTGGGCTTCACTGTCTGGGAATCGGAGTCGACGAGGTTACTTTGAGTAAATTAGAGTGTTCAAAGCAAGCGTTCGCTATGAATACATTAGCATGGAATAACATGATAGGACTCTGGCTTATCTTGTTGGTCTGTAAGACCGGAGTAATGATTAAGAGGGACAGTCGGGGGCATTCGTATTTCATTGTCAGAGGTGAAATTCTTGGATTTATGAAAGACGAACTTCTGCGAAAGCATTTGCCAAGGATGTTTTCA" 42 0 10 14 0 0 5 0 32 0 3 18 0 0 9 0 0 0 13 0 52 33 103 4 48 59 14 17 417 13 65 52 13 76 0 85 0 157 350 0 9 0 0 0 23 0 0 0 21 11 0 0 68 0 0 0 0 0 0 0 0 0 0 0 0 0 0 0 25 0 8 0 0 0 0 0 12 0 0 0 0 0 0 0 0 12 0 396 0 123 0 0 0 0 0 0 0 0 0 0 60 927 121 0 71 0 19 0 0 0 0 0 24 26 0 0 0 49 0 142 0 0 0 8 0 0 0 0 39 0 0 0 4 0 0 0 11 0 50 0 0 0 0 0 0 0 0 0 0 0 0 0 0 0 10 0 0 5 0 0 0
"AGCTCCAATAGCGTATATTAAAGTTGTTGCAGTTAAAAAGCTCGTAGTTGGATTTCTGTTTTGAGCGTCCGGTCCGCTTCTTTGAAGTGTGTTACTAGGATGTTTGAGACATTTTTTGTGAGGATGTCCTTCTGCCATTCAGTTAGTGGTTGGATAGACTTGCATCGTTTACTGTGAAAAAATTAGAGTGTTTAAAGCAGGCGTTTGCTCATTGAATACATTAGCATGGAATAATAAGATACGACCTTGGTGGTCTATTTTGTTGGTTTGCACACCAGGGTAATGATTAATAGGGACAGTTGGGGGTATTCATATTTCAGCGTCAGAGGTGAAATTCTTGGATCGCTGAAAGATGAGCTTAGGCGAAAGCATTTACCAAGGATGTTTTCA" 0 74 111 17 0 0 39 0 31 0 0 0 0 0 0 0 0 36 72 170 148 38 82 19 0 37 35 57 0 0 0 23 0 0 0 120 0 35 120 63 0 8 0 0 0 0 66 0 0 0 0 0 10 0 0 0 0 0 0 0 0 0 0 0 0 0 0 0 0 0 0 0 0 0 0 0 118 0 0 0 0 0 0 0 0 0 0 57 390 102 0 0 0 220 0 0 0 0 75 0 84 264 0 0 159 0 137 0 0 0 31 0 23 0 0 0 0 0 0 0 75 62 0 0 0 0 0 14 0 0 0 0 0 0 0 0 14 0 0 0 0 0 0 0 0 0 0 0 14 0 0 0 0 96 78 0 0 0 0 0 0
"AGCTCCAATAGCGTATATTAAAGTTGTTGCAGTTAAAACGCTCGTAGTTGAAATTGTGGTAATAACAATGGGTCATCTCTAACGAGCATGCACTTATTGTTGTTGCCATTATTCCGGTGCATGCAGGGCAACCTGTATACTCGGAACTGTTACTTTGAGAAAATTAGAGTGTTTCAAGCAGGCGTAATGCTTTGAATACTCCAGCATGGAATGACAACAAAGGACTCAAGTCTTTCTTGTTGGTTTAAGGAGTTGAGTAATGATTAAGAGGAACAGTCGGGGGTATTCGTATTCAATCGCTAGAGGTGAAATTCTTAGATTGACTGAAGACGAACTACTGCGAAGGCATCTACCATGGATGTTTTCA" 0 0 0 0 0 0 0 0 0 0 0 0 0 0 0 0 0 0 0 261 100 82 28 0 0 0 0 0 646 0 0 0 0 0 0 0 0 107 320 0 0 0 0 0 0 0 0 29 0 0 0 0 0 0 0 0 0 0 0 0 0 0 0 0 0 0 0 0 0 0 0 19 196 0 194 0 0 0 0 9 0 0 0 60 0 0 0 0 0 0 0 0 0 0 0 0 0 0 0 0 0 0 0 0 0 0 0 0 35 7 0 0 0 60 0 0 0 88 247 0 0 0 0 0 0 0 0 0 0 116 0 0 0 0 0 133 0 62 0 52 0 0 0 139 0 0 0 0 0 0 0 0 0 0 107 92 0 0 0 0 0
"AGCTCCAATAGCGTATATTAAAATTGCTGCAGTTAAAGCGTCCGTAGTCGAATTTCGTTCATTTCAAATGGATGCAGACGCAGCTTTCGTTGTTTGTCTTGCGCTTTTTGAATTGAACTTGGGGAGAATTTGTGGCAACACATATTTTCCCCCGTTACTTTGAGCAAATTGGAGTGCTCCAAACAGGCTATAGCTTGAACAGCTCAGCATGGAATAACAAGATAGGACTTTGGTTCTTCTTGTTGGTGTCATGAACCAAATGTAATGGTTGATAAGGACATACGGGGGCATTTGTACTTGCTGGAGAGAGGTGAAATTCTAAGACCCAGCAAAGACAAACAAGTGCGAAAGCATTTGCCCAGTGTGTACCTG" 0 982 0 0 0 0 0 0 0 0 0 0 0 0 3 0 0 0 0 6 33 0 0 0 0 0 0 0 0 0 0 0 0 0 0 0 0 0 0 0 0 0 0 0 0 0 0 4 0 0 0 0 0 8 0 0 0 0 0 18 0 0 15 0 0 0 0 0 0 0 0 0 0 0 0 0 0 0 0 64 0 39 0 0 9 0 0 0 0 0 0 0 0 0 0 0 0 0 0 0 0 0 0 0 0 0 0 0 0 0 0 0 0 0 12 0 0 0 0 0 0 0 0 0 0 0 0 0 0 0 0 3 0 0 0 0 0 0 0 4 0 0 0 0 0 0 0 0 112 52 268 0 0 104 0 0 30 0 6 0 9
"AGCTCCAATAGCGTATATTTAAGTTGTTGCAGTTAAAAAGCTCGTAGTTGGATTTCGGGTGGGTTGTAGTGGTCCGGTTCGCTGTGTACTGCTACGGCCTTCCTTTCTGCCGGAAACGGGCTCTTGGGCTTTACTGTCTGGGACTCGGAGTCGGCGAGGTTACTTTGAGTAAATTAGAGTGTTCAAAGCAAGCTTACGCTCTGAATACATTAGCATGGAATAACACGATAGGACTCTGGCCTATCTTGTTGGTCTGTAGGACTGGAGTAATGATTAAGAGGGACAGTCGGGGGCATTCGTATTTCATTGTCAGAGGTGAAATTCTTGGATTTATGAAAGACGAACTTCTGCGAAAGCATTTGCCAAGGATGTTTTCA" 13 1023 9 0 9 0 0 0 0 0 0 0 0 0 0 0 0 49 0 0 20 0 0 0 0 0 0 0 0 0 0 0 0 0 0 0 0 0 0 0 0 0 0 0 0 0 0 0 0 0 0 0 0 0 0 0 0 0 0 0 0 0 8 27 0 0 0 0 33 48 20 42 24 21 39 0 9 5 963 79 61 437 17 0 35 16 22 24 108 0 0 0 0 0 0 0 0 0 0 0 0 0 0 0 0 0 0 0 0 0 0 0 0 0 51 0 0 0 0 0 0 0 0 0 0 0 0 8 45 0 0 0 4 13 0 0 0 0 0 0 0 0 0 0 0 0 0 51 0 0 0 0 0 0 0 7 0 0 0 0 0
"AGCTCCAATAGCGTATATTAAAGTTGCTGCAGTTAAAAAGCTCGTAGTTGGATTTCTGGCTTGAAACATTTGGCCGGCCACGGTTTCGTGTGTTAGTGCTTTGTGTTCTGGCCATCCTTCCAATCGCAATTGGCTATTCTTCATTGATTGGTCAGTTGTATTGGATCTTTTACTTTGAAAAAATTAGAGTGTTTCAAGCAGGCTTTATGCTATGAATACATTAGCATGGAATAATAATTTAGGACTTCGGTTCTATTTTGTTGGTTTCTAGGACTGAAGTAATGATTGATAGGGATAGTTGGGGGTGCTAGTATTCAGCGGCCAGAGGTGAAATTCTCGGATTCGCTGAAGACTAACTTATGCGAAAGCATTCACCAAGGATGTCTTCT" 26 227 25 44 0 0 0 8 52 0 0 0 0 28 0 0 0 0 11 0 57 0 0 0 0 0 0 50 8 0 0 0 0 11 0 23 37 12 139 0 33 0 0 0 0 0 23 0 0 0 0 0 0 0 0 0 0 0 0 0 0 0 0 73 0 0 0 57 0 0 0 0 0 0 0 0 0 0 0 0 0 0 0 0 0 0 0 36 0 75 0 15 0 0 0 0 0 0 38 0 0 69 7 0 12 0 94 0 97 0 0 0 0 0 0 234 0 0 0 0 0 0 0 12 0 0 6 28 0 0 15 0 0 17 0 0 0 0 0 37 0 0 0 30 0 0 0 0 0 0 16 55 36 5 10 0 108 0 10 17 0
"AGCTCCAATAGCGTATATTAAAATTGTTGCAGTTAAAAAGCTCGTAGTTGGATTTCTGGTTCGGCGCAATAGGCCCGCCTCGGTTCACGAGGTTGTGTGCCGTTTGCGCCATCCATCCTTCGAGAAAACACTTCTGCCCTTCACTGGGTTGGATGTGCTATCTCGATCTTTTACTTTGAAAAAATTAGAGTGTTTAAAGCAGGCTTGCGCTATGAATACATTAGCATGGAATAATAATTTAGGACTTTGGTCTTATTTTGTTGGTTTCTAGGACTAAAGTAATGATTGATAGGGACAGTTGGGGGTGCTAGTATTCAGCGGCCAGAGGTGAAATTCTTGGATTCGCTGAAGACTAACTTATGCGAAAGCATTCACCAAGGATGTCTTCT" 0 0 0 0 8 0 0 0 11 0 0 16 0 0 76 8 141 0 0 37 0 9 19 0 0 0 0 0 3 0 0 0 0 9 0 10 0 39 22 24 0 0 0 145 38 0 5 0 0 12 0 0 0 0 0 0 0 5 0 0 8 0 0 0 0 0 0 0 0 0 0 0 0 47 0 21 0 0 0 0 0 0 0 0 0 0 0 0 0 0 0 0 0 0 0 0 7 0 0 0 0 21 0 0 0 72 16 0 0 0 0 18 10 13 0 0 0 47 64 0 0 0 13 45 0 303 0 138 0 20 0 0 50 30 0 28 0 78 37 0 0 0 0 0 0 12 0 0 0 0 0 0 0 0 9 48 26 0 0 0 0
"AGCTCCAGTAGCGTATATTAAAGTTGTTGCAGTTAAAAAGCTCGTAGTTGGATTTCTGGCGAACCGGCCCAACCCGATACTGTATAGTGTTGAGTGCTGAGTCGTGTTTGTCATCCTTCCGGAAAGCTGCGTCTACCATTCAGTTGGCCGGACGTACGTGATCCGGATCTATTACTTTGAAAAAATTAGAGTGTTTAAAGCAGGCTTACGCTATGAATACATTAGCATGGAATAATAATTTAGGACTTTGGTTCTATTTTGTTGGTTTCTAGGACTGAAGTAATGATTGATAGGGATAGTTGGGGGTGCTAGTATTCCGCGGCCAGAGGTGAAATTCTTGGATTCGCGGAAGACTAACTACTGCGAAAGCATTCACCAAGGATGTCTTCT" 0 0 0 0 0 73 0 158 0 0 0 132 0 40 0 13 0 0 0 0 0 0 0 0 0 0 0 0 0 0 0 0 0 96 0 0 0 15 0 0 0 0 0 0 0 0 0 21 0 35 0 0 0 0 0 0 0 100 0 0 0 0 0 0 0 0 0 0 0 0 43 25 53 0 128 0 0 0 0 0 0 0 0 57 0 0 0 162 0 0 0 0 0 0 0 0 0 0 0 0 0 0 0 0 14 0 45 0 8 13 11 0 0 9 0 0 0 68 44 21 0 0 111 37 289 405 43 0 288 100 121 0 124 68 22 119 25 0 31 0 17 34 0 12 11 0 0 156 0 0 0 0 0 0 13 19 0 14 31 0 0
"AGCTCCAATAGCGTATATTAAAGTTGTTGCAGTTAAAAAGTTCGTAGTTGAAATTCTGCAAACGAAAAGAGGTCGTCCCTTCGGGGTACTGTACTTACTTTTCGTTAGCATAATTCTAAGCAAACACAGGCAACTGTGTTCGTTTAGAGTGGTTACTTTGAGAAAATTAGAGTGTTTAAAGCAGGCGAAATGCCTTGAATACTCCAGCATGGAATAACGAGTGACGACTTAAGGCGTTCTTGTTGGTTTAATGTCTTGAGTAATGATTAATAGGAACAGTTGGGGGCATTCGTATTTGGTAGCTAGAGGTGAAATTCTTAGATTTACCAAAGACGAACTACTGCGAAAGCATCTGCCAAGGATGTTTTCA" 0 0 52 0 0 0 0 10 0 0 0 0 0 0 0 0 459 5 0 0 12 0 0 0 0 0 0 0 0 0 182 0 0 0 0 183 0 0 0 0 0 0 0 0 0 0 0 0 0 0 0 0 0 0 0 0 0 0 0 0 0 0 0 0 0 0 0 0 0 0 0 0 0 0 0 0 0 0 0 0 0 0 0 0 0 0 0 0 294 15 0 0 7 14 334 0 6 0 0 0 45 0 0 0 0 0 0 0 0 0 0 0 0 0 0 0 0 0 0 0 0 0 0 0 0 0 0 0 0 0 0 0 0 0 0 0 0 0 0 0 0 0 0 0 0 0 0 0 0 0 0 0 0 0 0 0 0 0 0 0 0
"AGCTCCAAGAGTGTATATTAAAGTTGTTGCGGTTAAAAAGCTCGTAGTTGGACTTGAGGGATTTATATAAAAGGATTCTAGTTTAAAACTAGATATTCTTATATATTTTTTCCTTTCTTTGTATTTTTTTAAGATTAATTAATGGGGTTAAACTCATTTTTTATTCTGGAGATAGATAGTTTACTTTGAAAAAATTAGAGTGTTTAAAGCAGACATGACATGTACAATTGAATATTACAGCATGGGATAATTGAATAAGACATTAACCTTAATTTTGTTGGTTTTGAAGGTTAATAGTAATGATTAAAAGGGATAGTTGGGGTCACTTGTATTTGATCGCTAGGGGTGAAATCCTATGATTGATCAAAGACAAACTACTGCGAAAGCATTTGACAAGGATGTTTTCA" 0 10 34 24 0 56 25 0 11 0 0 0 0 4 0 0 0 67 6 101 0 55 0 0 0 97 0 140 0 0 0 0 47 18 11 42 8 0 33 0 0 21 0 0 0 0 91 0 0 23 0 0 44 0 0 0 0 0 0 0 40 0 0 0 0 0 0 0 29 0 0 0 0 5 0 0 0 0 0 0 0 0 0 78 32 198 29 174 0 171 274 0 0 104 0 0 0 21 22 0 18 0 15 0 50 0 20 0 0 0 0 15 0 0 81 192 0 47 5 21 0 148 0 52 19 0 0 13 0 0 29 0 0 0 0 0 0 0 11 0 0 0 66 0 0 20 0 0 0 0 0 0 0 0 0 59 63 0 0 0 0
"AGCTCCAATAGCGTATGTTAAAGTTGTTGCAGTTAAAAAGCTCGTAGTTGGACTTGTGTGCGCCGGATGCGGCGATCTGCGGCCAAAAGGTCGTTGCGATCAGCCCGTCCTGGCGCCGTAAAATTTGCAACTGAGTCGCCTCTGGTCTTAATTGGTCGGTGGCGTCTGCTCGGTTGCTCGTTTACTGTGAGAAAATTGGAGTGTTCAAGGCAGGCGTGGATTGCAACTGAACATGTTAGCATGGAATAATAAGATAGGGCTCCGGCTCATATTTTGTTGGTTTCTAGAGCGTGGGAGTAATGATTGATAGGGACAGTTGGGGGTGCTAGTATTCAGCGGCCAGAGGTGAAATTCATGGATTCGCTGAAGACTGACTTATGCGAAAGCATTCACCAAGGATGTCCTCT" 0 0 68 9 0 0 0 0 0 0 0 0 0 0 0 0 0 0 0 0 154 53 89 0 222 117 0 40 0 0 131 10 0 0 0 376 8 263 100 0 0 0 0 15 0 0 0 0 0 0 0 0 41 0 0 0 0 0 0 0 0 0 0 0 0 0 0 0 0 0 0 0 0 0 0 0 0 0 0 0 0 5 0 0 9 0 0 33 393 255 0 0 0 60 0 0 101 6 106 0 0 99 8 0 0 0 0 0 33 0 12 146 14 0 12 0 0 101 0 10 18 82 0 0 33 90 0 168 0 0 36 0 0 0 0 0 0 0 0 0 0 0 0 0 0 0 0 0 0 0 0 0 0 0 51 0 0 0 0 0 0
"AGCTCCAATAGCGTATATTAAAGTTGTTGCAGTTAAAACGCTCGTAGTTGAAACTTTGGTAATAATAATGGGTCATCTTTCGAGTATGTACCTTTTGTTATTACCATTATTCCGATCTATACAAGGGTTCGCTTTTGTATTTTCGGAACTGTTACTTTGAGAAAATTAGAGTGTTTCAAGCAGGCGCAATGCTTTGAATACTCCAGCATGGAATGACAACAAAGGACTCGTATCCTTCTTGTTGGTTTAAGGAGTCGAGTAATGATTAAGAGGAACAGTTGGGGGTATTCGTATTTAGTCGCTAGAGGTGAAATTCTTAGATTGACTAACGACGAACTACTGCGAAAGCATTTACCATGGATGTCTCCA" 0 0 0 0 0 0 0 0 0 0 152 0 0 18 0 160 0 172 0 0 0 24 0 0 0 0 0 0 0 102 0 0 0 0 6 0 0 0 0 0 0 125 0 0 0 0 0 0 11 11 0 0 0 0 0 0 0 0 0 0 0 0 0 0 0 0 0 0 0 0 16 85 326 0 719 90 0 0 0 0 0 0 0 178 0 0 7 0 21 0 0 0 0 0 0 0 0 0 0 0 0 0 0 0 0 0 0 0 0 0 0 0 0 0 0 0 0 0 43 0 0 0 79 0 0 0 137 0 12 0 9 0 22 16 209 45 0 0 15 0 5 0 0 158 0 7 0 0 0 0 0 0 0 0 0 0 15 0 65 0 0
"AGCTCCAAGAGCATATATTAAAGTTGTTGCAGTTAAAAAGCTCGTAGTTGGATTTCTGGTATAATGCGCCTGACCCGCGGCTTTTTTAGCCTGTGAGTGTCGGTGTGCGTTTACCATCCTTCTAGAAAACGTTTCTACCCTTTACTGGGCTGGACTCGCAATCTAGATCTTTTACTTTGAAAAAATTAGAGTGTTTAAAGCAGGCTTTTGCTATGAATACATTAGCATGGAATAATAATCTAGGACTTCGGTTCTATTTTGTTGGTTTCTAGTACTGAAGTAATGATTGATAGGGATAGTTGGGGGTGCTAGTATTGGCCGGCCAGAGGTGAAATTCTTGGATTCGGTCAAGACTAACTTATGCGAAAGCATTCACCAAGGATGTCTTCT" 0 0 0 0 0 0 0 0 0 0 0 0 0 0 0 0 0 0 0 0 0 0 0 0 0 0 0 0 0 0 0 0 0 0 0 0 0 0 0 0 0 0 0 0 0 0 0 0 0 0 0 0 0 0 0 0 14 0 0 0 0 0 0 0 0 0 0 0 0 0 0 0 0 0 0 0 0 0 0 0 0 24 0 0 0 0 0 0 0 0 0 0 0 0 0 0 0 0 0 0 0 0 0 0 0 0 0 0 0 0 0 0 0 0 0 0 0 0 0 0 0 0 0 0 0 0 0 0 0 0 0 0 0 0 0 0 0 0 0 0 0 0 0 0 0 0 0 0 0 0 0 0 0 0 0 0 0 0 0 0 0
"AGCTCCAATAGCGTATATTAAAGTTGTTGCAGTTAAAACGCTCGTAGTTGAAATTCTGCTAGTGAGAATGGGTCATCTCTTTGAGCTTGTACCTGTTGTCATTGGCATTAATCCGATCCATTCAGCGGGTCAAACCGTTGGATATTCGGAGCAGTTACTTTGAGAAAATTAGAGTGTTTCAAGCAGGCGTAATGCCTTGAATACTCCAGCATGGAATAACAAGTAAGGACTCAAGTTCTTCTTGTTGGTTTAAGAACCTGAGTAATGATTAAGAGGAACAGTCGGGGGTATTCGTACTCGGTCGTCAGAGGTGAAATTCTTAGATTGACTGAAGACGAACTACTGCGAAGGCATCTACCATGGATGTTTTCA" 0 0 0 0 0 0 0 0 0 0 0 0 0 0 0 0 0 0 0 0 0 29 0 0 0 31 0 0 0 0 0 0 0 0 0 109 0 0 0 0 0 41 0 0 0 0 0 0 37 15 0 0 0 0 0 0 0 0 0 0 0 0 0 0 0 0 0 0 0 0 0 0 0 0 0 0 0 0 0 0 0 0 0 67 0 0 0 0 0 0 0 0 0 0 0 0 0 45 0 0 0 0 0 0 0 0 0 0 0 0 0 10 0 0 0 0 0 218 0 0 39 172 1746 0 186 0 0 0 390 0 0 0 0 21 0 0 0 0 0 0 0 0 0 0 0 0 0 0 0 0 0 0 0 0 0 0 0 0 0 0 0
"AGCTCCAATAGTGTATATTAAAGTTGTTGCGGTTAAAAAGCTCGTAGTTGGATTTCGAAGAGTTTAAATTATAGATTATGATTCCTCTCTGGAATCATATATTTATTATTTATTCTCTTTTTCTCTTCATAACCTTGTTCTTTGATTCTTTTCAAAGAATGAAGTTATGGATAGTTTACTTTGAAAAAATTAGAGTGTTCAAAGCAGGCATAATTGTTCATATTGAATATTACAGCATGGGATAATTAAATAGGACATTTCATCTTATTTTTTATTGGTTTGAAAGATGGAATTGTAATGATAAATAGGGACAGTCGGGGTTACTTGTATTTGATCGCTAGGGGTGAAATCCTATGATTGATCAAAGACAAACTACTGCGAAAGCATTTAACAAGGATGTTTTCA" 0 0 0 0 0 0 25 0 0 0 0 0 0 0 0 0 0 267 9 95 0 0 0 0 0 0 42 0 0 0 0 0 0 0 0 0 0 0 0 0 0 0 0 0 0 0 0 0 0 0 0 0 83 0 0 0 0 0 0 0 0 0 0 0 0 0 0 0 0 0 0 7 0 0 14 0 0 0 3 0 0 0 5 0 0 92 150 0 0 15 0 0 0 40 256 0 82 0 97 12 102 48 0 0 0 0 0 0 0 0 8 0 0 0 0 273 0 0 0 0 0 679 0 0 0 0 0 0 0 0 0 0 0 0 0 0 0 0 0 0 0 0 0 0 0 0 0 0 0 0 0 0 0 0 8 0 0 0 0 0 0
"AGCTCCAATAGCGTATATTAAAGTTGTTGCAGTTAAAACGCTCGTAGTTGAAACTTTGGTTGTAACAATGGGTTTGCTTTCTAAGTAATACCTATTGTTGTTACCATTATTCCGGTTATGCAGGGATGAGAATCCTTGTATATTTGGAAGTGTTACTTTGAGAAAATTAGAGTGTTTCAAGCAGGCGTGATGCTTTGAATACTCCAGCATGGAATGACAACAAAGGACTCATGTCCTTCTTGTTGGTTTAAGGAGATGAGTAATGATTAAGAGGAACAGTCGGGGGTATTCGTATTTAGTCGTTAGAGGTGAAATTCTTAGATTGACTGAAGACGAACTACTGCGAAGGCATCTACCATGGATGTTTTCA" 0 0 218 0 0 0 0 0 0 0 0 0 0 0 0 0 324 0 12 0 0 0 0 0 0 0 0 0 0 0 0 0 0 0 0 0 0 213 0 0 0 0 0 0 0 0 0 0 0 0 0 0 0 0 0 0 0 0 0 0 0 0 0 0 0 0 0 0 0 0 0 0 0 0 0 0 0 0 0 0 0 0 0 0 0 0 0 42 0 0 0 0 0 0 0 0 0 0 0 0 0 0 49 0 0 0 0 0 0 0 0 9 0 0 915 0 7 0 0 0 0 0 0 0 0 0 0 0 0 0 0 0 0 0 0 0 0 0 0 0 0 0 0 0 0 0 0 0 0 0 0 0 0 0 0 0 0 0 0 0 0
"AGCTCCAAGAGCGTATATGCAAGTTGCTGCAGTTGAAAAGCTCGTAGTTGGATTTCGGGTTTTAGTGAGAAGTTAGCCCTCAGGGGTCTCCTCTGCAGTGTGTTGACTTCGACTGCCCTCCGAGCTACTAGCAATAGTAGCTCCGTTTACTTTGAAGAACTTCGAGTGTTTCAAGCAGGCTTCGGCTTGTAGAGCTTAGCATGGAATAATGGTCTCGGACTGGGGTCTCTCTGGGTTGACGCAGACTCTGGTAAGGCTGGAGAGGGATAGTTGGGGGTGCTAGGATTCAGCGTGGAGAGGTGAAATTCTCGGATCCGCTGAAGACTGACTTATGCGAACGCATTCACCCAGGATGTCCTCT" 0 0 0 0 0 0 0 0 0 0 0 0 0 0 0 0 0 0 0 0 0 0 0 0 0 0 0 0 0 0 0 0 0 0 0 4 0 0 0 0 0 0 0 0 0 0 0 0 0 0 0 0 0 14 0 0 0 4 7 0 0 0 0 0 0 0 0 0 39 12 0 11 5 14 20 21 0 0 1190 7 16 3 9 13 0 5 0 0 36 0 0 0 0 0 0 0 0 0 0 0 0 0 0 0 0 0 0 0 5 0 0 0 0 0 0 0 0 0 0 0 0 0 0 0 0 0 0 0 0 0 0 0 0 0 0 0 0 0 0 0 0 0 0 0 0 0 0 0 11 0 0 0 0 0 0 0 6 0 3 0 8
"AGCTCCAATAGCGTATATGTAAGTTGTTGCAGTTAAAACGCTCGTAGTTGAAACTCTGATAGCAATAATGGGTTATCTCTTAGAGTATTACTTATTGTTGTTATCATTATTCTGAATTCTGTAGGTGATAATTCTCTTGCATATTCGGAATTGTTACTTTGAGAAAATTAGAGTGTTTCAAGCAGGCGTAATGCTTTGAATACTGCAGCATGGAATAACAATAAAGGACTCAGGTCGTTTTTGTTGGTTTAAAGATATGAGTAATGATTAAAAGGAACAGTCGGGGGTATTTGTATTCAGTCGTTAGAGGTGAAATTCTTAGATTGACTGAAGACAAACTACTGCGAAGGCATCTACCATGGATGTTTTCA" 0 0 0 0 0 0 0 127 31 0 0 70 0 4 0 0 0 28 0 0 5 0 0 0 0 0 0 0 77 0 0 0 0 0 32 0 0 0 0 0 0 0 0 0 0 0 0 0 141 220 0 0 0 9 0 0 0 0 0 0 0 4 0 0 0 0 0 0 0 26 0 13 44 0 80 30 0 0 0 0 0 0 0 3 0 0 0 0 0 0 0 0 0 0 0 0 0 0 0 0 0 0 0 0 0 0 0 0 0 0 18 0 16 6 0 0 0 144 0 0 4 0 9 14 0 714 0 0 0 5 0 0 0 106 0 16 0 52 221 301 0 0 0 0 23 0 0 0 0 0 0 4 0 11 0 189 13 61 0 0 0
"AGCTCCAATAGCGTACTTTAAAGTTGCTGCAGTTAAAAAGCTCGTAGTTGAATTTCTGACTTAACATGCTTAGCCCTACCGGGTTACCGGTGGAGTGCTGAGTCGTGTTGGCCATCTTTGCAGAAAATGTTGTTACGCTTCATTGCGTTGACAACACTATCTGTATCTTTTACTTTGAAAAAATTAGAGTGTTTAAAGCAAGCTTTTGCTATGAATACATTAGCATGGAATAATAATTTAGGACTTCGGTTTTATTTTGTTGGTTTTCAGAACTGAAGTAATGATTGATAGGGACAGTTGGGGATGCTGAAATTCAGTGGCCAGAGGTGAAATTCTTGGATTCACTGAAGTTCAACTCATGCGAAAGCATTCATCAAGGATGTCTTCT" 0 0 42 12 0 62 0 0 16 0 0 0 0 0 153 0 0 0 24 0 0 32 119 0 3 112 0 95 35 0 0 0 23 11 0 0 0 25 14 0 0 57 0 0 12 0 0 24 0 9 0 0 60 0 0 0 0 0 0 0 0 0 0 0 0 0 0 0 0 0 0 0 133 0 0 0 20 0 0 0 0 0 0 0 0 0 0 27 0 30 0 0 0 112 0 0 0 0 0 0 117 324 43 0 0 0 42 0 27 0 0 30 61 8 0 0 0 61 0 258 0 20 0 0 9 117 0 43 0 0 7 0 0 0 0 0 92 0 0 25 0 9 0 104 12 15 0 0 0 0 0 0 0 0 5 243 98 0 0 0 0
"AGCTCCAATAGCGTATATTAAAGTTGCTGCAGTTAAAAAGCTCGTAGTTGGATTTCTGGCTTGAAACATTTTGCCGGCCACGGTTTCGTGTGTTAGTGCTTGATGTTCTGGCCATCCTTCCAATCGCTATCGGCTTATCTTCATTGATCGGTCGGTAGTATTGGATCTTTTACTTTGAAAAAATTAGAGTGTTTCAAGCAGGCTTTATGCTATGAATACATTAGCATGGAATAATAATTTAGGACTTCGGTTCTATTTTGTTGGTTTCTAGGACTGAAGTAATGATTGATAGGGATAGTTGGGGGTGCTAGTATTCAGCGGCCAGAGGTGAAATTCTCGGATTCGCTGAAGACTAACTTATGCGAAAGCATTCACCAAGGATGTCTTCT" 0 0 0 10 0 0 0 0 0 0 0 26 0 0 0 0 0 23 0 0 6 140 183 0 0 0 0 0 191 91 0 0 0 146 0 0 0 0 0 0 0 0 0 0 0 0 0 0 109 33 0 0 0 0 0 17 0 29 0 0 357 0 0 0 0 0 0 0 0 0 0 25 0 28 0 0 0 0 0 0 0 0 0 63 0 0 0 0 0 0 0 0 0 0 0 0 0 0 0 0 0 0 27 0 0 0 0 0 0 0 0 44 0 0 0 0 0 0 0 407 0 0 93 0 0 111 45 0 0 0 36 0 0 0 36 28 222 0 65 276 0 0 10 0 0 0 0 45 0 0 0 0 0 0 44 0 0 0 0 0 0
"AGCTCCAAGAGTGTATATTAAAGTTGTTGCGGTTAAAAAGCTCGTAGTTGGACCTTGGGATTGAGTACATCAGTTCCTTAGAACTTCGGTTCTAGGGGTTATAATTGAGTAATTCTTTCTCTATTCTCGGAACGTTCACGGCCAGCAATGGTCGGTTTCGTAGGATTTACTTTGAATAAATTAGGGTGTTTAAAGCAGGCATAAAAGCCTTGAATACATTAGCATGGGATAATAAAAGATGACCTTTGGTCTAAACTTTATTGGTTTCTAAGGCCTAGGTAATGATTGATAGGGATAGTTGAGGTCGCTCGTATTCAGTGGTCAGAGGTGAAATTCTAAGACCCACTGAGGACGAACTAATGCGAAGGCATTCGACAAGGATGTTTTCA" 0 0 0 0 0 0 0 0 0 0 0 0 0 0 0 0 0 16 0 0 0 235 56 10 0 89 0 0 0 12 0 286 0 0 0 31 0 0 229 4 0 0 0 0 0 0 0 0 0 0 0 0 15 16 0 0 0 0 0 0 85 4 0 0 0 0 0 0 0 0 0 0 0 0 0 0 0 0 0 0 0 0 0 0 0 0 0 0 0 0 0 0 0 0 0 0 0 0 24 0 0 0 0 0 0 0 161 0 0 0 64 0 0 0 0 0 0 0 0 321 0 43 0 0 0 585 0 16 0 0 0 8 0 0 3 0 5 0 0 3 7 0 0 0 0 41 0 0 0 0 0 0 0 0 0 41 0 0 0 0 0
"AGCTCCAATAGCGTATATTAAAGTTGTTGCAGTTAAAAAGCTCGTAGTCGAAGTTCTGGCTGGCCCTGTTTCCGGCTCCGGTCGACTCAGGGCCTAGTCATCCGTCGGAGAACCCTTGTCGTCCTTTACTGGTCGCTTGGGGGAACTGACCCTTTACTTTGAAAAAATTAGAGTGTTTCAGGCAGGCTCTCGCCCGAATACTCCAGCATGGAATAATGGAATAGGACTTTCTTCTATTTTGTTGGTTATTAGTGGAAAGTAATGATTAATAGGGACAGTTGGGGGCATTCGTACTTAATTGTCAGAGGTGAAATTCTTGGATTTATTAAAGACGAACTAATGCGAAAGCATTTGCCAAGGATGTTTTCA" 0 0 0 8 44 0 39 0 0 0 0 0 0 0 0 0 102 0 0 34 59 0 135 9 10 8 0 13 0 70 150 9 0 0 0 0 0 199 108 0 14 0 59 0 42 0 0 0 0 0 0 5 100 0 0 0 0 0 0 0 0 0 0 0 0 125 0 0 0 0 0 0 21 36 29 48 19 0 0 0 0 0 0 0 0 0 0 0 0 0 0 34 0 20 0 0 0 109 0 0 0 171 30 0 0 117 26 0 0 0 0 13 0 8 21 0 0 39 7 39 0 0 0 0 88 57 0 95 237 0 66 0 33 0 0 0 0 0 106 0 0 0 0 0 0 0 0 0 0 0 0 52 0 0 0 41 0 0 0 0 0
"AGCTCCAGTAGCGTATATTAACGTTGCTGCAGTTAAAAAGCTCGTAGTTGGATTTCTGACTGATCGCTCTGACCCGGTGTCACTCCTCGTGGGTGGCTGCTGTGTGTCGGAACGCATCTTTCATCCTTTCCGGAAGGCCTTACGTACTGTTTACTCAGTCGCGTTTGTTTTGCATTTTCCGGATCTTTTACTTTGAAAAAATTAGAGTGTTTAAAGCAGGCTTACGCCGTGAATACATTAGCATGGAATAATAATATAGGACTTTGGTTCTATTTTGTTGGTTTCTAGGACTAAAGTAATGATTGATAGGGATAGTTGGGGGTGCTAGTATTCAGAGGCCAGAGGTGAAATTCTTGGATTCTCTGAAGACTAACTACTGCGAAAGCATTCACCAAGGATGTCTTCT" 0 0 0 9 0 0 0 0 0 0 0 0 0 0 0 0 0 0 0 0 76 56 27 0 0 19 0 0 0 0 105 14 0 0 0 90 0 0 65 0 0 0 0 0 0 0 0 0 206 0 0 0 0 0 0 0 0 0 0 0 16 0 0 0 0 0 0 0 0 0 0 0 58 0 11 0 8 0 0 0 0 0 0 27 0 0 0 0 0 51 0 0 0 0 0 0 0 0 0 0 0 99 0 3 0 0 0 0 2056 0 0 16 12 5 0 12 27 0 0 0 0 0 0 0 31 0 0 22 0 0 0 0 0 0 0 0 0 0 0 0 0 0 0 0 0 0 0 0 0 0 0 0 0 0 0 0 0 0 0 0 0
"AGCTCCAATAGCGTATATTAAAGTTGCTGCAGTTAAAAAGCTCGTAGTTGGATTTCTGGCTTGAAACATTTTGCCGGCCACGGTTTCGTGTGTTAGTGCTTGATGTTCTGGCCATCCTTCCAATTGCTATTCACTTCTCTTCATTGATTGGTGAGTGGTATTGGATCTTTTACTTTGAAAAAATTAGAGTGTTTCAAGCAGGCTTTATGCTATGAATACATTAGCATGGAATAATAATTTAGGACTTCGGTTCTATTTTGTTGGTTTCTAGGACTGAAGTAATGATTGATAGGGATAGTTGGGGGTGCTAGTATTCAGCGGCCAGAGGTGAAATTCTCGGATTCGCTGAAGACTAACTTATGCGAAAGCATTCACCAAGGATGTCTTCT" 0 0 106 0 0 57 0 0 64 0 0 0 0 0 21 0 0 0 0 0 75 0 18 0 0 0 0 0 0 83 216 77 56 0 0 189 0 0 0 0 74 0 0 237 0 0 0 50 0 29 0 0 48 49 0 0 0 0 0 0 0 0 0 0 0 0 0 0 0 0 0 18 109 0 0 0 11 0 0 0 0 0 0 0 0 0 0 0 0 0 0 0 0 0 0 0 188 0 0 0 0 366 83 0 18 0 0 0 66 0 0 53 0 0 0 0 0 47 0 0 0 0 0 0 0 195 0 69 0 0 0 44 0 0 0 0 12 0 0 29 0 0 0 0 0 0 0 0 0 0 0 0 0 0 22 29 0 0 0 0 0
"AGCTCCAATAGCGTATATTAAAGTTGTTGCAGTTAAAAAGCTCGTAGTTGGATTTCTGGGAGGGTGATTTTGCCCGTTTGCGAACGTGTGCTTTATCGCCCTTCCATCCTTCTGTTAACGATTCTTGGTATTCATTTACTGGTTTCGGGCTCAGATATTTTACCTTGAGAAAATTAGAGTGTTTCAGGCAGGCTTGCGCCGGAATACATTAGCATGGAATAATAGAATAGGACTTTAGTCTCCTTTGTTGGTTTGAGGGATTAAAGTAATGATTAATAGGGATAGTTGGGGGCATTAGTATTTAATTGTCAGAGGTGAAATTCTCGGATTTGTTAAAGACTAACTTATGCGAAAGCATTTGCCAAGGATGTTTTCA" 0 0 0 0 0 0 0 0 0 0 0 0 0 0 0 0 0 0 0 0 0 0 0 0 0 22 0 0 171 0 0 0 0 123 0 0 0 0 0 0 0 0 0 0 0 0 0 0 236 502 0 0 0 0 0 0 0 0 0 0 0 0 0 0 0 0 0 0 0 0 18 0 45 0 0 0 0 0 0 0 0 0 0 175 0 0 0 81 0 0 0 0 0 0 0 0 0 0 0 0 0 0 0 0 0 0 0 0 92 0 0 37 0 0 0 0 0 39 35 0 0 0 85 31 0 1443 0 0 39 87 32 0 0 0 0 0 0 0 0 0 0 0 0 0 0 0 0 0 0 0 0 0 0 0 0 0 0 0 0 0 0
"AGCTCCAATAGCGTATATTAATGTTGTTGCAGTTAAAACGCTCGTAGTCGGAGTTATGTCTAAGAACTGACTTATGCTATGCATTCGTCTTTTCAACGACACCCGACCATTATGGGTTTACTCATTGTGGTCTTTTTACTTTGAGAAAATTAGAGTGTTTCAAGCGGGCGTTAGCCTAGATACTTCAGCATGGAATAATTTGACAGGACTCATGTTCCTTCTTATTGGTTCTACGAATATGGGTAATGGTAAATGGGGGCGATCGGGGACATCCGTACTCGGCAGGGAGAGGTGAAATTCTATAATCTGCCGAAGGCGAACAACTGCGAAAGCATTTGTCAAGGTCGTGCCTG" 0 0 0 0 0 0 0 9 0 0 0 0 0 0 0 0 0 0 0 0 0 0 0 0 0 0 0 0 0 0 5 0 0 0 0 0 0 0 0 0 0 0 0 0 0 0 0 0 0 0 0 3 0 0 0 0 0 0 0 0 0 0 0 0 0 0 0 0 0 0 0 0 0 0 11 0 0 0 0 0 0 0 0 0 0 0 0 0 0 0 0 6 0 0 0 0 0 0 0 0 0 24 12 0 11 2934 0 0 0 12 0 0 15 8 36 30 6 0 0 0 0 0 0 0 0 0 0 0 0 0 0 0 0 0 0 0 0 0 0 0 0 0 0 0 0 0 0 0 0 0 0 0 0 0 0 0 0 0 0 0 0
"AGCTCCAAGAGTGTATATTAAAGTTGTTGCGGTTAAAAAGCTCGTAGTTGGACTTGAGGGATTTATATAAAGGGATTTTAGTTAAACTAAATATCCTTATATATTTTTTCCTTTCTTTGTATTTTTTTAAGAAATAAGGGGTTAAACTCTTATTTCTGGGGATAGATAGTTTACTTTGAAAAAATTAGAGTGTTTAAAGCAGACATGACATGTACAATTGAATATTACAGCATGGGATAATTGAATAAGACATTAACCTTAATTTTGTTGGTTTTGAAGGTTAATAGTAATGATTAAAAGGGATAGTTGGGGTCACTTGTATTTGATCGCTAGGGGTGAAATCCTATGATTGATCAAAGACAAACTACTGCGAAAGCATTTGACAAGGATGTTTTCA" 22 0 101 13 0 0 0 15 9 0 0 0 0 0 0 0 0 54 0 0 275 77 16 0 22 54 0 0 0 0 12 0 14 68 0 81 0 0 0 0 0 0 0 0 14 0 38 16 633 0 0 0 58 0 0 13 0 0 0 0 0 0 0 17 0 4 0 0 0 0 0 69 0 0 0 27 145 0 0 0 0 0 9 37 0 0 0 0 336 0 0 0 0 38 24 0 102 0 22 0 0 213 40 0 17 0 0 0 289 0 0 27 0 8 0 0 0 13 0 51 0 0 0 26 0 0 0 59 0 0 30 12 0 6 20 0 0 0 12 0 0 0 0 0 0 0 0 0 0 0 0 0 0 0 0 5 0 0 0 0 0
"AGCTCCAATAGCGTATATTAAAGTTGTTGCAGTTAAAAAGCTCGTAGTTGGATTTCTGGTATGGTGCGCCTGGCCCACGGTTGCAAAACCGCGAGTGTCGGTGTGCGCCTGCCATCTTTCTAGTTAACTGGACGCACTTAACTGGGCGGTCAGCGATCTAGATCTTTTACTTTGAAAAAATTAGAGTGTTTAAAGCAGGCTTGCGCTATGAATACATTAGCATGGAATAATAATTTAGGACTTTATTCCTATTTATTGGTTTCTGGAGTAGAGTAATGATTGATAGGGATAGTTGGGGGTGCTAGTATTCATCGGCCAGAGGTGAAATTCTTGGATTCGATGAAGACTAACTAATGCGAAAGCATTCACCAAGGATGTCTTCT" 0 0 120 8 0 0 0 13 0 0 0 0 0 0 0 0 0 0 28 0 0 56 109 0 0 0 12 0 0 0 112 0 0 0 0 224 0 0 64 0 0 0 0 51 58 0 40 0 0 0 0 0 0 0 0 0 0 0 0 0 0 0 0 0 0 0 0 0 0 0 0 13 0 0 16 57 0 0 0 0 0 0 0 0 24 0 0 48 0 129 0 20 27 0 40 0 0 0 0 0 0 0 22 0 55 138 0 14 28 0 15 0 52 46 48 0 157 181 0 0 27 60 40 55 0 0 0 101 30 22 22 0 0 0 0 0 30 75 0 0 0 0 0 0 0 0 0 0 0 0 0 0 0 0 0 11 0 0 62 0 0
"AGCTCCAATAGCGTATACTAAAGTTGTTGCAGTTAAAAAGCTCGTAGTTGAATTTCTGGTCTTGGATTTCGGTCTGCCTCAAACGAGGTATGTACCAGGGATCTGAGACCATCCTCGAGGAAAACATATCTGTCATTAAGTTAATGGGTATGGGATCCTCGTCATTTACTGTGAGCAAAATAGGGTGTTCAAAGCAGGCTTATGCCGTTGAATACATTAGCATGGAATAATAAGATAGGACCTTGGTCTATTTTGTTGGTTTGTACTCCAAGGTAATGATTAATAGGGATAGTTGGGGGTATTTGTATTCAATTGTCAGAGGTGAAATTCTTGGATTTATGGAAGACAAACTACTGCGAAAGCATTTACCAAGGATGTTTTCA" 0 0 11 0 0 0 0 0 0 0 0 12 0 0 0 0 63 34 23 0 125 0 220 0 0 0 12 45 0 0 9 141 13 58 0 74 0 0 10 0 0 12 0 0 0 0 0 0 151 82 0 0 68 0 0 0 0 0 0 0 51 0 0 0 0 0 0 0 0 0 0 0 138 1 0 0 0 0 0 0 0 0 0 0 0 197 0 0 0 9 0 0 0 0 0 0 54 78 0 0 90 69 0 0 0 0 44 0 25 0 0 25 0 19 0 0 0 0 0 28 0 0 0 0 214 0 0 0 0 0 0 0 0 0 0 53 0 0 21 0 0 16 0 0 79 0 0 0 235 0 0 0 0 0 0 61 0 0 0 11 0
"AGCTCCAATAGCGTATATTTAAGTTGTTGCAGTTAAAAAGCTCGTAGTTGGATTTCGGGTGGGCTCGAGTGGTCCGGTTCGCTGTGTACTGCTGGGGCCTACCTTTCTGCCGGGGACGGGCTCTCGGGCTTAATTGTTCGGGACTCGGAGTCGGCGAGGTTACTTTGAGTAAATTAGAGTGTTCAAAGCAAGCCTACGCTCTGAATACATTAGCATGGAATAACACGATAGGACTCTGGCTTATCTTGTTGGTCTGTAAGACCGGAGTAATGATTAAGAGGGACAGTCGGGGGCATTCGTATTTCATTGTCAGAGGTGAAATTCTTGGATTTATGAAAGACGAACTTCTGCGAAAGCATTTGCCAAGGATGTTTTCA" 0 2706 0 0 0 0 0 0 0 0 0 0 0 0 0 0 0 0 0 0 18 0 0 0 0 0 0 0 0 0 0 0 0 0 0 0 0 0 0 0 0 0 0 0 0 0 0 0 0 0 0 0 0 0 0 0 0 0 0 0 0 0 0 0 0 0 0 0 0 0 0 0 0 0 0 0 0 0 0 0 0 0 0 0 0 0 0 0 0 0 0 0 0 0 0 0 0 0 0 0 0 0 0 0 0 0 0 0 0 0 0 0 0 0 0 0 0 0 0 0 0 0 0 0 0 0 0 0 0 0 0 0 0 0 0 0 0 0 0 0 0 0 0 0 0 0 0 0 0 0 99 0 0 0 0 0 0 0 9 0 0
"AGCTCCAATAGCGTATATTAAAGTTGTTGCAGTTAAAACGCTCGTAGTTGAAACTTTGGTAATAATAATGGGTTTGCTTTCTAAGTAATACCTACTGTTGTTTCCATTATTCTGGCTATGCAGGGATGAAAGTCCTTGTATATTTGGAAGTGTTACTTTGAGAAAATTAGAGTGTTTCAAGCAGGCGTGATGCTTTGAATACTCCAGCATGGAATGACAACAAAGGACTCATGCCCTTCTTGTTGGTTTAAGGAGATGAGTAATGATTAAGAGGAACAGTCGGGGGTATTCGTATTTAGTCGTTAGAGGTGAAATTCTTAGATTGACTGAAGACGAACTACTGCGAAGGCATCTACCATGGATGTTTTCA" 0 0 0 0 0 0 0 239 0 0 0 16 0 7 0 0 0 207 0 0 14 0 0 0 0 0 0 0 0 0 0 0 0 0 26 0 0 0 0 0 0 0 0 0 0 0 0 0 405 293 0 0 0 0 0 0 0 0 0 0 0 0 0 0 0 0 0 0 0 0 0 15 0 0 0 0 0 0 0 0 0 0 0 0 0 0 0 0 0 0 0 0 0 0 0 0 0 0 0 0 0 0 0 0 0 0 0 0 0 0 0 0 0 0 0 0 0 76 0 0 130 0 0 0 0 120 71 0 0 0 0 0 18 19 0 0 32 0 0 24 26 58 9 0 21 36 55 0 0 0 0 0 0 0 0 743 0 14 0 0 0
"AGCTCCAATAGCGTATATTAAAGTTGCTGCAGTTAAAAAGCTCGTAGTTGGATTTCTGGCTTGTAACTTTAGGCCGGCCACGGTTTCGTGTGTTAGTGCTTGATGTTCTGGCCATCCTTCCAATTGCTGCTTGCTCTTCTTCATTGATTGGCAAGTGGTATTGGATCTTTTACTTTGAACAAATTAGAGTGTTTCAAGCAGGCTTTATGCTATGAATACATTAGCATGGAATAATAATTTAGGACTTCGGTTCTATTTTGTTGGTTTCTAGGACTGAAGTAATGATTGATAGGGACAGTTGGGGGTGCTAGTATTCAGCGGCCAGAGGTGAAATTCTCGGATTCGCTGAAGACTAACTTATGCGAAAGCATTCACCAAGGATGTCTTCT" 0 491 0 0 0 13 0 0 0 0 0 0 0 0 0 0 0 0 0 0 0 0 0 0 0 0 0 0 0 0 0 0 0 0 0 0 0 0 0 8 13 0 0 0 0 0 0 0 0 0 0 0 0 0 0 0 0 0 0 0 0 0 0 0 0 0 0 0 0 0 0 0 0 0 0 0 0 0 19 20 0 0 0 0 0 0 0 0 0 0 0 0 0 0 0 0 0 0 0 0 0 0 0 0 0 0 0 0 0 0 0 0 0 0 0 0 0 0 0 0 0 0 0 0 0 0 0 0 0 0 0 8 0 0 0 0 0 0 5 0 0 0 0 0 0 0 0 0 7 0 71 0 0 0 0 0 0 0 8 7 0
"AGCTCCAGTAGCGTATATTAAAGTTGTTGCAGTTAAAAAGCTCGTAGTTGGATTTCTGGTTTGATATGCCTGGCCCGCCACGGTTACGTGTGTGAGTGCCGGTGCGTGTCTGCCATCCTTCTGGAAAACGTGTCTACCCTTCACTGGGCCGGATACGCGATCCAGATCATTTACTTTGAAAAAATTAGAGTGTTTAAAGCAGGCTTTTTGCTATGAATACATTAGCATGGAATAATAATTTAGGACTTTGGTTCTATTTTGTTGGTTTCTAGAGCTGAAGTAATGATTGATAGGGATAGTTGGGGGTGCTCGAATTCAGCGGCCAGAGGTGAAATTCTTGGATTCGCTGAAGACGAACTCATGCGAAAGCATTCACCAAGGATGTCTTCT" 0 0 3 0 0 0 39 16 64 0 0 71 0 0 0 0 60 0 0 0 0 0 2 0 0 0 0 0 95 0 0 0 23 99 0 0 0 24 0 0 0 0 0 0 30 0 0 0 0 109 0 0 1 0 0 0 0 0 0 0 0 0 0 0 16 0 0 20 0 0 0 0 0 13 0 0 0 0 0 0 0 0 0 56 42 0 0 0 0 0 0 27 0 22 0 0 0 0 0 0 0 0 0 0 0 0 27 13 0 0 0 15 26 0 108 0 0 95 82 81 2 0 130 0 112 210 69 12 165 149 148 0 84 23 23 257 0 44 0 46 0 0 0 0 0 10 0 0 0 0 0 0 0 0 0 0 0 0 0 0 0
"AGCTCCAATAGCGTATATTAAAATTGTTGCAGTTAAAAAGCTCGTAGTTGGATTTCTGGTTCGGCGCATTTGGCCCGTCTCGGTTTACGGGATTGTGTGCCGACGTGCGCCATCCATCCTTCGAGAGAACACTTCTACCCTTCACTGGGTCGGGAGTGCTATCTCGATCTTTTACTTTGAAAAAATTAGAGTGTTTAAAGCAGGCTTGCGCTATGAATACATTAGCATGGAATAATAATTTAGGACTTTGGTCTTATTTTGTTGGTTTCTAGGACTAAAGTAATGATTGATAGGGACAGTTGGGGGTGCTAGTATTCAGCGGCCAGAGGTGAAATTCTTGGATTCGCTGAAGACTAACTTATGCGAAAGCATTCACCAAGGATGTCTTCT" 0 0 0 0 0 60 0 0 0 0 60 26 0 9 0 0 21 0 0 0 0 0 0 0 0 0 0 20 0 0 0 0 8 24 0 76 0 65 11 0 0 0 0 0 24 0 0 126 0 0 0 0 0 13 0 0 0 0 0 0 0 0 0 0 0 8 0 0 0 0 0 16 25 11 162 0 0 0 0 47 63 0 0 0 0 0 0 315 0 0 0 0 0 88 38 0 0 0 0 0 0 93 0 0 0 0 35 0 14 0 0 0 16 90 0 0 0 190 0 59 13 0 45 109 65 0 93 0 0 29 59 27 31 0 0 0 0 0 0 34 0 0 0 110 115 0 0 0 0 0 45 0 0 0 0 85 0 0 0 10 10
"AGCTCCAGTAGCGTATATTAAAGTTGTTGCAGTTAAAAAGCTCGTAGTTGGATTTCTGATGAACCGGAGTGGCCCGTTTCCTTTCAGGGAATGAGTGCCGCTTTGAGTTTGTCATCCTTCCAGAGAGCTGCGTCTACCGTTTACTCGGCCGGACGTATGCGATCTGGATCTATTACTTTGAAAAAATTAGAGTGTTTAAAGCAGGCTTATGCTATGAATACATTAGCATGGAATAATAATTTAGGACTTTGGTTCTATTTTGTTGGTTTCTAGGACTGAAGTAATGATTGATAGGGATAGTTGGGGGTGCTAGTATTCCGCGGCCAGAGGTGAAATTCTTGGATTCGTGGAAGACTAACTACTGCGAAAGCATTCACCAAGGATGTCTTCT" 58 0 0 44 0 0 0 0 121 0 35 0 0 0 0 49 0 53 0 0 0 0 65 0 0 0 0 0 0 0 0 0 0 22 0 0 0 0 0 0 0 0 0 0 0 0 0 0 44 0 0 0 13 0 0 0 0 0 0 0 0 0 0 0 0 0 0 0 0 0 0 14 67 24 0 105 15 0 0 0 0 0 0 0 0 0 0 0 0 87 0 0 0 0 0 0 36 31 29 0 324 102 0 7 45 0 0 0 0 0 0 36 0 0 0 0 0 192 67 272 88 22 36 27 155 0 0 121 0 0 26 0 0 20 0 33 0 0 12 0 23 19 0 67 0 0 0 0 0 0 0 0 0 0 0 90 0 0 0 0 0
"AGCTCCAATAGCGTATATTAAAGTTGCTGCAGTTAAAAAGCTCGTAGTTGAATTTCTGACCTAACATGCTTAGCCCGACAAGGTTACTTGTTGAGTGCTGAGTCGTGTTTGTCATCCTTCTAGAAAATGTTGTTGCGCTTTACTGCGTTGACAACACTATCTAGATCTTTTACTTTGAAAAAATTAGAGTGTTTAAAGCAGGCTTTTGCTATGAATACATTAGCATGGAATAATAATTTAGGACTTCGGTTCTATTTTGTTGGTTTCTAGGACTGAAGTAATGATTGATAGGGATAGTTGGGGATGCTGATATTCATCGGCCAGAGGTGAAATTCTTGGATTCGATGAAGATCAACTTATGCGAAAGCATTCATCAAGGATATCTTCT" 28 0 0 0 0 0 0 22 12 0 0 106 0 0 0 22 0 7 0 0 0 0 0 0 0 70 0 31 109 0 0 0 0 80 14 37 0 48 20 0 12 0 0 0 0 0 4 8 0 14 0 0 0 0 0 0 0 70 0 0 0 0 0 0 0 0 0 0 304 0 0 42 18 61 0 153 5 0 0 0 0 0 0 27 0 0 0 0 0 51 0 0 0 0 0 0 0 0 23 18 0 0 2 0 0 0 52 5 0 0 0 4 7 12 0 0 0 49 52 184 0 0 182 76 37 204 0 63 141 16 0 0 90 66 34 96 28 0 0 36 0 4 0 5 81 0 0 171 0 0 0 0 0 0 0 37 0 55 0 14 0
"AGCTCCAATAGCGTATATTAAAGTTGTTGCAGTTAAAAAGCTCGTAGTTGGACTTGTGTGCATGGGAACTCGCGGTCTTCGTCCAAAAGGGCGTTACGACATGCGGTTCCTGTGCCGTAAAATCTTCAACTGGATCGCACCTGGTCTTGATTGACTGGGAGCTGTCATTCGGTTGATCGTTTACTGTGAGAAAATTAGAGTGTTCAAGGCAGGCATAATTGCAATTGAATATGTTAGCATGGAATAATAAGATAAGGCTTCTGCTTTATTTTTTTGGTTTCTAGAGTGGAAGTAATGATTGATAGGGATAGTTGGGGGTGCTAGTATTCAGCGGCCAGAGGTGAAATTCATGGATTCGCTGAAGACTAACTTATGCGAAAGCATTCACCAAGGATGTCCTCT" 18 0 6 8 0 0 0 0 86 0 0 6 0 0 0 0 381 13 29 0 20 0 99 0 0 0 0 0 0 0 0 0 0 0 0 0 0 200 0 0 0 260 0 0 38 0 0 0 8 4 0 0 0 0 0 0 0 0 0 0 0 0 0 0 0 0 0 0 0 0 0 0 0 0 0 0 0 0 0 0 0 0 0 0 0 0 0 0 0 471 0 0 0 0 0 0 0 0 160 0 0 60 19 0 31 0 142 0 0 0 0 0 0 51 129 0 0 381 12 97 0 102 3 48 0 0 5 0 0 16 0 0 51 0 0 0 0 0 2 0 0 34 0 0 0 0 0 0 0 0 0 0 0 0 115 0 0 0 0 0 0
"AGCTCCAATAGCGTATGTTAAAGTTGTTGCAGTTAAAAAGCTCGTAGTTGGACTTGTGTGCGCCGGATGCGGCGATCTGCGGCCAAAAGGTCGTTGCGATCAGCCCGTCCTGGCGCCGTAAAATTTGCAACTGGGTCGCGGCTGGCCTTAATTGGTCGGTTGCGTCTGCTCGGTTGCTCGTTTACTGTGAGAAAATTGGAGTGTTCAAGGCAGGCGTGGATTGCAACTGAACATGTTAGCATGGAATAATAAGATAGGGCTCTGGCTCATATTTTGTTGGTTTCTAGAGCGTGAGAGTAATGATTGATAGGGACAGTTGGGGGTGCTAGTATTCAGCGGCCAGAGGTGAAATTCATGGATTCGCTGAAGACTGACTTATGCGAAAGCATTCACCAAGGATGTCCTCT" 0 0 0 0 0 0 0 0 0 0 0 0 0 0 0 0 0 0 0 0 0 0 0 0 17 0 0 595 0 0 1640 0 0 0 0 56 15 131 277 13 0 19 41 0 12 0 0 0 0 0 0 0 0 0 0 0 0 0 0 0 0 0 0 0 0 0 0 0 0 0 0 0 0 0 0 0 0 0 0 0 0 0 0 0 0 0 0 0 0 0 0 0 0 0 0 0 0 0 0 19 0 0 0 0 37 0 0 0 0 0 0 0 0 0 0 0 0 0 0 0 0 0 0 0 0 0 0 0 0 0 0 0 0 0 0 0 0 0 0 0 0 0 0 0 0 0 0 0 0 0 0 0 0 0 0 0 0 0 0 0 0
"AGCTCCAATAGCATATATTAAAGTTGCTGCAGTTAAAAAGCTCGTAGTTGGATTTCTGGCTTGAAACATTTAGCCGGCCACGGTTTCGTGTGTTAGTGCTTGATGTTCTGGCCATCCTTCCAATTGCTATTCATCTTTCTTCATTGATGGGTGAGTGGTATTGGATCTTTTACTTTGAAAAAATTAGAGTGTTTCAAGCAGGCTTAATGCTATGAATACATTAGCATGGAATAATAATTTAGGACTTCGGTTCTATTTTGTTGGTTTCTAGGACTGAAGTAATGATTGATAGGGATAGTTGGGGGTGCTAGTATTCAGCGGCCAGAGGTGAAATTCTCGGATTCGCTGAAGACTAACTTATGCGAAAGCATTCACCAAGGATGTCTTCT" 45 89 0 0 22 0 0 0 0 0 0 0 0 0 0 0 0 0 0 0 50 0 0 0 0 0 0 0 23 0 0 0 0 0 0 0 0 0 32 52 0 0 0 0 0 198 83 0 281 0 0 170 0 0 0 0 0 119 0 0 352 0 79 111 128 0 0 592 0 0 0 0 0 0 45 0 0 0 237 0 0 0 0 0 0 0 0 0 0 0 0 0 0 0 0 0 0 0 0 0 0 0 0 0 0 0 0 0 0 0 0 0 0 0 0 0 0 0 0 0 0 0 0 0 0 0 0 0 0 0 0 0 0 0 0 0 0 0 0 0 0 0 0 0 0 0 0 0 0 0 0 0 0 0 0 0 109 0 0 0 0
"AGCTCCAGTAGCGTATATTAAAGTTGTTGCAGTTAAAAAGCTCGTAGTTGGATTTCTGACAGACCGTTGCGGCCCGTGCTCGTTTCGGGCGTGTGTGCCGTGTCGTGTTTGTCATCCTTCCAGAGAGCTGCGTCTACCATTTACTTGGCCGGACGTACGCGATCTGGATCGATTACTTTGAAAAAATTAGAGTGTTTAAAGCAGGCTTTCGCTATGAATACATTAGCATGGAATAATAATTTAGGACTTCGGTTCTATTTTGTTGGTTTCTAGGACTGAAGTAATGATTGATAGGGACAGTTGGGGGTGCTAGTATTCCGCGGCCAGAGGTGAAATTCTTGGATTCGCGGAAGACTAACTACTGCGAAAGCATTCACCAAGGATGTCTTCT" 0 0 0 0 0 0 0 173 21 0 0 60 82 0 0 94 0 0 0 0 0 0 0 0 0 0 0 0 0 0 0 0 0 69 23 0 0 0 0 0 0 0 0 0 0 0 0 0 46 130 0 0 0 0 0 0 0 125 0 0 0 0 0 0 0 0 0 0 0 0 17 102 0 0 0 51 0 0 0 0 0 0 0 68 0 0 0 0 0 0 0 0 0 0 0 0 0 0 0 0 0 0 0 0 0 0 0 0 0 73 0 0 0 0 0 0 0 0 429 0 0 0 398 0 0 177 75 0 297 0 14 0 140 58 247 47 0 0 0 0 0 86 0 0 0 0 0 0 0 0 0 0 0 0 0 0 0 33 0 0 0
"AGCTCCAATAGCATATACTAAAGTTGTTGCAGTTAAAAAGCTCGTAGTTGAATTTCGGGCCACCGGCTTGTGGTTGCCTTTCGGTTTTACCCTTGTCCGGTGGTCCTCCTCGCGGGGACGCCGTGGGTCTTCACTGGCTTGCGGATGCGAACCGTGACGTTTACTTTGAAAAAATTAGAGTGTTTAAAGCAGGCGTACGCTTGAATACATTAGCATGGAATAATGGAATAGGGCTGCTGCCCCATTTTGTTGGTTTCTGGGACCGTAGCAATGATTAATAGGGATAGTTGGGGGCGTCAAAATTTGATTGTCAGAGGTGAAATTCTTGGATTTATGAAAGATTAACTTCTGCGAAAGCATTCGCCAAGGATGTTTTCA" 31 0 8 0 12 0 0 0 0 0 0 0 0 10 0 0 24 13 12 0 38 50 30 0 2 77 0 38 69 0 21 24 0 0 0 19 0 16 12 31 0 55 0 0 33 0 46 16 78 0 3 197 48 0 0 0 0 27 26 0 0 104 352 0 20 0 0 77 7 0 0 0 0 16 0 0 9 0 0 0 0 0 0 0 0 0 0 0 0 30 0 0 0 0 74 0 0 0 23 0 0 0 0 0 3 0 54 0 0 0 9 0 0 0 51 9 0 0 0 6 0 67 0 0 28 0 0 39 0 0 0 0 0 0 0 0 11 0 0 0 0 0 0 0 0 0 0 30 0 0 0 94 0 0 0 25 0 0 0 0 7
"AGCTCCAATAGCGTATATTAAAGTTGTTGCAGTTAAAACGCTCGTAGTTGAAGTTTTGGTAGTAATAATGGGTTATCTCTTTGAGTATGTACCTATTCTTACTACCATTATTCCGATTTATGCAAGGGGTAAAACCTTTGTGTGGTCGGAAGTGTTACTTTGAGAAAATTAGAGTGTTTCAAGCAGGCGTGATGCTTTGAATACTCCAGCATGGAATGACAACAAAGGATTCTTCTCCTTCTTGTTGGTTTAAGGAGTTGAATAATGATTAAGAGGAACAGTCGGGGGTATTCGTATTCAGTCGTTAGAGGTGAAATTCTTAGATTGACTGAAGACGAACTACTGCGAAGGCATCTACCATGGATGTTTTCA" 19 0 19 0 0 0 0 0 0 0 93 0 0 48 0 0 0 125 0 0 13 0 0 0 0 0 0 7 0 0 0 0 0 0 0 0 0 9 9 0 0 75 0 0 0 0 0 0 0 0 0 0 0 30 0 0 0 0 0 0 0 0 0 0 0 0 0 0 0 0 0 0 0 0 0 216 0 0 0 0 0 0 0 104 0 0 0 0 0 0 0 0 0 0 0 0 0 0 0 0 0 0 0 0 0 0 0 0 0 0 50 0 0 0 0 0 0 0 0 17 0 0 0 0 0 477 0 0 0 0 0 0 57 20 10 47 0 0 375 1161 0 21 0 0 0 0 0 0 0 0 0 0 0 17 15 21 112 0 247 0 0
"AGCTCCAATAGCGTATATTAAAGTTGTTGCAGTTAAAAAGCTCGTAGTTGGATTTCTGGTTTGGTGCGCCTGGCCCACTGCCATCAGGCATGTGAGTGCCGGTGCGCGCCTGCCATCCCTTCTAGAGAACGGTTCTGCCCTTTACTGGTCGGAGTCGCGATCTAGATCTTTTACTTTGAAAAAATTAGAGTGTTTAAAGCAGGCTTGCGCTATGAATACATTAGCATGGAATAATAATTTAGGACTTTGTTTCTATTTTGTTGGTTTCTAGGAATGAAGTAATGATTGATAGGGACAGTTGGGGGTGCTAGTATTCATCGGCCAGAGGTGAAATTCTTGGATTCGATGAAGACTAACTTATGCGAAAGCATTCACCAAGGATGTCTTCT" 20 0 51 0 0 0 13 0 20 0 0 0 0 39 12 0 291 17 0 0 0 42 0 0 0 0 0 0 0 0 0 0 66 66 0 26 53 68 71 16 0 0 0 0 0 0 0 0 72 0 7 0 15 0 0 0 0 0 0 0 0 0 0 0 0 0 0 4 0 26 0 0 0 0 0 0 0 0 0 0 0 0 0 0 0 0 0 0 0 270 0 0 28 80 0 0 54 0 54 0 0 51 80 0 24 57 105 0 89 0 0 70 12 61 0 0 0 31 0 153 125 0 0 111 0 111 21 79 24 0 71 26 43 31 0 12 14 125 18 0 0 21 0 17 0 32 0 33 0 0 0 0 0 0 18 92 0 0 0 0 0
"AGCTCCAATAGCGTATATTAAAGTTGTTGCAGTTAAAAAGCTCGTAGTTGGATTTCTGGTACGGTGCGCCTGGCCCACGGTCGCAAGATCGCGAGTGTCGGTGTGCGCCTGCCATCTTTCTAGTTAACCGGACGCACTTAACTGGGCGGTCGGCGATCTAGTTCGTTTACTTTGAAAAAATTAGAGTGTTTAAAGCAGGCTTGCGCTATGAATACATTAGCATGGAATAATAATTTAGGACTTTATTCCTATTTTATTGGTTTCTAGGAGTAAAGTAATGATTGATAGGGATAGTTGGGGGTGCTAGTATTCATCGGCCAGAGGTGAAATTCTTGGATTCGATGAAGACTAACTAATGCGAAAGCATTCACCAAGGATGTCTTCT" 20 0 60 0 0 0 0 0 43 0 0 0 0 0 7 0 0 211 0 0 230 53 112 0 49 43 0 0 59 0 0 71 0 0 23 46 0 0 41 0 0 0 0 0 72 0 0 0 115 0 0 0 0 0 0 0 0 0 0 0 0 0 0 0 0 0 0 0 0 0 0 0 0 0 0 0 0 0 0 0 0 0 0 30 0 0 0 0 0 0 0 0 0 0 0 0 145 0 0 0 0 0 38 56 0 0 0 0 347 0 0 0 0 0 0 0 0 0 0 0 0 38 0 0 0 0 0 110 0 0 0 21 31 0 0 0 0 0 0 0 0 0 0 0 0 0 0 0 0 0 0 0 0 0 0 0 0 0 0 0 0
"AGCTCCAAGAGTGTATATTAAAGTTGTTGCGGTTAAAAAGCTCGTAGTTGGACCTTGGGGTTGAGTACATCGGTTCTTCTTAGATTCGTCTTTGAAGGTTAAAATCGAGTAATTCTTCCTCTATTCTCGGAACGTTCACACCAGAAATGGTGGTTTCGTAGGATTTACTTTGAATAAATTAGGGTGTTTAAAGCAGGCATAAAAGCCTTGAATACATTAGCATGGGATAATAAAAGATGACCTTTGGTCTAAACTTTATTGGTTTCTAAGGCCTAGGTAATGATTGATAGGGATAGTTGAGGTCGCTCGTATTCAGTGGTCAGAGGTGAAATTCTAAGACCCACTGAGGACGAACTAATGCGAAGGCATTCGACAAGGATGTTTTCA" 0 11 44 0 0 0 0 0 0 0 0 0 0 0 130 0 0 120 0 0 501 57 11 0 272 0 0 0 0 0 97 0 0 0 0 447 0 8 130 0 0 0 0 11 7 0 7 0 413 0 0 0 18 0 0 0 0 0 0 0 0 0 0 21 0 0 0 0 0 0 0 0 39 0 0 0 0 0 0 0 0 0 0 0 0 0 0 0 0 0 0 0 0 24 0 0 100 0 15 0 39 348 0 0 0 0 0 0 0 0 0 0 26 0 0 0 0 40 0 0 0 0 0 0 0 0 0 35 0 0 0 0 0 0 0 0 0 0 0 0 0 0 0 0 0 0 0 0 0 0 0 0 0 0 0 0 0 0 0 0 0
"AGCTCCAAGAGCGTATATGCAAGTTGCTGCAGTTGAAAAGCTCGTAGTTGGATTTCGGGTTTTAGTGAGAATCAAGCCCTCTGGGGTCTCCTCAGATGTGTGTTTGGTTCGACTGCCCTCCGAGCTACTAGCAATAGTAGCTCCGTTTACTTTGAAGAACTTCGAGTGTTTCAAGCAGGCTTCGGCTTGTAGAGCTTAGCATGGAATAATGGTCTCGGACTGGGGTCTCTCTGGGTTGACGCAGACTCTGGTAAGGCTGGAGAGGGATAGTTGGGGGTGCTAGGATTCAGCGTGGAGAGGTGAAATTCTCGGATCCGCTGAAGACTGACTTATGCGAACGCATTCACCCAGGATGTCCTCT" 4 669 11 0 0 14 0 0 0 0 0 0 0 3 0 0 9 0 0 0 22 0 0 0 0 0 0 0 0 0 0 0 0 0 0 0 0 0 0 0 22 0 0 0 0 0 12 5 10 2 0 112 6 0 6 0 0 0 10 49 0 9 43 166 0 0 0 0 0 0 0 0 0 0 0 0 0 0 0 0 0 0 0 0 0 0 0 0 0 0 0 0 0 0 0 0 0 0 0 0 0 0 0 0 0 0 0 0 0 0 4 0 0 0 0 0 0 0 0 0 4 0 0 0 6 0 0 0 0 0 0 0 2 0 0 0 0 0 0 0 0 0 0 0 0 0 0 0 0 5 80 0 0 0 0 0 0 0 0 0 0
"AGCTCCAATAGTGTATATTAAAGTTGCTGCGGTTAAAAAGCTCGTAGTTGGATTTCGAAAGTGTTAGTGTCAAAGCTCGCCCTTGTGGTGTGGCTCGATACTCCCTTTCTATTATTGGATAGTGGGCAACCGCTTCCAATCATTTACTTTGAAAAAATTAGAGTGTTCAAAGCAGGCGTAACCTTGCCATTGAATATTACAGCATGGGATAATAGAATATGACGTTGGTCTTATTTTGTTGGTTTCTAAGGCTGATGTAATGATTAATAGGGATAGTTGGGGTCGCTCGTATTGAGTTGTCAGAGGTGAAATTCTAGGATTTACTCAAGACGAACTAATGCGAAAGCATTCGACAAGGATGTTTTCA" 0 0 0 0 0 0 0 10 0 0 0 0 0 0 0 0 0 0 0 0 165 0 0 0 0 0 0 9 0 0 73 0 0 0 0 141 18 0 494 0 0 0 0 71 0 159 0 0 522 0 0 0 24 0 0 0 0 0 0 0 0 0 0 0 0 0 0 0 0 0 0 0 0 0 0 0 0 0 0 0 0 0 0 0 35 0 0 0 0 0 0 0 0 0 0 0 0 0 0 0 0 297 7 6 6 2049 18 0 84 0 0 0 0 0 36 18 21 0 0 0 0 0 0 0 0 0 0 0 0 0 0 0 0 0 52 0 0 0 0 0 0 0 0 0 0 0 0 0 0 0 0 0 0 0 0 14 0 0 0 0 0
"AGCTCCAAGAGCGTATCTTAAAGTTGTTGTGGTTAAAAAGCTCGTAGTTTATCTTTGATAAATTTATCAAAAATTTGAATCTGTAAAGATGAAAATGATTGAAAGTGTTTATGAATGTTAATTAACATTAAAGCATGTATACTGAAAGTTTATTCTGATGTGTATGTGTGTTAGTTAACTGTTACTGTGAAAAAATTAGAGTGTTTAAAACAGGCATTTACGGCCTTTAAATATATTAGCATGGTATAACGAAATATGACAACTCTATTACGATTGAGTGGGACTTAATCAGTTGAGTACTAGAGATGTAATGATTAAAAGGAGCAGTCGTAGTGACTTTTACTTAATGGAAAGAGGTGAAATTCTATAACCCATTAAAGAAAAACAACTGCGAAAGCATTTCACTAGAATGCTTTCA" 0 0 0 0 0 0 0 0 51 0 63 0 0 0 0 0 0 0 0 0 0 0 0 0 0 15 0 0 0 0 0 0 0 213 0 0 0 0 0 0 0 0 0 0 0 0 0 0 743 0 0 0 8 0 0 0 0 0 0 0 0 0 0 0 0 0 0 0 0 0 0 0 52 0 0 0 0 0 0 0 0 0 0 0 0 0 0 0 0 48 0 0 0 0 0 0 0 0 0 0 0 0 68 0 0 141 0 0 0 0 0 87 44 0 69 0 0 195 0 94 0 75 0 57 142 234 0 392 0 0 0 0 0 15 0 39 0 39 0 23 0 0 0 0 0 0 0 0 0 0 0 0 0 0 0 75 0 0 0 0 0
"AGCTCCAATAGCGTATATTAAAGTTGTTGCAGTTAAAAAGCTCGTAGTTGGATTTTGGGATGTACTTTCAAGAGGATCGGTCTGCCTCCACGTGAGGTGTGCACTGTCCTCGACATCCTTCCAGCGGGTCTTGGTTCTATCTGCCCTTAACTGGGTGGGTAGATACCTCCCGCTCGTTTACTTTGAAAAAATTAGAGTGTTTAAAGCAGGCGGTCTCCGCCACTGAATACATTAGCATGGGATAATGGAATAGGATTGTCTTTCCGATTTCGTTGGTTTCCGGAACGGACGATAATGATTAATAGAGATAGTTGGGGACATTTATATTCCATGGTCAGAGGTGAAATTCTTGGATTCATGGAAGATAAACAAGTGCGAAAGCATTTGTCAAGGATGTTTTCA" 21 4 93 2 0 24 0 3 30 0 0 0 0 0 0 0 21 0 17 38 87 16 41 0 41 89 6 156 21 0 65 0 8 0 0 51 0 37 50 47 32 5 0 0 0 0 0 21 0 0 0 8 0 4 0 31 0 0 0 0 29 0 8 0 0 0 0 0 147 28 0 0 0 3 0 0 22 0 0 0 24 0 0 0 0 53 0 0 0 75 0 0 60 74 0 24 81 0 48 0 0 75 29 23 32 0 41 0 38 0 0 0 12 0 90 0 0 0 0 21 0 0 0 33 0 87 0 26 0 0 0 10 0 0 0 0 75 0 0 0 0 0 0 0 42 0 0 0 0 0 0 0 0 0 32 20 0 0 0 0 0
"AGCTCCAAGAGTGTATATTAAAGTTGTTGCGGTTAAAAAGCTCGTAGTTGGATTTCGGAATGCAAGGATCGAGGTCCATCGTTATGATGCGTACTGGATCTTTGCTTCCTTCTTTTCAGTATTTGATCTCTTGCCTTCGGGCAGGGGATTGAAACTGGATAGTTTACTTTGAAAAAATTAGAGTGTTCAAAGCAGGCCTAACCTAGCCTTGAATACATTAGCATGGGATAATAAAAGATGACTTTGGTCTTATTTTGTTGGTTTCTAAGGCTAAAGTAATGATTAATAGGGATAGTTGGGGCCACTCGTATTGAGTTGTCAGAGGTGAAATTCTAGGATTTACTCAAGACGAACTACTGCGAAAGCATTTGGCAAGGATGTTTTCA" 0 0 0 0 0 0 0 0 0 0 0 0 0 0 0 0 0 0 0 0 11 106 9 0 0 0 0 0 456 0 0 0 0 0 0 0 0 0 0 0 0 0 0 0 0 0 0 0 510 39 0 5 43 0 0 116 3 0 0 0 0 0 0 0 0 0 0 0 2 0 25 374 188 0 0 0 0 0 0 0 0 0 0 0 0 0 0 0 0 0 0 0 0 0 0 0 7 0 0 0 0 0 0 0 0 0 0 0 30 0 0 126 0 0 0 0 0 299 11 0 0 0 0 15 0 60 0 19 174 0 128 3 0 0 21 0 0 0 0 0 0 0 0 29 0 0 0 0 0 0 0 0 0 0 0 84 0 0 0 13 0
"AGCTCCAATAGCGTATACTAAAGTTGTTGCAGTTAAAAAGCTCGTAGTTGAATTTCTGGTCTCGAGACGCGGTCAGCCCCAAGGGGTCAGTACTGTCGGATTGGGACCATCCTCGAGAAGAACATATCTGTCATTGAGTTGATGGGTATGGGACTCTCGTCATTTACTGTGAGCAAAATAGAGTGTTCAAAGCAGGCTTACGCCGTTGAATACATTAGCATGGAATAATAAGATAGGACCTTGGTCTATTTTGTTGGTTAGTTCTCCAAGGTAATGATTAATAGGGACAGTTGGGGGTATTCGTATTCAATTGTCAGAGGTGAAATTCTTGGATTTATGGAAGACGAACTACTGCGAAAGCATTTACCAAGGATGTTTTCA" 0 0 12 79 0 41 0 30 24 0 0 21 0 0 97 0 0 0 31 133 26 0 182 0 0 14 0 0 168 0 95 0 0 31 8 30 0 0 0 0 0 0 0 0 0 0 0 0 0 0 0 0 0 0 0 0 0 12 0 0 0 0 0 0 0 0 0 0 0 0 0 0 0 23 23 63 5 0 0 0 14 38 0 36 0 0 0 0 0 93 0 0 0 0 0 0 0 0 0 0 0 0 73 0 0 0 0 0 32 0 0 17 0 45 0 0 0 0 0 30 12 35 73 98 0 114 0 0 120 68 7 45 63 26 52 145 10 0 19 0 15 0 0 0 0 0 0 207 0 0 0 0 0 0 13 0 0 22 0 0 0
"AGCTCCAATAGCGTATATTAAAGTTGTTGCAGTTAAAAAGCTCGTAGTTGGATTTCTGGTTTGATGTTGTTGGCCCGCTGGCACTCGCTGGCTGGTGCCGACTTGCGTCTACCATCTTTCTAGAGAACTAGCATGCCCTTCAATGGAGCGTACTAGGGATCTAGATCTTTTACTTTGAAAAAATTAGAGTGTTTAAAGCAGGCAATTTGCTATGAATACATTAGCATGGAATAATAATTTAGGACTTCGTGTCTTATTTTGTTGGTTTCTAGGACCGAAGTAATGATTGATAGGGATAGTTGGGGGTGCTAGTATTCAGCGGCCAGAGGTGAAATTCTTGGATTCGCTGAAGACTAACTTATGCGAAAGCATTCACCAAGGATGTCTTCT" 0 0 0 0 0 56 0 9 0 0 26 19 0 0 0 0 78 32 70 0 79 15 14 0 0 42 0 42 135 24 0 0 0 0 0 0 0 12 87 10 0 0 0 0 35 0 23 0 74 7 0 0 33 0 0 0 0 0 0 0 0 0 0 0 0 0 0 0 0 0 0 0 165 0 0 0 0 0 0 0 0 0 0 44 0 0 0 99 0 114 0 115 0 0 0 0 12 0 0 0 87 0 74 0 0 0 100 0 49 0 6 54 7 9 0 0 0 81 0 9 36 18 4 7 12 180 48 8 39 0 60 9 31 13 0 42 0 0 28 0 0 18 0 0 27 87 15 0 0 0 0 0 0 0 0 315 0 0 0 0 0
"AGCTCCAAGAGTGTATATTAAAGTTGTTGCGGTTAAAAAGCTCGTAGTTGGACCTTGGGATTGAGTACTTCAACTCCTTAGAACTACGGTTCTAGGGGCTACAGTTGAGTAATTCTTTCTCTATTCTCGGAACGTTCACGGCTAGCAATAGTCGGTTTCGTAGGATTTACTTTGAATAAATTAGGGTGTTTAAAGCAGGCATAAAAGCCTTGAATACATTAGCATGGGATAATAAAAGATGACCTTTGGTCTAAACTTTATTGGTTTCTAAGGCCTAGGTAATGATTGATAGGGACAGTTGAGGTCGCTCGTATTCAGTGGTCAGAGGTGAAATTCTAAGACCCACTGAGGACGAACTAATGCGAAGGCATTCGACAAGGATGTTTTCA" 0 0 0 0 0 0 0 0 0 0 0 0 0 0 0 0 0 0 47 0 27 57 0 0 29 199 0 0 92 0 0 0 0 0 0 215 0 0 0 0 0 0 0 0 31 0 0 0 635 55 0 0 0 0 0 9 0 0 0 0 0 0 0 0 0 0 0 0 0 0 0 0 156 0 0 0 0 0 0 0 0 0 0 11 0 0 0 0 0 0 0 0 0 0 0 0 0 0 0 0 0 1113 0 0 0 0 0 0 35 0 0 24 0 0 0 0 0 0 0 0 0 0 0 31 0 0 0 127 0 0 0 0 0 0 0 0 0 0 0 0 0 0 0 0 0 0 0 0 0 0 0 0 0 0 0 0 0 0 0 0 0
"AGCTCCAATAGCGTATATTAAAGTTGCTGCAGTTAAAAAGCTCGTAGTTGGATTTCTGGTTTGTATCATTAGGCCGGCCACGGTTTCGTGTGTTAGTGCTTGCTGATCTGACCATCCTTCCAATCGCCGCGTACTCTTCTTCATTGATTGGTACGTGGTATTGGATCTTTTACTTTGAACAAATTAGAGTGTTTCAAGCAGGCTTTATGCTATGAATACATTAGCATGGAATAATAATTTAGGACTTCGGTTCTATTTTGTTGGTTTCTAGGACTGAAGTAATGATTGATAGGGACAGTTGGGGGTGCTAGTATTCAGCGGCCAGAGGTGAAATTCTCGGATTCGCTGAAGACTAACTTATGCGAAAGCATTCACCAAGGATGTCTTCT" 32 358 0 0 30 0 0 0 0 0 0 0 0 0 0 0 0 0 0 0 0 0 0 0 0 0 0 0 0 0 0 0 0 0 0 0 0 0 0 0 0 0 0 0 0 0 0 0 0 0 0 0 0 42 0 0 0 16 0 0 0 0 0 0 0 0 0 0 0 0 0 0 0 0 0 0 0 0 0 0 80 36 0 0 0 0 0 0 0 0 0 0 0 0 0 0 0 0 0 0 0 0 0 0 0 0 0 0 0 0 0 0 0 0 0 0 0 0 0 0 0 0 0 0 0 0 0 0 0 0 0 0 0 0 0 0 0 0 0 0 0 0 0 0 0 0 0 0 0 0 0 0 0 0 0 0 0 0 0 0 0
"AGCTCTAATAGCGTATATTAAAGTTGTTGCAGTTAAAACGCTCGTAGTTGAAATTTTGGCAGTAATAATGGGTTATCTTTCAAGATGTACCTATTGTTATTACCATTATTCCGAATATGCAAGGGGCGACCTTTGTATTTCCGGAATTGTTACTTTGAGAAAATTAGAGTGTTTCAAGCAGGCGTGATGCTTTGAATACTCCAGCATGGAATGACAACAAAGGACTCATATCCTTCTTGTTGGTTTAAGGAGTTGAGTAATGATTAAGAGAAACAGTCGGGGGTATTCGTATTTAGTCGTTAGAGGTGAAATTCTTAGATTGATTAAAGACGAACTACTGCGAAAGCATCTACCATGGATGTTTTCC" 0 0 0 0 0 0 0 0 129 0 0 0 0 0 0 0 0 29 0 0 0 0 5 0 0 0 0 0 0 0 0 0 0 0 186 0 0 0 0 0 0 0 0 0 0 0 0 0 0 0 0 0 0 0 0 0 0 0 0 0 0 0 0 0 0 0 0 0 0 30 0 0 0 0 132 0 0 0 0 0 0 0 0 0 0 0 0 0 0 0 0 0 0 0 0 0 0 0 0 0 0 0 0 0 0 0 0 0 0 0 0 0 0 0 0 0 0 94 0 20 0 7 0 0 0 0 61 0 39 44 0 0 0 74 0 68 11 0 113 164 0 0 0 10 0 0 0 0 0 0 0 0 0 0 0 97 0 0 0 0 0
"AGCTCCAATAGCGTATATTAAAGTTGCTGCAGTTAAAAAGCTCGTAGTTGGATTTCTGACGTCGTACAATCATGCCGGCCGCGATCTTCGTGTGTTAGTGCGTGATCGTCTCGTCATCCTTCCAATCGCTATTCGTTTCTTCTTCATTGATTGAACGAGTGGTATTGGATCTTTTACTTTGAACAAATTAGAGTGTTTCAGGCAGGCTTTATGCTATGAATACATTAGCATGGAATAATAATTTAGGACTTCGGTTCTATTTTGTTGGTTTCTAGGACTGAAGTAATGATTGATAGGGACAGTTGGGGGTGCTAGTATTCAGCGGCCAGAGGTGAAATTCTTGGATTCGCTGAAGACTAACTTATGCGAAAGCATTCACCAAGGATGTCTTCT" 0 751 0 0 0 0 0 0 0 0 0 0 0 0 0 0 0 0 0 0 0 0 0 0 0 0 0 0 0 0 0 0 0 0 0 0 0 0 0 0 18 0 0 0 0 0 0 0 0 0 0 0 0 0 0 0 0 0 0 0 0 0 0 0 0 0 0 0 0 0 0 0 0 0 0 0 0 0 0 0 0 0 0 0 0 0 0 0 0 0 0 0 0 0 0 0 0 0 0 0 0 0 0 0 0 0 0 0 0 0 0 0 0 0 0 0 0 0 0 0 0 0 0 0 0 0 0 0 0 0 0 0 0 0 0 0 0 0 0 0 0 0 0 0 0 0 0 0 0 0 0 0 0 0 0 0 0 0 0 0 0
"AGCTCCAATAGCGTATATTAAAGTTGTTGCAGTTAAAAAGCTCGTAGTTGGATTTCTGGGAGGGTGCCAATGTCCGCTTGTTGCGTGTGCAGCGGCGCCCTTCCATCCTTCTGTTAACCTTTCTTGGTATTAACTTACTGGTTGGGGGCTCAGATATTTTACCTTGAGAAAATTAGAGTGTTTAAGGCAGGCTTGTGCCCGAATACATTAGCATGGAATAATAGAATAGGACTTTGGTCTCCTTTGTTGGTTTGAGGGACTAGAGTAATGATTAATAGGGACAGTTGGGGGCATTAGTATTTAATTGTCAGAGGTGAAATTCTCGGATTTGTTAAAGACTAACTTATGCGAAAGCATTTGCCAAGGATGTTTTCA" 0 0 86 0 0 30 0 0 21 0 0 0 0 0 0 0 0 0 39 0 0 20 77 0 0 130 13 0 0 0 0 0 0 23 0 0 0 22 58 0 0 0 0 0 0 0 32 0 0 27 27 0 0 0 0 0 0 0 0 0 168 0 34 0 27 0 0 0 0 0 0 0 27 0 0 0 0 0 0 0 0 0 0 0 0 0 0 222 516 0 0 0 0 0 0 0 25 62 0 0 639 414 0 0 0 0 0 0 0 18 0 0 7 0 36 0 0 56 0 0 0 0 0 0 0 0 0 0 0 0 0 22 0 49 0 30 40 0 0 0 0 0 0 0 0 0 22 0 0 0 0 0 0 0 0 38 0 0 0 0 0
"AGCTCCAATAGCGTATACTAAAGTTGTTGCAGTTAAAAAGCTCGTAGTTGAATTTCTGGTCTTGGATCTCGGTCTGCCTCAAACGAGGTATGTACCAGGGATCTGAGACCATCCTCGGGGAAAACATGTCTGTCATTAAGTTAATGGGCATGGGATCCCCGTCATTTACTGTGAGCAAAATAGGGTGTTCAAAGCAGGCTTATGCCGTTGAATACATTAGCATGGAATAATAAGATAGGACCTTGGTCTATTTTGTTGGTTTGTACTCCAAGGTAATGATTAATAGGGATAGTTGGGGGTATTCGTATTCAATTGTCAGAGGTGAAATTCTTGGATTTATGGAAGACGAACTACTGCGAAAGCATTTACCAAGGATGTTTTCA" 0 0 13 0 0 0 0 0 85 0 0 0 0 0 0 0 0 0 0 90 70 0 22 0 189 0 0 0 181 0 0 0 0 21 0 0 0 12 17 0 0 0 0 0 0 0 0 0 356 0 0 0 0 0 0 0 0 0 0 7 0 0 0 0 0 0 0 0 0 0 0 0 0 0 0 0 0 0 0 0 0 0 0 0 40 0 0 0 0 81 0 0 0 0 0 0 207 0 46 89 42 0 21 0 0 0 22 0 0 0 0 0 0 0 0 0 0 0 0 0 0 0 0 29 0 30 0 0 0 0 0 0 70 0 0 0 24 0 50 59 0 0 0 0 0 0 0 108 0 0 0 0 0 0 28 0 0 0 0 0 0
"AGCTCCAATAGCGTATATTAAAGTTGTTGCAGTTAAAAGGCTCGTAGTCGAACTTTTAGTCCTTCAGTGTTGTCCCGTTCTCTTGTAGAACGTTGTGACGCCACTAAGGACTTTCCTGGTGGAAAGTGTCTCTGCCCTTTATTGGGTTGGTTTCATAATCCACCTCTTTTACTGTGAGAAAAACAAAGTGCTCAAAGCAGGCTTTACAGCTTGAATGCGTTAGCATGGAATAATAAGATAGGACTTTGCTTCTATTTTGTTGGCTCTGAGAAACAAAGTAATGATTGATAGGGATAGTTGGGGGTGCTCGTATTTAATGGTCAGCGGTGAAATGCATGGACCCATTAAAGACGAACTTATGCGAAAGCATTCACCAAGGATATCTTCT" 0 0 0 0 0 0 0 0 0 0 0 0 0 0 0 0 0 0 0 0 0 0 0 0 0 0 0 0 0 0 0 0 0 0 0 0 0 0 0 0 0 0 0 0 0 0 0 0 0 0 0 0 0 0 0 0 0 0 0 0 0 0 0 0 0 0 0 0 0 0 0 0 0 0 0 0 0 0 227 0 0 21 0 0 0 0 0 0 0 0 0 0 0 0 0 0 0 0 0 0 0 0 0 0 0 0 0 0 0 0 0 0 0 0 0 0 0 0 0 0 0 0 0 0 0 0 0 0 0 0 0 0 0 0 0 0 0 0 0 0 0 0 0 0 0 0 0 0 0 0 14 0 0 0 0 0 2 0 0 0 6
"AGCTCCAATAGCGTATATTAAAGTTGTTGCAGTTAAAAAGCTCGTAGTTGAATTTCTGGCCAGCGCTGTTCTCGGCTCTCTGAGTCGGTTCAGTGTTTGGTCATCCGTATGGGAAGCTAGCTCGGCCTTCACTGGTCGGCTAGTGGATCATACACTTTACTTTGAAAAAATTAGAGTGTTTCAGGCAGGCAATTGCTTGGATACTTCAGCATGGAATAATGGAATAGGACTTTGACCTATTTGTTGGTTTCTTCGAGGTCAAGGTAATGATTAATAGGGACAGTTGGGGGCATTCATATTTAATTGTCAGAGGTGAAATTCTTGGATTTATTAAAGATGAACTTATGCGAAAGCATTTGCCAAGGATGTTTTCA" 0 0 110 0 0 0 0 0 0 0 0 0 0 0 0 0 156 0 0 131 62 31 0 0 0 75 25 0 0 0 40 0 13 33 0 66 0 184 46 0 0 0 0 0 0 0 0 0 0 0 0 0 0 0 0 0 0 0 0 0 30 0 0 0 0 0 0 0 0 0 0 0 0 0 0 0 0 0 0 0 0 0 0 9 0 0 0 0 0 0 0 26 0 52 0 0 0 0 18 0 69 0 24 321 55 0 0 0 0 0 0 0 0 0 0 0 0 0 0 0 34 64 0 0 0 0 0 0 150 32 0 0 0 0 0 0 0 0 0 0 0 0 0 0 0 0 0 0 0 0 0 0 0 0 0 103 0 28 0 0 0
"AGCTCCAGTAGCGTATATTAAAGTTGTTGCAGTTAAAAAGCTCGTAGTTGGATTTCTGGTTTGACAAACCTGGCCCGCCACGGTTACGTGTGTGAGTGCCGGTGTATGTCTGCCATCCTTCTGGTCAACGTGTCTACCCTTCACTGGGCCGGATACGCGATCCAGATCATTTACTTTGAAAAAATTAGAGTGTTTAAAGCAGGCGTTTGCTATGAATACATTAGCATGGAATAATAATTTAGGACTTTGGCCCTATTTTGTTGGTTTCTAGGACTGAAGTAATGATTGATAGGGATAGTTGGGGGTGCTCGAATTCAGCGGCCAGAGGTGAAATTCTTGGATTCGCTGAAGACGAACTCATGCGAAAGCATTCACCAAGGATGTCTTCT" 0 0 0 0 0 0 0 23 86 0 0 0 0 0 74 0 0 0 0 37 38 43 37 0 0 26 0 0 178 66 0 0 28 39 0 0 0 0 0 0 0 0 0 0 0 0 0 0 307 122 0 0 53 0 0 0 0 0 0 0 0 0 0 0 0 0 0 0 0 0 15 0 0 0 0 195 37 0 0 0 0 0 0 0 0 0 0 0 0 0 0 10 0 0 0 0 0 75 0 0 0 0 0 0 10 0 43 0 0 0 0 0 0 17 0 0 0 33 0 0 0 0 30 0 0 129 0 44 87 0 22 0 0 0 0 37 0 0 126 0 0 0 0 0 152 0 0 0 0 0 0 0 0 0 0 193 0 0 39 0 0
"AGCTCCAATAGCGTATATTAAAGTTGTTGCAGTTAAAACGCTCGTAGTTGAAATTGTGGTAATAACAATGGGTCATCTTTAACGAGTATGTACTTATTGTTATTGCCATTATTCCGGTATATGCGGGGTAACCTGTATATTCGGAACTGTTACTTTGAGAAAATTAGAGTGTTTCAAGCAGGCGTAATGCTTTGAATACTCCAGCATGGAATGACAACAAAGGACTCAAGTCTTTCTTGTTGGTTTAAGGAGTTGAGTAATGATTAAGAGGAACAGTCGGGGGTATTCGTATTCAGTCGCTAGAGGTGAAATTCTTAGATTGACTGAAGACGAACTACTGCGAAGGCATCTACCATGGATGTTTTCA" 0 0 0 0 0 0 0 0 39 0 0 0 0 0 0 0 141 47 0 0 0 97 9 0 0 0 0 87 0 0 0 0 0 85 0 0 0 35 278 0 0 0 0 0 0 0 0 0 0 0 0 0 20 0 0 0 0 0 0 0 0 0 0 0 0 0 0 0 0 0 15 0 0 0 0 0 0 0 0 0 0 0 0 0 0 0 0 0 0 0 0 0 0 0 0 0 0 23 0 39 0 30 204 0 0 0 0 0 0 0 0 0 0 62 0 0 0 0 0 30 24 0 0 0 467 0 0 0 0 0 0 0 0 0 0 0 0 0 0 0 0 0 0 0 0 0 0 0 0 0 0 0 0 0 72 0 0 0 0 0 0
"AGCTCCAGTAGCGTATATTAAAGTTGTTGCAGTTAAAAAGCTCGTAGTTGGATTTCTGGCGAACCGATGCGACCCGTGCTCGTATCGGGCGTGTGTGCCGCGTCGAGTTTGTCATCCTTCCAGAAAGCTGCGTCTACCATTCACTTGGCCGGACGTATGTGATCTGGATCGATTACTTTGAAAAAATTAGAGTGTTTAAAGCAGGCTTACGCTGTGAATACATTAGCATGGAATAATAATATAGGACTTTGGTTCTATTTTGTTGGTTTCTAGGACTGAAGTAATGATTGATAGGGATAGTTGGGGGTGCTAGTATTCCGCGGCCAGAGGTGAAATTCTTGGATTCGCGGAAGACTAACTACTGCGAAAGCATTCACCAAGGATGTCTTCT" 0 0 0 0 9 0 0 47 84 0 0 46 64 14 0 0 123 0 0 0 10 0 18 0 0 0 0 0 0 22 0 0 0 89 16 0 0 14 0 0 0 0 0 0 33 0 0 0 80 119 0 0 0 0 0 0 0 48 0 0 0 0 0 0 0 0 0 0 0 0 13 0 0 0 0 45 0 0 0 0 0 0 0 71 0 0 0 42 0 135 0 46 0 0 0 0 0 0 54 0 0 183 0 0 0 0 16 13 0 29 0 79 0 0 0 0 0 88 170 42 0 17 136 48 0 210 52 47 129 95 45 0 51 44 132 45 0 0 0 0 18 0 0 0 0 0 0 0 0 0 0 0 0 0 33 21 0 18 17 0 0
"AGCTCCAATAGCGTATATTAAAGTTGTTGCAGTTAAAAAGCTCGTAGTTGGATTTCTGGTTTGAACGTCCGGTCACCTTTAGGTCGTACTATGGATGTTTGGGCCATATTTTGTGAGGATGCCTTTCTGCCATTGAGTTGGTGGTTAGGTAGACTTGCATCGTTTACTGTGAAAAAATTAGAGTGTTTAAAGCAGGCGTTTGCTCATTTGAATACATTAGCATGGAATAATAAGATACGACCTTGGTGGTCTATTTTGTTGGTTTGCACGCCAGGGTAATGATTAATAGGGACAGTTGGGGGTATTCATATTTCAACGTCAGAGGTGAAATTCTTGGATCGTTGAAAGATGAGCTTAGGCGAAAGCATTTACCAAGGATGTTTTCA" 0 0 0 0 0 0 0 0 7 0 0 0 0 0 94 0 0 15 113 0 0 230 203 0 0 0 0 128 7 0 0 0 0 0 0 0 0 114 19 0 0 0 0 0 0 0 0 0 0 0 0 0 28 0 0 0 0 0 0 0 0 0 0 0 0 0 0 0 0 0 0 0 275 0 0 0 0 0 0 0 0 0 0 0 0 15 0 0 0 0 0 0 0 0 0 0 0 21 52 0 0 0 173 0 39 0 4 0 0 0 0 40 0 0 0 0 0 14 0 59 24 57 0 30 0 129 0 0 0 0 17 36 0 0 0 0 0 0 268 0 0 15 0 0 0 83 0 0 0 0 0 0 0 0 93 0 21 0 0 0 0
"AGCTCCAATAGCATATATTAAAGTTGTTGCAGTTAAAAAGCTCGTAGTTGGACCTCTGGAGGACTGCCAATGTCCGCTTCGGCGTGCGCAGCGGCGGTCTTCCATCCTTCTGTTAACTCTTCTTGGCCTTAACTGGCTGGTTGAGGGCTCAGATATTTTACCTTGAGAAAATTAGAGTGTTTCAGGCAGGCTTGCGCCCGAATACATTAGCATGGAATAATAGAATAAGACTTCGGTCTCCTTTGTTGGTTTGAGGGATTGGAGTAATGATTAATAGGGACAGTTGGGGGCATTAGTATTTAATTGTCAGAGGTGAAATTCTCGGATTTGTTAAAGACTAACTTATGCGAAAGCATTTGCCAAGGATGTTTTCA" 0 0 14 0 15 0 0 0 0 0 0 0 0 0 0 0 0 0 0 0 0 0 0 0 0 0 0 0 0 0 0 0 0 0 0 0 0 0 17 0 0 0 0 0 0 0 73 16 32 0 0 0 20 1075 10 9 0 0 0 9 0 0 44 784 95 0 0 187 0 0 0 0 0 0 0 0 0 0 0 0 0 0 0 0 0 0 0 0 0 0 0 0 0 0 30 0 0 0 0 0 0 123 0 0 0 0 0 0 0 0 8 0 0 0 0 0 0 0 0 0 0 0 0 0 0 0 0 0 0 21 0 0 0 0 0 0 0 0 11 0 0 0 0 0 0 0 9 0 12 0 0 0 0 0 0 0 0 0 0 0 0
"AGCTCCAATAGCGTATATTAAAGTTGCTGCTGTTAAAAAGCTCGTAGTTGGATTTCTGATATAATATTGCTGTCCCGCTGTGGTTACACATGTGAGTGACGGATAATATTTATCTGTTTTGTGTTTTGTCTGGTTGTATGAAAGTATAATCAAAACATACACATCTTTTACTTTGAACAAATTAGAGTGTTTCAAGCAGGCATTTATGCCTTGAATACATGAGCATGGAATAATCATCGAGGACTTTTAGTTCTATGTTGATTGGTTCTAGAACTATAGTAATGATGGATAGGGATAGTTGGGGGTGCTAGTATTCCGAGGCCAGAGGTGAAATTCTTGGATTCTCGGAAGACTCACTTAGGCGAAAGCATTCACCAAGGATGTCTTCA" 48 0 0 0 18 0 0 0 21 0 0 57 12 11 0 0 0 64 0 0 0 0 0 0 0 0 0 0 58 0 0 0 0 0 0 0 0 0 0 0 0 0 0 0 0 0 0 19 130 6 0 0 0 8 0 0 0 16 0 0 0 0 16 0 0 0 0 0 0 0 0 9 0 0 0 0 0 0 0 0 0 0 0 0 0 0 0 0 0 0 0 0 0 0 0 0 0 0 0 0 0 0 0 0 0 0 41 0 0 0 0 10 0 31 0 0 0 13 11 20 0 83 30 5 70 588 0 19 54 0 0 0 53 58 0 41 63 0 121 81 0 404 0 0 162 0 0 975 0 0 0 0 0 7 0 79 0 0 0 0 0
"AGCTCCAATAGCGTATATTAAAGTTGTTGCAGTTAAAAAGCTCGTAGTTGGATTTCGGAAGGTCCTTTGCGGTCCGCCCCTTCGGGGAGCGGGTCGCAGGCCTCCTATGTTCCTAACGGTCCTCTCGCCGCGAGGCGAGGGGAATCAACCGCTAGGATCGTTTACTTTGAGGAAATTAGAGTGTTCAAAGCAGGCGTAACTCGCCTCCGAATACGTTAGCATGGGATAATGGAATACGACTTCGGTCTTGTTTCGTTGGTTTCGCTTGGCTGAAGTAATGATTGATAGGGACAGTTGGGGGCATTAGTATTTAGTTGTCAGAGGTGAAATTCTAGGATTTACTAAAGACTGACCAATGCGAAAGCATTTGCCAAGGATGTTTTCA" 0 327 18 0 0 0 6 0 0 0 0 0 0 0 0 0 0 0 0 0 0 0 0 4 0 0 41 0 0 0 0 0 9 0 0 0 0 0 0 78 69 12 0 0 0 63 31 0 0 0 0 3 0 0 0 0 0 0 0 0 0 0 0 0 0 0 0 0 148 38 0 0 11 0 7 12 25 0 0 0 0 15 0 0 5 7 0 45 615 0 0 0 0 0 0 0 0 0 0 0 0 0 0 36 0 0 84 0 0 0 21 0 0 0 0 0 0 0 0 0 0 0 0 0 0 0 0 0 0 0 0 0 0 0 0 0 0 0 0 0 0 0 0 0 0 0 0 0 0 0 0 0 0 0 0 0 27 0 0 0 0
"AGCTCCAATAGCGTATATTTAAGTTGTTGCAGTTAAAAAGCTCGTAGTTGGATTTCGGGTGGGTTCGGTCGGTCCGCCTCTGGTGTGCACTGATTGAGCCTTCCTTTCTGCCGGGGACGGGTTCCTGGGCCTCACGGTTTGGGACTCGGAGTCGGCGAGGTTACTTTGAGTAAATTAGAGTGTTCAAAGCAAGCCTACGCTCTGAATACATTAGCATGGAATAACGCGATAGGACTCTGGCCTATCTTGTTGGTCTGTAGGACTGGAGTAATGATTAAGAGGGACAGTCGGGGGCATTCGTATTTCATTGTCAGAGGTGAAATTCTTGGATTTATGAAAGACGAACTTCTGCGAAAGCATTTGCCAAGGATGTTTTCA" 0 918 0 0 68 0 0 0 0 0 0 0 0 0 0 0 0 0 0 0 0 0 0 0 0 0 0 0 0 0 0 0 0 0 0 0 0 0 0 0 0 0 0 0 0 0 0 0 0 0 5 0 0 0 0 0 0 0 0 0 0 0 0 0 268 0 0 0 0 69 0 0 0 0 0 0 0 0 77 0 0 162 0 0 0 0 0 0 0 0 0 0 0 0 0 0 0 0 0 0 0 0 0 0 0 0 0 0 0 0 0 0 0 0 0 0 0 0 0 0 0 0 0 0 0 0 0 0 0 0 0 15 0 0 0 0 0 0 0 0 43 0 0 0 0 0 0 99 0 0 18 0 0 0 0 16 0 0 0 0 0
"AGCTCCAATAGCGTATATTAAAGTTGCTGCAGTTAAAAAGCTCGTAGTTGGATTTCTGGAGATATCTTTCGGTCCGTGGTTTTTAATCATGAGTACTGTTTTTGTATATCTCCATCCTTGTAGTGAATGTATCTGGCATTTATTTGTCGGGTGCAGGAGCTGCATCGTTTACTGTGAAAAAATTAGAGTGTTTAAAGCAGGCTTATGCCGTGAATATATTAGCATGGAATGATAAAATAGGACATTAGTACTATTTATTGGTTCTAGTATTATGTAATGATTAGTAGGGACAGTTGGGGGTATTCATATTTAATTGTCAGAGGTGAAATTCTTGGATTTATGAAAGATGAACTTATGCGAAAGCATTTACCAAGGATGTTTTCA" 0 0 0 5 0 0 0 61 68 0 0 61 0 0 144 0 0 0 0 0 0 22 9 0 0 0 0 0 74 0 0 0 0 0 0 0 0 368 26 0 0 0 0 0 13 12 0 0 58 0 0 0 0 0 0 0 0 0 0 0 0 0 0 0 0 0 0 0 0 0 0 0 0 0 0 12 19 0 0 0 0 0 0 43 0 0 0 0 0 108 0 56 0 0 0 0 0 0 0 0 0 0 0 0 0 0 35 16 0 27 2 15 8 10 0 0 0 74 164 69 5 0 225 26 115 18 13 0 39 0 49 0 125 30 95 73 5 18 0 0 17 0 0 0 0 10 4 0 0 0 0 0 0 0 0 4 0 13 0 0 0
"AGCTCCAAGAGTGTATATTAAAGTTGTTGCGGTTAAAAAGCTCGTAGTTGGACCTTGGGATTGAGTACATCGGTTCCTTAGAACTTCGGTTCTAGGGGTTAAAATCGAGTAATTCTTTCTCTATTCTCGGAACGTTCACGGCTAGCAATAGTCGGTTTCGTAGGATTTACTTTGAATAAATTAGGGTGTTTAAAGCAGGCATAAAAGCCTTGAATACATTAGCATGGGATAATAAAAGATGACCTTTGGTCTAAACTTTATTGGTTTCTAAGGCCTAGGTAATGATTGATAGGGATAGTTGAGGTCGCTCGTATTCAGTGGTCAGAGGTGAAATTCTAAGACCCACTGAGGACGAACTAATGCGAAGGCATTCGACAAGGATGTTTTCA" 0 0 0 0 18 0 10 0 0 0 0 0 0 0 0 0 0 34 0 123 175 38 0 0 0 0 0 0 0 0 229 138 0 0 7 18 0 4 105 0 10 42 0 96 0 5 0 0 274 0 640 11 12 0 4 216 0 0 4 0 0 0 0 17 12 0 0 19 0 0 0 0 11 0 0 0 41 0 0 0 0 0 0 0 0 0 0 0 0 84 0 0 0 0 0 0 6 0 0 0 0 282 0 0 34 0 16 0 0 0 0 0 0 0 0 0 0 0 0 0 0 0 0 0 0 0 0 35 0 0 0 0 0 0 0 0 0 0 0 0 0 0 0 0 0 0 0 0 0 0 0 0 0 0 0 0 25 0 0 0 0
"AGCTCCAATAGCGTATATTAAAGTTGTTGCAGTTAAAAAGCTCGTAGTTGGATTTTGGATTGCGTCTAACGGTCGGCCGTGAGGTTCGTACTGTTGGGTGCTTTCTTCTTCTCGAAGACCACGTGTGCTCTTAACTGGGTGTGCGTGGGGTTCGGGACTTTTACTGTGAGAAAATTAGAGTGTTCAAAGCAGGCATTTGCTTGAATATTGCAGCATGGAATAATGGAATAGGATCACAATCTTATTTTGTTGGTTTCTAGGATTGAGATAATGATTAATAGGGATAGTTGGGGGCATTAATATTTAATTGTCAGAGGTGAAATTCTTGGATTTATGAAAGATTAACTTCTGCGAAAGCATTTGCCAAGGATGTTTTCG" 0 0 0 0 0 0 32 0 0 0 0 0 0 0 0 0 0 65 0 368 0 0 0 5 0 58 0 166 69 0 0 20 0 40 0 373 34 238 197 0 0 0 0 13 51 0 0 0 0 0 0 0 0 0 0 0 0 0 0 0 0 0 0 0 0 0 0 0 5 0 0 0 0 0 2 0 0 0 0 0 0 0 0 0 47 0 220 147 15 0 0 0 0 0 0 0 0 0 0 0 0 0 0 0 78 21 52 0 0 0 0 0 0 21 0 0 0 0 0 0 0 0 0 0 0 9 0 0 0 0 0 0 0 0 0 0 0 0 0 0 0 0 0 0 0 0 0 0 0 0 0 0 0 0 16 0 0 0 0 0 0
"AGCTCCAATAGCGTATATTAAAGTTGTTGCAGTTAAAAAGCTCGTAGTTGAATTGGTGCAGATTGCAACTCGCTGTGCCCTTCGGGGTTACTGCGTGTTTGGTTCTGCATTCTGGTGGCCACATCACGCACTTCACTGTGCGCGGTGCTGTTACCGCGTTTTACTTTGAGAAAATTAGAGTGTTTCAAGCAGGCTTTAGCCTTGAATACTGCAGCATGGAATAATAAAATAGGACTTTAGTTCTACGTTTATTGGTTCAAGAACTGAAGTAATGGTTAACAGGGACAGTTGGGGGCATTTGAATTTAACTGTCAGAGGTGAAATTCTTAGATTTGTTAAAGACGAACCAATGCGAAAGCATTTGCCAAAAATGTTTTCA" 0 0 0 4 0 0 0 0 49 0 0 0 0 0 0 0 162 0 78 28 12 0 34 0 203 0 0 52 4 0 0 0 0 0 13 0 0 0 83 0 0 0 0 3 22 0 0 0 0 23 0 0 13 0 0 0 0 0 0 0 0 0 0 0 0 0 0 0 0 0 0 9 0 0 0 0 0 0 0 0 0 0 0 0 0 130 0 609 0 432 0 0 0 186 0 0 0 0 17 0 0 144 0 0 4 0 0 0 0 0 0 26 0 0 45 0 0 36 0 0 19 0 0 0 0 36 0 2 30 0 126 0 0 0 0 0 0 67 24 0 0 52 0 0 0 0 0 0 0 0 4 0 0 0 0 0 0 81 0 0 0
"AGCTCCAATAGCGTATATTAAAGTTGCTGCAGTTAAAAAGCTCGTAGTTGGATTTCTGGCTTGTACCATTGAGCCGGCCACGGTTTCGTGTGTTAGTGCTTGATGTTCTTGCCATCCTTCCAATCGCTGCGTATTCTTCTTCATTGATTGGTACGTGGTATTGGATCTTTTACTTTGAACAAATTAGAGTGTTTCAAGCAGGCTTTATGCTATGAATACATTAGCATGGAATAATAATTTAGGACTTCGGTTCTATTTTGTTGGTTTCTAGGACTGAAGTAATGATTGATAGGGACAGTTGGGGGTGCTAGTATTCAGCGGCCAGAGGTGAAATTCTCGGATTCGCTGAAGACTAACTTATGCGAAAGCATTCACCAAGGATGTCTTCT" 0 409 0 0 0 0 0 0 0 0 0 0 0 0 0 0 0 0 0 0 23 0 0 0 0 0 0 0 0 0 0 0 0 0 0 0 0 0 0 0 0 0 0 0 0 0 0 0 0 0 0 3 0 0 0 0 0 0 0 0 0 0 13 0 74 0 0 0 0 72 0 0 0 0 0 0 0 0 0 47 20 178 0 0 9 0 0 0 0 0 0 0 0 0 0 0 0 0 0 0 0 0 0 0 0 0 0 0 0 0 0 0 0 0 0 0 0 0 0 0 0 0 11 0 0 0 0 0 0 0 0 0 0 0 0 0 0 0 0 0 0 0 0 0 0 0 0 0 56 0 0 0 0 0 0 0 0 0 12 0 0
"AGCTCCAATAGCGTATATTAAAGTTGTTGCAGTTAAAACGCTCGTAGTCGAACCTTAGGGACGAGCCGAGTCGGTACGTTCGGGAAGAATGGAACTGCTTGGCTTTCCCTCTTTGCTGATCAGAGGCGCTGCTCTTAACTGAGCGGAGTCGATGGTCGGCGACTTTACTGTGAACAAATTAGAGTGTTTAAAGCAGGCATCTTTGCCTTGAATACATTAGCATGGAATAATAGAATAGGGCCGAAGCACTATTCTGTTGGTTTGAGCCGCTTCCGGCAATGATTAATAGAAATAGTTGGGGTAATTCATATTTGGTTGTCAGAGGTGAAATTCTTGGATTGACTAAAGATGAACCGCAGCGAAAGCGTTTTACAAGGACGTTTTCA" 0 0 73 29 0 2 79 0 0 0 0 0 0 0 0 0 69 0 0 92 4 0 85 0 0 18 0 31 0 0 161 0 0 69 0 142 40 55 109 6 0 0 0 0 106 107 0 0 0 0 0 0 22 0 0 0 0 0 0 0 0 0 0 0 0 0 0 0 0 0 0 0 0 0 0 0 0 0 0 0 0 0 0 0 0 0 0 174 0 12 0 19 0 0 26 0 0 0 33 0 153 573 0 0 163 0 0 0 20 0 0 74 17 0 18 0 0 3 0 0 0 0 0 0 0 36 0 0 111 0 0 0 0 0 0 0 0 0 0 0 0 0 0 0 0 0 0 0 0 0 0 0 0 0 0 0 0 0 0 0 0
"AGCTCCAAGAGCATATATTAAAGTTGTTGCAGTTAAAAAGCTCGTAGTTGGATTTCTGGTTTAATGCACCTGGCCCGCGGCCACTAGGTTGTGAGTGCCGGCGCGCGTTTACCATCCTTCTAGAAAACGATTCTGCCATTCACTTGGTTGGGATCGCGATCTAGATCTTTTACTTTGAAAAAATTAGAGTGTTTAAAGCAGGCTTTTGCTATGAATACATTAGCATGGAATAATAATCTAGGACTTCGGTTCTATTTTGTTGGTTTCTATAACTGAAGTAATGATTGATAGGGATAGTTGGGGGTGCTAGTATTGGCCGGCCAGAGGTGAAATTCTTGGATTCGGTCAAGACTAACTTATGCGAAAGCATTCACCAAGGATGTCTTCT" 0 0 0 0 0 0 0 0 0 0 0 0 0 0 0 0 0 0 0 0 0 0 0 89 0 0 0 0 0 0 0 0 0 0 0 0 0 0 0 0 0 0 0 0 0 0 0 0 0 0 0 0 0 0 597 0 0 0 0 0 0 0 0 0 0 0 0 0 0 0 0 0 0 0 0 0 0 0 385 0 0 0 0 0 0 0 125 0 0 0 0 0 0 0 0 0 0 0 0 0 0 912 0 0 0 0 0 0 0 0 0 0 0 0 0 0 0 0 0 0 0 125 0 0 0 0 0 0 0 0 0 0 0 0 0 0 0 0 0 0 0 0 0 0 0 0 0 0 0 0 0 0 0 0 0 0 0 0 0 0 0
"AGCTCCAGTAGCGTATATTAAAGTTGTTGCAGTTAAAAAGCTCGTAGTTGGATTTCTGGTTTGATATGCCTGGCCCGCCACGGTTACGTGTGTGAGTGCCGGTGCGTGTCTGCCATCCTTCTGGAAAACGTGTCTACCCTTCACTGGGCCGGATACGCGATCCAGATCATTTACTTTGAAAAAATTAGAGTGTTTAAAGCAGGCTTTTTGCTATGAATACATTAGCATGGAATAATAATTTAGGACTTTGGCCCTATTTTGTTGGTTTCTAGAGCTGAAGTAATGATTGATAGGGATAGTTGGGGGTGCTCGAATTCAGCGGCCAGAGGTGAAATTCTTGGATTCGCTGAAGACGAACTCATGCGAAAGCATTCACCAAGGATGTCTTCT" 23 39 0 28 0 16 0 0 197 0 45 7 0 0 0 0 0 0 0 0 18 96 14 0 0 0 0 0 0 0 0 0 0 16 0 0 0 0 0 0 0 0 0 0 0 0 96 0 239 46 0 0 0 0 49 0 0 0 0 0 0 0 0 0 0 10 0 0 0 64 0 0 0 0 0 0 12 0 0 0 0 11 0 10 0 0 0 63 0 252 0 0 0 0 0 0 26 0 79 0 0 0 0 0 16 99 15 0 17 0 0 51 0 15 0 0 0 18 54 91 4 67 2 49 120 0 0 31 0 0 16 0 11 15 21 10 0 0 0 0 0 0 0 11 32 0 68 0 0 0 0 0 20 0 0 232 0 0 0 21 0
"AGCTCCAATAGCGTATATTAAAGTTGTTGCAGTTAAAACGCTCGTAGTTGAAGTTGTGGTAGTAATAATGGGTCATCTTTAACGAGAATGCACCTATTATTACTACCATTATTCCGATATATGCGGGGTAACCTGCATATTCGGGACTGTTACTTTGAGAAAATTAGAGTGTTTCAAGCAGGCGTAATGCTTTGAATACTCCAGCATGGAATGACAACAAAGGACTCACCTCCTTCTTGTTGGTTAAAGGAGTTGAGTAATGATTAAGAGGAACAGTCGGGGGTATTCGTATTCAGTCGTTAGAGGTGAAATTCTTAGATTGACTGAAGACGAACTACTGCGAAGGCATCTACCATGGATGTTTTCA" 0 0 0 0 0 0 0 0 0 0 43 0 0 0 0 0 0 29 0 0 119 19 0 0 0 0 0 0 670 0 0 0 0 0 0 0 0 0 0 0 0 102 0 0 0 0 0 0 0 17 0 7 0 0 0 176 0 0 0 0 0 0 0 0 0 0 0 0 0 85 0 0 38 0 0 0 0 0 0 0 0 0 0 79 0 0 0 0 0 0 0 0 0 0 0 0 13 0 0 0 210 0 26 0 0 0 0 0 29 13 0 0 0 0 0 0 0 21 668 0 0 0 0 0 0 0 0 0 45 0 0 0 0 0 0 254 0 0 0 0 0 0 0 0 0 0 0 0 0 0 0 0 0 0 0 0 0 0 0 0 0
"AGCTCCAATAGCGTATATTTAAGTTGTTGCAGTTAAAAAGCTCGTAGTTGGATTTCGGATGGGTGCCGTCGGTCCGCCGTTTCGGTGTGCACTGACGGCGCCCATCTTGCTGCCGGGGACGGGCTCCTGGGCTTAACTGTCCGGGACTCGGAGTCGGCGAGGTTACTTTGAGTAAATTAGAGTGTTCAAAGCAGGCCTACGCTCTGAATACATTAGCATGGAATAACACGATAGGACTCTGGCCTATCTTGTTGGTCTGTAGGACCGGAGTAATGATTAAGAGGGACAGTCGGGGGCATTCATATTTCATTGTCAGAGGTGAAATTCTTGGATTTATGAAAGATGAACCGCTGCGAAAGCTTTTGCCAAGGATGTTTTCA" 0 533 51 0 0 0 45 0 0 0 0 0 0 0 0 0 0 0 35 0 132 0 73 0 0 0 12 0 0 0 44 0 4 0 0 180 0 76 75 0 0 0 0 45 0 0 0 0 0 0 0 0 30 0 0 0 0 0 8 0 0 0 0 0 0 0 0 0 0 0 0 0 0 0 0 0 0 0 0 45 0 0 0 0 0 0 0 57 0 0 0 12 12 16 0 0 0 0 0 0 0 429 103 0 24 0 7 0 0 0 0 0 0 0 0 0 0 0 0 13 0 0 0 47 0 114 0 15 0 0 12 0 0 0 0 0 0 0 0 0 0 0 0 0 0 0 0 0 0 0 0 0 0 0 0 0 0 0 0 0 0
"AGCTCCAATAGCGTATATTAAAGTTGTTGCAGTTAAAAAGCTCGTAGTTGGATTTCTGGGAGGGTGTCAATGTCCGCTTGTTAGCGTGCGCAGCGACGCCCTTCCATCCTTCTGTTAACGTTTCTTGGTATTCATTTACTGGTTTCGGGCTCAGATATTTTACCTTGAGAAAATTAGAGTGTTTCAGGCAGGCTTGCGCCGGAATACATTAGCATGGAATAATAGAATAGGACTTTAGTCTCCTTTGTTGGTTTGAGGGACCGAAGTAATGATTAATAGGGATAGTTGGGGGCATTAGTATTTAATTGTCAGAGGTGAAATTCTCGGATTTGTTAAAGACTAACTTATGCGAAAGCATTTGCCAAGGATGTTTTCA" 0 0 0 0 0 34 0 0 0 0 0 146 0 25 0 0 0 0 0 0 0 0 0 0 0 0 0 0 0 0 0 0 0 0 0 0 0 0 0 0 0 0 0 0 0 0 0 0 0 42 0 0 0 0 0 0 0 0 0 0 0 0 0 0 0 0 0 0 240 0 0 0 26 0 136 0 0 0 0 0 0 0 0 57 0 0 0 0 0 0 0 0 0 0 0 0 0 0 0 0 0 0 0 0 0 0 0 0 0 0 0 0 0 18 0 0 0 0 0 0 0 0 121 0 14 219 0 0 0 84 22 0 40 50 242 113 0 0 0 0 0 0 0 0 0 0 0 0 0 0 0 0 0 0 0 80 0 16 0 0 0
"AGCTCTAATAGCGTATATTAAAGTTGTTGCAGTTGAAACGCTCGTAGTTGAACCTTAGTAAAACTTTTCAATGTTGCTATTGGTAATGTTGAAGGTTTCTTGTTTAACCAATTTTGTTTTCAAAATTGATTAAAAGTGTTACTGTAAGAAAATTAGAGTGTTTCAAGCAGGCGTATAGTTTTGAATACTTTATTATGGAATAATGATATAATTTGATTTCTCTCAAGTTGATTCTTGGAAAATCAATTAGTGATTGAAAGAGGCAGTCGGGGGCATTCGTATTTGGTAGTTAGAGGTGAAATTCTTAGATTTATCAAAGACGTACTATTGCGAAAGCATTTGCCAAGGATGTTCTCA" 0 0 0 0 0 0 0 0 0 0 0 0 0 0 0 0 0 0 0 0 0 0 0 0 0 0 0 0 0 36 0 0 0 0 0 0 0 0 0 0 0 0 0 0 0 0 0 0 0 0 0 0 0 0 0 0 0 0 0 0 0 0 0 0 0 0 0 0 0 0 0 0 0 0 0 0 0 0 0 0 0 0 0 0 0 0 0 0 0 0 0 0 0 0 0 0 0 0 0 0 0 0 0 0 0 0 0 43 0 0 0 0 0 0 0 0 0 0 433 0 0 0 0 0 0 0 3 0 0 0 0 0 0 0 0 0 0 0 20 14 0 4 7 0 0 0 0 0 22 12 0 0 0 11 2019 0 0 0 0 0 0
"AGCTCCAATAGCGTATATTTAAGTTGTTGCAGTTAAAAAGCTCGTAGTTGGATTTCGGGTGGGTTCTGTCGGTCCGCCTCTGGTGTGCACTGATGGAGCCTTCCTTTCTGCCGGGGACGGGTTCCTGGGCCTCACGGTTTGGGACTCGGAGTCGGCGAGGTTACTTTGAGTAAATTAGAGTGTTCAAAGCAAGCCTACGCTCTGAATACATTAGCATGGAATAACGCGATAGGACTCTGGCCTATCTTGTTGGTCTGTAGGACTGGAGTAATGATTAAGAGGGACAGTCGGGGGCATTCGTATTTCATTGTCAGAGGTGAAATTCTTGGATTTATGAAAGACGAACTTCTGCGAAAGCATTTGCCAAGGATGTTTTCA" 0 183 0 0 0 0 0 0 0 0 0 0 0 0 0 0 0 55 0 0 0 0 0 0 0 0 0 0 0 0 0 0 0 0 0 0 0 0 0 0 0 0 0 0 0 0 0 0 0 0 0 0 0 0 0 0 0 0 0 0 0 0 0 12 0 0 0 0 0 0 0 0 0 0 0 0 0 0 0 0 0 131 0 0 0 0 0 0 0 0 0 0 0 0 0 0 0 0 0 0 0 0 0 0 0 0 0 0 0 0 0 0 0 0 0 0 0 0 0 0 0 0 0 0 0 0 0 0 0 0 0 0 0 0 0 0 0 0 0 0 0 0 0 0 0 0 0 0 0 0 0 0 0 0 0 0 0 0 0 0 0
"AGCTCCAATAGCGTATATTAAAGTTGTTGCAGTTAAAAAGCTCGTAGTTGAAATTCTGCAAGTCAGTGCAGGTCATCCAATCGGATTGTACTTTGCTTTGACTGGCATTGATCTGATTCATTCAGCAGGCAACTGTTTTATGTTCAGATTCGTTACTTTGAGAAAATTAGAGTGTTTCGAGCAGGCGTGATGCCTTGAATACTTCAGCATGGAAAAACAAGTAAGGACTCTAGTTCTTCTTGTTGGTTTAAGAGCTTGAGTAATGATTAAGAGGAACAGTTGGGGGCATTCGTATTTGGTAGTCAGAGGTGAAATTCTTAGATTTACCAAAGACGAACTACTGCGAAAGCATCTGTCAAGGATGTTTTCA" 0 0 0 0 0 0 0 0 110 0 0 0 0 0 0 0 0 0 34 0 0 0 0 0 0 0 0 0 0 0 0 0 0 0 0 0 0 0 0 0 0 0 0 0 0 0 1407 0 0 0 0 0 37 0 0 0 0 0 0 0 0 11 0 3 0 0 0 0 0 0 0 0 0 0 0 0 0 0 0 0 0 0 0 0 0 0 0 0 0 0 0 7 0 0 0 0 0 0 0 0 0 0 0 0 0 0 0 0 0 0 0 0 0 0 0 0 0 0 30 0 419 0 189 0 0 0 0 0 0 0 0 4 0 0 0 0 0 0 0 0 0 0 0 0 0 0 0 0 0 0 0 0 0 0 22 0 0 0 0 0 0
"AGCTCCAATAGCGTATATTCAAGTTGTTGCAGTTAAAAAGCTCGTAGTTGGATTTCTGGTACGGTGCGCCTGACCCACTGTCGAAAGGCGTGTGAAGTGTCGGAGTGCGTCTGCCATCCTTCTAGGAATCTTGTCGCACTTCACTGTGTGGCAAGTGAACTAGATCTTTTACTTTGAAAAAATTAGAGTGTTTAAAGCAGGCTAGCGCCTTGAATACATTAGCATGGAATAATAATTTAGGACTTTGTTCCTATTTTGTTGGTTTTAAGGAATAAAGTAATGATTGATAGGGATAGTTGGGGGTGCTAGTATTAATCGGCCAGAGGTGAAATTCTTGGATTCGATTAAGACTAACTTATGCGAAAGCATTCACCAAGGATGTCTTCT" 10 0 0 0 0 25 0 0 6 0 0 12 0 0 0 0 111 79 0 0 42 3 0 0 0 0 0 0 45 70 0 0 34 0 0 23 0 0 4 0 0 8 0 0 0 0 11 13 162 0 0 0 0 0 0 24 0 0 0 0 10 0 12 0 0 0 0 11 350 0 0 0 0 6 15 0 0 0 0 0 0 0 0 0 0 0 0 0 0 282 0 0 0 0 0 0 110 53 0 13 12 0 7 0 10 39 0 0 0 0 0 14 0 0 0 0 0 58 33 45 7 25 61 0 0 339 0 6 21 0 0 5 62 0 0 0 17 0 0 9 0 0 0 0 4 53 0 0 0 0 0 0 0 0 16 135 0 0 11 0 0
"AGCTCCAAGAGCATATATTAAAGTTGTTGCAGTTAAAAAGCTCGTAGTTGGATTTCTGGTTTAATGCACCTGGCCCGCGGCCATTAGGCTTGTGAGTGCCGGCGCGCGTTTACCATCCTTCTAGAAAACGATTCTGCCATTCACTTGGTTGGGATCGCGATCTAGATCATTTACTTTGAAAAAATTAGAGTGTTTAAAGCAGGCTTTTGCTATGAATACATTAGCATGGAATAATAATCTAGGACTTCGGTTCTATTTTGTTGGTTTCTATAACTGAAGTAATGATTGATAGGGATAGTTGGGGGTGCTAGTATTGGCCGGCCAGAGGTGAAATTCTTGGATTCGGTCAAGACTAACTTATGCGAAAGCATTCACCAAGGATGTCTTCT" 0 0 0 0 0 45 26 0 103 0 0 17 0 0 25 0 156 0 0 0 0 0 19 0 0 0 0 0 15 0 0 0 0 0 0 0 0 43 0 0 0 0 0 0 45 0 0 61 447 115 0 0 0 0 0 0 0 126 0 0 0 0 0 0 0 0 0 0 0 0 0 0 0 0 0 36 0 0 0 0 0 0 0 29 0 0 0 0 0 0 0 0 0 0 0 0 0 14 0 0 0 0 93 0 0 0 0 0 0 0 0 38 27 0 0 0 0 22 119 0 40 0 0 107 33 336 0 234 0 0 0 0 0 0 0 0 22 0 47 21 0 0 86 101 47 0 0 0 0 0 0 0 0 0 0 0 35 0 0 0 0
"AGCTCCAATAGGATATATCAAAGTTGTTGCAGTTGAAAAGCTCGTAGTCGTATTTGTGGTGGGTAGAAGCTTGGTGTTTGCTGGTGGGCGCGAAAGCGCTCGCTGCTGCCGGCCGCCTGCCATTTTGTGGACAAAAGACCGGGCGCCGCGCGGGCAGCAATGCTCGCGTTGCTCGGTCTCCACTCCGTCACTGAGAGCAAATTGGAGTGCTCAAAGCAGGCTTTACAGCTTTGAACATCTTAGCTTGGAATGACAAAGTACGACCTTTGGTTCACTTTGTTGGTTATGAACTTGAAGGTAATGATAAATAGGAACAGTTGCGGGGACACTCGTACTGGAAAGTCAGAGGTGAAATTCTTGGATTTTTCCACGACGAACGACTGCGAAGGCATCTGTCCAGGATGTTTTCA" 0 0 0 0 0 0 0 0 0 0 0 0 0 0 0 0 0 0 16 0 68 0 0 0 0 0 9 0 0 0 0 0 0 0 0 0 0 20 0 0 37 0 0 4 0 9 34 99 43 0 0 32 0 507 0 0 0 6 97 0 26 21 9 0 247 6 0 12 0 0 0 0 0 0 0 0 0 0 0 0 0 0 0 0 0 0 0 0 0 0 0 0 0 0 0 0 0 0 121 0 9 0 0 0 0 0 0 0 0 0 0 0 0 0 0 0 0 0 0 0 0 0 0 0 0 0 0 0 0 0 0 0 0 0 0 0 51 3 0 0 0 0 0 97 0 0 0 0 0 0 0 0 0 0 0 0 0 0 0 0 0
"AGCTCCAATAGTGTATATTAAAGTTGCTGCAGTTAAAAAGCTCGTAGTTGGATTTCGGTTAATAAGAAATTTACGGTCCACTTCTAAAGTGTGAACTAAAAATCTTATTTCCTTCCTTTTAGATTTACTCCTTTTATTATTCGTAATATTAGGATCAAAGTAATCTAAATCTTTTACTGTGAAGAAATTAGAGTGTTCAAAGCAGGCGTAACCTAGCCTTTGAATATATTAGCATGGGATAATGAAATAGGACTTAAGTTCTACTTTCGTTGGTTTCTAGGGCTTAAGTAATGATTAATAGGGATAGTTGGGGTCACTAGTATTTAATTGTCAGAGGTGAAATTCTAAGATTTATTAAAGACTAACTACTGCGAAAGCATTTGACAAGGATGTTTTCA" 0 0 0 29 0 6 0 0 102 0 0 23 0 10 0 0 30 0 44 9 0 162 0 0 67 0 0 128 0 0 0 49 43 0 0 13 0 0 75 0 0 19 0 0 0 0 0 0 16 0 0 0 98 0 0 0 0 0 0 0 0 0 0 0 0 0 0 0 13 18 9 0 0 0 26 0 13 0 7 0 0 0 10 0 0 0 260 0 0 0 0 20 0 0 0 0 63 0 0 0 0 0 0 0 0 0 78 0 0 0 0 32 0 7 96 0 0 118 0 118 63 201 0 42 11 57 0 7 0 0 10 0 0 0 0 0 0 16 0 0 0 0 0 0 0 0 22 0 0 0 0 0 0 0 15 8 0 0 0 0 0
"AGCTCCAATAGCGTATATTAAAGTTGTTGCAGTTAAAAAGCTCGTAGTCGAATTTGTGGGCGGTGGTATTATGGCTTCGGTTATAATACGCCTGTCCATCCGTCAGGGAATTTCATTCGTCCTTTACTGGACGGTGAATGGAACTGACATTTTACTTTGAAAAAATTAGAGTGTTTCAGGCAGGCAATCGCTGGAATACATTAGCATGGAATAATGGAATAGGACTTTAGTCCATTTTATTGGTTATTGGTCTGAAGTAATGATTAATAGGGACAGTTGGGGGCATTAGTATTTAATTGTCAGAGGTGAAATTCTTGGATTTATTAAAGACTAACTAATGCGAAAGCATTTGCCAAGGATGTTTTCA" 0 0 0 0 0 0 0 0 0 0 0 0 0 0 4 0 0 0 0 0 0 0 0 0 0 0 0 0 0 0 0 0 0 0 0 0 8 0 0 0 0 0 0 0 0 0 0 0 0 0 0 0 0 0 0 0 0 0 0 0 0 0 0 0 0 0 0 0 0 0 0 0 0 0 0 0 0 0 0 5 0 0 0 0 0 0 0 0 0 0 0 0 0 0 0 0 0 0 0 0 0 0 0 0 0 0 0 0 0 4 0 0 0 0 0 0 0 0 0 0 0 0 0 0 0 0 0 0 0 0 0 0 0 0 0 0 0 0 0 0 3 0 0 0 0 0 0 0 0 0 0 0 0 0 0 0 0 0 0 17 53
"AGCTCCAATAGCGTATATTAAAGTTGTTGCAGTTAAAAAGCTCGTAGTTGGACTTCTGGGAGGATGCCAATGTCCGCTCGTTAGCGTGTGCAGCGGCGTCCTTCCATCCTTCTGTTAACGTTTCTTGGTATTCACTTACTGGTTTCGGGCTCAGATATTTTACCTTGAGAAAATTAGAGTGTTTCAGGCAGGCTTGCGCCGGAATACATTAGCATGGAATAATAGAATAGGACTTTAGTCTCCTTTGTTGGTTTGAGGGACTGAAGTAATGATTAATAGGGATAGTTGGGGGCATTAGTATTTAATTGTCAGAGGTGAAATTCTCGGATTTGTTAAAGACTAACTTATGCGAAAGCATTTGCCAAGGATGTTTTCA" 0 0 0 0 0 0 0 0 0 0 0 15 0 0 0 0 0 0 0 0 98 27 31 0 0 204 19 25 0 0 34 0 43 0 0 0 0 0 0 0 0 0 0 0 0 0 0 0 22 0 0 0 182 0 0 0 0 0 0 0 0 0 0 0 0 0 0 0 0 0 0 0 0 0 0 0 0 0 0 0 0 0 0 0 0 0 0 0 309 0 0 0 520 0 0 0 0 0 0 0 0 270 0 0 14 0 0 0 31 0 0 0 20 0 72 0 0 0 0 0 0 0 0 0 28 0 0 102 0 0 0 0 0 0 0 0 0 0 0 0 0 0 0 0 0 0 0 0 0 0 0 0 0 0 0 35 0 0 0 0 0
"AGCTCCAATAGCGTATATTTAAGTTGTTGCAGTTAAAAAGCTCGTAGTTGGATTTCGGGTGGGTGTCGCCGGTCTGCCTCTGGTATGTACTGGCGCTGCTCACCTTTCTGCCGGGGACGGGCTCCTGGGCTTAACTGTCTGGGACTCGGAGTCGGCGTTGTTACTTTGAGTAAATTAGAGTGTTCAAAGCAAGCCTTCGCTCTGAATACATTAGCATGGAATAACACGATAGGACTCTGGCCTATCTTGTTGGTCTGTAGGACCGGAGTAATGATTAAGAGGGACAGTCGGGGGCATTCGTATTTCATTGTCAGAGGTGAAATTCTTGGATTTATGAAAGACGAACTTCTGCGAAAGCATTTGCCAAGGATGTTTTCA" 0 0 98 0 0 0 46 0 0 0 0 0 0 0 0 0 15 0 0 0 0 0 12 0 5 9 37 64 0 0 155 27 129 0 0 198 0 305 231 0 0 0 0 5 31 0 0 0 0 0 0 0 36 0 0 0 0 0 0 0 0 0 0 0 0 0 0 0 0 0 0 0 0 0 0 0 0 0 0 0 0 0 0 0 0 0 0 0 0 0 0 0 0 0 0 0 0 0 0 0 159 804 0 0 49 0 0 0 0 0 0 0 22 0 0 0 0 0 0 0 0 0 0 0 0 0 0 0 0 0 0 0 0 0 0 0 0 0 0 0 0 0 0 0 0 0 0 0 0 0 0 0 0 0 0 0 0 0 0 0 0
"AGCTCCAATAGCGTATATTAAAGTTGCTGCAGTTAAAAAGCTCGTAGTTGGATTTCTGGCTTGATACATTTTGCCGGCCACGGTTTCGTGTGTTAGTGCTTTATGTTCTGGCCATCCTTCCAATCGCTGCTCACTTTTCTTCATTGATTGGTGAGTGGTATTGGATCTTTTACTTTGAAAAAATTAGAGTGTTTCAAGCAGGCTTTATGCTATGAATACATTAGCATGGAATAATAATTTAGGACTTCGGTTCTATTTTGTTGGTTTCTAGGACTGAAGTAATGATTGATAGGGATAGTTGGGGGTGCTAGTATTCAGCGGCCAGAGGTGAAATTCTCGGATTCGCTGAAGACTAACTTATGCGAAAGCATTCACCAAGGATGTCTTCT" 0 0 52 0 0 24 0 13 0 0 0 0 0 39 0 0 78 13 19 0 0 33 13 0 0 0 0 0 48 0 133 0 0 48 0 143 65 0 93 0 0 0 0 0 68 0 26 0 0 0 0 0 51 0 0 0 0 0 0 0 0 0 0 0 0 0 0 0 0 125 0 22 12 0 0 0 27 0 0 0 0 0 0 0 0 19 0 0 0 0 0 0 0 106 0 0 0 0 57 0 0 0 84 0 24 0 0 0 23 0 0 0 0 0 0 0 0 64 16 0 45 0 0 0 53 216 0 30 0 0 0 0 0 0 0 0 24 0 0 50 0 50 0 20 35 0 0 0 0 0 0 0 0 0 0 0 0 0 0 0 0
"AGCTCCAATAGCATATATTAAAGTTGTTGCAGTTAAAAAGCTCGTAGTTGGATTTCTGGGAGGGTGCCAATGTCCGGTAATACCGTGTGCAGCGGTGCCCTTCCATCCTTCTGTTAACGTTTCTTGGTATTAACTTACTGGTTGCGGGCTCAGATATTTTACCTTGAGAAAATTAGAGTGTTTCAGGCAGGCTTGCGCCCGAATACATTAGCATGGAATAATAGAATAGGACTTTGGTCTCCTTTGTTGGTTTGAGGGACTGGAGTAATGATTAATAGGGACAGTTGGGGGCATTAGTATTTAATTGTCAGAGGTGAAATTCTCGGATTTGTTAAAGACTAACTTATGCGAAAGCATTTGCCAAGGATGTTTTCA" 33 0 0 0 0 0 0 0 0 0 0 0 0 0 0 0 0 0 0 0 10 0 0 0 0 0 0 0 0 0 0 0 0 0 0 0 0 0 0 196 116 0 0 0 0 35 12 15 0 0 0 49 0 0 0 0 0 152 124 0 0 0 103 13 1150 0 0 0 0 0 0 0 0 0 0 0 0 0 0 0 0 85 0 0 0 0 0 0 0 0 0 0 0 0 0 0 0 0 0 0 0 0 0 0 0 0 0 0 0 0 0 0 0 0 0 0 0 0 0 0 0 0 0 0 0 0 0 0 0 0 0 0 0 6 0 0 52 0 0 25 0 0 0 0 0 0 0 0 0 0 56 0 0 0 0 0 0 0 0 0 0
"AGCTCCAAGAGTGTATATTAAAGTTGTTGCGGTTAAAAAGCTCGTAGTTGGACTTTGGGTAGGAGTGCGGGGTCCCCGGCGGCCAACGCCGTCGGGATTCGGGCCGAGCATTTCCCTCCCCGTCGCTCGGAACGTCAAACGGCGGCGATCTTTCGCCGTCGGTTCCGTAGGTTTTACTTTGAATAAATTAGGGTGTTCAAAGCAGGCGAATCGCCTTGAATACATTAGCATGGGATAATGAAAGATGACCTTCGGTCTATACTTTATTGGTTTCCAAGGCCGAGGTAATGATTGATAGGGACGGTCGGGGTCGCTCGTATTCAGTGGTCAGAGGTGAAATTCTAGGACCCACCGAGGACGAACAAATGCGAAGGCATTCGACAAGGATGTTTTCA" 0 0 0 0 0 0 0 0 0 0 0 0 0 0 0 0 0 0 0 0 0 0 0 0 0 0 0 0 0 0 0 0 0 0 0 0 0 0 0 0 0 0 0 0 0 12 2157 8 0 4 0 21 6 0 0 0 0 0 0 0 0 0 4 0 172 0 0 4 0 56 0 0 0 0 0 0 0 0 0 0 0 0 0 0 0 0 0 0 0 0 0 0 0 0 0 0 0 0 0 0 0 0 0 0 0 0 0 0 0 0 0 0 0 0 0 0 0 0 0 0 0 0 0 0 0 0 0 0 0 0 0 0 0 0 0 0 6 0 0 0 0 0 0 0 0 0 0 0 0 0 0 0 0 0 31 0 0 0 0 0 0
"AGCTCCAATAGCGTATATTAAAATTGTTGCAGTTAAAAAGCTCGTAGTTGGATTTCTGGTACGGCGCACTTGGCCCGTCGCGGTTACGCGTATGTGTGCCGGTGTGCGCCTGCCATCCATCTGGAGAACGCCGTCGCCCTTCACTGGGTGGGCGGTGGTATCCAGATCTTTTACTTTGAAAAAATTAGAGTGTTTAAAGCAGGCTTGTGCTATGAATACATTAGCATGGAATAATAATTTAGGACTTTGGTCTTATTTTGTTGGTTTCTAGGACTAAAGTAATGATTGATAGGGACAGTTGGGGGTGCTAGTATTCAGCGGCCAGAGGTGAAATTCTTGGATTCGCTGAAGACTAACTTATGCGAAAGCATTCACCAAGGATGTCTTCT" 0 0 55 0 0 0 0 0 0 0 0 0 0 0 0 0 0 0 0 0 0 0 46 25 0 0 0 0 55 0 91 29 0 0 0 196 0 0 0 0 0 0 409 0 37 0 0 0 309 54 0 0 0 0 0 0 0 0 0 0 0 0 0 0 0 0 0 0 0 0 0 13 0 0 0 0 0 0 0 0 0 0 0 0 0 40 0 0 0 0 0 0 0 0 0 0 0 0 0 0 0 150 0 0 0 0 0 0 67 0 0 0 0 0 99 0 0 171 0 0 0 0 0 0 0 99 0 72 0 0 0 0 0 41 0 0 0 0 31 0 0 0 0 0 0 0 0 0 0 0 0 0 0 0 0 83 0 0 0 0 0
"AGCTCCAATAGCGTATATTAAAGTTGTTGCAGTTAAAAAGCTCGTAGTTGAACTTGAAAGTTTCCTGGTTGGGATTGGCTTGGGTGTCCAGATTCTGTCTGGGTACTATTCCAAACAAGTCAAGTTTCCCATTTTACCAGGGGCTTCAAACCTTGTCTGAGGAGCTTGGATGCACTTTACTGTTGTGTCCTTGCAAGTCAGAACATTTTACCTTGAAAAAATTAGAGTGTTCAAAGCAGGCTCATCGAGCTTGAATACATTAGCATGGGATAATAGAATAGGACTTTTGGTTCTATTTTGTTGGTTTTTGAGAACCAGAGTAATGATGAATAGGAACAGTTGGGGGCATTCATATTCAATCGCTAGAGGTGAAATTCTTAGATTGATTGACGATGAACTACTGCGAAAGCATTTGCCAAGGATGTTTCCA" 0 0 0 19 0 0 0 0 69 0 0 0 0 0 0 0 0 0 0 0 0 0 24 0 0 0 0 0 12 0 0 0 0 193 0 0 0 0 0 0 0 0 0 0 0 0 0 0 0 0 0 0 0 0 0 0 0 0 0 0 0 0 0 0 0 0 0 0 0 0 0 0 0 0 0 480 0 0 0 0 0 0 0 0 0 0 0 0 0 0 0 0 0 0 0 0 0 0 0 0 0 0 0 0 0 0 77 0 0 0 0 44 0 0 0 0 0 101 219 0 0 0 0 0 240 702 23 0 0 30 127 0 0 0 0 25 0 0 0 0 0 0 0 0 0 0 0 0 0 0 0 0 0 0 0 0 0 0 0 0 0
"AGCTCCAAGAGCATATATTAAAGTTGTTGCAGTTAAAAAGCTCGTAGTTGGACTTCTGGTTTAATGCACCTGGCCCGCGGTCTTTTAGACCTGTGAGTGCCGGCGCGCGTTTACCATCCTTCTAGGAAACAAGTCTTCCCTTAACTGGGCCGGATTTGGGATCTAGATCATTTACTTTGAAAAAATTAGAGTGTTTAAAGCAGGCTTATGCTATGAATACATTAGCATGGAATAATAATCTAGGACTTCGGTTCTATTTTGTTGGTTTCTATAACTGAAGTAATGATTGATAGGGATAGTTGGGGGTGCTAGTATTGGCCGGTCAGAGGTGAAATTCTTGGATTCGGTCAAGACTAACTTATGCGAAAGCATTCACCAAGGATGTCTTCT" 36 936 29 0 0 0 0 0 0 0 0 0 0 0 0 0 0 0 0 18 45 0 0 0 0 0 0 0 0 0 0 0 24 0 0 195 0 0 0 0 136 0 0 18 0 633 128 0 0 0 0 0 0 34 0 0 0 0 23 0 0 0 0 45 72 0 0 0 0 0 0 0 0 0 0 0 0 0 0 0 0 0 0 0 0 0 0 0 0 0 0 0 0 0 0 0 0 0 0 0 0 0 0 0 0 0 0 0 0 0 0 0 15 0 0 0 0 0 0 0 0 0 0 0 0 0 0 0 0 0 0 0 0 0 0 0 0 0 33 0 0 0 0 0 0 0 0 0 0 0 0 0 0 0 0 0 0 0 0 0 0
"AGCTCCAAGAGCATATATTAAAGTTGTTGCAGTTAAAAAGCTCGTAGTTGGATTTCTGGTTTAATGCACCTGGCCCGCGGCCATTAGGCTTGTGAGTGCCGGCGCGCGTTTACCATCCTTCTAGAAAACGATTCTGCCATTCACTTGGTTGGGATCGCGATCTAGATCTTTTACTTTGAAAAAATTAGAGTGTTTAAAGCAGGCTTTTGCTATGAATACATTAGCATGGAATAATAATCTAGGACTTCGGTTCTATTTTGTTGGTTTCTATAACTGAAGTAATGATTGATAGGGACAGTTGGGGGTGCTAGTATTGGCCGGCCAGAGGTGAAATTCTTGGATTCGGTCAAGACTAACTTATGCGAAAGCATTCACCAAGGATGTCTTCT" 0 1 0 0 0 0 0 0 57 0 0 0 0 0 0 0 0 0 0 121 0 0 0 0 0 0 0 0 0 0 0 0 0 0 0 0 0 0 0 0 0 0 304 0 0 0 0 0 9 0 0 151 66 0 40 0 0 0 0 0 96 0 0 0 0 0 0 0 0 0 0 0 0 0 0 0 0 0 0 0 0 0 0 0 0 63 0 348 846 0 0 0 0 0 0 0 0 0 0 0 267 0 43 82 23 0 0 0 0 0 0 0 0 0 0 0 0 0 0 0 0 63 0 86 0 0 0 0 0 0 0 0 0 0 0 0 0 0 0 0 0 0 0 0 0 0 0 0 0 0 0 0 0 0 0 0 0 0 0 0 0
"AGCTCCAAGAGTGTATATTAAAGTTGTTGCGGTTAAAAAGCTCGTAGTTGAATTTCTGAAAATAATGATAAAAATGATTTAACCGTCGTAATTAAAATTGGGTTCATACTTGTTGTGCGGAAACGTATGACTAAATTACTTTGAAAAAATTAGAGTGTTCAAAGCAGGATTCACATCTGAATAATACAGCATGGGATAATAAAATATGACATTAGCAAAAATTTGTTGGTTTCTTGGGCTAATGTAATGATTAAAAGGGACAGTTGGAGTAATTTATATTGGTTGGGGAGGGGTGAAATCCTATGATCCTTCCAAGATAAACTAGTGCGAAAGCATTTTACTAGGATGTTTTCA" 4 0 0 10 0 0 0 11 73 0 0 34 0 85 0 0 57 0 0 0 15 35 55 0 0 0 0 7 63 0 0 0 0 53 4 0 0 27 53 0 0 0 0 0 17 0 0 0 83 90 0 0 0 0 0 0 0 0 0 0 0 0 0 0 0 0 0 0 0 0 0 0 0 0 12 0 0 0 0 0 0 0 0 32 0 0 0 0 0 198 0 40 0 0 0 0 0 0 9 0 0 36 61 0 0 0 34 0 0 0 0 0 31 31 21 0 0 64 21 48 0 0 8 55 235 423 0 0 57 24 29 0 138 0 8 10 2 0 9 0 3 58 0 0 0 20 0 0 0 0 0 0 0 0 0 24 0 2 5 0 0
"AGCTCCAATAGCGTATATTAAAGTTGTTGCAGTTAAAAAGCTCGTAGTTGGATTTCTGGATTGAATATCCGGTCCGCGTACCTTTGGTGCGTGCGTACTATGGATGTTTGTTCCATTTTACTAGAAATGTTTTCTGCCATTAGGTTGGTGGGAGGCAATTTTCTAGTTCTTTTACTGTGAATAACTCAGCTTGCTCCAGAAAGGCGTTTGCCAAATTTTGAATGCATTAGCATGGAATAATAAGATAAGACTTTGGTGGTCTGTTTTGTTGGTTTACACACCAGAGTAATGATTAATAGGGACAGTTGGGGGTATCTATATTTCATTGTCAGAGGTGAAATTCTTGGATCAATGAAAGATAAACTAATGCGAAAGCATTTACCAAGGATGTTTTCT" 0 0 21 8 0 112 3 42 13 0 0 0 0 48 0 0 0 3 0 19 0 18 2 0 68 20 0 295 3 0 0 3 34 9 0 45 0 3 52 0 5 5 0 0 85 0 0 0 0 0 4 0 19 0 0 0 0 12 0 0 0 0 5 0 0 0 0 0 0 0 0 6 64 0 2 0 56 0 0 0 0 0 0 5 0 0 0 21 0 30 0 32 0 32 0 0 0 0 0 0 0 9 44 0 2 0 21 0 3 0 8 0 33 17 0 0 0 25 0 77 0 0 25 14 81 123 13 15 30 8 16 2 0 31 12 3 121 0 0 120 8 0 0 0 57 8 0 0 0 0 4 0 0 0 41 0 38 6 0 0 0
"AGCTCCAATAGCGTATATTAAAGTTGCTGCTGTTAAAAAGCTCGTAGTTGGATTTCTGATATAATATATCTGTCCCGCTGTGGTTACACATGTGAGTGACGGAATATATTTATCTGTTTTATGTTTTGTTGTTGTTGAGTGAAAGCTTAATAACAAACATACATATCTTTTACTTTGAACAAATTAGAGTGTTTCAAGCAGGCATTTATGCCTTGAATACATGAGCATGGAATAATCATCGAGGACTTTTAGTTCTATGTTGATTGGTTCTAGAACTATAGTAATGATGGATAGGGATAGTTGGGGGTGCTAGTATTCCAAGGCCAGAGGTGAAATTCTTGGATTCTTGGAAGACTCACTTAGGCGAAAGCATTCACCAAGGATGTCTTCA" 80 0 0 0 0 0 0 5 0 0 0 0 0 0 20 0 0 78 67 0 0 109 84 0 0 0 0 0 0 0 0 0 0 0 0 0 0 0 0 0 0 18 0 0 0 0 0 0 17 20 0 0 0 0 0 0 0 43 0 0 125 0 0 0 0 0 0 0 0 0 0 0 0 0 0 0 0 0 0 0 0 0 0 0 0 0 0 0 0 0 0 0 0 0 0 0 0 0 0 0 0 0 0 0 0 0 22 0 13 0 15 0 0 45 0 0 0 87 0 199 0 141 94 0 142 0 0 0 87 11 0 0 0 0 0 25 140 23 0 29 25 75 17 0 160 21 0 0 0 0 0 0 0 0 0 44 0 0 0 0 0
"AGCTCCAATAGCGTATATTAAAGTTGTTGCAGTTAAAAAGCTCGTAGTTGGATTTCTGGTTTGAGCGTCCGGTCGAGCTTGTCTCTGTACTATGGATGTTTGGGCCATTTTTTGTGAGGGGGCTTTTCTGCCATTGAGTTGGTGGTTGAGTCGACTTGCATCGTTTACTGTGAAAAAATTAGAGTGTTTAAAGCAGGCGTTTGCTCATTTGAATACATTAGCATGGAATAATAAGATACGACCTTGGTGGTCTATTTTGTTGGTTTGCACACCGAGGTAATGATTAATAGGGACAGTTGGGGGTATTCATATTTCAACGTCAGAGGTGAAATTCTTGGATCGTTGAAAGATGAGCTTAGGCGAAAGCATTTACCAAGGATGTTTTCA" 0 0 0 170 0 0 0 0 93 0 0 83 0 0 0 0 0 0 0 0 0 308 0 0 0 0 0 0 0 0 0 0 0 0 0 0 0 77 0 0 0 0 0 0 0 0 0 0 0 0 0 0 0 0 0 0 0 0 0 0 0 0 0 0 0 0 0 0 0 0 0 0 0 0 0 0 0 0 0 0 0 0 0 0 0 0 0 0 0 492 0 0 0 0 0 0 0 0 53 0 0 0 64 0 0 0 103 0 0 0 0 0 0 0 0 0 0 31 0 35 0 25 223 11 0 0 50 0 0 205 130 0 0 0 0 0 0 0 0 0 0 0 0 0 0 0 0 0 0 0 0 0 0 0 0 0 0 0 0 0 0
"AGCTCCAATAGCGTATATTAAAGTTGTTGCAGTTAAAAAGCTCGTAGTTGAATTTCTGGTACGGTGCGCCTGGCCCGCTGCCGCAAGGTACGCGAGTGTCGGTGTGCGTCTGCCATCTTTGTAGGGAAACTCCTCTTTACTGGGGAGTGGAACTACATCTTTTACTTTGAAAAAATTAGAGTGTTTAAAGCAGGCTTGCGCTATGAATACATTAGCATGGAATAATAATTTAGGACTTCGTTTCTATTTTGTTGGTTTCTAGGGATGAAGTAATGATTGATAGGGATAGTTGGGGGTGCTAGTATTCATCGGCCAGAGGTGAAATTCTTGGATTCGATGAAGACTAACTTATGCGAAAGCATTCACCAAGGATGTCTTCT" 0 50 32 0 0 0 0 0 0 0 0 0 0 0 0 0 0 0 0 33 0 21 19 33 31 0 0 41 0 13 91 0 6 0 0 65 0 10 60 56 0 10 899 35 84 0 0 0 0 0 0 0 0 0 0 0 0 0 0 0 0 0 0 0 10 0 0 0 0 25 0 0 0 0 0 0 0 0 0 0 0 31 0 0 0 0 0 0 0 0 0 0 0 0 0 0 0 0 0 0 0 0 0 0 0 0 10 0 0 0 0 0 0 0 0 0 0 51 0 0 82 0 0 0 0 0 0 0 0 0 6 0 0 0 0 0 0 0 0 0 0 0 0 0 0 0 0 0 0 0 0 43 6 0 0 0 0 0 0 0 0
"AGCTCCAAGAGCGTATCTTAAAGTTGTTGTGGTTAAAAAGCTCGTAGTTGATACTTGATAAATTTATCAAGAGTTTGAATCTTAAAGAGGAAAATGATTGAAAGTGTTTATGAATGTTTAGCTAACGTCAAGCATTGTATAATTTATGTTTGGTTTTACTTTATATGGATTATGTAGTGTGTTAGTTAACAGTTACTGTGAAAAAATTAGAGTGTTCAAAACAGGCATTTACGGCCATTGAATATATTAGCATGGTATAACGAAATATGACAACTCTATTACGTTTGAGTGGTACTATATCAGTTGAGTAATTAGAGATGTAATGATTAAAAGGAACAGTCGTAGTGACTTTTACTTAATGGAAAGAGGTGAAATTCTATAACCCATTAAAGAAAAACAACTGCGAAAGCATTTCACTAGAATGTTTTCA" 0 0 21 0 0 0 0 0 0 0 12 0 0 0 0 0 0 0 0 0 0 133 0 16 0 42 0 76 0 153 0 0 71 0 0 27 6 10 0 23 0 25 0 0 59 512 0 0 0 0 0 20 0 0 10 0 0 0 0 0 174 0 10 0 0 0 0 0 0 0 0 0 0 0 0 0 0 0 0 0 0 0 0 0 0 0 0 0 0 0 0 0 0 0 0 0 0 0 0 11 0 0 0 0 103 0 0 0 0 0 0 20 6 0 36 0 0 0 0 0 0 136 0 0 0 0 0 0 0 0 0 0 0 0 0 0 21 0 0 0 0 0 0 0 0 0 0 0 0 0 0 0 0 0 0 0 0 0 0 0 0
"AGCTCCAATAGCGTATATTAAAGTTGTTGCAGTTAAAAAGCTCGTAGTTGAATTTCTGGTCAGCGCTGTTCTTGGCTCTCTGAGTCGGCTCAGTGTTTGGTCATCCGTATGGGAAGCTAGCTCGGCCTTCACTGGTCGGCTAGTGGATCATACACTTTACTTTGAAAAAATTAGAGTGTTTCAGGCAGGCAATTGCTTGGATACTTCAGCATGGAATAATGGAATAGGACTTTGACCTATTTGTTGGTTTCTTCGAGGTCAAGGTAATGATTAATAGGGACAGTTGGGGGCATTCATATTTAATTGTCAGAGGTGAAATTCTTGGATTTATTAAAGATGAACTTATGCGAAAGCATTTGCCAAGGATGTTTTCA" 0 54 0 0 0 0 0 0 0 0 0 0 0 0 52 0 0 81 0 0 0 0 0 0 0 22 17 42 19 0 0 0 0 0 0 0 0 0 0 0 0 0 0 0 67 0 24 0 0 0 0 0 0 0 0 0 0 0 0 0 0 0 0 0 0 0 0 0 0 0 0 0 0 0 0 0 32 0 0 0 0 0 0 0 0 0 0 0 333 102 0 0 0 0 0 0 0 0 0 0 0 0 0 0 0 0 15 0 0 0 0 0 25 0 18 2313 16 0 0 0 0 60 0 0 15 0 0 0 0 0 0 0 0 0 0 0 0 0 0 0 0 0 0 0 0 0 0 0 16 0 0 52 0 404 0 0 0 0 0 0 0
"AGCTCCAATAGCGTATATTAAAATTGCTGCAGTTAAAGCGTCCGTAGTTGAATTTCGTTCAGATTGAATAGTGCCGAGTTTTCCTCGTGTTAATTCGAGTACTTTTTGATTAGAACTTGGGTGAGATGGACTCGTTTCGGCGAGTTCGTTTCGCTCCGTTACTTTGAGCAAATTGGAGTGCTCCAACCAGGCTTAAGCTTGAACAGCTCAGCATGGAATAACAAGATAAGACTTTAGTTCTTCTTGTTGGTGACATGAACTAATAGTAATGGTTGATAAGGACATACGGGGGCATTTGTACTTGCTGGAGAGAGGTGAAATTCTAAGACCCAGCAAAGACAAACAAGTGCGAAAGCATTTGCCCAGTATGTACCTG" 0 369 0 0 0 0 0 0 0 0 0 0 9 0 0 45 0 0 8 0 32 0 0 0 0 0 0 0 0 0 0 0 0 0 0 0 0 0 0 11 98 0 0 0 0 0 0 0 0 0 0 0 0 344 0 0 0 0 0 0 0 18 0 0 0 0 0 0 0 0 0 0 0 0 28 0 0 0 0 29 0 108 0 0 0 0 0 0 0 0 0 0 0 0 0 0 0 0 0 0 0 0 0 0 0 0 0 0 0 0 0 0 0 0 0 0 0 0 0 0 0 0 0 0 0 0 0 4 0 0 0 0 0 0 0 0 0 10 0 5 0 0 0 0 0 0 0 0 26 9 0 0 6 0 0 11 0 0 0 0 0
"AGCTCCAATAGCGTATATTAAAGTTGTTGCAGTTAAAACGCTCGTAGTTGAAATTGTGGCAATAATATTTGGTCATCTTTAACGAGCATGCACCTATTGTTATTACCATTATTCCAGTATATGCAGGGTAACCTGTGTATTTGGAACTGTTACTTTGAGAAAATTAGGGTGTTTCAAGTAGGCGTAATGCTTTGAATACTCCAGCATGGAATGACAACAAAGGACTTAAATCCTTCTTGTTGGTTTAAGGAGTTGAGTAATAATTAAGAGGAACAGTCGGGGGTATTCGTATTCAGTCGCTAGAGGTGAAATTCTTAGATTGACTGAAGATGAACTATTGCGAAGGCATCTACCATGGATGTTTTCA" 0 0 0 0 0 0 0 77 128 0 0 0 0 0 0 0 0 0 0 0 0 19 0 0 0 0 0 0 0 0 0 0 0 0 78 0 0 0 0 0 0 0 0 0 0 0 0 0 343 225 0 0 0 0 0 0 0 0 0 0 0 0 0 0 0 0 0 0 0 0 0 0 0 0 0 0 0 0 0 0 0 0 0 0 0 0 0 0 0 0 0 0 0 0 0 0 0 0 0 0 0 0 0 0 0 0 0 0 0 0 0 0 0 27 0 0 0 0 0 0 213 0 0 0 0 0 159 0 0 0 0 0 0 56 71 0 0 317 0 0 0 254 0 0 0 0 123 0 0 0 8 9 0 0 0 222 87 0 18 0 0
"AGCTCCAAGAGCATATATTAAAGTTGTTGCAGTTAAAAAGCTCGTAGTTGGATTTCTGGTACAATGCACCTGGCCCGCGGCCTATTAGGCTTGTGAGTGCCGGCGCGCGTTTACCATCCTTCTAGAAAACAGGCCTGCCCTTTACTGGGTTGGGTTTGCGATCTAGATCTTTTACTTTGAAAAAATTAGAGTGTTTAAAGCAGGCTTTTGCTATGAATACATTAGCATGGAATAATAATCTAGGACTTCGGTTCTATTTTGTTGGTTTCTATAACTGAAGTAATGATTGATAGGGATAGTTGGGGGTGCTAGTATTGGCCGGCCAGAGGTGAAATTCTTGGATTCGGTCAAGACTAACTTATGCGAAAGCATTCACCAAGGATGTCTTCT" 0 0 0 0 0 0 0 0 20 0 0 35 0 0 0 0 228 0 0 0 0 0 0 0 0 0 0 53 9 0 0 0 0 0 0 0 0 0 0 0 0 0 0 0 125 0 0 0 0 94 0 0 0 0 0 0 0 0 0 0 0 0 0 0 0 0 0 0 0 0 53 0 0 0 0 45 0 0 0 0 0 0 0 0 0 0 0 0 0 0 0 33 0 0 0 0 0 0 0 0 0 0 0 0 0 0 0 0 0 42 0 0 0 0 273 0 0 0 152 0 0 0 100 0 0 0 38 0 390 82 51 0 0 23 143 313 0 0 0 0 0 42 0 0 0 0 0 0 0 0 0 0 0 0 0 0 0 0 0 0 0
"AGCTCCAATAGCGTATACTAAAGTTGTTGCAGTTAAAAAGCTCGTAGTTGAATTTCTGGTCTTGGATTTCGGTCTGCCTCAAACGAGGTATGTACCAGGGATCTGAGACCATCCTCGAGGAAAACATATCTGTCATTAAGTTAATGGGTATGGGATCCTCGTCATTTACTGTGAGCAAAATAGGGTGTTCAAAGCAGGCTTATGCCGTTGAATACATTAGCATGGAATAATAAGATAAGACCTTGGTCTATTTTGTTGGTTTGTACTCCAAGGTAATGATTAATAGGGATAGTTGGGGGTATTCGTATTCAATTGTCAGAGGTGAAATTCTTGGATTTATGGAAGACGAACTACTGCGAAAGCATTTACCAAGGATGTTTTCA" 71 3 26 2 11 4 20 0 20 0 0 0 0 0 0 0 0 0 0 0 30 29 70 0 0 0 0 3 14 0 30 2 0 176 0 19 0 41 9 0 0 0 0 0 23 0 12 0 80 25 0 0 85 0 0 0 0 0 0 0 0 0 14 0 0 0 0 0 0 0 0 31 10 16 0 111 38 0 0 0 0 0 0 70 93 1 0 105 0 24 0 0 11 0 0 0 0 0 0 0 0 36 0 0 0 0 11 0 36 0 0 5 0 0 0 0 7 0 0 50 0 0 0 14 84 0 0 0 0 30 0 16 0 0 0 3 0 0 19 0 0 8 0 0 64 24 0 222 0 0 0 24 0 0 0 0 0 0 22 7 0
"AGCTCCAATAGCGTATATTAAAGTTGTTGCAGTTAAAAAGCTCGTAGTTGAAATTCTGCAACCGCGTACTGTTCTCTGCCATCTGGCAGGTGTAATAGTAGCCGTGGTTGTATCTTTTTCACAGTTGGTTTGAACTTCGGTTCTGGCTAGTTGTGAATCTTTTACTTTGAGTAAATTAGAGTGTTTCAAGCAGGTTTTGCCTGGATACTGCAGCATGGAATAATAAGACAGGACTTCAGTCTGTTCTTGTTGGTTCTTTGGATTTGGAGTAATGGTTGATAGGGATGGTCGGGGGCATTCGTATTCAATTGTCAGAGGTGAAATTCTTGGATTTGTTGAAGACGAACAACTGCGAAAGCATTTGCCAAGGACGTTCCCA" 0 0 0 0 23 3 0 0 0 0 0 1290 0 0 0 0 0 0 0 6 0 0 4 0 0 0 3 13 0 0 0 0 0 0 0 0 0 0 0 0 0 173 0 0 0 0 0 0 0 0 0 0 0 0 0 53 0 0 0 0 9 0 0 0 0 0 0 0 0 0 0 0 0 0 0 0 0 0 0 0 0 0 0 0 0 0 0 0 0 0 0 0 0 0 0 0 0 0 0 0 0 0 0 0 0 0 0 0 0 0 0 0 0 0 0 0 0 0 0 0 819 0 0 0 0 0 0 0 0 0 0 4 10 0 0 0 6 0 0 0 0 0 0 0 0 0 0 0 0 0 0 0 0 0 0 0 0 0 0 0 0
"AGCTCCAAGAGCGTATCTTAAAGTTGTTGTGGTTAAAAAGCTCGTAGTTTATCTTTGATAAACTTATCAAAAGTTTGAATCTGAAAGATGAAAATGATTGAAAGTGTTTATGAATGTTAATTAACGTTAAGCATTTATATTGAGGTTTATTCTGATGTATAGGTGTGTTAGTTAACTGTTACCGTGAAAAAATTAGAGTGTTTAAAACAGGCATTTACGGCCTTTGAATATATTAGCATGGTATAACGAAATATGACAACTCTATTACGATGAGTGGTATTTATCAGTTGAGTAATTAGAGATGTAATGATTAAAAGGAGTAGTCGTAGTGACTTTTACTTAATGGAAAGAGGTGAAATTCTATAACCCATTAAAGAAAAACAACTGCGAAAGCATTTCACTAGAATGCTTTCA" 75 0 0 0 0 0 0 0 0 0 0 0 0 0 53 0 0 0 0 0 130 0 0 0 0 0 0 0 0 0 0 0 0 0 34 0 0 0 0 0 0 16 0 0 0 18 46 21 38 0 0 25 0 6 6 461 0 125 0 0 0 0 0 0 218 0 0 7 0 0 79 0 0 0 0 0 29 0 0 0 0 0 0 7 0 0 0 0 0 0 0 0 0 0 0 0 0 0 0 0 0 0 0 0 0 0 0 0 0 0 0 0 18 0 0 0 0 0 0 0 0 0 0 0 0 0 0 117 0 0 0 0 0 0 15 73 59 0 134 165 0 0 0 0 39 0 0 0 0 0 0 0 0 0 0 0 0 0 0 0 0
"AGCTCCAATAGCGTATGTTAAAGTTGTTGCAGTTAAAAAGCTCGTAGTTGGACTTGTGTGCGCCGGATGCGGCGATCTGCGGCCAAAAGGTCGTTGCGATCAGCCCGTCCTGGCGCCGTAAAATTTGCAACTGGGTCTCCGCTGGTCTTAATTGGTCGGTGGCGTCTACTCGGTTGCTCGTTTACTGTGAGAAAATTGGAGTGTTCAAGGCAGGCGTGGATTGCAACTGAACATGTTAGCATGGAATAATAAGATAGGGCTCCGGCTCATATTTTGTTGGTTTCTAGAGCGTGGGAGTAATGATTGATAGGGACAGTTGGGGGTGCTAGTATTCAGCGGCCAGAGGTGAAATTCATGGATTCGCTGAAGACTGACTTATGCGAAAGCATTCACCAAGGATGTCCTCT" 0 0 0 0 0 0 0 0 0 0 0 0 0 0 80 0 0 0 0 0 0 0 0 0 0 0 0 0 154 0 0 0 0 0 0 0 0 0 0 0 0 0 0 0 0 13 0 0 298 120 0 0 12 0 0 0 0 0 0 0 0 0 0 0 0 0 0 0 0 5 0 0 162 0 0 60 0 0 0 0 0 0 0 16 0 0 31 0 0 0 0 0 0 0 0 0 0 0 0 0 0 240 0 6 0 0 95 2 0 0 29 0 0 7 0 0 0 79 0 40 0 6 91 0 0 63 0 0 0 4 0 47 0 5 0 46 0 0 5 0 0 4 0 0 0 0 0 0 0 0 0 0 0 0 0 0 0 0 0 0 0
"AGCTCCAAGAGCATATATTAAAGTTGTTGCAGTTAAAAAGCTCGTAGTTGGACTTCTGGTTTAATGCACCTGGCCCGCAGCCAACAGGCTTGTGAGTGCCGGCGCGCGTTTACCATCCTTCCAGGAAACGAGTCTTCCCTTAACTGGGCCGGACTCGGGATCTGGATCATTTACTTTGAAAAAATTAGAGTGTTTAAAGCAGGCTTTTGCTATGAATACATTAGCATGGAATAATAATCTAGGACTTCGGTTCTATTTTGTTGGTTTCTATAACTGAAGTAATGATTGATAGGGATAGTTGGGGGTGCTAGTATTGGCCGGTCAGAGGTGAAATTCTTGGATTCGGTCAAGACTAACTTATGCGAAAGCATTCACCAAGGATGTCTTCT" 0 0 0 0 0 0 0 0 0 0 0 0 0 0 0 0 0 0 0 0 0 394 204 0 442 0 0 0 0 0 0 0 0 0 0 0 0 0 0 0 0 53 0 0 0 293 0 0 0 0 0 0 0 0 0 0 0 0 0 0 0 0 0 0 0 0 0 0 0 0 0 0 0 0 0 0 0 0 0 0 0 0 0 0 0 0 0 0 0 0 0 0 0 0 0 0 0 0 174 0 396 0 0 0 0 0 0 0 0 0 0 0 0 0 0 0 0 0 0 349 0 0 0 0 0 0 0 0 0 0 0 0 0 0 0 0 0 0 0 0 0 0 0 0 0 0 0 0 0 0 0 0 0 0 0 111 0 0 0 0 0
"AGCTCCAAGAGTGTATATTAAAGTTGTTGCGGTTAAAAAGCTCGTAGTTGGACCTTGAGGTTGAGTACATTGGTTCCCCTTAACTTCGGTTTTGGGGGTTACTACCAAGTAATTCTTCCTCTATTCTCGGAACGTTCACGGCCAGCAATGGTCGGTTTCGTAGGATTTACTTTGAATAAATTAGGGTGTTTAAAGCAGGCATAAAAGCCTTGAATACATTAGCATGGGATAATAAAAGATGACCTTTGGTCTAGACTTTATTGGTTTCTAGGGCCTAGGTAATGATTGATAGGGATAGTTGAGGTCGCTCGTATTCAGTGGTCAGAGGTGAAATTCTAAGACCCACTGAGGACGAACTAATGCGAAGGCATTCGACAAGGATGTTTTCA" 0 0 0 0 0 0 0 23 28 0 0 0 0 0 0 21 0 0 0 0 179 0 118 0 0 0 0 0 108 0 70 0 0 0 0 37 0 0 27 0 0 0 0 93 0 0 0 0 578 0 0 0 0 0 0 0 0 49 0 0 0 0 0 0 0 0 0 0 0 0 0 44 0 13 0 138 21 0 0 0 0 0 0 13 0 0 0 0 0 0 0 0 0 0 0 0 0 0 37 0 0 0 0 0 18 0 0 0 0 0 0 0 40 0 27 0 0 219 0 0 0 0 100 0 30 0 0 73 0 0 51 14 12 3 10 0 0 0 0 0 0 0 0 29 0 0 0 0 0 0 0 0 0 0 0 25 0 0 0 0 0
"AGCTCCAATAGCGTATATTAAAGTTGTTGCAGTTAAAACGCTCGTAGTTGAAATTGTGGCAGTAACAATGGGTCATCTTTAACGAGCATGCACCTATTGCTACTACCATTATTCTGATATATGCGGGGTAACCTGTATACTCAGAACTGTTACTTTGAGAAAATTAGAGTGTTTCAAGCAGGCGTAATGCTTTGAATACTCCAGCATGGAATGACAACAAAGGACTCATATCCTTCTTGTTGGTTTAAGGAGTTGAGTAATGATTAAGAGGAACAGTCGGGGGTATTCGTATTCAGTCGTTAGAGGTGAAATTCTTAGATTGACTGAAGACGAGCTACTGCGAAGGCATCTACCATGGATGTTTTCA" 0 0 0 28 0 0 82 0 0 0 0 0 0 0 0 0 60 0 0 0 0 0 33 0 22 66 0 0 0 0 163 0 0 0 0 132 0 0 0 0 0 0 0 0 22 0 36 0 0 0 0 0 23 0 0 0 0 0 0 0 0 0 0 0 0 0 0 0 0 0 0 0 0 0 0 0 0 0 0 0 0 0 0 0 0 0 0 36 0 426 0 0 0 158 0 0 0 0 79 0 51 93 0 0 27 0 130 0 0 0 0 0 9 0 0 393 0 0 0 0 246 0 0 46 0 753 0 72 0 0 0 0 0 0 0 0 0 0 0 0 0 0 0 0 0 0 0 0 0 0 0 0 0 0 147 0 0 0 0 0 0
"AGCTCCAATAGCGTATGTTAATTTTGTTGCAATTAAAAAGCTCGTAGTTGAACCTCCGGCGCAAGCAATTGCGCCTGCCTGAGGCGACTGACGATACCGAAAGGTTTTGTCAACTCGTTCAGGCGTTTACTGTGAACAAATTAGAGTGCTCAAAGCAGGCTATCGCTTGAATATTTTAGCATGGAATAATAAAATAAGACTTCATTGATTTTATTGGTTATTTGATGAAGTAATGATTAACAGGAACAGTTGGGGGTATTCGTATTTAATAGTCAGAGGTGAAATTCTTAGATTTATTAAAGACGAACTAATGCGAAAGCATTTACCAAGGATGTTTTCA" 8 2203 15 0 0 10 0 0 0 3 0 0 0 0 0 0 21 7 3 17 47 0 3 0 3 0 0 0 0 0 0 0 0 0 0 0 0 0 0 0 0 0 0 0 0 0 9 0 0 0 0 0 0 0 0 0 0 0 0 0 0 0 0 0 0 0 0 0 0 0 0 0 0 0 0 0 0 0 0 0 0 0 0 0 0 0 0 0 0 0 0 0 0 0 0 0 0 0 0 0 0 0 0 0 0 0 0 0 0 0 0 0 0 0 0 0 0 0 0 0 0 0 0 0 0 0 0 0 0 0 0 0 0 0 0 0 0 0 10 0 0 0 0 0 0 0 0 0 0 0 0 0 0 0 0 0 0 0 0 0 0
"AGCTCCAAGAGCATATATTAAAGTTGTTGCAGTTAAAAAGCTCGTAGTTGGATTTCTGGTTTAATGCACCTGGCCCGCGGCCTCTAGGCTTGTGAGTGCCGGCGCGCGTTTACCATCCTTCTAGAAAACGATTCTGCCATTCACTTGGTTGGGATCGCGATCTAGATCATTTACTTTGAAAAAATTAGAGTGTTTAAAGCAGGCTTTTGCTATGAATACATTAGCATGGAATAATAATCTAGGACTTCGGTTCTATTTTGTTGGTTTCTATAACTGAAGTAATGATTGATAGGGATAGTTGGGGGTGCTAGTATTGGCCGGCCAGAGGTGAAATTCTTGGATTCGGTCAAGACTAACTTATGCGAAAGCATTCACCAAGGATGTCTTCT" 0 0 0 0 0 20 0 0 37 0 0 0 0 0 0 0 0 22 0 0 66 34 0 0 0 0 0 0 47 121 43 0 22 0 0 0 0 0 0 0 0 0 0 0 0 0 36 27 165 0 0 0 47 0 0 0 0 0 0 0 388 0 0 153 0 0 0 0 0 0 0 0 0 0 0 0 0 0 0 0 0 0 0 0 0 0 0 117 0 780 0 0 0 0 0 0 0 0 0 0 0 0 26 0 0 0 0 0 0 0 0 0 0 0 0 0 0 0 0 0 0 0 0 0 0 69 53 147 0 0 0 0 0 0 0 0 0 0 0 0 0 0 0 43 0 0 0 0 0 0 0 0 0 0 0 0 0 0 0 0 0
"AGCTCCAATAGCGTATATTTAAGTTGCTGCAGTTAAAAAGCTCGTAGTTGGATTTCGGATGGGTTCCGTCGGTCCGCCGCTTCGGTGTGCACCGGCGGCGCCCATCTTGCTGCCGGGGACGGGCTCCTGGGCTTAATTGTCCGGGACTCGGAGTCGGCGAGGTTACTTTGAGTAAATTAGAGTGTTCAAAGCAGGCCTACGCTCTGAATACATTAGCATGGAATAACACGATAGGACTCTGGCCTATCTTGTTGGTCTGTAGGACCGGAGTAATGATTAAGAGGGACAGTCGGGGGCATTCGTATTTCATTGTCAGAGGTGAAATTCTTGGATTTATGAAAGACGAACTACTGCGAAAGCATTTGCCAAGGATGTTTTCA" 77 0 38 0 77 0 0 0 0 0 0 0 0 0 46 0 0 0 0 0 0 0 9 0 0 0 0 0 0 0 0 0 0 34 0 20 7 0 0 123 0 13 0 0 0 0 16 0 0 24 0 0 7 8 0 0 0 67 0 0 18 0 33 0 0 0 0 0 0 0 0 0 0 0 0 0 0 0 0 0 0 0 0 0 0 0 0 168 306 0 0 130 82 32 0 0 0 0 0 0 0 402 0 0 53 0 18 0 0 0 0 0 7 0 0 0 0 0 0 0 0 0 0 0 0 0 0 30 0 0 0 0 0 0 72 0 9 0 0 0 0 16 0 90 0 11 0 0 0 0 0 44 0 0 0 0 0 0 35 239 0
"AGCTCCAAGAGTGTATATTAAAGTTGTTGCGGTTAAAAAGCTCGTAGTTGAATTTCTGAAAATAATCTTGTGATTGATTTAACCGTCATGATCAAAAATTATTATCATACTTGGTAGGTGGAAACATTTACCTTAATTACTTTGAAAAAATTAGAGTGTTCAAAGCAAGATTCACATCTGAATAATACAGCATGGGATAATATAATATGACATTAGTTAAAATTTGTTGGTTTCTTTGGCTAATGTAATGATTAAAAGGGACAGTTGGGGTAATTTATATTGGTCGGGGAGGGGTGAAATCCTATGATCCTTCCAAGATAAACTAGTGCGAAAGCATTTTACCAGGATGTTTTCA" 0 0 57 0 0 0 0 5 8 0 0 0 0 0 15 0 21 0 0 51 54 0 95 0 0 44 0 0 0 27 0 0 0 0 0 187 0 34 50 0 0 28 0 0 0 38 0 0 0 0 0 0 30 0 0 0 0 0 0 0 0 0 0 0 0 0 0 0 0 5 0 10 148 0 0 0 0 0 0 0 0 0 0 0 58 244 0 0 483 210 0 68 10 0 0 0 0 0 23 0 105 204 0 4 0 0 0 0 0 0 0 27 29 0 0 0 0 45 0 0 0 0 0 0 31 0 0 28 0 0 0 0 0 0 0 0 0 0 35 0 0 0 0 0 0 0 0 0 0 0 0 0 0 0 0 0 0 0 0 0 0
"AGCTCCAATAGCGTATATTAAAGTTGCTGCTGTTAAAAAGCTCGTAGTTGGATTTCTGATATAATATTTCTGTCCCGCTGTGGTTACACATGTGAGTGACGGATAATATTTATCTGTTTTGTGTTTGTGTTTGTATTGTGAAAGCAATACATGTCACTACACATCTTTTACTTTGAACAAATTAGAGTGTTTCAAGCAGGCATTTATGCCTTGAATACATGAGCATGGAATAATCATCGAGGACTTTTAGTTCTATGTTGATTGGTTCTAGAACTATAGTAATGATGGATAGGGATAGTTGGGGGTGCTAGTATTCCGAGGCCAGAGGTGAAATTCTTGGATTCTCGGAAGACTCACTTAGGCGAAAGCATTCACCAAGGATGTCTTCA" 0 0 0 0 0 0 0 207 0 0 0 245 83 0 0 0 0 0 0 0 0 0 0 0 0 0 0 0 36 0 0 0 0 0 41 0 0 0 0 0 0 0 0 0 82 0 0 0 88 193 0 0 0 0 0 0 0 45 0 0 0 0 0 0 0 0 7 0 0 0 8 31 0 0 0 0 0 0 0 0 0 0 0 161 0 0 0 390 0 0 0 0 0 0 0 0 0 0 0 0 0 42 0 0 0 0 0 11 0 0 0 0 0 0 0 0 0 0 0 0 0 0 155 0 183 0 0 0 111 66 33 0 0 43 101 0 0 0 0 0 0 0 0 0 0 0 0 0 0 0 0 0 0 0 0 0 0 66 0 4 0
"AGCTCCAATAGCGTATATTAAAGTTGTTGCAGTTAAAAAGCTCGTAGTTGGATTTCTGGTCTAGTGCGCCTGGCCCACGGCCGTTAGGCTTGTGAGTGCCGGTGCGCGCTTGCCATCCTTTCTAGTCAGCGGCTCTGTCCTTTACTGGTCGGAGTCGTGGGCTAGATCTATTACTTTGAAAAAATTAGAGTGTTTAAAGCAGGCTTGCGCTATGAATATATTAGCATGGAATAATAATTTAGGACTTTGTTTCTATTTTGTTGGTTTCTAGGAATGAAGTAATGATTGATAGGGACAGTTGGGGGTGCTAGTATTCATCGGCCAGAGGTGAAATTCTTGGATTCGATGAAGACTAACTTATGCGAAAGCATTCACCAAGGATGTCTTCT" 17 0 87 0 0 0 18 0 105 0 30 0 0 24 0 0 0 34 16 0 21 0 0 0 13 62 0 0 23 119 43 0 0 21 0 0 0 0 0 0 0 0 0 0 38 0 0 0 83 0 0 0 61 0 21 0 0 10 0 0 12 0 0 0 0 0 0 0 0 158 6 43 0 0 0 0 11 0 0 0 0 0 0 32 0 18 0 0 0 0 0 0 0 166 0 0 22 0 0 0 0 0 0 0 10 0 51 0 165 0 0 38 0 0 0 0 0 59 0 40 80 0 85 0 32 147 0 29 0 0 0 0 0 0 0 35 29 0 0 0 0 22 0 0 0 21 0 0 0 0 0 0 0 0 23 13 0 0 0 0 0
"AGCTCCAATAGTGTATATTAAAGTTGCTGCAGTTAAAAAGCTCGTAGTTGGATTTCGGTTAATAAAGAATTTACGGTCCACTTCACAAAGTGAGAACTAAAATCTTTATTTCCTTCCTTTTGAAATAACTCCCGAAATTATCTAATAACTAGGGTATCAAGTATTTCAAATCTTTTACTGTGAAGAAATTAGAGTGTTCAAAGCAGGCGTATCCAAGTCTTTGAATATATTAGCATGGGATAATGAAATAGGACTTTGGTTCTACTTTCGTTGGTTTCTAGGGCTGAAGTAATGATTAATAGGGATAGTTGGGGTCACTAGTATTTAATTGTCAGAGGTGAAATTCTAAGATTTATTAAAGACTAACTACTGCGAAAGCATTTGACAAGGATGTTTTCA" 26 0 30 21 24 0 18 0 82 0 0 0 0 0 0 0 135 18 0 264 8 0 78 0 0 53 0 61 0 0 141 15 61 11 0 52 35 0 37 0 0 13 0 0 0 0 0 0 0 0 0 0 62 0 0 0 0 0 0 0 0 0 0 0 0 0 0 0 0 0 0 15 0 5 0 0 10 0 0 0 0 0 0 0 0 268 0 183 0 186 0 0 0 22 0 0 0 0 14 19 0 0 4 0 0 0 30 0 34 0 0 15 0 0 0 60 0 0 0 40 67 0 0 9 0 141 0 0 0 0 0 0 0 0 0 0 19 0 0 0 0 0 0 32 0 0 0 0 0 0 0 0 0 0 12 100 0 0 0 0 0
"AGCTCCAATAGCGTATATTAAAGTTGTTGCAGTTAAAAAGCTCGTAGTTGGATTTCTGTTTTGAGCGTCCGGTCCGCTTCTTTGAAGTGTGTTACTAGGATGTTTGAGACATTTTTTGTGAGGATGTCTTTCTGCTATTCAGTTAGTGGTTGGATAGACTTGCATCGTTTACTGTGAAAAAATTAGAGTGTTTAAAGCAGGCGTTTGCTCATTGAATACATTAGCATGGAATAATAAGATACGACCTTGGTGGTCTATTTTGTTGGTTTGCACACCAGGGTAATGATTAATAGGGACAGTTGGGGGTATTCATATTTCAGCGTCAGAGGTGAAATTCTTGGATCGCTGAAAGATGAGCTTAGGCGAAAGCATTTACCAAGGATGTTTTCA" 60 0 0 0 0 0 100 0 0 0 0 0 0 0 0 0 0 0 0 0 0 0 0 0 0 0 0 0 0 0 0 0 0 0 0 0 0 0 0 0 0 0 0 0 0 0 0 0 0 0 0 0 0 0 0 29 0 0 0 0 0 0 0 0 0 0 0 0 0 136 0 0 0 0 0 0 0 0 0 0 0 0 0 0 0 0 0 0 0 0 0 0 0 0 0 0 0 0 0 229 0 0 0 0 0 0 0 0 17 0 26 0 0 0 0 0 0 0 0 0 221 0 0 102 135 57 0 0 0 0 0 70 0 0 0 0 0 38 0 10 0 0 14 498 0 0 147 0 0 0 0 0 0 0 77 0 157 0 45 0 0
"AGCTCCAATAGCGTATATTAAAGTTGCTGCAGTTAAAAAGCTCGTAGTTGGATTTCTGGCTTGAAACATTAAGCCGGCCACGGTTTCGTGTGTTAGTGCTTGATGTTCTGGCCATCCTTCCAATCGCTATTCATCTTTCTTCATTGATGGGTGAGTGGTATTGGATCTTTTACTTTGAAAAAATTAGAGTGTTTCAAGCAGGCTTTATGCTATGAATACATTAGCATGGAATAATAATTTAGGACTTCGGTTCTATTTTGTTGGTTTCTAGGACTGAAGTAATGATTGATAGGGATAGTTGGGGGTGCTAGTATTCAGCGGCCAGAGGTGAAATTCTCGGATTCGCTGAAGACTAACTTATGCGAAAGCATTCACCAAGGATGTCTTCT" 0 0 196 0 0 0 179 0 0 0 0 0 0 0 0 0 0 0 0 94 67 0 0 0 0 32 75 139 0 0 184 0 0 0 23 98 0 0 24 0 0 55 0 0 0 0 0 0 220 0 0 0 34 0 0 0 0 91 0 0 0 0 0 0 0 0 0 0 0 100 0 0 0 0 0 0 60 0 0 0 0 0 0 0 65 0 0 0 0 0 0 0 0 18 0 0 0 0 0 0 0 66 0 0 0 0 0 0 0 0 0 0 0 0 0 0 0 64 0 0 0 0 0 0 0 0 0 0 75 0 0 0 0 0 0 18 0 0 0 0 0 0 0 43 0 0 0 0 0 0 0 0 0 0 0 35 0 0 0 0 0
"AGCTCCAATAGCGTATATTAAAGTTGTTGCAGTTAAAAAGCTCGTAGTTGAAACTCTGGCTGTTCGATCCCCGAGCTCTGTAGCCGGGGGCTCGACAGTCATCCGCTTGCAAGTATATGTTCGCCTTTAATCGGGTGGCTATACGAGCAAGCAATTTACCTTGAGAAAAACAGAGTGTTCCAGGCAGGTTTGTCCGGAATGCGTTAGCATGGAATAATAGAATATGACTGAAGTCGACTTATTGGTTTGAGGCTTTAGTAATGATTAATAGGAACAGTCGGGGGCATTGGTACTTGACAGTCAGAGGTGAAATTCTAGGATTTGTCAAAGACTAACAAATGCGAAAGCATTTGCCAAGGATGTTTTCA" 0 0 0 0 0 0 0 0 0 0 0 0 0 0 12 0 0 0 0 0 0 0 0 0 0 0 0 0 0 0 0 0 0 0 0 0 0 0 0 0 0 0 0 0 0 0 0 0 0 0 0 0 0 0 0 0 0 0 0 0 0 0 11 0 0 0 0 0 0 0 0 0 0 0 0 0 0 0 0 4 0 0 0 0 0 0 0 0 0 0 0 0 0 0 0 0 0 0 0 0 0 0 0 0 0 0 0 0 0 0 0 0 0 0 0 0 0 0 0 0 0 0 0 0 0 0 0 0 18 0 0 0 0 0 0 0 0 0 0 0 0 0 0 0 0 0 176 0 0 0 0 0 0 4 0 0 0 7 0 31 56
"AGCTCCAAGAGCATATATTAAAGTTGTTGCAGTTAAAAAGCTCGTAGTTGGATTTCTGGTTTAATGCACCTGGCCCGCGGCCACTAGGCTTGTGAGTGCCGGCGCGCGTTTACCATCCTTCTAGAAAACGATTCTGCCATTCACTTGGTTGGGATCGCGATCTAGATCTTTTACTTTGAAAAAATTAGAGTGTTTAAAGCAGGCTTTTGCTATGAATACATTAGCATGGAATAATAATCTAGGACTTCGGTTCTATTTTGTTGGTTTCTATAACTGAAGTAATGATTGATAGGGACAGTTGGGGGTGCTAGTATTGGCCGGCCAGAGGTGAAATTCTTGGATTCGGTCAAGACTAACTTATGCGAAAGCATTCACCAAGGATGTCTTCT" 0 2 0 0 0 0 0 0 2 0 0 0 0 0 0 0 0 0 0 0 178 0 0 0 0 0 0 0 0 0 0 0 0 0 0 71 0 0 43 98 0 0 0 0 0 0 20 0 576 0 0 5 28 0 21 0 0 0 0 0 0 0 0 131 0 0 0 101 0 0 0 0 0 0 0 0 0 0 0 0 0 0 0 0 0 0 0 18 18 0 0 0 0 0 0 0 42 0 0 0 0 0 2 0 26 0 0 0 498 0 0 0 0 0 0 0 0 0 0 53 0 0 0 54 0 129 0 0 0 0 0 0 0 0 0 0 0 0 0 0 0 0 0 0 0 0 0 0 0 0 0 0 0 0 0 0 0 0 0 0 0
"AGCTCCAATAGCGTATATTAAAGTTGTTGCAGTTAAAAAGCTCGTAGTTGGATTTCAAGGGTCGCAACGTGTAACCACGCTTGCACCCTACCAGTCTTTGACTGTTACTGTGAGAAAATTAGAGTGTTTCAAGCAGGCTATTGCAGGAATACATTAGCATGGAATAACGAATGTGTCTAGAATCTTGGTTAATTCTAGATTACGATTAATAGGGACAGTTGGGGGCATTAGTATTTAATTGTCAGAGGTGAAATTCTTGGATTTATTAAAGACTAACGTATGCGAAAGCATTTGTCAAGGATGTTTTCA" 0 0 50 13 55 0 0 0 10 0 0 0 23 0 0 0 99 0 0 21 0 14 0 0 0 0 0 76 159 0 106 29 67 65 0 0 0 59 0 0 0 0 0 0 57 0 0 0 31 0 0 0 0 0 0 0 0 0 0 0 8 0 0 0 0 0 0 17 0 0 0 0 104 0 0 93 0 0 0 0 0 0 0 0 0 0 0 174 0 120 0 0 0 0 0 0 0 0 30 0 0 0 0 0 45 396 26 0 22 0 0 0 11 12 54 0 0 31 0 0 0 39 0 0 0 0 0 108 0 0 50 0 0 0 0 0 10 0 0 0 0 0 0 38 0 0 0 0 0 0 0 0 0 0 0 14 37 0 0 34 0
"AGCTCCAATAGCGTATATTAAAGTTGTTGCAGTTAAAAAGCTCGTAGTCGAAGTTCTGGCTGGTCCTGTTTTTGGCTCCGGTCGACTCAGGACCTAGTCATCCGTCGGAGAACTCTTGTCGTCCTTCACTGGTCGCTTGAGGGAACTGACCCTTTACTTTGAAAAAATTAGAGTGTTTCAGGCAGGCTCTCGCCCGAATACTCCAGCATGGAATAATGGAATAGGACTTTCTTCTATTTTGTTGGTTATTAGTGGAAAGTAATGATTAATAGGGACAGTTGGGGGCATTCGTACTTAATTGTCAGAGGTGAAATTCTTGGATTTATTAAAGACGAACTAATGCGAAAGCATTTGCCAAGGATGTTTTCA" 0 0 24 0 0 0 0 0 0 0 0 0 0 0 0 0 0 0 0 21 34 0 23 0 0 222 0 0 22 0 6 0 0 21 0 0 0 0 0 0 0 0 0 0 0 0 0 0 274 24 0 3 0 0 0 0 0 0 0 0 0 0 0 0 0 0 0 0 0 0 21 24 36 0 0 66 0 0 0 0 0 0 0 68 0 0 0 261 0 0 0 0 0 76 0 0 0 0 0 0 0 0 0 0 0 0 0 0 0 0 0 0 0 0 0 0 0 0 0 0 0 0 0 38 0 129 18 0 0 0 0 0 24 0 0 0 0 0 0 0 0 0 0 0 0 0 0 0 0 0 0 0 0 0 0 0 0 0 0 0 0
"AGCTCCAATAGCGTATATTAAAGTTGTTGCAGTTAAAACGCTCGTAGTTGAAACTTTGGTAGTAATAATGGGTTATCTCTTTGAGTATGTACCTATTGTTATTACCATTATTCCGATCTGTACAAAGGGTAATTCCTTTGTATTTTCGGAAGTGTTACTTTGAGAAAATTAGAGTGTTTCAAGCAGGCGTGATGCTTTGAATACTCCAGCATGGAATGACGACAAAGGACTCATATCCTTCTTGTTGGTTTAAGGAGTTGAGTAATGATTAAGAGGAACAGTCGGGGGTATTCGTATTCAGTCGTTAGAGGTGAAATTCTTAGATTGACTGAAGACGAACTACTGCGAAGGCATCTACCATGGATGTTTTCA" 0 0 0 0 0 0 0 0 0 0 0 0 0 0 0 0 0 0 0 0 0 0 0 0 0 0 1124 0 0 0 0 0 0 0 177 0 0 0 0 0 0 0 0 0 0 0 0 0 0 0 0 0 0 0 0 0 0 0 0 0 0 0 0 0 0 0 0 0 0 0 0 0 0 0 0 0 0 0 0 0 0 0 0 0 0 0 0 0 0 0 0 0 0 0 0 0 0 0 0 0 0 0 0 0 0 0 0 0 0 0 0 0 0 0 0 0 0 0 0 168 0 0 0 0 0 0 0 0 129 0 0 0 0 0 0 0 0 0 180 64 0 0 0 0 0 0 0 0 0 0 0 0 0 0 0 0 0 0 0 0 0
"AGCTCCAATAGCGTATATTAAAGTTGCTGCAGTTAAAAAGCTCGTAGTTGGATTTCTGACTTGGCGCACCTGGCCCGCCACGGTTACGTGTGTGAGTGCCGGGATGCGCCTGTCACTGTTCTGGTAAACTATTGTGCTCTTCATTGGGTGTGATAGGTAGCCAGATATTTTACTTTGAAAAAATTAGAGTGTTTAAAGCAGGCGTTTGCTATGAATACATTAGCATGGAATAATAAGTTAGGACTTCGGTTCTATTTTGTTGGTTTCTAGGACTGAAGTAATGATTGATAGGGATAGTTGGGGGTGCTAGTATTCAGCGGCCAGAGGTGAAATTCTCGGATTCGCTGAAGACTAACTTATGCGAAAGCATTCACCAAGGATGTCTTCT" 0 0 0 0 0 0 0 31 55 0 0 20 40 0 38 24 96 0 0 0 84 0 18 0 0 0 0 0 0 12 0 0 0 126 0 0 0 0 19 0 0 0 0 0 97 0 0 0 0 105 0 0 0 0 0 0 0 43 0 0 0 0 0 0 0 0 0 0 0 0 119 139 35 0 0 54 0 0 0 0 0 0 0 20 0 0 0 0 0 195 0 0 0 0 0 0 0 0 0 0 0 0 50 0 0 0 0 95 0 18 0 0 0 22 0 0 0 199 49 44 0 27 106 0 88 0 35 28 105 0 0 0 46 12 31 4 0 0 0 0 0 26 0 0 20 0 0 0 0 0 0 0 0 0 0 0 0 0 0 0 0
"AACTCCAAGAGTGTATCTTAATGTTGCTGCAGTTAAAAAGCTCGTAGTTGAACCTCTGGCTAGTGAAAATCCTCAGGGATCCTTCGCTAGTCATCCGCTCGGAGAAGCAGTATTTCCTTAACCGGTTTTATTGTAGACCCAGCATTTTACTTTGAAGAAATTAGAGTGTTCCTAGCAGGCTTAGCTTGCATATATTAGCATGGAATAATGGAATAGGACCTTGTCTGTTTTATTGGTTGACAGATAGGTAATGATTAACAGGGACAGTCGGGGGCATTCGTACTCAGTGGCTAGAGGTGAAATTCTTAGATTCGCTGAAGACGAACTAATGCGAAAGCATTTGCCAAGGATGTTTTCA" 0 0 0 0 0 0 0 0 0 0 0 0 0 0 0 0 0 0 0 0 0 0 0 0 0 0 0 0 0 0 0 27 0 0 0 0 0 0 0 78 0 0 0 0 0 26 0 41 12 0 0 59 0 1265 0 5 0 12 196 0 11 0 0 13 247 0 0 0 0 26 0 0 0 0 0 0 0 0 0 0 0 0 0 0 0 0 0 0 0 0 0 0 9 0 0 0 0 0 0 0 0 0 0 0 0 0 0 0 0 3 0 0 0 0 0 0 0 0 0 0 0 7 0 0 0 57 0 0 12 0 0 0 0 0 0 0 79 0 0 14 0 0 0 0 0 0 14 0 0 0 0 0 0 0 0 0 0 0 0 0 0
"AGCTTCACTAGTGTATATTAAAGTTGTTGCGGTTAAAAAGCTCGTAGTTGGATTTCGAAATAATGATCGTATTTGTTCAATTTATTGTTCATTTACTTTCATACTTCTTCTTAAAGGTTTTAAAAACCTTAAAATTTACTGTGAAAAAATTAGAGTGTTAAAAGCAGACAATCGTCGGAATATTTCAGCATGGGATAATAAAATATGACTTTAGTCTTATTTTGTTGGTTTCTACGGCTAAAGTAATGATTAAAAGGGACAGTTGGGGTAACTCGTATTGATTCGCTAGAGGTGAAATTCTATGATTGAGTCAAGACGTACTACTGCGAAAGCATTTTACAAGGATGTTTTCA" 4 0 46 0 0 60 59 0 4 0 0 0 0 0 0 0 54 0 18 8 3 0 0 0 0 0 3 33 0 0 7 0 108 3 0 37 153 0 0 0 3 0 0 0 0 0 28 0 0 0 0 67 37 0 0 0 0 0 0 0 0 0 0 0 4 0 0 0 240 36 4 0 0 4 0 15 0 0 0 0 0 0 5 0 4 0 0 300 453 0 0 0 0 46 0 0 72 7 0 0 63 0 0 148 0 0 0 0 0 0 0 0 0 14 0 0 0 5 0 0 0 0 0 9 0 0 0 16 0 0 0 10 0 0 0 0 0 0 0 0 0 0 0 0 0 0 0 0 0 0 0 0 0 0 6 11 0 0 0 0 0
"AGCTCCAATAGCGTATATTAAAGTTGTTGCAGTTAAAACGCTCGTAGTTGAAATTGTGGCAGTAACAATGGGTCATCTTTAACGAGCATGCACCTATTGCTACTACCATTATTCCGATATATGCGGGGTAACCTGTATATTCGGAACTGTTACTTTGAGAAAATTAGAGTGTTTCAAGCAGGCGTAATGCTTTGAATACTCCAGCATGGAATGACAACAAAGGACTCATATCCTTCTTGTTGGTTTAAGGAGTTGAGTAATGATTAAGAGGAACAGTCGGGGGTATTCGTATTCAGTCGTTAGAGGTGAAATTCTTAGATTGACTGAAGACGAACTACTGCGAAGGCATCTACCATGGATGTTTTCA" 0 0 303 0 0 0 0 0 0 0 0 3 0 1 0 0 0 0 0 0 0 4 0 0 0 0 0 0 12 0 0 0 0 0 0 0 0 697 370 0 0 0 0 0 21 0 0 0 0 0 0 0 0 0 0 0 0 0 0 0 0 0 0 0 0 0 0 0 0 0 0 0 0 0 0 0 0 0 0 0 0 0 0 0 0 0 0 0 0 0 0 0 0 0 0 0 0 5 0 0 0 0 0 0 0 0 0 0 0 0 0 0 0 0 405 0 0 3 0 0 0 0 0 0 0 6 1 0 0 0 0 0 0 0 0 0 0 0 0 0 0 2 0 0 0 6 0 0 0 0 0 0 0 0 0 0 0 0 0 0 0
"AGCTCCAATAGCATATATTAAAGTTGTTGCAGTTAAAAAGCTCGTAGTTGGATTTCTGGGAGGGTGCCAATGTCCGTTTGATACGTGTGCAGCGGCGCCCTTCCATCCTTCTGTTAACGTTTCTTGGTATTAACTTACTGGTTGCGGGCTCAGATATTTTACCTTGAGAAAATTAGAGTGTTTCAGGCAGGCTTGCGCCCGAATACATTAGCATGGAATAATAGAATAGGACTTTGGTCTCCTTTGTTGGTTTGAGGGACTGGAGTAATGATTAATAGGGACAGTTGGGGGCATTAGTATTTAATTGTCAGAGGTGAAATTCTCGGATTTGTTAAAGACTAACTTATGCGAAAGCATTTGCCAAGGATGTTTTCA" 75 0 0 0 0 0 0 0 0 0 0 0 0 0 0 0 0 0 0 0 0 48 0 0 0 0 0 0 0 0 0 0 0 14 0 0 0 0 0 0 0 0 0 0 0 0 164 36 367 0 0 0 0 0 0 78 0 0 242 0 0 0 0 0 346 0 0 0 0 0 0 0 0 0 0 210 0 0 0 0 0 0 0 38 0 0 0 0 0 0 0 0 0 0 0 0 0 0 0 0 0 0 0 0 0 0 0 0 0 0 0 0 0 0 0 0 0 0 0 0 0 0 0 0 199 54 0 20 0 20 0 0 0 0 0 0 0 0 106 0 0 36 0 0 0 0 0 51 0 0 0 0 0 0 0 0 0 0 0 0 0
"AGCTCCAATAGGATATATCAAAGTTGTTGCAGTTGAAAAGCTCGTAGTCGTATTTGTGGTGGGTAGAAGCTTGGTTTTGCTGGTGGGCGCGAAAGCGCTCGCTGCTGCCGGCCGCCTGCCATTTTGTGGAATCAAGACTGGGCGCCGCGCGGGCAGCAATGTCCGCGTTGCTTGGTCTCCACTCCGTCACTGAGAGCAAATTGGAGTGCTCAAAGCAGGCTTTACAGCTTTGAACATCTTAGCTTGGAATGACAAAGTACGACCTTTGGTTCACTTTGTTGGTTATGAACTTGAAGGTAATGATAAATAGGAACAGTTGCGGGGACACTCGTACTGGAAAGTCAGAGGTGAAATTCTTGGATTTTTCCACGACGAACGACTGCGAAGGCATCTGTCCAGGATGTTTTCA" 9 0 15 0 0 0 0 0 0 0 22 0 0 0 0 0 0 35 13 0 0 0 0 0 0 58 0 0 0 0 0 0 0 0 0 0 0 0 14 0 0 0 0 0 0 0 0 0 27 6 0 0 0 0 0 0 0 0 0 0 606 0 0 0 0 0 0 0 0 0 0 0 0 0 0 0 0 0 0 0 0 0 0 0 0 0 0 0 0 0 0 0 24 0 0 0 0 0 0 0 0 21 0 3 18 0 0 0 0 0 0 21 0 0 15 2910 3 0 0 44 0 0 0 0 0 0 0 0 0 0 0 0 0 0 0 38 50 0 0 60 0 0 0 0 0 31 0 0 0 0 0 0 0 0 0 0 0 0 0 0 0
"AGCTCCAATAGTGTATATTAAAGTTGCTGCGGTTAAAAAGCTCGTAGTTGGATTTCGGAGTTGTCAGTCAGGCACTTGTGTCTGGTTGGCTACTGTCATCATCAAAGTCCACCAATCTTTTGTTTGGTGTGTACTGGATGTTGACCTCCTATCTTCTGGTAACTACCACTTTCGGGTGGGAGTTCCAGATAGTTTACTTTGAAAAAATTAGAGTGTTCAAAGCAGGCGAACCTGGCATCATGAATACATTAGCATGGGATAATAGAATATGACTTTTGGTCTTATTTTGTTGGTTTCTAAGGCCGAAGTAATGATTGATAGGGATAGTTGGGGCCGCTCGTATTGAGTTGTCAGAGGTGAAATTCTAGGATTTACTCAAGACGAACTAATGCGAAAGCATTCGGCAAGGATGTTTTCA" 0 0 0 0 0 0 0 66 0 0 0 38 59 0 0 154 0 0 0 0 0 0 0 0 0 0 0 0 0 0 0 0 0 0 0 0 0 0 0 0 0 0 0 0 0 0 0 0 0 39 0 0 0 0 0 0 0 0 0 0 0 0 0 0 0 0 0 0 0 0 68 38 0 0 0 0 0 0 0 0 0 0 0 0 0 0 0 0 0 0 0 0 0 0 0 0 0 0 0 0 0 0 0 0 0 0 0 0 0 0 0 0 0 0 0 0 0 19 176 0 0 0 177 0 0 33 32 0 78 345 0 5 11 16 352 462 0 0 0 0 0 0 0 0 0 0 0 0 0 0 0 0 0 0 0 0 0 0 0 0 0
"AGCTCCAAGAGCATATATTAAAGTTGTTGCAGTTAAAAAGCTCGTAGTTGGACTTCTGGTTTAATGCACCTGGCCCGCGGCCCAAAAGGCCTGTGAGTGCCGGCGCGCGTTTACCATCCTTCCAGCGACGCTACCATTAACTTGGCGGTGGAACTGGATCTTTTACTTTGAAAAAATTAGAGTGTTTAAAGCAGGCGTTTGCTCTGAATACATTAGCATGGAATAATAATCTAGGACTTCGGTTCTATTTTGTTGGTTTCTATAACTGAAGTAATGATTGATAGGGATAGTTGGGGGTGCTAGTATTGGCCGGTCAGAGGTGAAATTCTTGGATTCGGTCAAGACTAACTTATGCGAAAGCATTCACCAAGGATGTCTTCT" 0 0 0 0 0 0 0 60 41 0 0 69 16 27 0 0 0 0 0 0 0 0 0 0 0 0 0 0 0 0 0 0 0 0 0 0 0 0 0 0 0 0 0 0 59 0 0 0 0 164 0 0 0 0 0 0 0 69 0 0 0 0 0 0 0 0 0 0 0 0 0 0 52 0 0 0 0 0 0 0 0 0 0 46 0 0 0 0 0 222 0 0 0 0 0 0 0 0 0 0 0 33 0 0 0 0 0 0 0 0 0 0 30 30 0 0 0 60 238 38 0 0 165 28 22 120 17 95 129 87 0 0 77 70 0 15 0 0 15 0 23 0 0 0 0 0 145 0 0 0 0 0 0 0 0 38 0 0 0 0 0
"AGCTCCAATAGCGTATATTAAAGTTGTTGCAGTTAAAAAGCTCGTAGTCGAAGTTCTGGCTGGTCCTGTTTCCGGCTCCGGTCGACTCAGGACCTAGTCATCCGTCGGAGAACCCTTGTCGTCCTTTACTGGTCGCTTGGGGGAACTGACCCTTTACTTTGAAAAAATTAGAGTGTTTCAGGCAGGCTCTCGCCCGAATACTCCAGCATGGAATAATGGAATAGGACTTTCTTCTATTTTGTTGGTTATTAGTGGAAAGTAATGATTAATAGGGACAGTTGGGGGCATTCGTACTTAATTGTCAGAGGTGAAATTCTTGGATTTATTAAAGACGAACTAATGCGAAAGCATTTGCCAAGGATGTTTTCA" 111 0 66 19 21 0 42 21 0 0 0 0 0 0 0 0 60 0 0 101 117 0 0 0 0 0 28 0 0 0 47 0 19 0 0 49 0 0 0 0 0 30 0 68 0 0 0 0 0 0 0 0 33 0 0 0 0 0 0 0 0 0 0 0 0 0 0 0 0 27 0 0 135 0 0 0 0 0 0 0 0 0 0 0 0 0 0 432 0 960 0 0 0 0 0 0 0 0 0 0 0 210 17 0 0 0 0 0 21 0 0 0 38 0 0 0 0 0 0 0 0 0 0 0 0 0 0 0 0 0 0 0 0 0 0 0 20 0 0 0 0 0 0 12 39 0 0 0 0 0 0 54 0 0 0 20 0 0 14 9 0
"AGCTCCAATAGGATATATCAAAGTTGTTGCAGTTAAAAAGCTCGTAGTCGTATTTCTGGTGGGTTGATGTTTTAGCCTGAGTTGACGCAAGTTAGCTTTGGTTAGGGCCGCCTGCCATTTTGTGGAACAATGTGGCCAAGTTGTGGTTTACTCTATGATTTGGTTGCACCACTCCGTCACTGAGAGCAAATTGGAGTGCTCAAAGCAGGCTTTACAGCTTTGAACATCTTAGCTTGGAATGACAAAGTATGACTTATTGTTCACTTTGTTGGTTATGAACAGAAAGTAATGATAAATAGGAACAGTTGCGGGGGTACTCGTACTGGAAAGTCAGAGGTGAAATTCTTGGATTTTTCCACGACGAACGACTGCGAAAGCATTTACCAAGGATGTTTTCA" 0 0 0 0 0 0 0 0 69 0 0 0 0 0 0 0 15 0 0 14 13 0 0 0 16 72 0 0 52 52 0 0 0 0 0 0 0 13 0 0 0 0 0 0 12 0 0 0 0 0 0 0 40 0 0 0 0 0 0 0 0 0 0 0 0 0 0 0 0 0 0 0 0 0 0 0 0 0 0 0 0 0 0 0 0 0 0 0 0 3255 0 0 0 0 0 0 0 4 17 5 0 165 46 0 0 0 0 0 0 0 0 0 0 0 0 0 0 0 0 93 0 0 0 25 0 30 0 0 0 0 31 0 0 0 0 0 0 0 0 0 0 0 0 0 0 14 0 0 0 0 0 0 0 0 10 11 0 0 0 0 0
"AGCTCCAAGAGCGTATATTAAAGTTGTTGCAGTTAAAAAGCTCGTAGTCTGAATTTGAGGATTCTGGTAGTTTAGGGGCCTGTCGGAAGATGGGCTGACCGGCTACTTGGCCTCAAACACCTAGTTGATGCCTCTGCTCTTAATTGAGTGGGGGTTTAGGCTGGGTCTTTTACCTTGAAGAAATTGGAGTGTTCAAAGCAGATATTCTTTCGTCTTGCACATATTAGCATGGGACAATGAAAGAAGACCGCGTCAGAGTCTGGTAGTAACTCGGGCGCGGTAATGATCGATAGGGGCGATGGGGGCGGTTGGTATTCAGCGGCTAGAGGTGAAATTCTTAGATTCGCTGCAGACTCCCGGAAGCAAAAGCGTTCCGCTACTGTACCCCCG" 0 0 8 8 0 0 16 0 15 0 0 18 0 0 0 0 0 0 3 162 36 0 97 5 47 0 0 204 61 0 0 0 0 69 0 17 0 66 64 0 0 0 0 0 0 0 0 72 79 17 0 0 93 0 0 0 0 10 0 0 0 0 0 0 0 0 0 0 0 0 0 0 0 0 0 36 29 0 0 0 0 0 0 28 0 0 0 0 0 78 0 0 0 0 0 0 0 0 31 0 0 195 7 0 0 0 8 19 37 0 0 0 12 2 0 0 0 38 4 0 0 0 18 0 0 102 0 118 51 0 14 0 0 33 0 26 0 0 0 0 0 0 0 0 15 6 0 0 0 0 0 0 0 0 0 0 0 0 0 0 0
"AGCTCCAATAGCGTATATTAAAGTTGTTGCGGTTAAAAAGCTCGTAGTTGGATTTCTGTTGAGGACGATCGGTCCGCCTTCTGGGTGAGTATCTGGCTCGGCCTTGGCATCTTCTTGGAGAACGTACTGCACTTCATTGTGTGGTGCGGAATCCAGGACCTTTACTTTGAGGAAATTAGAGTGTTTCAAGCAGGCGCACGCCTTGAATACATTAGCATGGAATAATAAGATAGGACCTCGGTTCTATTTTGTTGGTTTCTAGAGCTGAGGTAATGATTAATAGGGATAGTTGGGGGCATTCGTATTTAACTGTCAGAGGTGAAATTCTTGGATTTGTTAAAGACGGACTACTGCGAAAGCATTTGCCAAGGATGTTTTCA" 9 0 20 0 14 0 10 0 0 0 0 0 0 0 0 0 0 0 0 41 54 8 4 0 0 0 0 91 86 0 25 0 0 31 0 9 0 22 9 0 0 4 0 109 21 0 0 11 5 10 0 0 0 0 3 0 0 0 5 0 0 0 12 67 9 0 0 55 5 0 0 9 0 0 0 0 5 0 0 3 5 0 6 0 69 285 0 36 0 90 0 8 6 0 0 0 67 0 0 0 0 30 0 0 30 0 11 0 0 0 0 0 12 0 228 0 4 55 0 0 16 12 0 0 11 15 6 33 0 0 0 5 0 6 0 0 27 0 0 0 0 6 0 0 8 0 0 0 0 0 0 36 3 0 0 0 0 0 0 0 47
"AGCTCCAATAGCGTATATTAAAGTTGTTGCAGTTAAAAAGCTCGTAGTTGGATTTCGGAAGGTCTTTAGTGGTCCGCCCCTTCGGGGAGCGGGTCACTGGCCTCCTATGTTCCTAACGGTCCTCATCCGCGAGGGTGGGGAATCAACCGCTAGGATCGTTTACTTTGAGGAAATTAGAGTGTTCAAAGCAGGCGTAACTCGCCTCCGAATACGTTAGCATGGGATAATGGAATACGACTTCGGTCTTGTTTCGTTGGTTTCGCTTGGCTGAAGTAATGATTGATAGGGACAGTTGGGGGCATTAGTATTTAGTTGTCAGAGGTGAAATTCTAGGATTTACTAAAGACTGACCAATGCGAAAGCATTTGCCAAGGATGTTTTCA" 31 0 90 0 40 0 30 0 0 0 0 0 0 0 0 0 12 0 0 14 67 0 50 0 8 23 100 64 0 2 156 8 0 0 0 196 0 30 114 8 33 20 0 12 0 0 18 0 0 0 0 0 0 0 0 0 0 0 0 0 14 0 0 0 36 0 0 0 5 0 0 0 0 0 0 0 15 0 0 0 41 0 11 5 14 0 0 87 1170 0 0 0 78 0 0 0 10 0 0 0 33 159 0 0 0 0 43 0 0 0 0 0 0 0 9 0 0 0 0 0 0 0 0 0 0 0 0 0 0 0 0 0 0 0 0 0 37 0 0 0 0 0 0 0 0 0 0 0 0 0 0 0 0 0 0 0 0 0 0 0 0
"AGCTCCAATAGCGTATATTAAAATTGCTGCAGTTAAAGCGTCCGTAGTTGAATTTCGTTCAGATTGAATAGTGCCGAGTTTTCCTCGTGTTAATTCGAGTACTTTTCGATTAGAACTTGGGTGAGATGGACTCGCTTCGGCGAGTTCGTTTCGCTCCGTTACTTTGAGCAAATTGGAGTGCTCCAACCAGGCTTAAGCTTGAACAGCTCAGCATGGAATAACAAGATAAGACTTTAGTTCTTCTTGTTGGTGACATGAACTAATAGTAATGGTTGATAAGGACATACGGGGGCATTTGTACTTGCTGGAGAGAGGTGAAATTCTAAGACCCAGCAAAGACAAACAAGTGCGAAAGCATTTGCCCAGTATGTACCTG" 0 148 0 0 0 0 0 0 0 0 0 0 0 0 0 0 0 0 0 0 0 0 0 0 0 0 0 0 0 0 0 0 0 0 0 0 7 0 0 0 0 0 0 0 0 0 0 21 0 0 0 0 0 173 10 0 0 0 87 5 0 0 0 4 15 0 0 424 20 0 4 0 0 0 0 0 0 0 9 14 41 304 69 0 0 0 0 0 45 0 0 0 0 0 0 0 0 0 0 0 0 0 0 0 0 0 0 0 0 0 0 0 0 0 0 0 4 0 0 0 0 0 0 0 0 0 0 0 0 0 0 0 0 0 0 0 0 0 13 0 0 0 0 0 40 0 7 0 0 0 0 0 0 0 0 0 0 0 0 0 0
"AGCTCCAATAGCGTATATTAAAGTTGTTGCAGTTAAAACGCTCGTAGTTGAAATTCTGCTAGTGAGAACGGGTCATCTCATTGAGTATGTACCTGTTGTCATTGGCATTAATCCGATCCATTCAGCGGGTCAAACCGTTGAATATTCGGAGCTGTTACTTTGAGAAAATTAGAGTGTTTCAAGCAGGCGTAATGCCTTGAATACTCCAGCATGGAATAACAAGTAAGGACTCAAGTTCTTCTTGTTGGTTTAAGAACCTGAGTAATGATTAAGAGGAACAGTCGGGGGTATTCGTACTCGGTCGTCAGAGGTGAAATTCTTAGATTGACTGAAGACGAACTACTGCGAAGGCATCTACCATGGATGTTTTCA" 0 0 0 0 0 0 0 0 0 0 0 0 0 0 0 0 0 0 0 0 0 0 0 0 0 0 0 0 0 0 0 0 0 0 0 0 0 0 0 0 48 0 0 0 0 0 0 0 0 0 0 0 0 0 0 0 0 0 0 24 0 0 71 107 0 0 0 0 0 0 0 0 0 0 0 0 0 0 0 0 0 0 0 0 25 0 0 0 0 0 0 0 0 0 0 0 0 0 0 0 0 0 0 0 0 0 0 0 0 0 0 0 0 0 0 0 0 0 0 0 0 0 0 0 0 0 0 0 0 0 0 43 0 0 0 0 0 0 0 0 0 0 0 0 0 0 0 0 0 0 365 0 0 0 0 0 113 0 0 0 0
"AGCTCTAATAGCGTATATTAAAGTTGTTGCAGTTAAAAAGCTCGTAGTTGGATTTCGGCGTGCGCTCAGGCTGGTCGGCCGTCATGGTCTGTACCGTTTGGGTCACGCCCCACTGTAGGATACTCACCGCTGTCCTTAACTGGGTGGCGGTCAAAGGTTGCAGTGCATGGGGGCAACTCTGTCGCTGCCGCTGGGGTTCCTACTCTTTTACTTTGAGCAAATTAGAGTGTTCAAAGCAGGCAATCGAGCCTTGAATACTTCAGCATGGGATAATGGAACAGGACTGGGATCCTGATTTCGTTGGTTTCTAGGGTCTTAGTAATGATTAATAGGGATAGTTGGGGGCATTAGTATTTAATTGTCAGAGGTGAAATTCTTGGATTTATGAAAGACTAACTTCTGCGAAAGCATTTGCCAAGGATGTTTTCA" 0 0 26 0 0 6 0 0 25 0 32 0 0 0 0 0 0 6 6 3 71 0 53 0 41 22 0 168 28 69 38 0 0 0 0 60 0 25 19 0 0 14 0 0 0 0 13 0 0 0 0 0 23 0 11 0 0 0 0 0 9 0 0 0 0 0 0 0 0 0 0 0 200 0 54 0 0 0 0 0 0 0 0 0 0 0 0 0 0 87 0 0 17 36 0 0 72 12 79 0 0 0 0 0 0 0 0 0 37 0 18 55 0 0 0 60 0 0 0 24 203 0 0 0 0 0 0 0 0 0 0 27 0 0 0 0 16 0 0 0 0 0 0 87 6 18 0 0 0 0 0 0 0 0 58 22 0 0 0 0 14
"AGCTCCAAGAGCATATATTAAAGTTGTTGCAGTTAAAAAGCTCGTAGTTGGATTTCTGGTTTAATGCACCTGGCCCGCGGCCACTAGGCTTGTGAGTGCCGGCGCGCGTTTACCATCCTTCTAGAAAACGTTTCTGCCATTCACTTGGTTGGGAACGCGATCTAGATCTTTTACTTTGAAAAAATTAGAGTGTTTAAAGCAGGCTTTTGCTATGAATACATTAGCATGGAATAATAATCTAGGACTTCGGTTCTATTTTGTTGGTTTCTATAACTGAAGTAATGATTGATAGGGATAGTTGGGGGTGCTAGTATTGGCCGGCCAGAGGTGAAATTCTTGGATTCGGTCAAGACTAACTTATGCGAAAGCATTCACCAAGGATGTCTTCT" 0 1181 0 0 0 0 0 0 0 0 0 0 0 0 0 0 0 0 0 0 24 0 0 0 0 0 0 0 0 0 0 0 0 0 0 59 0 0 0 0 117 0 0 0 0 0 0 0 0 0 0 0 0 0 94 0 0 0 0 0 0 67 0 0 397 0 0 39 0 52 0 0 0 0 0 0 0 0 96 0 0 0 0 0 0 0 0 0 0 0 0 0 0 0 0 0 0 0 0 0 0 144 0 0 46 0 0 0 0 0 0 0 0 0 0 0 0 0 0 0 0 0 0 0 0 0 0 0 0 0 0 0 0 0 0 0 0 0 0 0 0 0 0 0 0 0 0 0 0 0 0 0 0 0 0 0 0 0 0 0 0
"AGCTCCAATAGCGTATATTAAAGTTGTTGCAGTTAAAACGCTCGTAGTTGAAATTCTGCTAGTGAGAACGGGTCATCTCTTTGAGCATGTACCTGTTGTCATTGGCATTAATCCGATCCATTCAGCGGGTCAAACCGTTGGATATTCGGAGCAGTTACTTTGAGAAAATTAGAGTGTTTCAAGCAGGCGTAATGCCTTGAATACTCCAGCATGGAATAACAAGTAAGGACTCAAGTTCTTCTTGTTGGTTTAAGAACCTGAGTAATGATTAAGAGGAACAGTCGGGGGTATTCGTACTCGGTCGTCAGAGGTGAAATTCTTAGATTGACCGAAGACGAACTACTGCGAAGGCATCTACCATGGATGTTTTCA" 0 0 0 0 0 0 0 0 0 0 0 0 0 0 0 0 0 0 0 0 0 0 0 0 0 0 0 0 0 0 0 0 0 0 0 0 0 0 0 93 0 0 0 0 0 0 0 0 0 0 0 0 0 0 0 0 0 0 0 0 0 0 0 0 0 0 0 0 0 0 0 96 0 0 0 0 0 0 0 0 0 0 0 0 0 0 0 0 0 0 0 0 0 0 0 0 0 0 0 0 0 0 0 0 0 0 0 0 0 0 0 0 0 0 0 0 0 0 918 0 0 0 0 0 0 0 0 0 0 0 0 0 0 0 0 0 0 15 0 0 0 0 0 388 0 0 0 0 0 0 0 0 0 0 0 0 0 0 0 0 0
"AGCTCCAGTAGCGTATATTAAAGTTGCTGCAGTTAAAAAGCTCGTAGTTGGACATTGGTCGTGAAAAAAAGTCGGTTACTCGTGTAGCTTGCTTTTTTTCTCACCCACCAGGATGAGAGCCGCAAGTGCCCTTTATCGGGTGTTGGCGTAGATCTCTCCTCGGTTACTTTGACAAAACTAGAGTGCTTAAGGCAGGCATTTATGCTTGAATAATTTCGCATAGAATAACAAAATAGGTCGCTCAGGCCCTTTTGTTGGTTCAAAGCCTGAATGAAATGATTAAGAGGAACTGATGGGAGCATCCGTATTGTAAGGCTAGAGGTGAAATTCTTGGACCCTTACAAGACGAACAACAGCGAAAGCATTTGCTAAGAATGTTTTCA" 0 0 0 0 0 0 0 7 0 0 5 14 0 0 0 667 9 0 0 0 0 0 2 0 0 0 0 0 0 0 0 0 0 35 0 0 0 12 0 0 0 0 0 0 0 90 0 0 0 34 0 0 2 0 0 0 0 0 0 0 0 0 0 0 0 0 0 0 0 0 0 0 0 0 0 0 0 0 0 0 0 0 0 60 0 0 0 0 0 39 0 0 0 34 0 0 0 0 0 0 0 0 0 0 0 0 0 0 0 18 0 0 0 0 87 0 0 243 32 13 3 0 24 5 313 0 0 0 0 0 3 0 4 5 6 0 0 0 0 0 0 2 0 0 32 16 0 48 0 0 0 0 0 0 0 0 0 0 3 0 0
"AGCTCCAATAGCGTGCGCAAAAGTTGTTGCAGTTAAAAAGCTCGTAGTTGAACTTCTGGTCATACACTGGCTTGGCTTCAGTCGGCCTGTTGTGTGATCATCCGTCTGCAAACTTATGTCTTCCTTAACTGGTTAGTGTAAGAGAGCAGACAATTTACCTTGAAAAAATTAGAGTGTTTCAGGCAGGTAATCGCCGGAATACATTAGCATGGAATAATGGAATAGGACTTGTCTCCTTTGTTGGTTCAAGGATTCGAGTAATGATAAATAGGAACAGTTGGGGGCATTAGTATTTAATTGTCAGAGGTGAAATTCTTGGATTTATTAAAGACTAACTTATGCGAAAGCATCTGCCAAGGATGTTTTCA" 0 0 0 0 0 0 0 40 0 0 0 0 0 13 0 0 0 0 4 0 0 0 0 0 0 0 0 0 0 0 0 0 0 0 0 0 0 0 0 0 0 0 0 0 0 0 0 0 18 0 0 0 0 0 0 0 0 0 0 0 0 0 0 0 0 0 0 0 33 10 0 10 0 24 0 0 0 0 1948 0 0 0 0 0 0 10 9 0 0 0 0 0 0 0 0 0 0 0 0 0 0 0 0 0 0 0 0 0 0 0 0 0 0 0 0 0 0 0 0 0 0 0 0 0 0 0 0 10 0 0 0 0 0 0 0 0 0 0 0 22 0 0 0 0 0 0 0 0 0 0 0 0 0 0 0 0 0 0 0 0 0
"AGCTCCAATAGTGTATATTAAAGTTGCTGCAGTTAAAAAGCTCGTAGTTGGATTTCGGATTAATGGGAGTTAAGGTCCATCAATTTGATGTGTACCTTATTCTCGTTTCCTTCCTTTTGAATACACTCCCTGAAATTTTTTTTTGGGGATCAAAGTGTTTCAAATCTTTTACTGTGAAGAAATTAGAGTGTTCAAAGCAGGCGTAATCTAGCCTTTGAATATATTAGCATGGGATAATGAAATAGGACTTTAGTTCTACTTTCGTTGGTTTCTAGGGCTAAAGTAATGATTAATAGGGATAGTTGGGGTCACTAGTATTTAATTGTCAGAGGTGAAATTCTAAGATTTATTAAAGACTAACTACTGCGAAAGCATTTGACAAGGATGTTTTCA" 0 0 0 15 0 43 0 0 106 0 0 0 0 0 5 0 0 42 0 0 0 0 0 0 0 0 0 0 22 0 74 0 64 0 0 162 0 0 57 0 0 0 0 0 0 0 0 8 0 0 18 29 0 0 25 11 0 0 0 0 0 87 0 0 0 0 0 0 0 0 0 0 0 0 0 0 0 0 0 0 0 0 0 0 0 0 0 36 0 84 0 0 0 0 0 0 63 0 0 0 0 0 0 488 0 0 27 0 0 0 0 0 9 7 0 0 0 22 0 0 0 126 0 0 0 0 0 0 0 0 0 0 0 0 0 0 0 0 0 0 0 62 17 0 0 0 0 0 0 0 0 0 0 0 0 111 0 0 0 0 0
"AGCTCCAATAGCGTATATTAAAGTTGTTGCAGTTAAAAAGCTCGTAGTTGGATTTCTGAGAATAACTATCGGTCCGCGGTTTTTAATCGTGTGTACTGTTTTTGTTTATTCTCATCCTTGTAGTGAGTGTATCTGGCATTTAGTTGTCGGGTGCAGGAGCTGCATCGTTTACTGTGAAAAAATTAGAGTGTTTAAAGCAGGCTTATGCCGTGAATATATTAGCATGGAATGATATTATAGGACTTTGGTGCTATTTTATTGGTCTACATCAAAGTAATGATTAACAGGGATAGTTGGGGGTATTCATATTTAATTGTCAGAGGTGAAATTCTTGGATTTATGAAAGATGAACTTATGCGAAAGCATTTACCAAGGATGTTTTCA" 0 0 0 6 0 0 0 0 47 0 0 5 0 0 0 0 42 0 18 0 36 52 30 0 0 0 0 8 32 63 0 8 0 11 0 16 0 43 54 6 0 0 0 0 63 0 0 0 6 0 0 0 22 0 0 0 0 0 0 0 0 0 0 0 0 0 0 0 14 10 9 0 0 8 24 0 32 0 9 7 0 0 11 7 11 8 221 0 30 207 0 0 0 82 0 0 0 38 235 8 0 0 51 0 37 0 119 0 0 0 0 0 0 0 0 0 0 0 0 99 0 0 0 24 0 0 0 89 0 0 73 0 11 0 0 0 0 0 0 0 0 0 0 0 0 48 0 0 0 0 0 0 0 0 152 0 0 0 0 0 0
"AGCTCCAATAGCGTATATTAAAGTTGTTGCAGTTAAAAAGCTCGTAGTTGGATTTTAGGGTAACTTCGACCCCTTGCCTCGCCGGTAGGTGAGTTTGCAGGGGTTGATTACCCTTTATATATTTTCCGGGACGTACTAGCCTGCTCTTAATTGAGTGGGTTAGGGGTTTTGGATCGTTTACTTTGAAAAAATTAGGGTGTTTAAAGCAGGCTACATTTATGCCTTGAATAGATTAGCATGGGATAATAGAATAGGACTTCTCTTTCTTTTTGGTTAGTTTCAGAAAAAGGGGTAATGATTAATAGGAACGGTCGGGGTTATTCATATTTAATTGTCAGAGGTGAAATTCTTAGATTTTTTAAAGATGAACCTATGCGAAAGCATCTAACAAGGACGCTTTCA" 68 0 0 4 51 0 0 0 0 0 0 0 0 0 0 0 0 0 7 0 0 0 40 0 0 6 0 0 0 0 0 39 0 0 0 0 0 10 37 0 22 0 0 0 0 0 0 0 0 0 0 0 13 20 0 0 0 0 8 8 0 0 26 124 0 0 0 0 0 44 0 8 0 0 6 42 27 0 59 0 0 66 4 0 0 0 0 0 9 0 0 0 0 0 0 0 14 0 0 0 0 0 14 0 0 0 0 0 0 0 0 0 0 0 18 0 0 0 0 125 11 0 0 31 0 0 0 0 0 0 40 15 0 0 0 0 20 0 11 16 0 25 0 10 44 0 4 0 0 2 119 38 12 0 0 30 55 0 5 0 0
"AGCTCCAATAGGATATATCAAAGTTGTTGCAGTTGAAAAGCTCGTAGTCGTATTTGTGGTGGGTAGAAGCTGTGGTTTGGGTGTTGGGCGCGAAAGCTGCTCGGGCCTCCCGGCCGCCTGCCATTTTGTGGGCAATACAGGTTGGGCGAGGTGCAGCAATGCTCTTTGCCTAGTCTCCACTCCGTCACTGAGAGCAAATTGGAGTGCTCAAAGCAGGCTTTTCATAGCTTTGAACATCTTAGCTTGGAATGACAAAGTACGACCTTTGGTTCACTTTGTTGGTTATGAACTGGAAGGTAATGATAAATAGGAACAGTTGCGGGGACACTCGTACTGGAAAGTCAGAGGTGAAATTCTTGGATTTTTCCACGACGAACGACTGCGAAGGCATCTGTCCAGGATGTTTTCA" 0 0 0 0 0 0 0 0 73 0 0 0 0 0 0 0 0 0 0 86 0 91 0 0 0 16 0 0 0 0 0 0 0 0 0 0 0 0 0 0 0 0 0 0 0 0 0 0 0 0 0 0 19 0 0 0 0 0 0 0 0 0 0 0 0 0 0 0 0 0 0 0 0 0 0 0 0 0 0 0 0 0 0 74 0 0 0 0 0 240 0 0 0 0 0 0 0 0 88 312 0 0 0 0 0 0 20 0 0 0 0 0 0 89 0 0 0 0 0 27 6 0 0 0 92 324 7 0 0 0 0 0 651 0 0 0 0 0 137 0 0 0 0 0 0 0 0 0 0 0 0 0 0 0 0 0 0 0 0 0 0
"AGCTCCAATAGCGTATATTAAAGTTGTTGCAGTTAAAAAGCTCGTAGTTGGACTTCTGGGAGGATGCCAATGTCCGCTCGTTAGCGTGTGCAGCGGCGTCCTTCCATCCTTCTGTTAACGTTTCTTGGTATTCATTTACTGGTTTCGGGCTCAGATATTTTACCTTGAGAAAATTAGAGTGTTTCAGGCAGGCTTGCGCCGGAATACATTAGCATGGAATAATAGAATAGGACTTTAGTCTCCTTTGTTGGTTTGAGGGACTGAAGTAATGATTAATAGGGATAGTTGGGGGCATTAGTATTTAATTGTCAGAGGTGAAATTCTCGGATTTGTTAAAGACTAACTTATGCGAAAGCATTTGCCAAGGATGTTTTCA" 0 0 0 0 0 27 19 0 0 0 0 0 0 0 0 0 0 0 0 0 39 0 22 0 0 0 0 0 0 0 0 0 0 0 0 74 0 104 0 0 0 0 0 138 0 0 0 0 0 0 0 0 0 0 0 0 0 0 0 0 0 0 0 0 0 0 0 0 0 109 0 139 0 0 0 0 69 0 0 0 0 0 0 0 0 0 0 1323 0 633 0 0 0 120 0 0 37 0 111 11 0 303 52 0 0 0 0 0 0 0 0 0 0 0 0 0 0 0 0 0 0 0 0 0 68 0 0 0 0 0 0 0 0 0 0 0 0 0 0 0 0 0 0 0 0 0 0 0 0 0 0 0 0 0 0 0 0 0 0 0 0
"AGCTCCAATAGCGTATGTTAAAGTTGTTGCAGTTAAAAAGCTCGTAGTTCTTCTTTTGATTGACTCTATAGAGATTTTTTCTCCGTGGCGTCATCAAATTGAGCAGATTATATCTGCTCCGGTACTGTGAAAAAATTAAAGTGTTCAATGCAGTCAATTGACTGAATAGTGAAGCATGGTATACAGAAATAGGACGCTGCGTTAGTTTTCTGGTTCAATAATGTAGTTGTAATGGTCGATAAGGGCATTTGTGGACATACGTATTCAAGTGTTAGAGGTGAAATTCTTGAATTACTTGAAGACGAACAAAAGCGAAAGCAGTTGTCTAAAATGTACTTG" 37 0 0 0 0 4 0 0 0 0 0 0 0 0 0 0 0 0 0 0 3 0 11 0 0 0 0 9 0 0 0 0 0 0 6 0 0 0 0 0 0 115 0 0 0 0 0 0 0 0 0 0 15 0 0 0 0 0 0 0 0 0 0 0 0 0 0 0 0 0 0 0 0 0 0 0 0 0 0 0 0 0 0 0 0 0 0 0 0 0 0 0 16 236 0 0 0 0 0 0 0 18 0 0 0 0 0 0 42 0 78 0 0 3 0 0 30 0 0 2 410 16 0 0 0 0 0 0 84 0 28 0 5 0 3 0 0 0 108 381 0 59 0 0 81 0 0 0 0 0 0 0 0 3 0 0 0 0 0 0 0
"AGCTCCAATAGCGTATATTAAAGTTGTTGCAGTTAAAAAGCTCGTAGTTGGATTTCTGTTGATAATTGCCGAACTGCTCTTGAGTATGATTTCGGTATATTGTTAGCATTTTTCTAGGTGTAGTTCTTTCCGCAAGGTTAGTGCTGTGTCTAGAATGTTACTTTGAGAAAATTAGAGTGTTTCAAGCAGGTGTACTGCCTTGAATACTCCAGCATGGAATAACAAGATAAGGCTTTCGTCCTTTGTTGGTTCTAGGATGAATGTAATGGTTAATAGGGACAGTTGGGGGCATTCGTATTTAACTGTCAGAGGTGAAATTCTTAGATTTGTTAAAGACGAACTACTGCGAAAGCATTTGCCAAGGATGTTTTCA" 0 1579 5 0 5 5 0 4 0 4 0 0 0 0 0 0 0 0 0 5 36 0 0 0 0 0 0 0 0 0 0 0 0 0 0 0 0 0 0 0 0 0 0 0 0 0 0 6 0 0 0 7 0 226 0 0 0 0 0 0 0 0 7 0 0 0 0 0 0 0 0 0 0 7 15 0 0 0 0 167 0 0 0 0 0 0 0 0 0 0 0 0 3 0 0 5 0 0 0 0 0 0 0 0 0 0 0 0 0 0 0 0 0 0 0 0 0 0 0 0 0 0 0 0 0 24 0 0 0 0 0 0 0 0 0 0 0 0 8 0 0 0 0 0 0 0 0 0 0 0 0 0 0 0 0 0 0 0 0 0 0
"AGCTCCAATAGCGTATATTAAAGTTGCTGCAGTTAAAAAGCTCGTAGTTGGATTTCTCGCGTTTTGATTTCGGCCGGCCACGGTTTCGTGTGTTAGTGCTGTCATTTTTCGCGATCCTTCCAATCGCTGCTTACTATTCTTCATTGATTGGTAAGTAGTATTGGATCTTTTACTTTGAAAAAATTAGAGTGTTTCAAGCAGGCTTTATGCTATGAATACATTAGCATGGAATAATAATTTAGGACTTCGGTTCTATTTTGTTGGTTTCTAGGACTGAAGTAATGATTGATAGGGATAGTTGGGGGTGCTAGTATTCAGCGGCCAGAGGTGAAATTCTCGGATTCGCTGAAGACTAACTTATGCGAAAGCATTCACCAAGGATGTCTTCT" 5 731 0 0 0 6 0 0 0 0 0 0 0 0 0 0 0 8 0 0 9 0 0 0 0 0 0 0 0 0 0 0 0 0 0 0 0 0 0 0 0 0 0 0 0 0 0 0 0 0 0 0 0 0 0 0 0 7 0 0 0 0 0 11 0 0 0 0 0 16 0 0 0 0 0 0 0 0 158 0 0 13 0 0 0 0 0 0 0 0 0 0 0 0 0 0 0 0 0 0 0 0 0 0 0 0 0 0 0 0 0 0 0 0 0 0 0 0 0 13 0 0 0 0 0 0 0 0 0 0 0 0 0 0 0 0 0 0 0 0 0 0 0 0 0 0 0 0 0 0 0 0 0 0 0 0 0 0 0 0 0
"AGCTCCAATAGCGTATATTTAAGTTGTTGCAGTTAAAAAGCTCGTAGTTGGATTTCGGGCGGGGCCTGCCGGTCCGCCTCTGGTGTGCACTGGCATGGGCTCGCCTCGCTGTCGGGGACGGGCTCCTGGGCTTAACTGTCCGGGACTCGGAGTCGACGAGGTTACTTTGAGTAAATTAGAGTGTTCAAAGCAGGCCTACGCTCTGAATACGTTAGCATGGAATAACACGATAGGACTCTGGCCTATCTTGTTGGTCTGTGGGACCGGAGTAATGATTAAGAGGGACGGTCGGGGGCATTCGTATTTCATTGTCAGAGGTGAAATTCTTGGATTTATGAAAGACGAACTTCTGCGAAAGCATTTGCCAAGGATGTTTTCA" 0 0 85 0 0 19 0 0 0 0 0 13 0 0 0 0 36 0 0 0 0 0 16 0 0 0 35 16 0 0 0 0 10 50 0 0 0 16 0 0 0 8 0 0 0 0 0 0 0 0 0 0 0 0 0 0 0 18 0 0 42 0 0 0 0 0 0 0 0 0 14 0 0 0 0 0 0 0 0 0 31 14 0 18 0 0 0 711 0 0 0 0 0 0 0 0 0 0 0 0 0 528 0 0 0 0 13 10 0 0 0 0 75 0 0 0 0 0 0 0 42 0 0 0 0 0 0 21 45 0 0 0 0 0 18 0 54 0 0 0 0 0 21 0 0 0 0 138 28 0 0 0 0 0 0 0 0 0 0 0 0
"AGCTCCAATAGCGTATATTAAAGTTGTTGCAGTTAAAAAGCTCGTAGTTGGATCTTGAAGTTCTTTCTTGTACCGTCTCTGCCGGAAGGTAGAGGCGTATAGGAATCCTTCTAACTCTCGGAGGTGGCCTTCTGCTCTTAACTGGGTGGTTGGTTGCGCCGAGACGTTTACCTTGAAAAAATTAGAGTGTTCAAAGCAGGCTACTAGCTAGCCCTGAATAGATTAGCATGGGATAATGGAATACGACGTTGTTCGGTTTCGTTGGTTTACGGACGGCGTAATGATCAATAGGACTGATCGGGGTTATTCATATTTAATTGTCAGAGGTGAAATTCTTAGATTCTTTAAAGATGAACGAGGGCGAAAGCATCTAACAAGGGTGCTTCCA" 15 0 34 19 0 4 0 0 0 0 0 3 0 0 0 0 48 0 19 13 26 23 114 0 0 5 0 16 0 31 8 0 0 41 0 34 0 49 30 0 0 4 0 53 14 13 0 0 0 0 0 0 0 0 0 0 0 0 0 0 0 0 0 0 0 0 0 0 0 8 2 0 0 0 0 36 0 0 0 0 0 9 0 0 0 0 51 114 0 30 0 0 0 56 0 0 0 0 7 0 0 105 3 0 44 0 8 3 18 0 4 7 16 4 27 450 0 28 0 0 0 15 164 22 0 192 0 0 81 0 23 0 0 0 0 26 17 0 0 7 0 4 0 0 8 0 0 0 0 0 0 0 0 0 19 0 0 0 0 0 0
"AGCTCCAATAGCGTATATTAAAGTTGTTGCAGTTAAAAAGCTCGTAGTTGGATTTCTGGGAGGGTGGTCTCGCTCCGCCTGCGGGCGTGAGTGAGATTGCCCTCCCATCCTTCTGTTAACGATTCTTGGTATTCATTTACTGGTTTCGGGCTCAGATATTTTACCTTGAGAAAATTAGAGTGTTTAAGGCAGGCTTGCGCCGGAATACATTAGCATGGAATAATAGAATAGGACTTTAGTCCCTTTTGTTGGTCTTCAGGGGCTGAAGTAATGATTAATAGGGATAGTTGGGGGCATTAGTATTTAATTGTCAGAGGTGAAATTCTCGGATTTGTTAAAGACTAACATATGCGAAAGCATTTGCCAAGGATGTTTTCA" 0 0 0 0 0 9 0 0 30 0 0 0 0 0 0 0 0 0 0 0 0 0 0 0 0 0 0 0 0 0 0 0 0 0 0 0 0 0 0 0 0 0 0 0 0 0 0 0 0 0 0 0 0 0 0 0 0 0 0 0 0 0 0 0 0 0 0 97 0 27 0 0 0 0 0 0 0 0 0 0 0 0 0 0 0 0 0 0 0 0 0 0 41 0 0 0 0 0 0 0 0 0 0 0 12 0 0 0 0 31 0 35 0 0 30 0 0 0 0 0 0 204 0 0 6 0 0 132 0 0 0 0 0 0 0 0 0 0 0 0 0 0 0 0 0 0 0 0 8 8 0 0 0 0 14 0 0 0 0 0 0
"AGCTCCAATAGCGTATATTAAAGTTGTTGCAGTTAAAAAGCTCGTAGTCGGACTTTGGGGTGTTTTTTTGTCGGACCCGGTCTGCCGGGATGGTGTGTACTGGTCCGACCACCCTTCCTTCTGGTTTGCTACCTCTTGCCCTTAACTGGGTGAGGGGCCAGCTCCAGATCGTTTACTTTGAAAAAATTAGAGTGTTTAAAGCAGGCAAATCACGCCTTGAATACATTAGCATGGGATAATAGAATAGGACCTTGCGCCTATTTTGTTGGTTTCTAGGTGTAGGGTAATGATTAATGGAGACAGTTGGGGGTATTCATATTTAATTGTCAGAGGTGAAATTCTTGGATTTATGAAAGATGAACTTCTGCGAAAGCATTTATCAAGGATGTTTTCA" 0 0 0 0 0 0 0 0 0 0 0 0 0 0 174 0 33 0 4 0 0 0 0 0 10 0 0 27 29 0 132 0 0 100 0 28 0 253 44 6 0 0 0 0 101 0 0 0 0 0 0 0 7 0 0 0 0 0 0 0 0 0 0 0 0 0 0 0 0 0 0 0 0 0 0 0 0 0 0 0 0 0 0 0 0 0 0 24 0 0 0 61 0 0 0 0 0 0 0 0 0 0 0 0 95 0 0 0 42 0 0 0 33 0 0 0 0 12 0 7 47 0 0 4 15 0 0 7 0 0 43 0 0 0 0 0 0 0 0 0 0 0 0 0 0 90 0 168 0 0 0 0 0 0 0 87 0 0 11 0 0
"AGCTCCAATAGCGTATATTTAAGTTGTTGCAGTTAAAAAGCTCGTAGTTGGATTTCGGGTGGGCTGCGCCGGTCCGCCGTTTCGGTGTGCACTGGCGTGGCCCACCTTGCTGCCGGGGACGGGCTCCTGGGCTTCACTGTCCGGGACTCGGAGTCGGCGAGGTTACTTTGAGTAAATTAGAGTGTTCAAAGCAGGCCTACGCTCTGAATACATTAGCATGGAATAACACGATAGGACTCTGGCCTATCTTGTTGGTCTGTGGGACCGGAGTAATGATTAAGAGGGACAGTCGGGGGCATTCGTATTTCATTGTCAGAGGTGAAATTCTTGGATTTATGAAAGACGAACTACTGCGAAAGCATTTGCCAAGGATGTTTTCA" 0 0 0 0 0 0 46 0 0 0 0 184 0 0 37 0 39 0 0 0 0 0 122 0 0 0 0 0 0 0 0 0 0 65 0 0 0 0 0 0 0 0 0 0 0 0 0 0 20 0 0 0 0 0 0 0 0 0 0 0 0 0 0 0 0 0 0 0 0 0 0 0 0 0 0 0 0 0 0 0 0 0 0 0 0 0 0 0 0 0 0 0 0 0 0 0 0 0 0 0 0 78 9 0 88 0 48 33 0 0 0 0 54 0 51 0 0 0 18 0 0 0 150 0 65 78 0 0 0 0 145 0 0 15 0 0 0 0 0 0 0 0 0 0 0 0 0 0 0 0 0 0 0 0 0 0 0 0 0 0 0
"AGCTCCAATAGCGTATATTAAAATTGTTGCAGTTAAAAAGCTCGTAGTTGGATTTCTGGCTTGGTGCGCGCCGTCCGCTTCCGTTAGGGAGTGTGTGCGGTTGTGCGCCTGCCATCTTTTTAGACATTATGCTGTGCCCTTCACTGGGTGGCAGGTAGTGGCTGAATCTTTTACTTTGAAAAAATTAGAGTGTTCAAAGCAGGCTTGCGCTATGAATACATTAGCATGGAATAATAATTTAGGACTCCCGTTCTATTTTGTTGGTTTCTAGGATGGAAGTAATGATTGATAGGGATAGTTGGGGGTGCTAGTATTCAGAGGCCAGAGGTGAAATTCTCGGATTCTCTGAAGACTAACTTATGCGAAAGCATTCACCAAGGATGTCTTCT" 0 0 0 0 17 25 78 17 0 0 0 7 52 20 0 31 0 6 0 6 0 20 0 0 0 0 0 0 0 0 0 0 0 18 6 67 0 18 32 26 0 0 0 0 0 13 0 0 0 15 0 0 13 0 0 0 0 0 0 0 0 0 0 0 0 0 0 0 0 0 5 44 0 0 0 33 32 0 0 0 0 0 0 7 0 0 0 138 0 258 0 17 0 0 0 0 123 0 21 50 0 0 4 0 0 0 56 0 0 6 11 12 21 29 0 0 0 96 5 20 41 0 61 30 0 0 0 0 129 0 11 0 30 42 12 0 0 0 93 0 0 4 0 0 0 5 17 48 0 0 0 0 0 0 20 39 0 15 0 0 0
"AGCTCCAAGAGCGTATCTTAAAGTTGTTGTGGTTAAAAAGCTCGTAGTTTATATTTGATAAATTTATCAAGAGTTTGAATCTGAAAGAGGAAAATGATTGAAAGTGTTTATGAATGTTCAATTAACATTAAGCGGTGTATAATTTATGCTTGGTTTACTCCTCGTATGGATTATATATCGTGTTAGTTGACAGTTACTGTGAAAAAATTAGAGTGTTCAAAACAGGCATTTACGGCCATTGAATATATTAGCATGGTATAACAAAATATGACAACTCTATTACGGTTGAGTGGTACTATATCAGTTGAGTAATTAGAGATGTAATGATTAAAAGGAGCAGTCGTAGTGACTTTTACTTAATGGAAAGAGGTGAAATTCTATAACCCATTAAAGAAAAACAACTGCGAAAGCATTTCACTAGAATGCTTTCA" 15 0 0 0 10 0 0 0 0 0 0 0 0 0 0 0 0 0 0 0 22 0 0 0 0 0 0 0 0 0 0 0 0 0 0 0 0 0 0 0 0 0 0 0 0 0 1428 0 0 0 0 0 0 0 0 0 0 0 15 0 0 12 57 0 0 0 0 83 0 190 0 0 0 0 0 18 0 0 0 0 0 0 0 0 0 0 0 0 0 0 0 0 0 0 0 0 0 0 0 0 0 0 0 0 60 0 0 0 0 0 0 0 0 0 0 0 0 0 0 0 0 0 0 0 0 0 0 0 0 0 0 0 0 0 0 0 37 0 0 0 0 0 0 0 0 0 0 0 0 0 0 0 0 0 0 0 0 0 0 11 0
"AGCTCCAATAGCGTATACTAAAGTTGTTGCAGTTAAAAAGCTCGTAGTTGAATTTCTGGACTCGTCGCCTAGTCTGGCCTCAGGGCATTTGTACTATTGGTGACGGGTCCATCCTCGGGGAGAACGTTCGTGTTGTTTACTCAATGCGGACGGGACCCTCGTCATTTACTGTGAGCAAAACAGAGTGTTCAAAGCAGGCTTACGCCGTTGAATACATTAGCATGGAATAATAAGATAGGACCTTGGTCTATTTTGTTGGTTTGTATCCAAGGTAATGATTAATAGGGACAGTTGGGGGTATTCGTATTCAATTGTCAGAGGTGAAATTCTTGGATTTATGGAAGACGAACTACTGCGAAAGCATTTACCAAGGATGTTTTCA" 0 0 0 0 0 0 0 0 0 0 0 0 0 0 0 0 0 0 0 0 25 0 0 9 452 0 0 0 0 0 0 0 7 0 0 0 0 0 0 0 0 0 0 15 0 0 0 0 493 0 0 0 0 0 0 0 0 0 0 2 0 0 0 0 0 0 0 0 0 0 0 0 0 0 0 0 0 0 0 0 0 0 0 0 0 0 0 0 0 0 0 0 0 0 0 0 0 0 25 0 0 0 0 0 0 0 0 0 0 0 0 0 0 0 0 0 0 0 0 59 0 0 0 0 0 0 0 0 0 0 0 0 0 0 0 0 0 0 0 0 0 0 0 0 0 0 0 0 0 0 0 0 0 0 0 0 0 0 0 0 0
"AGCTTCAATAGCGTATATTAAAGTTGTTGCAGTTAAAACGCTCGTAGTTGAAATTTTGGTAGTACTAATGGGTCATCTCTTTGAGTATGTACCCATTGTTATTGCCATTATTCTGATATATACAGGAGGTAATACTCTTGCATATTCGGAATTGTTACTTTGAGAAAATTAGAGTGTTTCAAGCAGGCGTGATGCTTTGAATACTCCAGCATGGAATGACAACAAAGGACTCATATCCTTCTTGTTGGTTTAAGGAGTTGAGTAATGATTAAGAGGAACAGTTGGGGGTATTCGTATTCAGTCGTTAGAGGTGAAATTCTTAGATTGACTGAAGACGAACTACTGCGAAGGCATCTACCATGGATGTTTTCA" 0 0 16 0 0 0 0 0 86 0 0 0 0 0 0 0 0 0 0 0 138 0 245 0 0 0 0 0 0 0 0 0 0 36 0 14 0 0 0 0 0 0 0 0 0 0 0 0 0 34 0 0 0 0 0 0 0 0 0 0 0 0 0 0 0 0 0 0 0 0 0 0 0 0 14 0 0 0 0 0 0 0 0 0 0 0 0 609 0 45 0 0 0 522 0 0 0 0 102 0 0 72 0 0 0 0 0 0 0 0 0 0 0 0 0 0 0 0 0 0 0 0 0 0 0 0 0 0 0 0 0 0 40 0 0 0 0 0 0 0 0 0 0 0 0 0 0 0 0 0 0 0 0 0 0 0 0 0 0 0 0
"AGCTCCAATAGCGTATATTTAAGTTGTTGCAGTTAAAAAGCTCGTAGTTGGATTTCGGGTGGGTTCTAGCGGTCCGCCTATGGTGAGTACTGCTATAGCCTTCCTTTCTGTCGGGGACGGGCTTCTGGGCTTCACTGTCCGGGACTCGGAGTCGACGTGGTTACTTTGAGTAAATTAGAGTGTTCAAAGCAGGCTTACGCCCTGAATACTTTAGCATGGAATAACACGATAGGACTCTGGCCTATCTTGTTGGTCTGTAGGACTGGAGTAATGATTAAGAGGGACAGTCGGGGGCATTCGTATTTCATTGTCAGAGGTGAAATTCTTGGATTTATGAAAGACGAACTACTGCGAAAGCATTTGCCAAGGATGTTTTCA" 0 0 0 0 0 0 0 45 0 0 0 90 0 0 0 0 0 0 0 0 0 0 0 0 0 0 0 0 0 0 0 0 0 238 0 0 0 0 0 45 0 0 0 0 0 0 0 11 0 0 0 0 0 0 0 0 0 0 0 0 0 0 0 0 0 0 0 0 66 0 0 24 0 88 0 0 47 0 0 0 20 0 0 0 0 0 0 0 0 0 0 0 0 0 0 0 55 0 0 0 135 0 0 96 0 0 0 0 0 0 0 40 0 0 0 0 0 0 0 0 52 0 0 0 0 0 0 0 0 0 0 0 0 0 0 88 0 0 0 0 0 0 0 0 0 0 15 0 0 0 0 0 0 0 103 378 0 0 0 0 0
"AGCTCCAAGAGCATATATTAAAGTTGTTGCAGTTAAAAAGCTCGTAGTTGGACTTCTGGTTTAATGCACCTGGCCCGCGGCCGCAAGGCCTGTGAGTGCCGGCGCGCGTTTACCATCCTTCCAGGTAACGAGTCTTCCCTTTACTGGGCCGGATTCGGGGTCTGGATCATTTACTTTGAAAAAATTAGAGTGTTTAAAGCAGGCTATTGCTATGAATACATTAGCATGGAATAATAATCTAGGACTTCGGTTCTATTTTGTTGGTTTCTATAACTGAAGTAATGATTGATAGGGATAGTTGGGGGTGCTAGTATTGGCCGGTCAGAGGTGAAATTCTTGGATTCGGTCAAGACTAACTTATGCGAAAGCATTCACCAAGGATGTCTTCT" 0 0 0 0 0 0 0 0 0 0 0 0 0 0 0 0 0 0 0 0 0 0 0 0 0 0 0 0 23 0 0 0 0 41 0 0 0 22 0 0 0 0 0 0 222 0 0 0 0 111 0 0 0 0 0 0 0 0 0 0 0 0 0 0 0 0 0 0 0 0 17 16 0 60 0 0 0 0 0 0 0 0 0 0 0 0 0 0 0 0 0 0 0 0 0 0 0 0 0 0 0 0 0 0 0 0 0 0 0 0 0 0 0 0 0 0 0 104 69 0 0 0 21 43 0 270 25 0 168 246 0 0 31 117 386 55 0 0 0 0 0 0 0 0 0 0 0 0 0 0 0 0 0 0 0 0 0 0 0 0 0
"AGCTCCAATAGCGTATATTTAAGTTGTTGCAGTTAAAAAGCTCGTAGTTGGATTTCGGATGGGCACTGCCGGTCCGCCGATTCGGTGTGCACTGGCCGTGCCCATCTTGCTGCCGGGGACAGGCTGCTGGGCTTAACTGTCTGGCACCTGGAGTCGGCGAGGTTACTTTGAGTAAATTAGAGTGTTCAAAGCAGGCCTACGCTCTGAATACATTAGCATGGAATAACACGATAGGACTCTGGCCTATCTCGTTGGTCTGTGGGACCGGAGTAATGATTAAGAGGGACAGTCGGGGGCATTCGTATTTCATTGTCAGAGGTGAAATTCTTGGATTTATGAAAGACGAACTTCTGCGAAAGCATTTGCCAAGGATGTTTTCA" 76 696 0 0 16 0 0 0 0 0 0 0 0 0 0 5 0 22 0 0 0 0 0 0 0 0 0 0 0 0 0 0 0 0 0 0 0 11 0 0 0 0 0 0 0 0 0 14 0 0 0 0 0 0 12 0 0 37 0 0 0 0 24 33 0 0 0 77 0 0 0 0 0 0 0 0 0 0 52 78 0 39 37 0 0 0 0 0 0 0 0 0 0 0 0 0 0 0 0 0 0 42 0 0 0 0 0 0 0 0 0 0 0 0 0 0 0 0 0 0 0 0 0 0 25 0 0 0 0 29 0 0 0 0 0 0 31 0 0 0 0 27 0 0 0 0 0 0 0 0 0 46 6 61 0 0 0 0 0 35 0
"AGCTCCAATAGCGTATATTAAAGTTGCTGCGGTTAAAAAGCTCGTAGTTGGATTTTGGGTCCAGCCCCGGTGGGCCGGTGAAAGCCGTGAACTGCTAGGATGGACCTTCTGTCTGGAGGCGGGGCGCTTCCTATTCACTTAGTGGCGCCCGCGCGTCTAGGACCTTTACTTTGAACAAATTGGAGTGTTTAAAGCAGGCAAACGTCTTGAACACATTAGCATGGAATAACATAATAGGGCTTTGGTTCTATTTTGTTGGTTTTAAGGACCGAAGTAATGATCAATAGGGACAGTTGGGGGCATTCGTATTTAATTGTCAGAGGTGAAATTCTTAGATTTATGAAAGACGAACTTCTGCGAAAGCATTTGCCAAGGATGTTTTCA" 0 0 0 0 5 6 0 0 0 0 0 0 0 0 0 0 0 95 0 0 0 0 18 0 16 0 0 0 0 0 0 16 0 14 0 0 0 0 0 0 0 7 0 0 24 0 0 0 129 10 0 0 0 0 0 0 0 23 0 0 0 0 3 0 0 0 0 19 0 0 0 0 60 7 63 0 0 0 0 90 0 0 0 0 0 0 2 0 0 0 0 17 0 0 0 0 0 0 0 0 0 0 0 0 0 0 4 0 0 0 0 0 0 0 30 0 0 50 0 35 0 0 17 0 0 132 4 0 198 39 50 13 13 0 0 31 0 0 0 0 11 0 0 37 67 85 0 339 0 0 0 0 0 0 0 73 112 0 34 7 8
"AGCTCCAATAGCGTACTTTAAAGTTGCTGCAGTTAAAAAGCTCGTAGTTGAATTTCTGACTTAACATGCTTAGCCCTACCGGGTTACCGGTGGAGTGCTGAGTCGTGTTGGCCATCTTTGCAGAAAATGTTGTTGCGCTTCATTGCGTTGACAACACTATCTGTATCTTTTACTTTGAAAAAATTAGAGTGTTTAAAGCAAGCTTTTGCTATGAATACATTAGCATGGAATAATAATTTAGGACTTCGGTTTTATTTTGTTGGTTTTCAGAACTGAAGTAATGATTGATAGGGACAGTTGGGGATGCTGAAATTCAGTGGCCAGAGGTGAAATTCTTGGATTCACTGAAGTTCAACTCATGCGAAAGCATTCATCAAGGATGTCTTCT" 69 0 23 0 33 0 0 0 0 0 0 0 0 0 0 0 0 51 0 0 14 110 0 0 0 101 13 0 0 0 177 9 0 0 0 37 0 0 0 0 99 3 0 5 0 0 0 22 0 0 0 18 0 15 0 0 0 0 20 0 0 0 0 0 29 0 0 0 20 49 10 0 0 10 17 0 44 0 152 100 0 217 9 0 12 8 0 0 15 0 0 0 0 20 0 0 0 0 0 17 0 0 0 0 0 0 41 0 0 0 0 11 0 0 0 0 0 0 0 0 0 0 0 51 0 0 0 0 0 0 0 0 0 0 0 0 20 0 0 16 0 0 0 0 30 27 0 0 0 3 0 0 0 0 0 39 0 3 27 48 0
"AGCTCCAATAGCGTATATTAATGTTGCTGCAGTTAAAAAGCTCGTAGTTGGATTTCTGACTTGGCGCACCTGGCCCGCCACGGTTACGTGTGTGAGTGCCGGGATGCGCCTGTCACTTTTCTAGTAAACTATTGTGCTCTTCATTGAGTGCGATAGGTAGCTAGATATTTTACTTTGAAAAAATTAGAGTGTTTAAAGCAGGCGTTTGCTATGAATACATTAGCATGGAATAATAAGTTAGGACTTCGGTTCTATTTTGTTGGTTTCTAGGACTGAAGTAATGATTGATAGGGATAGTTGGGGGTGCTAGTATTCAGCGGCCAGAGGTGAAATTCTCGGATTCGCTGAAGACTAACTTATGCGAAAGCATTCACCAAGGATGTCTTCT" 93 0 0 0 0 0 0 0 0 0 0 0 0 0 0 0 0 0 35 0 117 0 0 0 0 27 0 0 0 13 287 0 0 0 0 52 0 19 112 0 0 0 0 0 0 0 0 15 156 0 0 0 0 0 0 0 0 26 94 0 0 0 0 0 0 0 0 0 0 0 0 0 0 0 0 0 0 0 0 0 24 0 0 0 0 0 0 0 0 0 0 0 0 0 0 0 0 0 0 0 0 0 0 0 47 0 12 0 0 0 0 0 0 0 0 0 413 78 0 44 0 30 0 0 0 0 0 0 0 0 0 0 0 38 0 0 0 0 0 0 0 0 0 108 0 0 0 0 0 0 0 0 0 0 0 30 0 0 0 0 0
"AGCTCCAATAGCGTATATTAAAGTTGTTGCAGTTAAAACGCTCGTAGTTGAAATTTTGGTAGCAACAATGGGTTATCTCTTCGAGTATATACCTATTGTTGTTATCATTGTTCTGTATTATGCATGGGGTAATACCCGTGTATATTCGGAATTGTTACTTTGAGAAAATTAGAGTGTTTCAAGCAGGCGTGATGCTTTGAATACTCCAGCATGGAATGACAACAAAGGACTCGAGTCCTTCTTGTTGGTTTAAGGAGTCGAGTAATGATTAAGAGGAACAGTCGGGGGTATTCGTATTCAGTCGTTAGAGGTGAAATTCTTAGATTGGCTGAAGACGAACTACTGCGAAGGCATCTACCATGGATGTTTTCA" 0 0 25 0 0 0 13 0 0 0 0 0 0 0 0 0 0 0 0 0 0 0 53 0 0 0 0 0 0 0 0 0 0 0 0 0 0 9 0 0 0 0 0 0 0 0 0 0 0 0 0 0 14 0 0 0 0 0 0 0 0 0 0 0 0 0 0 0 0 0 0 0 0 0 0 0 0 0 0 0 0 0 0 0 0 0 0 120 0 132 0 0 0 344 0 0 0 0 26 0 0 54 0 9 0 72 31 0 0 5 0 0 19 0 0 39 890 17 59 0 0 66 22 0 0 0 19 58 0 0 0 0 0 0 0 0 0 0 0 0 0 0 0 0 0 0 0 0 0 0 0 0 0 0 0 0 0 0 0 0 0
"AGCTCCAATAGTGTATATTAAAGTTGCTGCAGTTAAAAAGCTCGTAGTTGGATTTCGGATTAATGAGAACTTAAGGTCCATCTTTCCGATGTGTACCTTATTCTCGTTTCCTTCCTTTTGAATACACTCCCTAAAATTATATTTTAGGGGTCAAAGTGTTTCAAATCTTTTACTGTGAAGAAATTAGAGTGTTCAAGGCAGGCGTAATCTAGCCTTTGAATATATTAGCATGGGATAATGAAATAGGACTTTAGTCCTACTTTCGTTGGTTTCTAGGGCTAAAGTAATGATTAATAGGGATAGTTGGGGTCACTAGTATTTAATTGTCAGAGGTGAAATTCTAAGATTTATTAAAGACTAACTACTGCGAAAGCATTTGACAAGGATGTTTTCA" 0 0 0 0 0 0 0 0 40 0 0 0 0 0 0 0 0 0 0 0 0 0 12 0 0 192 7 0 0 0 0 0 0 0 0 0 0 0 0 0 0 17 0 0 97 0 0 0 0 0 0 516 0 0 0 45 0 28 17 0 0 0 0 0 0 0 0 31 0 0 0 0 0 0 0 0 0 0 0 0 0 0 0 0 0 0 0 0 0 0 0 0 0 0 0 0 0 0 0 0 0 0 0 0 0 12 0 0 0 0 0 12 0 0 0 303 0 0 0 0 12 0 0 0 82 0 0 0 0 0 0 10 0 0 0 0 0 0 0 0 0 0 0 45 0 0 0 0 0 0 0 0 0 0 0 317 33 0 0 0 0
"AGCTCCAATAGCGTATATTAAAGTTGTTGCAGTTAAAAAGCTCGTAGTTGGATTTCTGGCAGACGCTGGTTGCTCGCTTCCGCAAGGAAGTGCGGCTTCTTTGTGTTTGTCATCCTTCTAGATTGGGGTGATGCTCGGTTTACTCCTGGTGTCTCCTTTGTCTAGATTTTTTACTTTGAAGAAATTAGAGTGTTCAAAGCAGGCATATCGCTTTGCATACATTAGCATGGAATAATACCATAGGACTTTTGTTCTATTGTGTTGGTCTAGAACTTAAGTAATGATTGATAGGGATAGTTGGGGGTGCTAGTATTCAACGGCCAGAGGTGAAATTCTTGGATTCGTTGAAGACTAACTTATGCGAAAGCATTCACCAAGGATGTCTTCT" 24 0 0 0 0 0 0 0 0 0 0 0 0 0 0 0 21 15 0 0 15 0 0 0 15 0 0 64 208 0 0 0 0 52 0 0 0 0 0 0 0 0 0 0 0 0 13 85 0 0 0 0 0 15 7 5 0 0 23 0 0 0 24 20 58 0 0 0 0 0 0 0 0 0 0 0 19 0 39 0 0 44 0 73 104 8 0 0 0 0 0 0 0 10 0 0 38 0 0 0 0 0 0 0 0 0 37 0 50 0 3 31 0 0 0 0 0 26 0 0 0 15 35 31 74 0 0 93 0 0 27 0 0 0 0 58 62 0 0 55 0 0 0 0 36 0 0 0 0 0 0 0 0 0 0 69 0 0 0 0 0
"AGCTCCAATAGCGTATATTAAAATTGTTGCAGTTAAAAAGCTCGTAGTTGGATTTCTGGCTTGGTGCGCGCCGTCCGCTGCGGTTACGTAGTGTGTGCGGTTGTGCGCCTGCCATCTTTCTAGACATCATGCTGCGCCCTTCACTGGGTGGCAGGTGGTGGCTGGATCTTTTACTTTGAAAAAATTAGAGTGTTCAAAGCAGGCTTGCGCCTTGAATACATTAGCATGGAATAATAATTTAGGACTTCTGTTCTATTTTGTTGGTTTCTAGGATGGAAGTAATGATTGATAGGGATAGTTGGGGGTGCTAGTATTCAGCGGCCAGAGGTGAAATTCTCGGATTCGCTGAAGACTAACTTATGCGAAAGCATTCACCAAGGATGTCTTCT" 0 0 0 0 0 0 0 0 15 0 0 0 0 7 0 0 0 101 12 0 63 35 62 0 0 0 0 13 26 0 11 0 0 15 0 0 0 17 20 0 0 25 0 0 0 0 13 9 0 0 0 0 18 0 0 0 0 0 0 0 0 0 0 0 0 0 0 0 37 71 0 0 0 0 0 0 43 0 0 0 0 0 0 0 0 4 0 0 420 0 0 0 0 0 0 0 0 0 25 0 75 144 0 0 0 0 68 0 0 0 49 17 25 0 0 0 0 19 0 113 0 40 0 40 47 96 0 97 0 0 0 0 0 0 0 11 27 0 0 0 0 0 0 63 40 16 0 0 0 0 0 0 0 0 0 126 0 0 0 0 0
"AGCTCCAATAGGATATATCAAAGTTGTTGCAGTTGAAAAGCTCGTAGTCGTATTTGTGGTGGGTAGAAGCTTGGTTTGCGATTTGGGCGCGAAAGCGCTCGTTGCACTAGGCCGCCTGCCATTTTGTGGAATCAAGGCAGGGTTTAAAGTGGTAACACTTTGAATTCAGTCTCCACTCCGTCACTGAGAGCAAATTGGAGTGCTCAAAGCAGGCTTTACAGCTTTGAACATCTTAGCTTGGAATGACAAAGTACGACCTTTGGTTCACTTTGTTGGTTATGAACTTGAAGGTAATGATAAATAGGAACAGTTGCGGGGACACTCGTACTGGAAAGTCAGAGGTGAAATTCTTGGATTTTTCCACGACGAACGACTGCGAAGGCATCTGTCCAGGATGTTTTCA" 0 0 7 5 0 0 0 0 71 0 0 0 0 0 0 0 0 0 0 0 13 0 34 0 0 51 0 29 0 0 0 73 0 0 0 0 0 13 45 0 0 0 0 0 5 0 12 6 9 0 0 7 47 0 0 206 0 0 0 0 0 0 6 0 0 0 0 2 0 0 0 3 0 0 0 0 0 0 0 0 0 0 0 0 0 103 0 0 0 429 0 0 0 0 0 0 0 0 51 0 0 165 0 3 34 1329 0 0 0 6 0 0 2 0 153 9 6 0 0 0 8 0 0 3 24 0 7 14 0 0 0 0 0 0 0 0 0 0 0 0 0 0 0 0 0 0 0 0 0 0 0 0 0 0 33 0 0 0 0 0 0
"AGCTCCAATAGCGTATATTAAAGTTGTTGCAGTTAAAAAGCTCGTAGTTGAATCTTAGAATTTTTTGATTATATTATGGGGTTAATATAAATTCTTTAGGGAGTTTTATTATACTCTTTAATCAGAAAATTTCTTAAATCATTTCAAGTGACTTTTAATATACTTTATTGTATGTTTTAAGTATTCACTTGAACTTTTACTTTGAAAAAATTAGAGTGTTCAAAGCAGGCATATCATATTAATTTATGTTAGCTTGAATACATTAGCATGGAATAATAGAATAGGACTTTTGGTCTTATTTTGTTGGTTTTTAAAGACCAAAGTAATGATTAATAGGGACAGTTGGGGACACTGATATTTGTGGGTTAGAGGTGAAATTCGTTGACCCCATAAAGATCAACTATTGCGAAAGCATTTGTCAAGGATGTTTTCA" 0 0 0 0 0 0 0 0 0 0 0 0 0 0 0 0 0 0 0 0 0 0 0 3 0 9 0 1823 7 0 3 0 0 18 0 0 0 0 4 3 13 43 2 11 0 0 0 0 4 0 0 0 0 0 0 0 0 0 0 0 0 0 0 0 0 0 0 0 0 0 0 3 0 0 0 0 0 0 0 0 0 0 0 0 0 0 0 0 0 0 0 0 0 0 0 0 0 0 0 0 0 0 10 0 0 0 0 0 0 0 0 0 0 0 0 0 0 0 0 0 0 0 0 0 0 0 0 0 0 0 0 0 0 0 0 0 0 0 0 0 0 0 0 0 0 0 0 0 0 0 0 0 0 0 0 0 0 0 0 0 0
"AGCTCCAATAGCGTATATTAAAGTTGTTGCAGTTAAAACGCTCGTAGTTGAAACTTTGGTAATAATAATGGGTTTGCTTCTAAAGTATATACCTATTGTTGTTACCATTATTCTGATTTATGCAAGGGGTTTACCTCTTGTATATTCGGAATTGTTACTTTGAGAAAATTAGAGTGTTTCAAGCAGGCGTGATGCTTTGAATACTCCAGCATGGAATGACAACAAAGGACTCATGTCCTTCTTGTTGGTTTAAGGAGATGAGTAATGATTAAGAGGAACAGTCGGGGGTATTCGTATTTAGTCGTTAGAGGTGAAATTCTTAGATTGACTGAAGACGAACTACTGCGAAGGCATCTACCATGGATGTTTTCA" 0 0 0 0 0 0 0 0 0 0 0 0 0 0 0 0 0 0 0 0 0 206 0 0 0 0 0 0 0 0 0 0 0 0 37 0 0 0 0 0 0 0 0 0 0 0 0 0 0 0 0 0 0 0 0 0 0 0 0 0 0 0 0 0 0 0 0 0 14 0 27 0 458 0 255 0 0 0 0 0 0 0 0 125 0 0 0 0 0 0 0 0 0 0 0 0 0 0 0 0 0 0 0 0 0 0 0 0 0 0 0 0 0 0 0 0 0 231 0 0 0 0 0 0 0 0 0 0 0 0 0 0 0 0 0 64 0 67 397 0 0 0 0 70 0 0 48 0 0 0 0 0 0 0 0 0 0 0 0 0 0
"AGCTCCAATAGCGTATATTAAAGTTGCTGCTGTTAAAAAGCTCGTAGTTGGATTTCTGATATAATATTTCTGTCCCGCTGTGGTTACACATGTGAGTGACGGATAATATTTATCTGTTTTGTGTTTTGTGTTGTGATGTGAAAGCATCATAACAACATACACATCTTTTACTTTGAACAAATTAGAGTGTTTCAAGCAGGCATTTATGCCTTGAATACATGAGCATGGAATAATCATCGAGGACTTTTAGTTCTATGTTGATTGGTTCTAGAACTATAGTAATGATGGATAGGGATAGTTGGGGGTGCTAGTATTCCGAGGCCAGAGGTGAAATTCTTGGATTCTCGGAAGACTCACTTAGGCGAAAGCATTCACCAAGGATGTCTTCA" 17 0 0 30 0 0 0 0 0 0 0 45 0 0 0 0 78 0 29 0 0 0 26 0 0 0 0 26 0 0 0 0 0 0 0 0 0 0 0 0 0 21 0 0 0 0 0 0 0 46 0 0 0 0 0 0 0 0 0 0 0 0 0 0 0 0 0 0 0 0 0 10 0 0 0 0 0 0 0 0 0 0 0 0 0 0 0 0 0 0 0 0 0 0 0 0 0 0 63 0 0 144 18 0 0 42 0 0 47 0 0 0 23 17 96 0 0 121 0 82 0 89 0 0 0 0 0 57 0 29 16 0 0 0 0 0 0 0 0 0 0 0 0 0 0 0 0 0 0 0 0 0 0 0 0 112 0 0 0 0 0
"AGCTCCAATAGCGTATATTTAAGTTGTTGCAGTTAAAAAGCTCGTAGTTGGATTTCGGATGGGTTGCTGCGGTCCGCCTCTGGTGAGTACTGCTGTGGCCTATCTTTCTGCCGGGGACGGGCTCCTGGGCTTCACTGTCCGGGACTCGGAGTCGGCGATGTTACTTTGAGTAAATTAGAGTGTTCAAAGCAGGCCTACGCTCTGAATACTTTAGCATGGAATAACACGATAGGACTCTGGCCTATCTTGTTGGTCTGTAGGACCGGAGTAATGATTAAGAGGGACAGTCGGGGGCATTCGTATTTCATTGTCAGAGGTGAAATTCTTGGATTTATGAAAGACGAACTACTGCGAAAGCATTTGCCAAGGATGTTTTCA" 34 394 0 0 22 0 0 0 0 0 0 0 0 0 0 0 0 0 0 0 0 0 0 0 0 0 0 0 0 0 49 0 0 0 0 21 0 0 0 0 0 0 0 0 0 0 0 0 0 0 0 0 0 0 0 0 0 0 0 0 0 0 0 0 0 0 0 27 0 0 10 0 0 0 0 0 0 0 249 0 0 0 0 0 0 0 0 0 0 0 0 0 0 0 0 0 0 0 0 0 0 27 0 0 0 0 0 0 0 0 0 0 0 0 0 0 0 0 0 0 0 0 0 0 0 0 0 0 0 0 0 0 0 0 0 0 0 0 0 0 0 0 0 0 0 0 0 0 0 0 0 47 36 0 0 0 0 0 0 34 0
"AGCTCCAATAGCGTATATTAAAGTTGTTGCAGTTAAAAAGCTCGTAGTTGGATTTCTGCTTTGAGCGTCCGGTCCGCTCCTTTGGAGTGTGTTACTAGGATGTTTGAGGCATTTTTTGTGAGGACGCCTTTCTGCCATTCAGTTGGTGGTTGGATGGACTTGCATCGTTTACTGTGAAAAAATTAGAGTGTTTAAAGCAGGCGTTTGCTCATTGAATACATTAGCATGGAATAATAAGATACGACCTTGGTGGTCTATTTTGTTGGTTTGCACACCAGGGTAATGATTAATAGGGACAGTTGGGGGTATTCATATTGCAGCGTCAGAGGTGAAATTCTTGGATCGCTGCAAGATGAGCTTAGGCGAAAGCATTTACCAAGGATGTTTTCA" 0 0 0 0 0 0 0 0 0 0 0 0 0 0 0 0 0 0 0 0 0 152 417 0 0 0 0 0 0 0 0 0 0 0 0 0 0 0 0 0 0 0 0 0 0 0 0 0 0 0 0 0 0 0 0 0 0 0 0 0 0 0 0 0 0 0 0 0 0 0 0 0 0 0 0 0 0 0 0 0 0 0 0 0 73 0 0 0 90 0 0 0 0 0 0 0 0 0 0 0 0 0 0 0 564 0 19 0 0 0 0 0 10 0 0 0 0 0 0 0 0 0 0 0 0 0 0 0 0 0 0 0 0 0 0 0 0 0 0 0 0 0 0 0 0 0 0 0 0 0 0 0 0 0 20 0 0 0 0 0 0
"AGCTCCAATAGCGTATATTAAAGTTGTTGCAGTTAAAAAGCTCGTAGTTGAAATTCTGCAAGTCAGTGTGGGTCATCCAATCGGATTGTACTTTGCTTTGACTAGCATTAATTTGATTCATTCAGCAGGTAACTGTTGTATGTTCAGATTCGTTACTTTGAGAAAATTAGAGTGTTTCGAGCAGGCGTGATGCCTTGAATACTTCAGCATGGAAAAACAAGTAAGGACTCTGGTTCTTCTTGTTGGTTTAAGAGCTTGAGTAATGATTAAGAGGAACAGTTGGGGGCATTCGTATTTGGTAGTCAGAGGTGAAATTCTTAGATTTACCAAAGACGAACTACTGCGAAAGCATCTGTCAAGGATGTTTTCA" 0 0 0 0 0 0 0 0 0 0 0 0 0 0 0 0 0 0 0 0 0 0 76 0 0 0 0 11 0 0 0 4 0 376 0 0 0 0 2 0 0 0 0 0 0 0 0 0 0 0 0 0 0 0 0 0 0 0 0 0 100 0 0 0 0 0 0 0 0 0 0 0 0 0 0 0 0 0 0 0 0 0 0 0 0 0 0 0 0 201 0 0 13 128 0 0 0 0 0 10 768 0 11 35 0 0 2 0 3 0 101 0 4 0 0 0 0 0 0 0 0 155 0 0 108 0 2 5 24 0 0 5 0 4 0 12 0 0 0 0 0 0 0 0 0 0 0 0 0 0 0 0 0 0 0 0 0 0 0 0 0
"AGCTCCAATAGCATATATTAAAGTTGTTGCAGTTAAAAAGCTCGTAGTTGAATTTCTGGAGGATTCCCAATGTCGGCTCGACGCTTGTGCAGCGGGGATCTTCCATCCTTCTGTTAACGTTTCTCGGTATTAACTTACTGGTTGCGGGCTCAGATATTTTACCTTGAGAAAATTAGAGTGTTTCAGGCAGGCTTGCGCCCGAATACATTAGCATGGAATAATAGAATAGGACTTTAGTCTTCTTTGTTGGTTTGAAGGACTGGAGTAATGATTAATAGGGACAGTTGGGGGCATTAGTATTTAATTGTCAGAGGTGAAATTCTCGGATTTGTTAAAGACTAACTTATGCGAAAGCATTTGCCAAGGATGTTTTCA" 0 0 0 0 0 0 0 0 0 0 0 0 0 0 0 0 0 0 0 0 0 0 0 0 0 0 0 0 0 0 0 0 0 0 0 0 0 0 0 0 0 0 0 0 0 0 0 0 0 0 0 16 0 0 0 0 0 0 111 9 0 0 0 0 16 0 0 1467 0 0 0 0 0 0 0 0 0 0 0 0 224 0 0 0 0 0 0 0 42 0 0 0 0 0 0 0 0 0 0 0 0 0 0 0 0 0 0 0 0 0 0 0 0 0 0 0 11 0 0 0 0 0 0 0 0 0 0 0 0 0 0 0 0 0 0 0 0 0 0 0 0 0 0 0 0 0 0 0 0 0 0 0 0 0 0 0 0 0 0 0 0
"AGCTCCAATAGCGTATATTAAAGTTGTTGCAGTTAAAACGCTCGTAGTTGAACTTTTGCTGTGCGAAACTTGGGGAGTTTTCGGACTTGTTCCTTGTTTCTGACAGCATTATTCTGATTCTGCTTCAACTTAATTGTTGGTGTGGTGTCAGAGATGTTACTTTGAATAAACTAGAGTGTTTCAAGCAGGCATAACGCCTTGAATACTCCAGCATGGAATAATAAGTGAGAACTCAGGTTCTTCTTGTTGGTTCAAGAACTAGAGTAATGATTAATAGGGACAGTTAGGGGCATTCGAATTTGGTAGCTAGAGGTGAAATTCTTAGATTTACCAAAGACGAACTACTGCGAAAGCATCTGCCAGGGATGTTTTCA" 0 3 0 0 0 0 0 0 0 0 0 0 0 0 0 0 0 0 0 0 0 0 0 0 0 0 0 0 0 0 0 0 0 0 0 0 0 0 0 0 0 0 0 0 0 0 0 0 0 0 0 0 0 0 0 0 0 0 0 0 0 0 0 0 0 0 0 0 2 5 0 0 0 0 1229 0 0 0 0 6 0 0 2 0 5 0 9 12 0 0 0 0 0 0 0 0 0 0 0 0 0 0 0 0 0 0 0 0 0 0 0 0 0 0 0 0 0 0 0 0 0 0 0 0 0 0 0 0 0 0 0 0 0 0 0 0 0 0 700 0 0 0 0 0 0 0 0 0 0 0 0 0 0 0 3 0 0 0 0 0 0
"AGCTCCAATAGCGTATATTAAAGTTGTTGCAGTTAAAAAGCTCGTAGTTGAATTTCTGGCCGGCGCTGTTCACGGCTCTCGCAGTCGGTTCAGGAGCCTGGTCATCCGTATGGGAAGCTAGCACGTCCTTCAGTGGTCGGCTAGTGGATCATACACTTTACTTTGAAAAAATTAGAGTGTTTCAGGCAGGCAATTGCTTGGATACTGCAGCATGGAATAATGGAATAGGACTTTGACCTATTTGTTGGTTTCTTGAGGTCAAAGTAATGATTAATAGGGACAGTTGGGGGCATCCGTATTTAATTGTCAGAGGTGAAATTCTTGGATTTATTAAAGACGAACTTATGCGAAAGCATTTGCCAAGGATGTTTTCA" 0 0 0 0 0 0 0 0 8 0 0 0 0 0 0 0 42 0 28 0 36 0 0 0 0 0 0 214 0 0 0 0 0 68 0 0 0 86 23 0 0 0 0 0 20 0 0 0 0 0 0 0 0 0 0 0 0 0 0 0 66 0 0 0 0 0 0 0 0 0 7 12 0 0 46 36 0 0 0 0 0 0 0 0 0 137 0 117 0 0 0 0 32 94 0 0 0 0 0 0 0 0 0 0 0 0 14 0 0 15 0 0 0 0 0 0 0 64 0 0 0 0 0 0 68 0 0 73 0 0 7 16 0 0 39 0 0 0 0 0 0 0 0 0 0 0 0 0 0 0 0 0 0 0 49 0 0 0 0 0 0
"AGCTCCAATAGCGTATATTAAAGTTGTTGCAGTTAAAAAGCTCGTAGTTGGATTTCAAGGGTCGCACCGGGGATAACTCGCGTGCACTCTACCAGTCTTTGACTGTTACTGTGAGAAAATTAGAGTGTTTCAAGCAGGCTGTTGCAGGAATACATTAGCATGGAATAACGAATGTGTCTAGAATCTTGGTTAATTCTAGATTACGATTAATAGGGACAGTTGGGGGCATTAGTATTTAATTGTCAGAGGTGAAATTCTTGGATTTGTTAAAGACTAACGTATGCGAAAGCATTTGCCAAGGATGTTTTCA" 0 0 46 0 0 0 0 0 0 0 0 0 0 0 0 0 0 0 0 0 42 0 22 0 36 143 0 0 35 0 0 0 127 0 0 136 0 11 0 0 44 0 0 0 0 0 0 0 0 0 0 0 0 0 0 28 0 0 0 0 0 0 0 0 0 0 0 0 0 0 0 0 101 0 0 0 0 0 0 0 0 0 0 0 0 0 0 0 477 0 0 0 0 0 0 0 0 0 94 0 0 0 0 0 0 0 28 0 0 0 0 0 0 0 0 0 0 0 0 315 0 0 0 0 0 0 0 0 0 0 0 0 0 0 0 0 0 0 0 0 0 0 0 0 0 0 0 0 0 0 0 0 0 0 0 0 0 0 0 0 0
"AGCTCCAATAGCGTATATTAAAATTGTTGCAGTTAAAAAGCTCGTAGTTGGATTTCTGGCTTGGTGCGCGCCGTCCGCTGCGGTTACGTAGTGTGTGCGGTTGTGCGCCTGCCATCTTTCTAGACATCATGCTGCGCCCTTCACTGGGTGGCAGGTGGTGGCTGGATCTTTTACTTTGAAAAAATTAGAGTGTTCAAAGCAGGCTTGCGCTATGAATACATTAGCATGGAATAATAATTTAGGACTTCTGTTCTATTTTGTTGGTTTCTAGGATGGAAGTAATGATTGATAGGGATAGTTGGGGGTGCTAGTATTCAGCGGCCAGAGGTGAAATTCTCGGATTCGCTGAAGACTAACTTATGCGAAAGCATTCACCAAGGATGTCTTCT" 13 0 26 0 0 0 0 12 0 0 0 0 0 0 59 0 0 0 0 0 0 0 0 0 0 66 0 0 56 0 37 0 20 0 0 63 0 33 17 0 0 0 0 0 39 0 0 19 158 62 0 0 0 0 0 0 0 24 0 0 37 0 0 0 0 0 0 0 0 0 0 18 0 69 96 21 0 0 0 0 0 0 0 27 0 0 0 0 0 0 0 0 15 0 0 0 49 0 0 0 0 0 0 0 0 0 0 0 13 0 0 0 0 10 0 0 0 80 0 46 61 0 0 9 0 0 13 19 102 15 12 0 15 18 0 0 17 0 0 18 0 0 0 85 0 0 0 0 0 0 0 0 0 0 0 57 25 0 0 0 0
"AGCTCCAATAGGATATATCAAAGTTGTTGCAGTTGAAAAGCTCGTAGTCGTATTTGTGGTGGGTTGATGTTTAATTACTATAATGTACGAAAGTGCTTATTGAATTTAACCGCCTGCCATTTTGTGGATTAAAGTAAGTTTCTAGATAGTTTACTCTATTTTAGGAATTTGCTCCACTCCGTCACTGAGAGCAAATTGGAGTGCTCAAAGCAGGCTTTACAGCTTTGAACATCTTAGCTTGGAATGACAAAGTATGACTTTTTGTTCACTTTGTTGGTTATGAACTGAAAAGTAATGATAAATAGGAACAGTTGCGGGGACACTCGTACTGGAAAGTCAGAGGTGAAATTCTTGGATTTTTCCACGACGAACGACTGCGAAGGCATCTGTCCAGGATGTTTTCA" 0 0 0 0 0 0 0 0 0 0 0 0 0 0 0 0 0 0 0 0 10 0 0 0 226 43 0 0 0 0 0 0 0 0 0 0 0 0 0 0 0 0 0 0 0 0 0 0 0 0 0 0 0 0 0 0 0 0 0 0 0 0 0 0 0 0 0 0 3 0 0 0 0 0 5 9 0 0 0 0 0 0 6 0 0 2 0 0 762 0 0 0 0 0 0 0 19 0 0 0 0 3003 0 0 13 0 0 0 0 0 0 0 0 0 6 0 0 0 0 0 0 0 0 0 0 150 0 13 0 0 0 0 0 0 0 0 0 0 0 0 0 0 0 0 0 0 0 0 0 0 0 0 0 0 0 0 0 0 0 0 0
"AGCTCCAATAGCGTATATTAAAGTTGTTGCAGTTAAAAAGCTCGTAGTTGGATTTCTGGTATAGTGCGCTTGGCCCGCCACGGTTTCGTGTGTGAGTGCCGATGCGTGCTTACCATCTTTCTGGAGAACGTTCCTGCCCTTTACTGGGTTGGGTTCGCAATCCAGAACTTTTACTTTGAAAAAATTAGAGTGTTTAAAGCAGGCGTGAGCTATGAATACATTAGCATGGAATGATCAGGTAGGACTTGAGTTTTATTTTGTTGGTTCCAGAACTTAAGTAATGATTGATAGGGATTGTTGGGGGTGCCAGTATTCAGCGGCCAGAGGTGAAATTCTTGGATTCGCTGAAGACTAACTTAAGCGAAAGCATTCACCAAGGATGTCTTCT" 0 0 0 0 9 16 0 0 0 0 0 0 0 4 0 0 42 10 0 0 70 46 33 0 0 82 0 0 0 0 22 0 10 0 0 55 0 0 29 0 0 0 0 0 0 0 0 0 45 0 0 0 71 0 0 0 0 0 0 0 34 0 6 40 0 0 0 7 0 0 0 9 0 0 0 18 0 0 0 0 0 0 0 0 0 228 0 0 0 0 0 0 0 0 0 0 0 0 0 0 0 0 0 0 5 444 25 0 0 0 0 19 23 0 51 0 0 54 0 30 58 0 0 0 58 57 0 66 0 0 0 33 0 0 0 0 31 0 0 22 0 0 0 0 0 0 0 0 0 0 0 3 0 0 0 132 0 0 0 0 0
"AGCTCCAATAGCGTATATTAAAGTTGTTGCAGTTAAAAAGCTCGTAGTTGGATTTCAAGGGTCGCACCAGGGATAACCTGCGTGCTCCCTACCAGTCTTTGACTGTTACTGTGAGAAAATTAGAGTGTTTCAAGCAGGCTGTTGCAGGAATACATTAGCATGGAATAACGAATGTGTCTAGAATCTTGGTTAATTCTAGATTACGATTAATAGGGACAGTTGGGGGCATTAGTATTTAATTGTCAGAGGTGAAATTCTTGGATTTGTTAAAGACTAACGTATGCGAAAGCATTTGCCAAGGATGTTTTCA" 0 0 0 0 0 0 0 19 34 0 77 0 0 76 0 0 0 0 0 0 0 0 0 0 0 0 0 0 44 0 0 0 0 143 0 0 0 0 0 0 0 0 0 0 0 0 0 0 0 0 19 0 29 0 0 0 0 0 0 0 0 0 0 0 0 0 0 0 0 0 0 0 0 0 0 129 0 0 0 0 25 0 0 0 0 0 0 0 0 0 0 0 0 118 0 0 0 0 0 0 0 0 92 0 0 0 76 0 0 0 59 0 0 107 0 0 0 0 0 0 18 74 29 0 42 54 15 42 0 32 0 0 14 0 0 0 0 0 0 59 0 0 0 0 0 0 0 39 0 0 0 0 0 0 0 0 0 0 0 0 0
"AGCTCCAATAGTGTATATTAAAGTTGCTGCAGTTAAAAAGCTCGTAGTTGGATTTCGGATTAATGGGAGTTAAGGTCCATCATATTGATGTGTACCTTATTCTCGTTTCCTTCCTTTTGAATACACTCCCTAAAATTTTTTTTGGGGATCAAGTGTTTCAAATCTTTTACTGTGAAGAAATTAGAGTGTTCAAAGCAGGCGTAATCTAGCCTTTGAATATATTAGCATGGGATAATGAAATAGGACTTTAGTTCTACTTTCGTTGGTTTCTAGGGCTAAAGTAATGATTAATAGGGATAGTTGGGGTCACTAGTATTTAATTGTCAGAGGTGAAATTCTAAGATTTATTAAAGACTAACTACTGCGAAAGCATTTGACAAGGATGTTTTCA" 16 0 0 0 0 0 0 0 0 0 0 0 0 0 0 0 0 20 0 49 0 0 0 0 71 0 0 0 0 0 0 10 0 0 0 262 0 0 0 0 0 0 18 141 0 96 0 0 0 0 0 0 16 0 0 237 0 0 0 0 0 0 0 0 0 0 0 0 183 21 0 0 0 0 0 0 0 0 0 0 0 0 0 0 0 0 0 0 0 0 0 0 0 0 0 0 0 0 0 0 180 0 0 0 0 0 0 0 0 0 0 0 0 0 0 0 0 0 0 0 0 0 0 0 0 0 0 0 0 0 0 0 0 0 0 0 0 0 0 0 0 0 0 336 0 0 0 0 0 7 0 0 0 0 0 0 0 0 0 0 0
"AGCTCCAATAGCGTATATTAAAGTTGCTGCAGTTAAAAAGCTCGTAGTTGGATTTCTGGCTTGTACCATTCGGCCGGCCACGGTTTCGTGTGTTAGTGCTTGGTGGTCTGGCCATCCTTCCAATCGCCGCTGCGCTCTTCTTCATTGATTGGCGCTGTCGGTATTGGATCTTTTACTTTGAACAAATTAGAGTGTTTCAAGCAGGCTTTATGCTATGAATACATTAGCATGGAATAATAATTTAGGACTTCGGTTCTATTTTGTTGGTTTCTAGGACTGAAGTAATGATTGATAGGGACAGTTGGGGGTGCTAGTATTCAGCGGCCAGAGGTGAAATTCTCGGATTCGCTGAAGACTAACTTATGCGAAAGCATTCACCAAGGATGTCTTCT" 0 810 0 0 0 0 0 0 0 0 0 0 0 0 0 0 0 0 0 0 29 0 0 0 0 0 0 0 0 0 0 0 0 0 0 0 0 0 0 0 0 0 0 0 0 0 0 0 0 0 0 0 0 0 0 0 0 0 0 0 0 0 0 0 0 0 0 0 0 0 0 0 0 0 0 0 0 0 111 0 0 0 0 0 0 0 0 0 0 0 0 0 0 0 0 0 0 0 0 0 0 0 0 0 0 0 0 0 0 0 0 0 0 0 0 0 0 0 0 0 0 0 0 0 0 0 0 0 0 0 0 0 0 0 0 0 0 0 0 0 0 0 0 0 0 0 0 0 0 8 43 0 0 0 0 0 0 0 0 0 0
"AGCTCTTCTAGTGTACATCGAAGTTGATGCAGTTAAAAAGCTCGTAGTCGGAGATGTTGGAGTCAGGGAAAAACTGTTTGGCGTCCGAAAGGATGTCCAGGCGACCTGCTCCATTTATTTTTGAATGGATGTTCATTTGTAGCAATACAGGTGGACCTCTCCTTCAAATCGTTTACTTTGAGGAAATTAGAGTGTTCATAACAGTCGTTTGACTGAATATTTTAGCATGGGATAATGAAATATGACATACAGCTTGTATTTTATGGTTTTTTGAAGCGGTAGTAATGATTAATGGGAGTAGATGGGGCTGCCTGTATTGAGAAGCTAGAGGTGAAATTCTATGATTTTCTCAGGACAAACAAATGCGAAAGCATCCAGCCAGTATATATCCG" 0 4 88 0 0 81 0 0 0 0 0 13 0 0 0 0 0 7 16 113 80 0 24 0 0 0 19 63 0 0 0 0 0 0 0 0 0 0 52 0 0 10 0 0 0 0 275 0 0 0 0 0 25 0 0 0 0 0 0 0 0 0 0 0 0 0 0 0 0 34 0 0 0 0 0 0 0 0 0 0 0 0 0 0 0 0 0 0 0 0 0 10 79 0 0 0 0 0 0 7 660 54 0 0 0 0 0 0 11 0 51 0 0 0 0 0 0 0 0 69 4 0 0 22 0 0 0 0 0 0 0 0 0 0 0 0 0 0 0 0 0 0 0 0 0 54 0 0 0 0 0 0 0 0 0 61 0 0 0 0 0
"AGCTCCAATAGCGTATATTAAGATTGTTGCAGTTGAAACGTCCGTAGTTGAATTTCACTCAGAAACAGAGTACTCTTGCATTTCGCTTGAGAACTTTGTTTCGAGCGGGAATTTGCGCAAGCATTTTCCCAACGTTACTTTGAGCAAACTGGAGGGCTCCAGCCGGGTATTATGCCTTAACAGCTCAGCATGGAATAACAAGCTAGGATTTTGGTCCATCTTGTTGGTAACATGGATTAAAATAATGGTTGATAAGGATGTACGGGGACATTCGGACTTGCTGGAGAGAGGTGAAATTCTAAGACCCAGCAAAGACGAACAAGTGCGAAAGCATTTGTCCAGTACTTGCCTG" 0 0 0 0 0 0 0 0 0 0 0 0 0 0 0 0 0 0 0 0 0 0 0 0 0 0 0 51 0 0 652 0 0 0 13 489 0 0 0 0 0 18 0 587 0 0 0 0 0 0 0 0 0 0 0 0 0 0 0 0 0 0 0 0 0 0 0 0 0 0 0 0 0 0 0 0 0 0 0 0 0 0 0 0 0 0 0 0 0 0 0 0 0 0 0 0 0 0 0 0 0 0 0 0 0 0 0 0 0 0 0 0 0 0 0 0 0 0 0 0 0 0 0 0 0 0 0 0 0 0 0 0 0 0 0 0 0 0 0 0 0 0 0 0 0 0 0 0 0 0 0 0 0 0 0 0 0 0 0 0 0
"AGCTCCAAGAGTGTATATTAAAGTTGTTGCGGTTAAAAAGCTCGTAGTTGGATTTCGGAATGCAAGGATCGAGGTCCATCATTTGATGCGTACTGGATCTTTGCTTCCTTCTTTTCAGTATTTGATCTCTTGCTTTCGGGCAGGGGATTGAAACTGGATAGTTTACTTTGAAAAAATTAGAGTGTTCAAAGCAGGCCTAACCTAGCCTTGAATACATTAGCATGGGATAATAAAAGATGACTTTGGTCTTATTTTGTTGGTTTCTAAGGCTAAAGTAATGATTAATAGGGATAGTTGGGGCCACTCGTATTGAGTTGTCAGAGGTGAAATTCTAGGATTTACTCAAGACGAACTACTGCGAAAGCATTTGGCAAGGATGTTTTCA" 0 0 0 0 0 0 0 0 0 0 0 0 0 0 0 0 0 0 0 0 0 149 0 0 0 0 0 0 0 2 0 0 0 0 56 0 0 0 0 0 0 0 0 0 0 0 0 0 682 75 0 0 44 0 0 0 0 0 0 0 0 0 0 13 0 0 0 0 0 0 100 0 0 0 0 0 0 0 0 0 0 0 0 0 0 0 0 0 0 0 0 0 0 0 0 0 0 0 0 0 0 0 0 0 0 9 0 0 0 0 0 83 0 0 0 0 0 86 0 0 0 0 0 4 0 0 0 0 0 0 185 0 0 0 73 0 0 3 0 0 0 0 0 184 0 0 0 0 0 0 0 3 0 3 0 97 0 0 0 0 0
"AGCTCCAAGAGCATATATTAAAGTTGTTGCAGTTAAAAAGCTCGTAGTTGGACTTCTGGTACAATGCACCTGGCCCGCGGCTATTTAGGCCTGTGTGTGCCGGAGCGCGTTTACCATCCTTCTGGGCAACAAGTCTTCCCTTCACTGGGCCGGATTTGTGATCCAGATCTTTTACTTTGAAAAAATTAGAGTGTTTAAAGCAGGCTATTGCATTGAATACATTAGCATGGAATAATAATCTAGGACTTCGGTTCTATTTTGTTGGTTTCTATAACTGAAGTAATGATTGATAGGGATAGTTGGGGGTGCTAGTATTGGCCGGTCAGAGGTGAAATTCTTGGATTCGGTCAAGACTAACTTATGCGAAAGCATTCACCAAGGATGTCTTCT" 0 0 0 0 0 18 0 0 143 0 0 0 0 0 15 0 48 0 0 0 0 0 19 1102 0 0 0 0 0 0 0 0 0 0 0 0 0 59 18 0 0 0 0 0 29 0 0 0 0 0 0 0 0 0 0 0 0 0 0 0 0 0 0 0 0 0 0 0 0 0 0 0 0 0 0 90 0 0 0 0 0 0 0 0 0 0 0 0 0 75 0 25 0 32 0 0 0 0 0 0 0 138 0 0 0 0 0 0 0 0 0 0 0 14 0 0 0 17 0 0 0 0 0 0 0 0 0 20 0 0 0 0 0 0 0 0 0 0 102 0 0 0 0 0 0 0 0 0 0 0 0 0 0 0 0 0 0 0 21 0 0
"AGCTCCAAGAGTGTATATTAAAGTTGTTGCGGTTAAAAAGCTCGTAGTTGAATTTCTGAAAATAAATTTGTGATTGATTTAACCGTCATGATCAAAAATTATTATCATACTTGGTGAGTGGAAACATTTACCTTAATTACTTTGAAAAAATTAGAGTGTTCAAAGCAAGATTCACATCTGAATAATACAGCATGGGATAATATAATATGACATTAGTTAAAATTTGTTGGTTTCTTTGGCTAATGTAATGATTAAAAGGGACAGTTGGGGTAATTTATATTGGTCGGGGAGGGGTGAAATCCTATGATCCTTCCAAGATAAACTAGTGCGAAAGCATTTTACCAGGATGTTTTCA" 0 0 0 0 0 0 0 0 0 0 10 0 0 0 0 0 0 0 0 0 0 0 0 341 0 206 0 0 0 0 0 0 0 0 0 0 0 0 0 116 0 15 4 0 5 7 36 5 0 3 0 60 0 380 0 0 0 0 0 0 70 8 2 0 272 5 0 0 8 0 0 0 4 0 0 0 0 0 0 0 0 0 119 0 0 0 0 0 0 0 0 0 0 0 20 0 0 0 0 0 0 0 0 0 0 0 0 0 0 0 0 0 0 0 0 0 0 0 0 0 0 0 0 0 0 0 0 0 0 0 0 0 0 0 0 0 14 0 0 0 0 0 0 0 0 0 0 0 0 0 0 0 0 0 0 0 0 0 0 0 0
"AGCTCCAATAGCGTATATTAAAGTTGTTGCAGTTAAAAAGCTCGTAGTTGGACTTCTGGGAGGGTGCCAATGTCCGCTCGTTAGCGTGTGCAGCGGCGCCCTTCCATCCTTCTGTTAACGTTTCTTGGTATTCACTTACTGGTTTCGGGCTCAGATATTTTACCTTGAGAAAATTAGAGTGTTTCAGGCAGGCTTGCGCCGGAATACATTAGCATGGAATAATAGAATAGGACTTTAGTCTCCTTTGTTGGTTTGAGGGACTGAAGTAATGATTAATAGGGATAGTTGGGGGCATTAGTATTTAATTGTCAGAGGTGAAATTCTCGGATTTGTTAAAGACTAACTTATGCGAAAGCATTTGCCAAGGATGTTTTCA" 0 0 0 0 0 0 0 0 0 0 0 0 0 0 0 0 0 0 0 0 0 0 0 0 0 34 0 0 0 0 0 0 0 0 0 0 0 0 0 0 0 0 0 0 0 0 0 174 0 0 0 0 0 0 0 0 0 0 0 0 0 0 0 0 0 0 0 0 0 0 0 0 0 0 0 0 0 0 0 0 0 0 0 0 0 0 0 0 0 0 0 0 0 0 0 0 0 0 0 0 0 0 0 0 0 0 0 0 0 0 0 0 0 0 0 0 0 0 0 0 0 0 0 0 0 0 0 0 0 0 0 0 22 0 0 43 1520 0 0 0 0 0 0 0 0 0 0 12 0 0 0 0 0 0 0 0 0 0 0 37 0
"AGCTCCAATAGCGTATATTAAAATTGCTGCAGTTAAAGCGTCCGTAGTCGGATTTCGTCCACTCGAGTTGGATGCAGTGACTACTTGTAGTTCACTAGCGCCTTCTCTTCTGGACTAGGGTGGAACGAGCAATCGTTTCCACTCTGTTACTTTGAGCAAATTGGAGTGCTCCAAACAGGCTTTAGCTTGAACAGCTCAGCATGGAATAACGAGATAGGACTTTGGTTCTTCTTGTTGGTGTCATGAACCGATAGTAATGGTTGACAAGGACATACGGGGGCATTTGTACTTGCTGGAGAGAGGTGAAATTCTAAGACCCTGCAAAGACAAACAAGTGCGAAAGCATTTGCCCAGTGTGTGCCTG" 0 530 0 0 0 0 0 0 0 0 0 0 0 0 0 0 0 0 0 0 16 0 0 0 0 0 0 0 0 0 0 0 0 0 0 0 0 0 0 9 0 0 0 0 0 0 0 0 0 0 0 0 0 0 0 0 0 0 0 0 0 0 0 0 0 0 0 0 0 0 0 0 0 0 0 0 0 0 0 0 0 0 0 0 0 0 0 0 0 0 0 0 0 0 0 0 0 0 0 0 0 0 0 0 0 0 0 0 0 0 0 0 0 0 0 0 0 0 0 0 0 0 0 0 0 0 0 0 0 0 0 0 0 0 0 0 0 0 0 0 0 0 0 0 0 0 0 0 41 4 16 0 0 69 0 0 5 16 0 0 0
"AGCTCCAATAGCGTATATTAAAGTTGTTGCAGTTAAAAAGCTCGTAGTTGAATATCTGGCCGTCGCTGTTCTCGGCTCCCTGAGTCGGCTCAGTGGCTGGTCATCCGTATGGGAAACTAGCTCGACCTTCACTGGTCGGCTAGTGGATCATACACTTTACTTTGAAAAAATTAGAGTGTTTCAGGCAGGCAATTGCTTGGATACTGTAGCATGGAATAATGGAATAGGACTTTGACCTATTTGTTGGTTTCTCGAGGTCAAAGTAATGATTAATAGGGACAGTTGGGGGCATTCGTATTTAATTGTCAGAGGTGAAATTCTTGGATTTTTTAAAGACGAACTTATGCGAAAGCATTTGCCAAGGATGTTTTCA" 21 0 50 0 0 19 0 0 54 0 0 0 0 0 0 0 39 0 0 0 27 0 0 0 0 0 0 0 103 12 0 0 0 17 0 134 0 0 21 20 0 12 0 74 0 0 89 0 0 0 0 0 0 0 0 0 0 0 0 0 19 0 0 0 0 0 0 0 0 0 0 0 0 0 0 0 0 0 0 0 0 0 0 0 0 0 0 0 0 75 0 0 391 62 0 0 0 0 101 0 0 0 0 0 12 0 12 0 8 0 0 0 0 0 0 0 0 0 0 0 48 0 0 0 9 0 0 17 0 0 15 0 0 0 0 0 72 0 0 0 0 0 77 0 0 0 0 0 0 0 0 0 0 0 20 10 0 0 0 0 0
"AGCTCCAATAGCGTATATTAAAGTTGCTGCTGTTAAAAAGCTCGTAGTTGGATTTCTGATATAATATTTTTGTCCCGCTGTGGTTACACATGTGAGTGACGAAACATATTTATCTGTTTTATGTTTTGTTTGTTATTGTGTTAAAACTTTAACAAAACATACATATCTTTTACTTTGAACAAATTAGAGTGTTTCAAGCAGGCATTTATGCCTTGAATACATGAGCATGGAATAATCATCGAGGACTTTTAGTTCTATGTTGATTGGTTCTAGAACTATAGTAATGATGGATAGGGATAGTTGGGGGTGCTAGTATTCCAAGGCCAGAGGTGAAATTCTTGGATTCTTGGAAGACTCACTTAGGCGAAAGCATTCACCAAGGATGTCTTCA" 351 0 0 0 0 0 0 0 0 0 0 0 0 0 0 0 0 74 0 0 0 0 0 0 0 0 0 0 0 0 0 0 0 0 0 0 0 0 0 0 0 0 0 0 0 0 0 0 15 0 0 22 0 0 43 0 0 7 189 0 0 0 7 0 0 0 0 92 0 46 0 0 0 0 0 0 0 0 0 0 37 0 0 0 0 0 0 0 0 0 0 0 0 0 0 0 0 0 0 0 0 0 0 0 0 0 0 0 0 0 0 0 0 0 0 0 0 0 0 0 0 0 28 0 0 0 0 0 0 0 0 0 7 0 0 0 685 0 0 116 0 0 0 0 84 26 0 0 0 0 0 0 0 0 0 0 0 0 0 0 0
"AGCTCGATGAAGGAACATTAAAATTGTTGCAGTTAAAAAGCTCGTAGTTGAATTTCTGCGCGGCGGGGGGCAAGTTTTACTGTGAACAAAATGACGCGTTCATCGCAGGTTTAGGCTTGAACAACTCGCACGGAATAATGGAAAGGGGCAGGTCCTTTTCGTTGGTACATGGATCGGTCTCGGGTTAACAGGAACGGTTGGGGGTATTCGTACTTTCATGCTAGAGGTGAAATTCTTGGATTATGAAAAGACGAACGACTGCGAAAGCATTTACCAAGGATGTTTTCA" 0 0 0 0 0 0 0 76 0 0 0 4 0 19 0 106 0 0 0 0 0 0 0 0 0 0 0 0 0 0 0 0 0 0 19 0 0 0 0 0 0 0 0 0 0 0 0 0 0 0 0 0 0 0 0 0 0 248 0 0 0 0 0 0 0 0 0 0 0 0 0 56 2 0 0 240 0 0 0 0 0 0 0 0 0 0 0 0 0 0 0 0 0 0 0 0 0 0 0 0 0 0 0 0 0 0 2 0 0 0 0 0 0 0 0 0 0 3 0 0 3 6 0 0 5 0 0 0 0 117 0 0 17 18 97 334 0 0 0 4 30 15 0 5 3 0 13 681 0 0 0 0 0 0 0 0 0 36 0 0 0
"AGCTCCAATAGCGTATATTAAAGTTGTTGCAGTTAAAAAGCTCGTAGTTGGATTTCTGGTTTGAGCGTCCGGTCGAGTTTATCTCTGTACTATGGATGTTTGGGCCATTTTTTGTGAGGATATTTTTCTGCCATTGAGTTGGTGGTTGAATAGACTTGCATCGTTTACTGTGAAAAAATTAGAGTGTTTAAAGCAGGCGTTTGCTCATTTGAATACATTAGCATGGAATAATAAGATACGACTTTGGTAGTATTTTGTTGGTTTGCATACCGAAGTAATGATTAATAGGGACAGTTGGGGGTATTCATATTTCAACGTCAGAGGTGAAATTCTTGGATCGTTGAAAGATGAGCTTAGGCGAAAGCATTTACCAAGGATGTTTTCA" 0 0 0 0 0 0 0 0 0 0 0 0 0 0 0 0 0 0 0 0 0 0 23 22 27 8 0 0 0 11 59 0 16 15 0 0 0 0 14 11 0 14 543 35 0 0 0 0 0 0 0 0 9 0 0 0 0 0 0 0 0 0 0 0 0 0 0 0 0 0 0 0 0 0 0 0 0 0 0 0 0 0 0 0 46 0 0 300 0 132 0 0 0 0 0 0 0 0 0 0 0 60 0 0 0 0 0 0 0 0 0 0 0 9 0 0 0 0 0 0 0 0 0 0 0 0 0 0 0 0 0 0 0 0 0 0 0 0 0 0 0 0 0 0 0 0 0 0 0 0 0 0 0 0 18 0 0 0 0 0 0
"AGCTCCAATAGCGTATATTTAAGTTGTTGCAGTTAAAAAGCTCGTAGTTGGATTTCGGGTGGGTTGCAATGGTCCGGTTCGCTGTGTACTGTTGCGGCCTTCCTTTCTGCCGGGGACGGGCTCTTGGGCTTCACTGTCTGGGATCCGGAGTCGGCGAGGTTACTTTGAGTAAATTAGAGTGTTCAAAGCAAGCTTACGCTCTGAATACATTAGCATGGAATAACACGATAGGACTCTGGCCTATCTTGTTGGTCTGTAGGACTGGAGTAATGATTAAGAGGGACAGTCGGGGGCATTCGTATTTCATTGTCAGAGGTGAAATTCTTGGATTTATGAAAGACGAACTTCTGCGAAAGCATTTGCCAAGGATGTTTTCA" 0 131 0 0 0 0 0 0 121 0 0 20 0 0 121 0 0 0 0 0 0 24 0 0 0 0 0 0 0 0 0 0 0 0 0 0 0 0 0 25 0 0 0 0 0 8 272 14 0 0 0 0 0 497 11 0 0 0 0 0 0 0 0 0 0 0 0 0 0 0 0 0 0 0 0 0 0 0 91 0 0 0 0 0 0 0 0 0 0 0 0 0 0 0 0 0 0 0 0 0 0 0 0 0 0 0 0 0 0 0 27 0 0 0 0 0 0 0 0 12 0 0 0 38 105 105 0 0 0 0 0 0 0 0 0 0 0 0 0 0 0 0 0 0 0 0 0 0 0 0 0 0 0 0 0 0 0 0 0 0 0
"AGCTCCAATAGCGTATATTAAAGTTGTTGCAGTTAAAACGCTCGTAGTTGAAATTCTGCTAGTGAGAACGGGTCATCTCTTTGAGTATGTACCTGTTGTCATTGGCATTAATCCGATCCATTCAGCGGGTTAAACCGTTGGATTTTCGGAGCTGTTACTTTGAGAAAATTAGAGTGTTTCAAGCAGGCGTAATGCCTTGAATACTCCAGCATGGAATAACAAGTAAGGACTCAAGTTCTTCTTGTTGGTTTAAGAACCTGAGTAATGATTAAGAGGAACAGTCGGGGGTATTCGTACTCGGTCGTCAGAGGTGAAATTCTTAGATTGACTGAAGACGAACTACTGCGAAGGCATCTACCATGGATGTTTTCA" 0 0 0 0 0 0 0 0 0 0 0 0 0 0 0 0 0 0 0 0 0 0 0 0 0 0 0 0 0 0 0 0 0 0 0 0 0 0 0 0 0 0 0 0 0 0 0 0 0 0 0 0 0 0 0 0 0 0 0 0 0 0 0 0 0 0 0 0 0 0 1552 0 0 0 0 0 0 0 0 0 0 0 0 0 15 0 0 0 0 0 0 0 0 0 0 0 0 0 0 0 0 0 0 0 0 0 0 0 0 0 0 0 0 0 0 0 0 0 92 0 0 0 0 0 0 0 136 0 0 0 0 0 0 0 0 0 0 0 0 0 0 0 0 0 0 0 0 0 0 0 0 0 0 0 0 0 0 0 0 0 0
"AGCTCCAATAGTGTATATTAAAGTTGCTGCAGTTAAAAAGCTCGTAGTTGGATTTTGAATTATAAAAATTTAACATTCATCTTTTAGATGTGATTTAATTTTTATATTCTTCCTTTTGATACGCTCCATCAAATTATATTTTTTGGATTTAAGTGTTTCAAATTGTTTACTGTGAAAAAATTAGAGTGTTCAAAGCAGGCGTAACCTAGCCTTTGAATATATTAGCATGGGATAATGAAATAGGACTTTAATCCTACTTTCGTTGGTTTCTAGGGCTAAAGTAATGATTAATAGGGATAGTTGGGGTCACTAGTATTTAATTGTCAGAGGTGAAATTCTAAGATTTATTAAAGACTAACTACTGCGAAAGCATTTGACAAGGATGTTTTCA" 18 4 0 0 0 0 0 0 54 0 0 0 3 0 0 0 0 0 0 0 59 86 0 0 0 0 0 0 59 0 0 35 53 0 0 29 22 0 0 0 0 18 0 0 0 0 0 0 8 4 0 0 189 0 0 0 0 0 0 0 0 0 0 0 0 0 0 0 0 0 0 0 0 0 0 0 0 0 0 0 0 0 0 0 0 0 0 0 174 384 0 0 0 34 0 0 26 0 56 0 0 0 8 0 0 0 9 0 0 0 0 0 0 0 0 0 0 0 0 23 0 0 0 0 0 0 0 0 0 0 0 9 0 0 0 0 0 0 0 0 0 0 0 0 0 12 0 0 0 0 0 0 0 0 0 0 0 0 0 0 0
"AGCTCCAGTAGCGTATATTAAAGTTGTTGCAGTTAAAAAGCTCGTAGTTGGATTTCTGGCGAACCGTTGCGGCCCGTGCTCGTTTCGGGCGTGTGTGCCGTGTCGTGTTTGTCATCCTTCCAGAAAGCTGCGTCTACCATTCACTTGGCCGGACGTACGCGATCTGGATCGATTACTTTGAAAAAATTAGAGTGTTTAAAGCAGGCTTATGCTGTGAATACATTAGCATGGAATAATAATTTAGGACTTCGGTTCTATTTTGTTGGTTTCTAGGACTGAAGTAATGATTGATAGGGACAGTTGGGGGTGCTAGTATTCCGCGGCCAGAGGTGAAATTCTTGGATTCGCGGAAGACTAACTACTGCGAAAGCATTCACCAAGGATGTCTTCT" 0 0 0 0 0 0 0 0 0 0 0 0 0 0 0 0 0 26 0 0 201 121 0 0 0 0 0 0 0 51 0 0 0 0 0 0 0 0 0 28 0 0 0 0 0 0 0 32 0 0 0 0 0 0 0 0 0 0 0 0 0 0 0 62 0 0 0 34 0 0 0 0 0 0 0 0 14 0 0 0 0 0 0 0 0 0 0 0 0 99 0 0 0 0 0 0 29 0 85 0 0 0 0 102 0 0 0 0 0 0 20 0 0 0 0 0 0 0 0 96 98 67 0 97 0 0 0 0 0 0 31 0 0 0 0 0 0 0 0 0 0 14 0 34 0 59 0 0 0 0 0 0 0 0 0 36 0 0 0 0 0
"AGCTCCAATAGCGTATACTAAAGTTGTTGCAGTTAAAAAGCTCGTAGTTGAATTTCTGGTCTTGGATTTCGGTCTGCCTCAAACGAGGTATGTACCAGGGATCTGAGACCATCCTCGCGGAAAACATATCTGTCATTAAGTTAATGGGTATGGGATCCGCGTCATTTACTGTGAGCAAAATAGGGTGTTCAAAGCAGGCTTATGCCGTTGAATACATTAGCATGGAATAATAAGATAGGACCTTGGTCTATTTTGTTGGTTTGTACTCCAAGGTAATGATTAATAGGGATAGTTGGGGGTATTCGTATTCAATTGTCAGAGGTGAAATTCTTGGATTTATGGAAGACGAACTACTGCGAAAGCATTTACCAAGGATGTTTTCA" 0 413 0 0 0 0 0 0 0 9 0 0 0 0 82 22 0 0 0 0 0 0 91 0 0 0 0 150 0 0 0 0 0 0 0 0 0 41 0 0 0 0 0 0 0 0 0 0 0 0 0 0 0 0 0 0 0 0 0 0 0 0 0 31 0 0 0 0 0 0 0 0 0 0 21 0 0 0 0 0 0 0 0 0 0 0 0 0 0 75 0 0 0 0 0 0 0 0 112 168 0 0 0 0 0 0 0 0 0 0 0 0 0 0 0 0 0 0 0 0 0 0 0 0 0 0 0 0 0 0 0 0 0 0 0 0 0 0 0 0 0 0 0 24 0 0 0 0 0 71 0 0 0 0 41 0 0 0 0 0 0
"AGCTCCAATAGCGTATATTAAAGTTGTTGCAGTTAAAACGCTCGTAGTTGAAACTTTGGTAATAATAATGGGTTTGCTTTCTAAGTAATACCTACTGTTGTTACCATTATTCTGGCTATGCAGGGATGAAAGTCCTTGTATATTTGGAAGTGTTACTTTGAGAAAATTAGAGTGTTTCAAGCAGGCGTGATGCTTTGAATACTCCAGCATGGAATGACAACAAAGGACTCATGTCCTAATTGTTGGTTTAAGGAGATGAGTAATGATTAAGAGGAACAGTCGGGGGTATTCGTATTTAGTCGTTAGAGGTGAAATTCTTAGATTGACTGAAGACGAACTACTGCGAAGGCATCTACCATGGATGTTTTCA" 0 0 0 0 0 0 0 0 0 0 0 0 0 0 0 0 0 0 0 0 0 11 32 0 0 0 0 23 0 0 0 0 0 0 0 0 0 0 0 0 0 0 0 0 0 0 0 0 0 0 0 0 0 0 0 0 0 0 0 0 0 0 0 0 0 0 0 0 0 0 0 0 0 0 0 0 0 0 0 0 0 0 0 0 0 0 0 0 0 0 0 0 0 58 0 0 56 0 0 0 0 0 43 0 0 0 0 0 0 0 0 0 0 0 0 0 0 29 0 47 0 754 0 0 111 0 0 114 0 0 275 0 0 0 0 0 0 0 0 0 0 0 0 0 0 0 0 0 0 0 0 0 0 0 0 0 0 0 39 0 0
"AGCTCCAATAGCGTATATTAAAGTTGCTGCAGTTAAAAAGCTCGTAGTTGGATTTCTGGCTTGATACAGTTTACCGGCCACGGTTTCGTGTGTTAGTGTTTGCTGTTCTGGCCATCCTTCCAATCGCTGCTCACTTTTCTTCATTGATTGGTGTGTGGTATTGGATCTTTTACTTTGAAAAAATTAGAGTGTTTCAAGCAGGCTTTATGCTATGAATACATTAGCATGGAATAATAATTTAGGACTTCGGTTCTATTTTGTTGGTTTCTAGGACTGAAGTAATGATTGATAGGGATAGTTGGGGGTGCTAGTATTCAGCGGCCAGAGGTGAAATTCTCGGATTCGCTGAAGACTAACTTATGCGAAAGCATTCACCAAGGATGTCTTCT" 0 106 0 0 0 0 0 0 12 0 0 0 0 0 0 0 0 0 17 0 0 15 16 0 0 72 0 0 81 0 0 0 0 63 0 0 0 30 0 0 0 0 0 0 0 0 0 0 0 0 0 0 0 153 22 0 0 0 0 0 0 0 0 0 100 0 0 0 0 32 0 4 0 0 0 0 0 0 0 0 61 95 40 0 0 0 0 120 0 0 0 0 0 0 0 0 0 0 0 0 0 81 32 0 36 138 18 0 0 0 0 0 37 20 0 0 0 0 0 29 0 0 0 18 0 33 0 71 57 0 0 9 0 0 20 0 0 26 157 0 0 0 0 0 0 0 0 0 0 0 0 0 0 0 17 0 0 0 0 0 0
"AGCTCTAATAGCGTATATTAAAGTTGTTGCAGTTGAAACGCTCGTAGTTGAACGTAAGCAAATTTCTTCATCGTTGCTTTTTGGCAATGGTGAAGATTTCTTACTCGGTCTATTTTGTTCGCAAAGCAGATCGAGTACGTTACTGTAAGAAAATTAGAGTGTTTCAAGCAGGCGTTTTGTCTTGAATACTTTATTATGGAATAACATCATGAATTGATTTTTCTCGCGTCGGTTCTTGGAAAATCAATTAGTGATTGAAAGAGACAGTCGGGGGCATTCGTATTTGGTAGCTAGAGGTGAAATTCTTAGATTTATCAAAGACGCACTATTGCGAAAGCATTTGCCAAGGATGTTCTCA" 0 0 0 0 0 61 0 0 0 0 0 0 0 0 0 0 0 0 0 0 0 0 0 0 0 0 156 2 0 0 0 0 0 0 0 0 0 0 0 0 0 21 0 0 0 0 0 602 0 0 0 0 48 0 0 0 0 0 0 0 0 0 21 0 0 10 0 0 0 4 0 4 181 0 0 0 0 0 0 0 0 0 0 0 0 152 0 0 0 0 0 0 0 22 0 0 455 0 0 0 0 0 0 0 0 0 0 0 0 0 0 0 0 0 0 0 0 0 0 0 0 0 0 0 0 0 0 0 0 0 0 0 0 0 0 0 0 0 0 0 0 0 0 0 0 0 0 0 0 0 0 0 0 0 0 0 0 0 0 0 0
"AGCTCCAAGAGCGTATCTTAAAGTTGTTGTGGTTAAAAAGCTCGTAGTTGATATTTGATAAATTTATCAAGAGTTTGAATCTTAAAGAGGAAAATGATTGAAAGTGTTTATGAATGTTTAGCTAACATTAAGCGTTATATAATTTATGTTTGGTTTTACTTTATATGGATTATGTAGCGTGTTAGTTAACAGTTACTGTGAAAAAATTAGAGTGTTCAAAACAGGCATTTACGGCCATTGAATATATTAGCATGGTATAACGGAATATGACAACTCTATTACGTTTGAGTGGTACTATATCAGTTGAGTAATTAGAGATGTAATGATTAAAAGGAGCAGTCGTAGTGACTTTTACTTAATGGAAAGAGGTGAAATTCTATAACCCATTAAAGAAAAACAACTGCGAAAGCATTTCACTAGAATGCTTTCA" 0 0 0 0 0 0 0 0 14 0 0 0 0 0 0 0 0 0 0 0 0 0 0 0 0 0 0 0 0 0 0 0 21 0 0 0 25 0 0 0 0 48 0 0 0 0 0 0 0 0 0 0 0 0 0 82 0 0 0 0 0 89 0 0 0 0 0 17 0 0 0 0 0 0 0 0 0 0 0 0 0 0 0 0 0 0 0 0 0 78 0 0 0 0 178 0 183 0 0 0 78 0 0 0 0 687 0 0 0 6 86 0 0 0 0 0 0 0 0 0 26 48 0 0 0 0 0 0 0 0 0 0 0 0 0 0 0 0 0 0 0 0 0 0 0 0 0 0 0 0 0 0 0 0 0 0 0 0 0 0 0
"AGCTCCAAGAGCGTATCTTAAAGTTGTTGTGGTTAAAAAGCTCGTAGTTTATCTTTGATAAATTTATCAAGAATTTGAATCTGTAAAGATGAAAATGATTGAAAGTGTTTATGAATGTTAATTAACATAAAAGCATGTATACTGAAAGTTTATTCTGATGTATATGTGTGTTAGTTAACTGTTACTGTGAAAAAATTAGAGTGTTTAAAACAGGCATTTACGGCCTTTAAATATATTAGCATGGTATAACGAAATATGACAACTCTATTACGATTGAGTGGGACTTAATCAGTTGAGTACTAGAGATGTAATGATTAAAAGGAGCAGTCGTAGTGACTTTTACTTAATGGAAAGAGGTGAAATTCTATAACCCATTAAAGAAAAACAACTGCGAAAGCATTTCACTAGAATGCTTTCA" 0 0 0 16 0 0 0 0 54 0 0 6 0 0 0 0 45 0 0 0 0 0 104 0 0 0 0 0 0 0 0 0 0 117 0 0 0 0 0 0 0 0 0 0 93 0 0 0 378 30 0 0 0 0 0 0 0 0 0 0 0 0 0 0 0 0 0 0 0 0 0 0 0 0 0 0 0 0 0 0 0 0 0 0 0 0 0 0 0 0 0 0 0 0 0 0 0 0 0 0 0 0 0 0 0 0 0 0 0 0 0 0 0 0 87 0 0 210 0 57 0 0 12 0 112 156 0 0 0 0 46 0 0 0 0 0 0 0 0 0 0 90 0 0 0 0 0 0 0 0 0 0 0 0 0 0 0 0 0 0 0
"AGCTCCAATAGCGTATATTAAAGTTGTTGCAGTTAAAACGCTCGTAGTTGAAACTTTGGTAATAGTAATGGGTTTGCTTTCTAAGTAATACCTACTGTTGTTACCATTATTCCGGCTATGCAGGGATGAAAGTCTTTGTGTATTTGGAAGTGTTACTTTGAGAAAATTAGAGTGTTTCAAGCAGGCGTGATGCTTTGAATACTCCAGCATGGAATGACAACAAAGGACTCATGTCCTTCTTGTTGGTTTAAGGAGATGAGTAATGATTAAGAGGAACAGTCGGGGGTATTCGTATTTAGTCGTTAGAGGTGAAATTCTTAGATTGACTGAAGACGAACTACTGCGAAGGCATCTACCATGGATGTTTTCA" 0 0 0 14 0 0 0 0 0 0 0 0 0 0 0 0 81 0 0 0 0 0 212 0 0 13 0 0 0 0 0 0 0 0 0 0 80 0 0 0 0 0 0 0 14 0 27 0 0 0 0 0 38 0 0 10 0 0 0 0 0 0 0 0 0 0 0 0 0 0 0 0 0 0 0 60 0 0 0 0 0 0 6 502 33 0 0 0 0 0 0 52 0 0 0 0 20 0 0 0 0 0 0 0 0 0 0 0 0 0 0 48 0 0 0 0 0 0 0 0 0 18 0 0 169 0 0 0 0 263 14 9 50 0 0 0 0 95 0 0 0 0 0 0 0 0 0 0 0 0 0 0 0 0 0 0 0 0 0 0 0
"AGCTCCAGTAGCGTATATTAAAGTTGTTGCAGTTAAAAAGCTCGTAGTTGGATTTCTGGTTTGACGCGTTTGGCCCTCCCGGGTTTCCACTCGGTGTGCGTGCCGATGCGCGTCTGCCATCCTTGTAGAGAACGTTTCTACCCTTCACTGGGCCGGATTCGCGATCTACATCTTTTACTTTGAAAAAATTAGAGTGTTTAAAGCAGGCTTGTGCTATGAATACATTAGCATGGAATAATAATTTAGGACTTTAGTTCTATTTTGTTGGTTTCTAGAGCTGAAGTAATGATTGATAGGGATAGTTGGGGGTGCTAGTATTCACTGGCCAGAGGTGAAATTCTTGGATTCAGTGAAGACTAACTTATGCGAAAGCATTCACCAAGGATGTCTTCT" 8 0 10 0 0 6 21 0 30 0 10 0 0 0 0 0 0 12 24 0 0 18 0 0 0 25 0 102 47 57 68 34 0 0 0 72 0 5 52 0 0 27 0 194 18 0 0 0 43 0 0 12 64 0 0 72 0 0 29 0 28 0 0 0 0 0 0 0 0 0 0 0 21 0 0 0 16 0 0 0 0 0 0 0 0 5 0 0 0 0 0 0 21 0 24 0 28 0 10 0 0 30 0 0 13 0 0 0 0 0 16 35 0 0 0 0 0 0 0 0 36 0 0 6 104 0 0 0 0 0 0 0 0 0 0 0 19 0 93 0 0 0 0 0 10 0 0 0 0 0 0 0 0 0 11 0 0 0 0 0 0
"AGCTCCAATAGCGTATATTAAAGTTGTTGCAGTTAAAAAGCTCGTAGTTGGATTTCTGAGAGGGTGCCAATGTCCGCTCGTTGCGTGTGCAGCGGCGCCCTCTCATCCTTCTGTTAACGTTTCTGATATTCACTTATTGGTCTCGGGCTCAGATATTTTACCTTGAGAAAATTAGAGTGTTCCAGGCAGGCTTGCGCCGGAATACATTAGCATGGAATAATAGAATAGGACTTTAGTCTCCTTTGTTGGTTTGAGGGACTGAAGTAATGATTAATAGGGATAGTTGGGGGCATTAGTATTTAATTGTCAGAGGTGAAATTCTCGGATTTGTTAAAGACTAACTTATGCGAAAGCATTTGCCAAGGATGTTTTCA" 0 0 0 0 0 0 0 0 0 0 41 15 0 0 0 0 0 0 0 0 0 0 0 0 0 0 0 0 0 0 0 0 0 0 0 159 0 0 0 0 0 0 0 0 0 0 0 0 0 38 0 0 0 0 0 32 0 0 0 0 12 0 0 0 7 0 0 0 0 122 0 0 0 0 0 0 0 0 0 0 0 0 0 0 34 0 0 0 0 0 0 0 0 64 110 0 0 0 54 0 24 0 0 0 0 0 0 0 0 0 36 0 0 0 0 0 0 0 0 0 0 0 26 0 0 0 47 0 0 0 0 0 0 0 0 0 0 0 0 0 0 0 0 0 0 0 0 0 0 0 0 0 0 0 0 0 0 0 0 0 0
"AGCTCCAATAGCGTATATTAAAGTTGTTGCAGTTAAAAGGCTCGTAGTCGAACTTTTGGTTCTTTAGTCTTGTCCCGTTCTCTTGTAGAACGTTGTGACGAGTCTTAGAACCTTCCTGGTTGAAAGCGCTTCTGCCCTTTATTGGGTTGGTCGTGTGATCTGCCTCTTTTACTGTGAGAAAAACAAAGTGCTCAAAGCAGGCTTTACAGCTTGAATGCGTTAGCATGGAATAATAAGATAGGACTTTGTTTCTATTTTGTTGGCTCTGAGGAACAAAGTAATGATTGATAGGGATAGTTGGGGGTGCTCGTATTTAACGGTCAGCGGTGAAATGCATGGACCCGTTAAAGACGAACCTATGCGAAAGCATTCACCAAGGATATCTTCT" 0 0 0 0 19 33 0 28 0 0 32 78 0 0 28 0 0 21 0 20 17 34 0 0 0 41 0 0 0 0 0 76 4 0 0 23 0 0 0 0 16 0 0 7 0 0 0 10 77 23 0 0 0 2 0 0 0 11 8 0 0 0 6 0 0 0 0 12 4 0 7 0 147 0 24 18 12 0 0 0 0 12 0 9 0 0 0 201 0 0 0 19 0 0 0 0 0 0 0 0 0 204 0 0 4 24 0 0 21 0 0 0 23 0 15 0 65 102 0 0 0 0 24 0 0 0 0 62 0 0 0 0 0 7 0 70 22 0 16 0 6 0 0 5 0 0 0 63 0 0 0 0 3 0 0 28 0 12 0 0 0
"AGCTCCAATAGCGTATATTAATGTTGCTGCAGTTAAAAAGCTCGTAGTTGGATTTCTGACTTGGCGCACCTGGCCCGCCACGGTTACGTGTGTGAGTGCCGGGATGCGCCTGTCACTTTTCTGGTAAACTATTGTGCTCTTCACTGAGTATGATAGGTAGCCAGATATTTTACTTTGAAAAAATTAGAGTGTTTAAAGCAGGCGTTTGCTATGAATACATTAGCATGGAATAATAAGTTAGGACTTCGGTTCTATTTTGTTGGTTTCTAGGACTGAAGTAATGATTGATAGGGATAGTTGGGGGTGCTAGTATTCAGCGGCCAGAGGTGAAATTCTCGGATTCGCTGAAGACTAACTTATGCGAAAGCATTCACCAAGGATGTCTTCT" 0 383 0 0 0 0 0 0 0 0 0 0 0 0 0 0 0 0 0 0 0 0 0 0 0 0 0 0 0 0 0 0 0 0 0 0 0 0 0 39 0 0 0 0 0 0 0 0 0 0 0 0 0 0 0 0 0 0 0 0 0 0 0 90 34 0 0 83 0 0 0 0 0 0 0 0 0 0 263 17 14 67 0 0 0 0 0 0 48 0 0 0 0 0 0 0 0 0 0 0 0 0 0 0 0 0 0 0 0 0 0 0 0 0 0 0 0 0 0 0 0 0 0 0 0 0 0 0 0 0 0 0 0 0 0 0 0 0 0 0 0 0 0 0 0 0 0 0 0 0 46 0 0 0 0 0 0 0 0 0 0
"AGCTCCAATAGCGTATATTAAAGTTGTTGCAGTTAAAAAGCTCGTAGTTTGTTTTTTGTTCAGTTGGATGAGTTTTTCTCGACTAAACTGGCAAAATGAGTAGATTCTGTCTGCTTTCGTACTGTTAAAAAATTAGATTGTTCAAAGCGGTTTGTTGACTGTATAATGAAGCATGGTATACAGATAAAGGACACTTCATTAGTTTTCTGGTTCGATGATGAAGTTGTAATGGTCGATAAGGGCATTTGTGGACATACGTATTCAAGTGTTAGAGGTGAAATTCTTGAATTACTTGAAGACGAACAAAAGCGAAAGCAGTTGTCTAAAATGTACTTG" 0 471 0 0 0 4 0 0 0 0 0 0 3 0 0 0 0 0 0 0 29 0 0 0 0 0 0 0 0 0 0 2 0 0 0 0 0 0 0 0 0 0 0 0 0 5 0 5 4 0 0 13 0 170 0 0 0 0 12 0 0 4 5 0 0 0 0 243 0 0 0 0 0 0 0 0 0 0 0 0 69 20 0 5 0 0 0 0 9 0 0 0 0 0 0 0 0 0 0 0 0 0 0 0 0 0 0 0 0 0 0 0 0 0 0 0 0 0 0 0 0 0 0 0 0 0 0 0 0 0 0 0 0 0 0 0 0 0 0 0 0 0 0 0 0 0 0 0 0 0 4 0 0 0 0 0 0 0 0 0 0
"AGCTCCAATAGTGTATATTAAAGTTGCTGCGGTTAAAAAGCTCGTAGTTGGATTTCGGAACGCGTTTGGTCAAAGCTCGTCCTTGTGGCGTGGCTCGGCTGATGCTTCCTATCTTCTGGTAGTGGGGTTAAACTCATTCCAGATCATTTACTTTGAAAAAATTAGAGTGTTCAAAGCAGGCGTAACTTGCCATTGAATATTACAGCATGGGATAATAGAATATGACGTTGGTCTTATTTTGTTGGTTTCTAAGGCTGATGTAATGATTAATAGGGATAGTTGGGGTCGCTCGTATTGAGTTGTCAGAGGTGAAATTCTAGGATTTACTCAAGACGAACTAGTGCGAAAGCATTCGACAAGGATGTTTTCA" 0 0 0 0 0 0 0 0 0 0 17 0 0 0 0 0 0 0 0 0 12 108 0 0 0 0 0 0 36 0 0 0 0 18 0 83 0 0 0 54 0 0 0 104 0 0 159 0 43 0 0 0 0 0 0 0 0 0 0 0 96 0 0 0 79 0 0 0 0 0 0 0 0 0 0 0 0 0 0 0 0 0 0 0 0 0 0 0 0 252 0 0 54 0 0 0 0 0 0 0 0 168 0 0 0 0 0 0 0 0 0 0 0 0 0 0 0 0 0 0 63 69 0 42 0 0 0 0 0 0 0 0 0 0 0 0 41 0 0 0 0 31 0 0 0 0 0 0 0 0 0 0 0 0 0 0 0 0 0 0 0
"AGCTCCAATAGCGTATATTTAAGTTGTTGCAGTTAAAAAGCTCGTAGTTGGATTTCGGGTGGGTTGCAATGGTCCGGTTCGCTGTGTACTGTTGCGGCCTATCTTTCTGCCGGGGACGGGCTCTTGGGCTTCACTGTCTGGGATCCGGAGTCGGCGAGGTTACTTTGAGTAAATTAGAGTGTTCAAAGCAAGCTTACGCTCTGAATACATTAGCATGGAATAACACGATAGGACTCTGGCCTATCTTGTTGGTCTGTAGGACTGGAGTAATGATTAAGAGGGACAGTCGGGGGCATTCGTATTTCATTGTCAGAGGTGAAATTCTTGGATTTATGAAAGACGAACTTCTGCGAAAGCATTTGCCAAGGATGTTTTCA" 0 0 0 0 0 0 0 0 108 0 14 16 0 0 0 0 0 0 0 0 0 0 0 0 0 0 0 0 0 0 0 0 0 0 0 0 0 0 0 0 0 0 0 0 0 0 0 0 0 0 0 0 0 0 0 0 0 0 0 0 0 0 0 0 0 0 0 0 0 0 0 0 0 0 0 0 0 0 0 0 0 0 0 0 0 0 0 0 0 0 0 0 0 0 0 0 0 0 15 0 0 0 0 0 0 0 0 0 0 0 0 36 0 0 0 0 0 0 0 0 0 74 31 39 28 0 0 0 0 0 86 0 0 0 0 0 0 0 0 0 0 0 0 0 0 0 0 0 0 0 0 0 0 0 0 0 0 0 0 0 0
"AGCTCCAAGAGCATATATTAAAGTTGTTGCAGTTAAAAAGCTCGTAGTTGGATTTCTGGTATAATGCGCCTGACCCGCGGCTTTTTTAGCCTGTGAGTGTCGGTGTGCGTTTACCATCCTTCTAGAAAACGTTTCTACCCTTAATTGGGCGGGACTCGCGATCTAGATCTTTTACTTTGAAAAAATTAGAGTGTTTAAAGCAGGCTTTTGCTATGAATACATTAGCATGGAATAATAATCTAGGACTTCGGTTCTATTTTGTTGGTTTCTAGTACTGAAGTAATGATTGATAGGGATAGTTGGGGGTGCTAGTATTGGCCGGCCAGAGGTGAAATTCTTGGATTCGGTCAAGACTAACTTATGCGAAAGCATTCACCAAGGATGTCTTCT" 0 0 0 0 0 0 0 0 0 0 0 0 0 0 0 0 0 0 0 0 0 0 0 0 0 0 0 0 0 0 0 0 0 0 0 0 0 0 0 0 0 0 0 0 0 0 0 0 0 0 0 0 0 0 0 0 0 0 0 327 0 0 0 462 0 0 0 0 0 0 0 0 0 0 0 0 0 0 0 0 0 0 0 0 0 0 0 0 0 0 0 0 0 0 0 0 0 0 0 0 0 0 0 0 0 0 0 0 0 0 0 0 0 0 0 0 0 0 0 0 0 0 0 0 0 0 0 0 0 0 0 0 0 0 0 0 0 0 0 0 0 0 0 0 0 0 0 0 0 0 0 0 0 0 0 0 0 0 0 0 0
"AGCTCCAATAGCGTATATTAAAGTTGCTGCAGTTAAAAAGCTCGTAGTTGGATTTCTGACGAAACTGCTAGCTGGCCCGCCACGCAAGTGGTGAGTGCCGGCTTGGCGTTTGTCATCCGTTCGAATGATATGCGTGCTGCCCTTCACTGGGTTGGCGCTGCATGTTTTCGATCTTTTACTTTGAAAAAATTAGAGTGTTTCAAGCAGGCATGTTTTGCTATGAATACATTAGCATGGAATAATAATCTAGGACTTTCGGTTCTATTTTGTTGGTGTTCTGGAGCTGAAGTAATGATTGATAGGGATAGTTGGGGGTGCTAGTATTCAATGGCCAGAGGTGAAATTCTCGGATTCCTTGAAGACTAACTTATGCGAAAGCATTCACCAAGGATGTCTTCT" 0 0 0 0 96 0 0 0 0 0 0 0 0 0 0 0 0 0 0 0 0 0 0 0 0 0 4 114 0 0 57 0 0 0 0 0 0 0 0 0 50 0 0 0 0 0 20 0 0 0 0 0 0 0 0 0 0 0 0 0 0 0 0 0 0 0 0 0 19 53 0 0 22 20 0 0 0 0 0 438 36 221 97 0 21 0 0 0 84 0 0 0 0 0 0 10 0 0 0 0 0 0 0 0 0 0 0 0 0 0 0 0 0 0 0 0 0 0 0 0 0 0 0 0 0 0 0 0 0 0 0 0 0 0 0 0 27 0 0 0 0 0 0 0 0 0 0 0 0 0 0 0 0 0 0 0 0 0 0 0 0
"AGCTCCAATAGCGTATATTAATGTTGCTGCAGTTAAAAAGCTCGTAGTTGGATTTCTGACTTGGCGCACCTGGCCCGCCACGGTTACGTGTGTGAGTGCCGGGATGCGCCTGTCACTTTTCTAGTAAACTATTGTGCTCTTCATTGAGTGTGATAGGTAGCTAGATAATTTACTTTGAAAAAATTAGAGTGTTTAAAGCAGGCGTTTGCTATGAATACATTAGCATGGAATAATAACTTAGGACTTCGGTTCTATTTTGTTGGTTTCTAGGACTGAAGTAATGATTGATAGGGATAGTTGGGGGTGCTAGTATTCAGCGGCCAGAGGTGAAATTCTCGGATTCGCTGAAGACTAACTTATGCGAAAGCATTCACCAAGGATGTCTTCT" 31 124 0 0 0 0 24 0 0 0 0 0 0 0 0 34 0 0 0 0 0 0 23 0 0 0 0 0 0 0 16 49 0 0 0 22 0 26 29 0 0 0 0 0 23 0 0 0 34 41 0 0 0 0 0 0 0 0 0 0 0 0 0 16 0 0 0 0 0 0 0 0 0 28 0 0 0 0 379 0 0 0 0 39 0 0 0 129 0 0 0 0 68 0 0 0 0 0 0 0 0 0 0 0 0 0 0 0 28 0 0 0 0 0 0 0 0 30 0 0 0 0 39 0 0 0 0 27 0 0 0 0 0 0 18 17 0 0 0 0 0 0 0 0 25 0 0 0 0 0 0 0 0 0 0 25 25 0 0 19 0
"AGCTCCAATAGCGTATATTAAAGTTGTTGCAGTTAAAAAGCTCGTAGTTGGATTTCGGAAGGTCTTTAGCAGTCCGCCCCTTCGGGGAGCGGGTTGCTGGCCTCCTATGTTCCTAACGGTCCTCATCCGCGAGGGTGGGGAATCAACCGCTAGGATCGTTTACTTTGAGGAAATTAGAGTGTTCAAAGCAGGCGTAACTCGCCTCCGAATACGTTAGCATGGGATAATGGAATACGACTTCGGTCTTGTTTCGTTGGTTTCGCTTGGCTGAAGTAATGATTGATAGGGACAGTTGGGGGCATTAGTATTTAGTTGTCAGAGGTGAAATTCTAGGATTTACTAAAGACTGACCAATGCGAAAGCATTTGCCAAGGATGTTTTCA" 0 0 0 0 0 0 0 11 0 0 2 0 0 0 0 0 0 0 53 0 0 0 41 0 0 22 0 56 0 0 21 0 4 88 0 73 0 61 13 6 0 0 0 103 32 0 0 0 0 0 0 0 0 0 0 0 0 0 0 0 0 0 0 0 0 0 0 0 0 0 0 12 0 0 0 0 0 0 0 0 0 0 0 0 0 0 0 564 0 0 0 21 0 0 0 0 0 0 0 0 0 84 0 0 99 0 0 3 0 0 0 9 0 0 18 0 0 0 13 0 0 0 0 0 0 54 0 0 24 0 0 0 0 0 0 0 0 0 0 0 0 0 0 0 0 0 0 48 0 0 0 0 0 2 0 0 0 0 0 0 0
"AGCTCCAATAGCGTATATTAAAGTTGTTGCAGTTAAAACGCTCGTAGTTGAAGTTGTGGTAGTAACAGTGGGTCATCTTTAACGAGCATGCACCTATTGCTACTGCCATTATTCCGATATATGCGGGGTAACCTGTATATTCGGGACTGTTACTTTGAGAAAATTAGAGTGTTTCAAGCAGGCGTAATGCTTTGAATACTCCAGCATGGAATGACAACAAAGGACTCATATCCTTCTTGTTGGTTTAAGGAGTTGAGTAATGATTAAGAGGAACAGTCGGGGGTATTCGTATTCAGTCGTTAGAGGTGAAATTCTTAGATTGACTGAAGACGAACTACTGCGAAGGCATCTACCATGGATGTTTTCA" 0 0 0 0 0 0 0 0 25 0 0 0 0 0 0 0 156 0 0 0 0 106 69 0 0 0 0 135 0 180 0 0 0 0 0 0 0 0 0 0 0 0 0 0 0 0 0 0 0 0 0 0 102 0 0 0 0 0 0 0 0 0 0 0 0 0 0 0 0 0 0 0 0 0 0 0 0 0 0 0 0 0 0 0 0 0 0 0 0 0 0 0 0 0 0 0 0 0 68 0 0 0 0 0 0 0 0 0 0 0 104 9 0 0 0 0 0 0 0 0 258 0 0 0 0 273 44 0 0 0 0 0 20 0 0 0 0 0 0 0 0 0 0 0 0 0 0 0 0 0 0 0 0 0 0 0 0 0 0 0 0
"AGCTCCAATAGCGTATATTAAAGTTGTTGCAGTTAAAAAGCTCGTAGTTGGATTTCTGGGAGGGTGCCAATGTCCGCTTGTTGCGTGTGCAGCGGCGCCCTTCCATCCTTCTGTTAACGTTTCTTGGTATTCATTTACTGGTTGCGGGCTCAGATATTTTACCTTGAGAAAATTAGAGTGTTTAAGGCAGGCTTGTGCCCGAATACATTAGCATGGAATAATAGAATAGGACTTTGGTCTCCTTTGTTGGTTTGAGGGACTAGAGTAATGATTAATAGGGACAGTTGGGGGCATTAGTATTTAATTGTCAGAGGTGAAATTCTCGGATTTGTTAAAGACTAACTTATGCGAAAGCATTTGCCAAGGATGTTTTCA" 0 0 0 23 0 0 0 0 139 0 0 0 0 42 0 0 0 8 0 0 0 0 0 0 0 32 25 0 94 0 0 0 0 0 0 0 0 0 0 19 0 0 0 0 0 0 0 0 0 0 0 0 0 0 0 0 0 0 0 0 0 19 0 0 0 0 0 26 100 23 0 0 0 0 0 0 0 0 0 0 0 0 0 0 0 0 0 0 0 57 0 0 0 126 20 0 0 0 0 0 0 0 0 0 0 0 27 0 0 0 11 0 0 71 0 0 0 0 0 0 0 46 0 23 0 0 0 58 0 0 0 0 0 0 0 0 0 0 0 0 0 0 0 31 0 0 0 0 0 0 0 0 0 0 0 113 0 0 0 49 0
"AGCTCCAATAGCGTATATTAAAGTTGTTGCGGTTAAAAAGCTCGTAGTTGGATTTTGGAACCTGAATGGCTGGTCCGGCTTTGCCGCGCACTGACCATTCGGTTCTTCTGTCTAGAGACTCCTTGTTCCTTCTTAACTGAAGGGCTTGGGGGATCTAGGACTTTTACTTTGAACAAATTAGAGTGCCCAACGCAGGCCTATGCCTTGAATACATTAGCATGGAATAACGTATAGGACTTTGGTTCTATTTTGTTGGTTTTAAGGACCGAAGTAATGATTAATAGGGATAGTTGGGGGCATTAATATTTAATTGTCAGAGGTGAAATTCTTAGATTTATGAAAGATTAACTTCTGCGAAAGCATTTGCCAAGGATGTTTTCA" 0 0 0 0 0 0 0 0 0 0 0 0 0 0 0 0 0 0 0 0 0 0 0 0 0 0 0 0 0 0 0 0 0 0 0 0 0 0 0 0 0 0 0 0 7 0 0 0 0 0 0 0 0 0 0 0 0 0 0 0 0 0 0 0 0 0 0 7 0 0 0 0 0 0 0 0 0 0 0 0 0 0 0 0 0 0 0 0 0 0 0 0 0 0 0 0 0 0 0 0 0 57 8 11 6 30 0 0 9 6 3 0 18 0 0 18 1576 0 0 0 0 0 0 0 0 0 0 0 0 0 0 0 0 0 0 0 0 0 0 0 0 0 0 0 0 0 0 0 0 0 0 0 0 0 0 0 0 0 0 0 0
"AGCTCCAAGAGCATATATTAAAGTTGTTGCAGTTAAAAAGCTCGTAGTTGGATTTCTGGTTTAATGCACCTGGCCCGCGGCCACTAGGCTTGTGAGTGCCGGCGCGCGTTTACCATCCTTCTAGAAAACGATTCTGCCATTCACTTGGTTGGGATCGCGATCTAGATCTTTTACTTTGAAAAAATTAGAGTGTTTAAAGCAGGCTTTTGCTATGAATACATTAGCATGGAATAATAATCTAGGACTTCGGTTCTATTTTGTTGGTTTCTATAACTGAAGTAATGATTGATAGGGATCGTTGGGGGTGCTAGTATTGGCCGGCCAGAGGTGAAATTCTTGGATTCGGTCAAGACTAACTTATGCGAAAGCATTCACCAAGGAGGTCTTCT" 0 558 0 0 0 0 0 0 0 0 0 0 0 0 0 0 0 0 0 0 0 0 0 0 0 0 0 0 0 0 0 0 0 0 0 0 0 0 0 28 0 0 0 0 0 0 0 0 0 0 0 0 0 0 37 0 0 0 0 0 0 0 0 91 0 0 0 72 0 0 0 0 0 0 0 0 0 0 335 0 0 0 0 0 0 0 0 0 0 0 0 0 0 0 0 0 0 0 0 0 0 0 0 0 0 0 0 0 0 0 0 0 0 0 0 0 0 0 0 0 0 0 0 0 0 0 0 0 0 0 0 0 0 0 0 0 0 0 0 0 0 0 0 0 0 0 0 0 0 0 0 15 0 0 0 0 0 0 0 0 0
"AGCTCCAATAGCGTATATTAAAGTTGTTGCAGTTAAAACGCTCGTAGTTGAAAATGTGGTAATAGCAATGGGTCATCTTTAACGAGCATGCACCTATTGCCGTTGCCATTATTCCGGTATATGCAGGGCAACCTGTATATTCGGAACTGTTACTTTGAGAAAATTAGAGTGTTTCAAGCAGGCGTAATGCTTTGAATACTCCAGCATGGAATGACAACAAAGGACTCAAGTCTTTCTTGTTGGTTTAAGGAGTTGAGTAATGATTAAGAGGAACAGTCGGGGGTATTCGTATTCAGTCGCTAGAGGTGAAATTCTTAGATTGACTGAAGACGAACTACTGCGAAGGCATCTACCATGGATGTTTTCA" 0 0 0 0 0 0 0 0 39 0 0 0 0 0 0 0 201 0 0 13 0 0 51 0 0 58 0 0 127 95 0 0 18 11 0 0 0 22 73 0 0 0 0 102 0 0 0 0 0 0 0 0 0 0 0 0 0 0 0 0 0 0 0 0 0 0 0 0 0 0 0 0 0 0 0 0 0 0 0 0 0 0 0 0 0 0 0 0 0 126 0 0 0 0 0 0 0 0 0 0 0 69 13 0 0 0 0 0 0 0 38 0 0 0 0 0 0 0 0 0 121 8 0 0 25 0 63 0 0 0 0 0 0 0 0 0 0 0 0 0 0 21 0 0 0 0 0 0 0 0 0 0 0 0 26 0 0 0 0 0 0
"AGCTCCAATAGCGTATATTAAAGTTGTTGCAGTTAAAACGCTCGTAGTTGAAATTGTGGCAGTAATAATGGGTCATCTTTAACGAGCATGCACCTATTGCTACTACCATTATTCTGATATATGCGGGGTAACCTGTATACTCAGAACTGTTACTTTGAGAAAATTAGAGTGTTTCAAGCAGGCGTAATGCTTTGAATACTCCAGCATGGAATGACAACAAAGGACTCATATCCTTCTTGTTGGTTTAAGGAGTTGAGTAATGATTAAGAGGAACAGTCGGGGGTATTCGTATTCAGTCGTTAGAGGTGAAATTCTTAGATTGACTGAAGACGAGCTACTGCGAAGGCATCTACCATGGATGTTTTCA" 0 0 0 0 0 0 17 0 0 0 0 0 0 0 0 0 0 0 18 0 0 0 107 0 68 0 0 69 0 0 0 0 0 0 0 0 0 0 0 0 0 0 0 0 0 0 35 0 0 0 0 0 0 0 0 0 0 0 0 0 0 0 0 0 0 0 0 0 0 0 0 0 0 0 0 0 0 0 0 0 0 0 0 0 0 0 0 555 0 0 0 0 0 78 0 0 0 0 0 0 0 0 33 0 0 0 0 0 0 0 15 0 0 0 0 0 0 0 0 0 240 0 0 0 43 207 0 0 0 0 0 36 0 0 0 0 0 0 0 0 0 0 0 0 0 0 0 0 0 0 0 0 0 0 0 0 0 0 0 0 0
"AGCTCCAAGAGCATATATTAAAGTTGTTGCAGTTAAAAAGCTCGTAGTTGGATTTCTGGTTTAATGCACCTGGCCCGCGGCCACTAGGCTTGTGAGTGCCGGCGCGCGTTTACCATCCTTCTAGAAAACGATTCTGCCATTAACTTGGTTGGGACCGCGATCTAGATCTTTTACTTTGAAAAAATTAGAGTGTTTAAAGCAGGCTTTTGCTATGAATACATTAGCATGGAATAATAATCTAGGACTTCGGTTCTATTTTGTTGGTTTCTATAACTGAAGTAATGATTGATAGGGATAGTTGGGGGTGCTAGTATTGGCCGGCCAGAGGTGAAATTCTTGGATTCGGTCAAGACTAACTTATGCGAAAGCATTCACCAAGGATGTCTTCT" 0 671 0 0 0 0 0 27 0 0 0 0 0 0 0 0 0 0 0 0 0 0 0 0 0 0 0 0 0 0 0 0 0 0 0 0 0 0 0 0 0 0 0 0 0 0 114 0 0 315 0 0 0 0 0 0 0 0 0 0 0 0 0 53 0 0 0 0 0 0 0 0 0 0 0 0 0 0 0 0 0 0 0 0 0 0 0 0 96 0 0 0 0 0 0 0 0 0 0 0 0 0 0 0 0 0 0 0 0 0 0 0 0 0 0 0 0 0 62 0 0 0 41 0 0 0 0 0 267 0 0 0 0 28 0 0 0 0 0 0 0 0 0 0 0 0 0 0 0 0 0 0 0 0 0 0 0 0 0 0 0
"AGCTCCAATAGCGTATATTAAAGTTGTTGCAGTTAAAAGGCTCGTAGTCGAACTTTCAGCTCTCTGGCTCTGTCCCGCTCTCTTGTGGAGCGTTGTGACGGTTCTAAGAGCTTTCCTGGTGAAAAGTGCTTCTGCCCTTTATTGGGTTGGTTGCACGATTTACCTCTTTTACTGTGAGAAAAACAAGGTGCTCAAAGCAGGCTTTATAGCTTGAATGCGTTAGCATGGAATAATAAGATAGGACTTTGAATCTATTTTGTTGGCTCTGAGAATCAAAGTAATGATTGATAGGGATAGTTGGGGGTGCTCGTATTTAACGGTCAGCGGTGAAATGCGTGGACCCGTTAAAGACGAACTTATGCGAAAGCATTCACCAAGGATATTTTCT" 0 0 0 10 0 0 0 0 18 0 0 10 0 0 0 0 0 4 3 0 0 0 56 0 0 16 0 0 0 0 0 0 0 0 0 0 0 169 14 0 0 0 0 0 54 0 0 0 0 0 0 0 0 0 0 0 0 0 0 0 0 0 0 0 0 0 0 0 0 0 0 8 0 2 0 12 0 0 0 0 0 0 0 0 0 43 0 0 0 240 0 0 0 0 0 0 0 0 43 0 0 84 11 0 0 0 118 0 0 0 0 4 15 42 0 0 0 227 0 0 6 0 0 12 10 0 0 74 0 0 0 0 21 0 0 0 0 0 0 0 0 0 0 0 0 0 0 0 0 0 0 0 0 0 0 34 0 0 0 0 0
"AGCTCCAATAGTGTATATTAAAGTTGCTGCGGTTAAAAAGCTCGTAGTTGGATTTCGGAATGTCGCCGGTCAAAGCTCGTCCTTGTGGCGTGGCTGGATTGGTGCTTCCTAGCTTCGGATTGGCCAGCAATGGTCTCCGATCATTTACTTTGAAAAAATTAGAGTGTTCAAAGCAGGCGTAACCTTGCCATTGAATATTACAGCATGGGATAATAGAATATGACGTTGGTCTTATTTTGTTGGTTTCTAAGGCTGATGTAATGATTAATAGGGATAGTTGGGGTCGCTCGTATTGAGTTGTCAGAGGTGAAATTCTAGGATTTACTCAAGACGAACTAGTGCGAAAGCATTCGACAAGGATGTTTTCA" 0 0 0 50 5 0 0 0 0 0 0 0 0 30 0 0 0 0 0 36 0 0 0 0 0 0 0 0 0 0 29 0 0 31 0 0 0 0 0 0 0 58 0 0 0 0 0 0 0 0 0 29 35 0 331 0 0 19 0 0 0 0 0 201 72 0 0 0 0 0 0 0 0 0 0 0 0 0 0 0 0 0 0 0 0 0 0 0 0 102 0 0 0 0 0 0 0 0 67 0 0 0 0 0 0 0 52 0 0 0 0 0 46 0 150 0 0 0 0 14 0 0 44 0 33 162 0 85 0 0 25 0 0 0 0 0 43 0 232 0 0 0 0 0 0 0 0 0 0 0 0 0 0 0 0 0 0 0 0 0 0
"AGCTCCAATAGCGTATATTAAAGTTGCTGCAGTTAAAAAGCTCGTAGTTGGATTTCTGACTTGTAACTTTTGGCCAGCCACGGTTTCGTGTGTTAGTGCTGTATAGTTCTGGTCATCCTTTCAATTGCTATGCGTCTGTCTTCATTGATAGATGTGTGGTATTGAATCTTTTACTTTGAAAAAATTAGAGTGTTTCAGGCAGGCTTTATGCTATGAATACATTAGCATGGAATAATAATTTAGGACTTCGGTTCTATTTTGTTGGTTTCTAGGACTGAAGTAATGATTGATAGGGATAGTTGGGGGTGCTAGTATTCAGCGGCCAGAGGTGAAATTCTCGGATTCGCTGAAGACTAACTTATGCGAAAGCATTCACCAAGGATGTCTTCT" 0 732 0 0 0 0 0 0 0 0 0 0 0 0 0 0 0 0 0 0 0 0 0 0 0 0 0 0 0 0 0 0 0 0 0 0 0 0 0 0 0 0 0 0 0 0 0 0 0 0 0 0 0 0 0 0 0 0 0 0 0 0 0 0 0 0 0 0 0 0 0 0 0 0 0 0 0 0 163 0 0 0 0 0 0 0 0 0 0 0 0 0 0 0 0 0 0 0 0 0 0 0 0 0 0 0 0 0 0 0 0 0 0 0 0 0 0 0 0 0 0 0 0 0 0 0 0 0 0 0 0 0 0 0 0 0 0 0 0 0 0 0 0 0 0 0 0 0 0 0 40 0 0 0 0 0 0 0 0 0 0
"AGCTCCAATAGCGTATATTAAAGTTGTTGCAGTTAAAACGCTCGTAGTTGAAATTCTGCTAGTGAGAACGGGTCATCTCTTTGAGCATGTACTTGTTGTCATTGGCATTAATCCGATCCATTCAGCGGGTCAAACCGTTGGATATTCGGAGCAGTTACTTTGAGAAAATTAGAGTGTTTCAAGCAGGCGTAATGCCTTGAATACTCCAGCATGGAATAACAAGTAAGGACTCAAGTTCTTCTTGTTGGTTTAAGAACCTGAGTAATGATTAAGAGGAACAGTCGGGGGTATTCGTACTCGGTCGTCAGAGGTGAAATTCTTAGATTGACTGAAGACGAACTACTGCGAAGGCATCTACCATGGATGTTTTCA" 0 0 37 52 0 0 0 0 0 0 0 0 0 0 0 0 0 0 0 0 0 33 0 0 0 655 0 0 0 37 0 0 0 0 0 0 0 0 0 0 0 0 0 0 0 0 0 0 0 0 0 0 0 0 0 0 0 0 0 0 0 0 0 0 0 0 0 0 0 0 0 0 0 0 0 0 0 0 0 0 0 0 0 0 0 0 0 0 0 0 0 0 0 0 0 0 0 0 0 0 0 0 0 0 30 0 0 0 0 0 0 0 0 0 99 0 0 188 0 0 0 0 0 45 77 0 0 51 0 0 0 0 0 0 0 0 0 0 0 0 0 0 0 0 0 0 0 0 0 0 0 0 0 0 0 0 0 0 0 0 0
"AGCTCTAATAGCGTATATTAAATTTGCTGCAGTTAAAAAGCTCGTAGTCGAATCTTGAAACTCGTTTAGGTTGGTCCGTCGGGAGATGTGTACTGCCTTTTCGATTCTCTCAACTTTTTAGAAGTGGTCGGCTGATCTTAACTGATTGGTTGGTGGCTCTAAATTGTTTACTGTGAACAAATTGGAGTGTTTAAAGCAGGCGTTGTTGCACGAACAACTTAGCATGGGATAATAGAATAGGACTTAGTTCAAGTTTTGTTGGTTTTTGAGGGATTGAGTAATGGTTAAAGGGGGTTGCCGGGGCTGTTAGTATTTGATGGTCAGAGGTGAAATTCTTGGATTCATTAAAGACTTGCATCAGCGAAAGCATTCAGCAAGAATATTCCCA" 33 0 7 7 32 34 0 0 0 0 0 0 0 0 0 0 75 21 21 5 6 0 75 0 0 15 0 0 0 0 0 0 11 0 0 0 0 0 0 0 0 9 0 0 18 0 0 34 0 0 17 9 22 0 0 0 0 11 0 0 0 2 38 0 0 0 0 0 5 4 0 0 267 0 20 0 0 0 0 0 0 0 0 0 0 0 0 6 0 57 0 0 0 98 0 0 28 0 51 8 0 0 21 0 22 0 0 0 3 0 34 8 0 6 0 0 0 0 0 0 11 0 0 7 0 96 0 31 0 0 0 31 18 13 0 0 22 0 49 9 5 0 0 0 48 11 0 0 0 0 0 0 2 0 22 61 30 5 14 10 0
"AGCTCCAGTAGCGTATATTAAAGTTGCTGCAGTTAAAAAGCTCGTAGTTGAAATTCTGCTCGACGCTGTGAAACCCTAGTGGTTTTACAGTTCGAGCATCTGTCTGCAACCATCGGCACGGCCTTTACTGGTCGACCATGTGAGCAGACGTTTTACCTTGAGAAAATTAGAGTGTTTCAGGCAGGCTTTAGCCGGAATACATTAGCATGGAATAATGGAATAGGACAGAAGACTATTTATTGGTTTGAGGCTTCTGTAATGATTAATAGAAGTAGTCGGGGCCATTAGTACTTAATAGTCAGAGGTGAAATTCTTGGATTTATTAAAGACTAACTAATGCGAAAGCATTTGGCAAGCATATTTTCA" 0 0 0 0 0 0 0 0 0 0 0 0 0 0 0 0 0 0 0 0 0 0 0 0 0 0 0 0 0 0 0 0 0 0 0 0 0 0 0 0 0 0 0 0 0 0 0 0 0 13 10 0 0 0 0 0 0 0 0 0 0 0 0 0 0 0 0 0 0 0 0 0 0 0 0 0 0 0 0 0 0 0 0 0 0 0 0 0 0 108 0 0 2 6 0 2 0 11 8 1396 45 0 0 0 0 0 0 0 0 0 0 0 0 0 0 0 0 0 0 0 0 0 0 0 0 0 0 0 0 0 0 0 0 0 0 0 0 0 0 0 0 0 0 0 0 0 0 0 0 0 0 0 0 0 0 0 0 0 2 0 0
"AGCTCCAATAGCGTATATTAAAGTTGTTGCAGTTAAAAAGCTCGTAGTCGAATTTCACTTCCGTCGCCGGTTGTTTGGCGTACGGCTTCGGCTGTGCGTCTTATAGATCGGTCGGCGGGAATCAACCTTTCTCGAAGGCCGTTCATGCTCTTCACTGAGTGTGGACGGAATTTCGGGACCTTTACCTTGAATAAATTAGAGTGTTCAAAGCAGGCATTTTCGCTTGAATACTATTAGCATGGGATAATAAAATAGGACTTTGGTTCTATTTTGTTGGTTTTTAGGACCAGAGTAATGATTAATAGGGTCAGTTGGGGGCATTCATATTTAATTGTCAGAGGTGAAATTCTTGGATTTATGAAAGATGAACTTCTGCGAAAGCATTTGCCAAGGATGTTTTCA" 0 0 0 0 0 0 0 0 0 0 0 0 0 0 0 0 870 0 0 0 0 5 3 0 0 0 0 0 0 0 0 0 0 12 0 0 0 0 0 0 0 0 0 0 16 0 0 0 0 0 0 0 0 0 0 0 0 0 0 0 0 0 0 0 0 0 0 0 0 0 0 0 0 0 0 0 0 0 0 0 0 0 0 0 0 0 0 0 0 36 0 90 0 0 0 0 0 0 0 0 0 0 0 0 0 0 0 0 0 0 0 0 7 0 0 0 0 0 0 0 0 0 0 0 0 177 0 0 0 0 136 0 0 0 0 0 0 0 0 0 0 0 0 0 0 0 0 0 0 0 0 0 0 0 0 0 0 0 0 0 0
"AGCTCCAATAGCGTATATTAAAGTTGTTGCAGTTAAAAAGCTCGTAGTTGGATTTCAAGGGTCGCAGCGCTTAGGCGTTTGCACTCTACCAGTCTTTGACTGTTACTGTGAGAAAATTAGAGTGTTTCAAGCAGGCTGTTGCAGGAATACATTAGCATGGAATAACGAATGTGTCTAGAATCTTGGTTAATTCTAGATTACGATTAATAGGGACAGTTGGGGGCATTAGTATTTAATTGTCAGAGGTGAAATTCTTGGATTTGTTAAAGACTAACGTATGCGAAAGCATTTGCCAAGGATGTTTTCA" 0 0 23 0 0 0 0 0 0 0 0 0 0 0 0 0 45 0 0 0 86 0 34 0 0 0 0 0 0 0 0 0 0 0 0 0 0 6 0 0 38 52 0 0 0 0 0 0 63 0 0 0 0 0 0 0 0 0 0 0 41 0 0 0 0 0 0 0 27 0 0 0 0 0 0 0 0 0 474 0 0 0 0 0 0 0 0 0 0 0 0 0 0 0 0 0 0 0 0 0 0 39 0 0 0 0 27 0 0 0 0 0 0 0 0 0 0 0 0 86 0 0 0 0 0 0 0 83 0 0 0 16 0 0 0 0 0 0 0 0 0 0 0 0 0 0 0 0 0 12 0 0 0 0 0 0 11 0 0 0 0
"AGCTCCAATAGCGTATATTAATGTTGCTGCAGTTAAAAAGCTCGTAGTTGGATTTCTGACTTGGCGCACCTGGCCCGCCACGGTTACGTGTGTGAGTGCCGGGATGCGCCTGTCACTTTTCTAGTAAACTATTGTGCTCTTCATTGAGTGTGATAGGTAGCTAGATAATTTACTTTGAAAAAATTAGAGTGTTTAAAGCAGGCGTTTGCTATGAATACATTAGCATGGAATAATAAGTTAGGACTTCGGTTCTATTTTGTTGGTTTCTAGGACTGAAGTAATGATTGATAGGGATAGTTGGGGGTGCTAGTATTCAGCGGCCAGAGGTGAAATTCTCGGATTCGCTGAAGACTAACTTATGCGAAAGCATTCACCAAGGATGTCTTCT" 0 0 0 0 0 0 0 0 36 0 0 0 0 0 0 0 0 0 0 0 0 0 31 0 0 0 0 55 36 0 0 0 0 0 0 45 0 0 0 0 0 0 0 0 0 0 0 0 0 0 0 0 0 0 0 0 0 0 0 0 0 0 0 0 0 0 0 177 0 0 0 0 45 0 0 0 0 0 0 0 0 36 0 0 0 0 0 0 0 90 0 0 0 0 0 0 0 0 75 0 0 0 0 0 0 309 0 0 0 0 0 0 0 0 0 0 0 222 27 0 0 0 0 0 0 141 0 0 0 0 0 0 0 0 0 0 0 0 0 92 0 0 62 0 0 0 0 0 0 0 0 0 0 0 0 150 0 0 0 0 0
"AGCTCCAATAGCGTATATTAAAGTTGTTGCAGTTAAAAAGCTCGTAGTTGAATTTCTGGCCAGCGTTGCGTCTGGCTCTCTGAGTCGACGTACTCGCTTGGTCATCCGTATGGGAAGCCTGCTCGGCCTTCACTGGTCGGCTGGTGGATCATACACTTTACTTTGAAAAAATTAGAGTGTTTCAGGCAGGCAATTGCTTGGATACTTCAGCATGGAATAATGGAATAGGACTTTGACCTATTTGTTGGTTTTTCTCTCAAGGTCAAGGTAATGATTAATAGGGACAGTTGGGGGCATTCGTATTTAATTGTCAGAGGTGAAATTCTTGGATTTATTAAAGACGAACTTATGCGAAAGCATTTGCCAAGGATGTTTTCA" 0 0 122 18 0 0 0 0 0 0 0 0 0 0 0 0 0 0 31 0 0 51 113 0 0 0 0 140 0 0 144 0 0 0 0 24 0 0 0 0 0 0 0 0 0 0 0 0 0 0 0 0 0 0 0 0 0 0 0 0 0 0 0 0 0 0 0 0 0 63 0 0 0 0 0 0 0 0 0 0 0 0 0 0 0 0 0 0 0 0 0 0 0 58 0 0 50 0 20 0 99 0 86 0 0 0 0 0 0 0 0 0 60 0 285 0 0 0 0 0 0 0 0 48 0 114 0 0 0 24 0 0 0 0 0 0 0 0 0 0 0 0 0 0 0 0 0 0 0 0 0 0 0 0 0 0 0 0 0 0 0
"AGCTCCAATAGCGTATATTAAAGTTGCTGCAGTTAAAAAGCTCGTAGTTGGATTTCTGGAGATATCTTTCGGTCCGTGGTTTTTAATCATGAGTACTGTTTTTGTATATCTTCATCCTTGTAGTGAATGTATCTGGCATTTATTTGTCGGGTGCAGGAGCTGCATCGTTTACTGTGAAAAAATTAGAGTGTTTAAAGCAGGCTTATGCCGTGAATATATTAGCATGGAATGATAAAATAGGACATTAGTACTATTTATTGGTTCTAGTATTATGTAATGATTAGTAGGGACAGTTGGGGGTATTCATATTTAATTGTCAGAGGTGAAATTCTTGGATTTATGAAAGATGAACTTATGCGAAAGCATTTACCAAGGATGTTTTCA" 0 2 0 0 0 0 0 22 0 0 0 51 77 12 0 0 0 0 0 0 6 0 0 0 0 0 0 0 0 0 0 0 0 0 0 0 0 0 10 0 0 0 0 0 0 0 0 0 0 87 0 0 0 0 0 0 0 18 0 0 0 0 0 0 0 0 0 0 0 0 163 18 0 0 0 0 0 0 0 0 0 0 0 15 0 0 0 0 0 0 0 0 0 0 0 0 0 0 0 0 0 0 0 0 0 0 0 0 0 21 0 10 63 0 0 0 0 0 225 0 0 46 241 33 0 0 0 0 51 0 40 0 57 77 60 47 0 0 0 0 0 10 0 0 0 0 0 0 0 0 0 0 0 0 0 0 0 6 16 0 0
"AGCTCCAGTAGCGTATATTAAAGTTGTTGCAGTTAAAAAGCTCGTAGTTGGATTTCTGACGAACCGGATTGGCCCGTTTCCTTTCAGGGAATGAGTGCCGCTTTGAGTTTGTCATCCTTCCAGAGAGCTACGTCTACCGTTTACTCGGCCGGATGTATGCGATCTGGATCTATTACTTTGAAAAAATTAGAGTGTTTAAAGCAGGCTTATGCTGTGAATACATTAGCATGGAATAATAATTTAGGACTTTGGTTCTATTTTGTTGGTTTCTAGGACTGAAGTAATGATTGATAGGGATAGTTGGGGGTGCTAGTATTCCACGGCCAGAGGTGAAATTCTTGGATTCGTGGAAGACTAACTACTGCGAAAGCATTCACCAAGGATGTCTTCT" 0 0 0 0 0 0 0 0 0 0 0 101 21 55 0 10 0 0 0 0 0 0 0 0 0 0 0 0 0 0 0 0 0 41 0 0 0 0 0 0 0 0 0 0 0 0 0 0 18 88 0 0 0 0 0 0 0 27 0 0 0 0 0 0 0 0 0 0 0 0 36 91 0 0 0 57 0 0 0 0 0 0 0 119 0 0 0 0 0 0 0 0 0 0 0 0 0 0 0 0 0 0 0 0 0 0 0 0 0 0 0 0 0 26 0 0 0 198 135 0 0 0 91 0 21 0 14 0 48 0 0 0 51 18 26 69 0 148 0 0 0 0 0 0 0 0 0 0 0 0 0 0 0 0 0 0 0 0 0 0 0
"AGCTCCAATAGCGTATATTAATGTTGCTGCAGTTAAAAAGCTCGTAGTTGGATTTCTGACTTGGCGCACCTGGCCCGCCACGGTTACGTGTGTGAGTGCCGGGATGCGCCTGTCACTGTTCTGGTAAACTATTGTGCTCTTCATTGGGTGTGATAGGTAGCCAGATATTTTACTTTGAAAAAATTAGAGTGTTTAAAGCAGGCGTTTGCTATGAATACATTAGCATGGAATAATAAGTTAGGACTTCGGTTCTATTTTGTTGGTTTCTAGGACTGAAGTAATGATTGATAGGGATAGTTGGGGGTGCTAGTATTCAGCGGCCAGAGGTGAAATTCTCGGATTCGCTGAAGACTAACTTATGCGAAAGCATTCACCAAGGATGTCTTCT" 0 0 0 36 0 0 0 59 0 0 0 0 23 44 0 24 0 0 0 0 0 0 20 0 0 0 0 43 0 0 0 0 0 50 26 0 0 129 62 0 0 0 0 0 0 0 0 0 0 0 0 0 38 0 0 0 0 0 0 0 0 0 0 0 0 0 0 0 0 0 0 0 57 0 25 0 0 0 0 0 0 0 0 0 0 0 0 81 0 69 0 0 0 0 0 0 0 0 54 0 0 0 0 0 22 0 0 0 0 0 0 65 0 0 0 0 0 56 32 0 0 0 76 0 0 288 0 51 405 0 0 0 0 0 0 0 0 0 52 19 0 0 0 0 0 34 0 0 0 0 0 0 0 0 0 0 30 0 0 0 0
"GGCTCTAGTAGCGTATATTAAAGTTGTTGCAGTTAAAAAGCTCGTAGTCTGACTTCGGGCTGGGCTGTGAAGGCTCACCGCAAGGTGGGACGGATAGCCTGGCCTTACCCTCTGATGTGCTCTCTGCTCTTAACTGAGTGGATCTGTCGCACAGAGGCGTTTACCTTGAGCAAATTGAGGTGTTCAAGGCAGGCATAATCGCTCGTACACGTTAGCATGGGATAATGAAATAGGGCCTTGGGTTCGCTGTTGCCGGTTGGTGAGCCCGGGCAATGATCAACAGGGGCGGTCGGGGTGCTTCATATGCAGGCGCTAGAGGTGAAATTCTTGGACCGTCTGCAGATGCCCAGATGCGAAAGCGTTGCACCAGTACGTCCCCA" 0 0 23 0 0 7 22 0 3 0 0 0 0 0 0 0 15 0 34 6 12 9 48 0 6 0 5 0 0 0 104 13 0 23 0 84 47 78 52 0 8 3 0 0 4 0 0 30 14 0 0 0 20 0 0 0 0 0 0 0 0 0 26 0 0 0 0 0 0 0 0 0 0 56 0 0 8 0 0 0 9 0 0 0 9 0 0 45 144 33 0 0 50 36 0 0 9 0 0 0 0 465 0 0 70 0 27 0 15 0 0 12 5 0 9 0 0 0 0 21 0 0 0 4 39 18 0 39 0 0 8 0 3 0 0 0 0 0 0 0 0 0 0 0 0 0 0 0 0 0 0 0 0 0 2 0 0 0 0 0 0
"AGCTCCAAGAGCATATATTAAAGTTGTTGCAGTTAAAAAGCTCGTAGTTGGACTTCTGGTTTAATGCGCCTGGCCCGCGGCCTTTTAGGCCTGTGAGTGCCGGTGCGCGTTTACCATCCTTCTAGGAAACGAGTCTTCCCTTAACTGGGCCGGATTCGGGATCTAGATCATTTACTTTGAAAAAATTAGAGTGTTTAAAGCAGGCTTATGCTATGAATACATTAGCATGGAATAATAATCTAGGACTTCGGTTCTATTTTGTTGGTTTCTATAACTGAAGTAATGATTGATAGGGATAGTTGGGGGTGCTAGTATTGGCCGGTCAGAGGTGAAATTCTTGGATTCGGTCAAGACTAACTTATGCGAAAGCATTCACCAAGGATGTCTTCT" 0 0 62 0 0 0 0 0 0 0 0 0 0 0 0 0 0 0 0 0 0 0 0 0 0 191 0 0 0 0 99 0 0 0 0 38 0 0 0 0 0 0 0 36 0 0 0 0 0 0 0 0 46 0 0 0 0 0 0 0 391 0 0 0 161 0 0 0 0 0 0 0 0 0 0 0 17 0 0 0 0 0 0 0 0 0 0 0 459 0 0 0 0 0 0 0 76 0 0 0 198 0 0 0 0 0 17 0 0 0 0 0 0 0 0 0 0 0 0 0 0 0 0 0 0 0 0 0 0 0 0 0 0 0 0 0 0 0 0 39 0 0 0 0 0 0 0 0 0 0 0 0 0 0 0 0 0 0 0 0 0
"AGCTCCAATAGCGTATATTAAAATTGTTGCAGTTAAAAAGCTCGTAGTTGAATTTCTGTTGGTGATAGTGGAACGATTTTCGTTCGTCACTTCCACCGGCATTCGGTGTTAGTTCACTTGTGATTTAACATCATTATTACTTTGAGGAAATTAGAGTGTTTCAAGCAGGCATATGTCGGAATACCATAGCATGGAATAATAAGATAGAACTTTGGTTCTTTCTCATTGGTTCTGCGAACTAAAGTAATGGTTGATAGGGACAGTCGGGGGTATTCGTACTCAAATGTTAGAGGTGAAATTCTTGAATTTTTTGAAGACGAACTGATGCGAAAGCGTTTGCCAAGGATGCTCCCG" 0 0 0 0 3 7 0 0 0 0 22 0 0 0 0 0 0 0 0 0 0 0 21 0 0 0 0 0 0 0 0 0 0 0 20 0 0 0 0 0 0 0 0 0 0 0 0 0 0 0 0 0 8 0 0 0 0 0 0 0 0 0 0 0 0 0 0 0 0 0 0 0 0 0 0 0 0 0 0 0 0 0 0 0 0 0 0 0 0 15 0 0 0 746 0 0 0 0 45 0 0 0 0 59 0 0 0 0 0 0 0 0 0 10 12 0 0 0 0 0 608 0 0 0 0 0 0 0 0 0 0 0 0 0 0 7 0 0 0 0 0 28 0 0 0 0 0 0 0 0 0 0 0 0 0 0 0 0 0 0 0
"AGCTCCAATAGCGTATATTAAAGTTGCTGCAGTTAAAAAGCTCGTAGTTGGATTTCTGGCTTGTACCATTTGGCCGGCCACGGTTTCGTGTGTTAGTGCTTGATGTTCTGGCCATCCTTCCAAATGCTGCGCGTCCTTCTTCACTGATGGGCGCGCGGTTTTGGATCTTTTACTTTGAATAAATTAGAGTGTTTCAAGCAGGCTTTATGCTATGAATACATTAGCATGGAATAATGATTTAGGACTTCGGTTCTATTTTGTTGGTTTCTAGGACTGAAGTAATGATTGATAGGGACAGTTGGGGGTGCTAGTATTCAGCGGCCAGAGGTGAAATTCTCGGATTCGCTGAAGACTAACTTATGCGAAAGCATTCACCAAGGATGTCTTCT" 0 244 0 0 0 0 0 0 0 0 0 0 0 0 0 0 0 0 0 0 0 0 0 0 0 0 0 0 0 0 0 0 0 0 0 0 0 0 0 31 0 0 0 0 0 0 0 0 0 0 0 0 0 0 31 0 0 0 0 0 0 0 0 0 0 0 0 0 0 0 0 0 0 0 0 0 0 0 50 0 0 0 0 0 0 0 0 0 0 0 0 0 0 0 0 0 0 0 0 0 0 0 0 0 0 0 0 0 0 0 0 0 0 0 0 0 0 0 0 0 0 0 19 0 0 0 0 0 0 0 0 0 0 0 0 0 0 0 0 0 0 0 0 0 0 0 0 0 0 0 95 0 0 0 0 0 0 0 0 0 0
"AGCTCCAGTAGCGTATATTAAAGTTGTTGCAGTTAAAAAGCTCGTAGTTGGATTTCTGACTGACCGTCCTGGCCCGCTTCTTTTACGGGAGTGAGTGCCGGTACGAGTTTGTCATCCTTCTAGAAAGCCGCGCCTACCGTTCATTCGTGCGGGCGTGTGCGGTCTAGATCTTTTACTTTGAAAAAATTAGAGTGTTTAAAGCAGGCTTACGCTATGAATACATTAGCATGGAATAATAATATAGGACTTTGATTCTATTTTGTTGGTTTCTAGGATTGAAGTAATGATTGATAGGGATAGTTGGGGGTGCTAGTATTCCGCGGCCAGAGGTGAAATTCTTGGATTCGCGGAAGACTAACTACTGCGAAAGCATTCACCAAGGATGTCTTCT" 37 0 0 0 39 41 0 25 0 0 0 15 0 0 37 25 0 0 0 0 35 0 0 0 0 0 0 0 0 0 42 0 0 55 0 0 0 0 0 14 48 0 0 0 0 0 0 7 42 0 0 0 0 0 22 0 0 12 0 0 0 0 14 0 29 0 0 57 0 20 0 0 0 0 14 0 0 0 0 0 0 0 0 0 0 0 0 0 0 0 0 0 0 0 0 0 0 0 0 0 0 0 0 0 0 0 0 0 77 0 0 0 0 0 0 0 0 126 0 0 0 0 0 0 0 135 0 35 315 0 0 0 0 0 0 42 19 0 0 52 0 0 0 54 8 0 3 153 0 0 21 19 0 0 0 7 30 0 0 15 0
"AGCTCCAATAGCGTATATTAAAGTTGTTGCAGTTAAAAAGCTCGTAGTTGGATTTCGGAAGGTCCTTAGCAGTCCGCCCCTTCGGGGAGCGGGCTGCTGGCCTCCTATGTTCCTAACGGTCCTCATCCGCGAGGGTGGGGAATCAACCGCTAGGATCGTTTACTTTGAGGAAATTAGAGTGTTCAAAGCAGGCGTAACTCGCCTCCGAATACGTTAGCATGGGATAATGGAATACGACTTCGGTCTTGTTTCGTTGGTTTCGCTTGGCTGAAGTAATGATTGATAGGGACAGTTGGGGGCATTAGTATTTAGTTGTCAGAGGTGAAATTCTAGGATTTACTAAAGACTGACCAATGCGAAAGCATTTGCCAAGGATGTTTTCA" 11 0 0 0 0 0 0 0 0 0 0 0 0 0 0 0 0 0 13 0 0 0 0 0 0 0 26 15 0 0 0 17 0 0 0 0 0 40 39 0 0 0 0 0 0 0 0 0 0 0 0 0 43 0 0 0 0 0 0 0 8 0 14 0 0 0 0 0 0 18 0 0 0 0 0 63 0 0 0 0 0 0 0 2 0 0 0 135 114 30 0 8 0 44 0 0 0 0 17 0 0 168 106 4 0 0 0 5 31 0 0 0 0 0 0 12 0 0 0 0 82 0 0 11 0 198 0 22 18 0 22 3 0 0 0 0 17 0 0 0 0 0 0 0 6 0 0 0 0 0 0 0 0 0 0 0 0 0 0 0 0
"AGCTCCAGTAGCGTATATTAAAGTTGTTGCAGTTAAAAAGCTCGTAGTTGGATTTCTGGTTTGATATGCCTGGCCCGCCACGGTTACGTGTGTGAGTGCCGGTGCGTGTCTGCCATCCTTCTGGAAAACGTGTCTACCCTTCACTGGGCCGGATACGCGCTCCAGATCATTTACTTTGAAAAAATTAGAGTGTTTAAAGCAGGCTTTTTGCTATGAATACATTAGCATGGAATAATAATTTAGGACTTTGGCCCTATTTTGTTGGTTTCTAGGACTGAAGTAATGATTGATAGGGATAGTTGGGGGTGCTCGAATTCAGCGGCCAGAGGTGAAATTCTTGGATTCGCTGAAGACGAACTCATGCGAAAGCATTCACCAAGGATGTCTTCT" 0 0 0 0 0 36 18 0 0 0 0 0 0 37 0 0 111 0 19 0 0 0 60 0 83 0 0 38 0 0 138 0 0 0 0 29 0 52 180 0 0 18 0 174 20 0 0 0 0 0 0 0 0 0 0 0 0 0 0 0 0 0 0 0 0 0 0 0 45 0 0 0 36 0 0 0 0 0 0 0 0 0 0 0 0 0 0 0 192 147 0 0 0 0 0 0 0 0 0 0 0 309 0 0 23 105 0 0 0 0 0 0 0 0 0 0 0 0 0 0 0 0 0 0 0 0 0 0 0 0 0 22 0 0 0 0 20 0 0 0 0 0 0 0 0 0 0 0 0 0 0 0 0 0 0 0 0 0 0 0 0
"AGCTCCAATAGCGTATATTAAAGTTGTTGCAGTTAAAAAGCTCGTAGTTGGATTTCTGGGAGGGTGCCAATGTCGTCATGTGATTGTGCAGCGGCGCCCTTCCATCCTTCTGTTAACGTTTCTGATATTCATTTATTGGTCTCGGGCTCAGATATTTTACCTTGAGAAAATTAGAGTGTTCCAGGCAGGCTTGCGCCGGAATACATTAGCATGGAATAATAGAATAGGACTTTAGTCTCCTTTGTTGGTTTGAGGGACTGAAGTAATGATTAATAGGGATAGTTGGGGGCATTAGTATTTAATTGTCAGAGGTGAAATTCTCGGATTTGTTAAAGACTAACTTATGCGAAAGCATTTGCCAAGGATGTTTTCA" 0 0 0 0 0 0 0 0 44 0 0 0 0 0 0 0 0 0 0 0 32 0 0 0 0 0 0 0 111 0 0 0 0 0 0 0 0 0 0 0 0 0 0 0 17 34 0 0 0 0 0 0 32 0 0 0 0 0 0 0 0 0 0 0 0 0 0 0 0 0 0 0 0 0 0 0 5 0 0 0 0 0 0 0 0 0 0 228 0 0 0 9 1027 64 0 0 0 0 0 0 0 0 0 0 0 0 0 0 0 0 0 9 0 0 0 0 0 0 0 0 0 0 0 0 0 42 0 0 0 0 0 0 0 0 0 0 0 0 0 0 0 0 0 0 0 0 0 0 0 0 0 0 0 0 0 0 0 0 0 0 0
"AGCTCCAATAGTGTATATTAAAGTTGCTGCGGTTAAAAAGCTCGTAGTTGGATTTCGGGGGTTTCAGACCAAAGCTCGTCCTTGTGGCGTGGCTCGGTTTGGGCTTCCTATTATTGGATAGTGGGCAACCGCTTCCAATCATTTACTTTGAAAAAATTAGAGTGTTCAAAGCAGGCGTAACCTTGCCATTGAATATTACAGCATGGGATAATAGAATATGACGTTGGTCTTATTTTGTTGGTTTCTAAGGCTGATGTAATGATTAATAGGGATAGTTGGGGTCGCTCGTATTGAGTTGTCAGAGGTGAAATTCTAGGATTTACTCAAGACGAACTAATGCGAAAGCATTCGACAAGGATGTTTTCA" 0 0 0 0 0 0 0 0 0 0 0 0 0 0 0 0 0 0 43 0 18 0 0 0 0 0 0 59 0 0 0 0 0 0 0 0 0 0 89 0 0 0 0 0 0 0 0 0 125 61 0 0 0 0 0 0 0 0 0 0 0 0 0 0 0 0 0 0 0 0 26 133 0 0 0 0 0 0 0 0 0 0 0 0 0 0 0 0 0 0 0 0 0 0 0 0 0 0 0 0 0 0 0 0 0 0 0 0 65 0 0 0 0 27 0 0 0 106 133 0 0 0 53 0 0 198 0 0 204 0 0 0 0 0 143 11 0 0 0 0 0 0 0 0 0 0 0 0 0 0 0 0 0 0 0 45 0 0 0 0 0
"AGCTCCAAGAGTGTATATTAAAGTTGTTGCGGTTAAAAAGCTCGTAGTTGGACTTTGGGTAGGAGCACGAGGTCCCCCGCGGCGTGCCGTGGGGATCGAGGCCGAGCGTTTCCCTCCCTGCTCTCGGAACGCCACGATGGTAAAACATCGGTTCCGTAGGGTTTACTTTGAAGAAATTAGGGTGTTCAAAGCAGGCGAATCGCCTTGAATACATTAGCATGGGATAATGAAAGATGACCTTTGGTCTATACTTTATTGGTTTCTAAGGCTTAGGTAATGATTAACAGGGACAGTTGGGGTCGCTTGTATTCAGTGGTCAGAGGTGAAATTCTAGGACCCACTGAGGACAAACAAATGCGAAGGCATTCGACAAGGATGTTTTCA" 0 0 0 0 0 13 0 0 38 0 17 0 0 0 0 0 21 0 20 0 98 64 0 0 0 0 0 21 0 0 0 0 0 0 0 30 0 0 0 36 0 0 0 0 0 0 0 0 0 5 0 14 127 0 0 0 0 0 0 0 75 0 0 0 0 0 0 3 0 174 0 0 0 0 0 0 0 0 0 0 0 0 0 0 0 0 0 0 0 0 0 0 0 34 0 0 91 0 0 0 0 0 34 0 0 0 11 0 0 0 0 0 0 0 0 0 0 0 0 94 19 17 0 0 81 0 0 63 0 0 0 0 0 0 0 0 62 0 0 0 0 0 0 0 18 5 2 0 0 0 0 0 0 0 0 75 5 0 0 0 0
"AGCTCCAATAGCGTATATTAAAGTTGTTGCAGTTAAAAAGCTCGTAGTTGGATTTCTGGCAGACGCTGGTTGCTCGCTTCCGCAAGGAAGTGCGGCTTCTTTGTGTTTGTCATCCTTCTAGATTGGGGAGATGCTCGGTTTACTCCTGGTGTCTCCTTTGTCTAGATTTTTTACTTTGAAGAAATTAGAGTGTTCAAAGCAGGCATATCGCTTTGCATACATTAGCATGGAATAATACCATAGGACTTTTGTTCTATTGTGTTGGTCTAGAACTTAAGTAATGATTGATAGGGATAGTTGGGGGTGCTAGTATTCAACGGCCAGAGGTGAAATTCTTGGATTCGTTGAAGACTAACTTATGCGAAAGCATTCACCAAGGATGTCTTCT" 37 0 0 6 0 0 0 0 0 0 8 0 0 0 0 0 0 28 26 0 74 11 76 0 0 0 0 0 20 0 14 0 0 23 0 0 0 0 0 0 0 0 0 0 0 0 19 19 48 32 0 0 89 0 0 0 0 12 0 0 85 0 0 0 0 0 0 0 0 27 0 0 0 4 2 0 0 0 0 45 6 22 0 0 65 0 0 0 0 0 0 0 0 0 0 0 0 22 0 0 87 174 0 0 16 0 0 0 0 0 7 18 0 36 0 0 0 54 0 46 0 0 0 0 0 96 0 18 0 13 0 14 0 0 0 0 0 0 70 0 0 0 5 0 0 0 0 0 0 0 0 0 0 0 0 38 0 0 5 0 0
"AGCTCCAAGAGCATATATTAAAGTTGTTGCAGTTAAAAAGCTCGTAGTTGGATTTCTGGTTTAATGCACCTGGCCCGCGGCCACTAGGCTTGTGAGTGCCGGCGCGCGTTTACCATCCTTCTAGAAATCGATTCTGCCATTCACTTGGTTGGGACCGCGATCTAGATCTTTTACTTTGAAAAAATTAGAGTGTTTAAAGCAGGCTTTTGCTATGAATACATTAGCATGGAATAATAATCTAGGACTTCGGTTCTATTTTGTTGGTTTCTATAACTGAAGTAATGATTGATAGGGATAGTTGGGGGTGCTAGTATTGGCCGGCCAGAGGTGAAATTCTTGGATTCGGTCAAGACTAACTTATGCGAAAGCATTCACCAAGGATGTCTTCT" 0 0 0 0 0 0 0 0 0 0 0 0 0 0 0 0 0 0 0 0 32 0 0 0 0 189 0 0 0 0 0 0 0 0 0 0 0 0 0 47 44 25 0 0 0 205 0 0 45 0 0 0 0 27 0 0 0 0 134 0 185 0 37 0 0 0 0 0 0 228 0 0 0 0 0 0 0 0 0 0 0 0 0 0 0 0 0 0 0 0 0 0 0 0 0 0 0 0 0 0 0 0 0 0 0 0 0 0 93 0 0 0 0 0 0 0 0 0 0 35 0 0 0 0 0 0 0 0 0 0 0 0 0 0 0 0 0 0 0 57 0 0 0 0 40 0 0 0 0 0 0 0 0 0 0 0 0 0 0 0 0
"AGCTCCAATAGCGTATATTAAAGTTGTTGCAGTTAAAAAGCTCGTAGTTGAACTTCTGGCAGTCTTTGATTTTGGCTTCGGTCGAGTCAAGGGTTGTCATCCGTCTGTAAACCATTTTCGGCCTTCACTGGTCGGCTTGGGGAGCAGACATTTTACTTTGAAAAAATTAGAGTGTTTCAGGCAGGCATTTGCCCGAATACATTAGCATGGAATAATGGAATAGGACTTAGTCCATTTGATTGGTTATTGGATTGAGTAATGATTAATAGGGACAGTCGGGGGCATCTGGATTTAATAGTCAGAGGTGGAATTCTTGGATTTATTAAAGACAAACTTATGCGAAAGCATTTGCCAAGGATGTTTTCA" 0 0 4 0 0 0 0 0 0 0 0 0 0 0 0 0 0 0 0 12 0 0 31 10 559 70 0 0 0 6 0 65 16 0 2 0 0 0 0 0 18 0 0 28 0 48 7 0 0 0 0 0 194 0 0 0 0 0 0 0 0 0 0 0 0 0 0 0 0 8 0 0 6 0 0 0 0 0 0 0 0 0 0 0 0 0 0 315 0 0 0 0 46 46 0 0 0 0 45 0 0 0 0 0 0 0 0 0 0 0 0 0 0 86 0 0 0 0 0 0 0 0 0 0 0 0 0 0 0 0 0 0 0 0 0 0 0 0 8 0 0 0 0 0 0 0 0 0 0 0 0 0 0 0 0 0 0 0 0 0 0
"AGCTCCAATAGCGTATATTAAAGTTGTTGCAGTTAAAAAGCTCGTAGTTGGACTTCTGGGAGGGTGCCAATGTCCGCTCGTTAGCGTGTGCAGCGGCGCCCTTCCATCCTTCTGTTAACGTTTCTTGGTATTCAGTTACTGGTTTCGGGCTCAGATATTTTACCTTGAGAAAATTAGAGTGTTTCAGGCAGGCTTGCGCCGGAATACATTAGCATGGAATAATAGAATAGGACTTTAGTCTCCTTTGTTGGTTTGAGGGACTGAAGTAATGATTAATAGGGATAGTTGGGGGCATTAGTATTTAATTGTCAGAGGTGAAATTCTCGGATTTGTTAAAGACTAACTTATGCGAAAGCATTTGCCAAGGATGTTTTCA" 28 0 0 0 35 0 0 0 0 0 0 0 0 0 0 0 0 0 0 0 0 0 0 0 0 0 0 0 0 0 31 0 0 0 0 0 0 0 0 0 0 0 0 0 0 36 0 0 0 0 0 0 0 0 0 0 0 0 0 0 0 0 58 0 0 0 0 43 0 0 0 0 0 0 0 0 0 0 0 0 0 0 0 0 0 0 0 0 0 0 0 0 0 0 0 0 35 0 0 0 0 0 0 0 0 0 0 0 0 0 0 0 0 20 0 0 0 0 0 0 0 0 28 0 0 0 0 0 0 0 0 0 0 0 0 0 0 0 0 73 0 0 44 45 0 33 0 0 0 0 0 0 0 0 0 0 437 0 0 0 0
"AGCTCCAATAGCGTATATTAAAATTGTTGCAGTTAAAAAGCTCGTAGTTGGATTTCTGGTTCGGCGCACTTGGCCCGCCTCGGTTTACGGGGTTGTGTGCCGGTGTGCGCCATCCATCCTTCGAGTGAACAGTTCTGCCCTTCACTGGGTTGGAGCTGCCTAACTCGATCATTTACTTTGAAAAAATTAGAGTGTTTAAAGCAGGCTTGCGCTATGAATACATTAGCATGGAATAATAATTTAGGACTTTGGTCTTATTTTGTTGGTTTCTAGGACTAAAGTAATGATTGATAGGGACAGTTGGGGGTGCTAGTATTCAGCGGCCAGAGGTGAAATTCTTGGATTCGCTGAAGACTAACTTATGCGAAAGCATTCACCAAGGATGTCTTCT" 31 0 0 10 32 0 16 0 1 0 0 0 0 17 0 0 81 15 4 0 29 4 47 0 0 44 8 16 0 0 0 0 0 26 0 0 0 65 45 1 0 7 0 0 0 0 10 0 0 0 0 0 6 0 0 0 0 0 0 0 0 0 0 0 0 0 0 7 0 0 0 4 0 43 94 54 0 0 0 0 0 0 0 0 0 0 0 0 0 0 0 28 0 42 0 0 0 12 11 0 0 15 4 38 0 0 71 18 0 0 0 0 3 9 0 0 0 19 16 42 30 92 15 46 13 57 0 76 42 0 15 18 31 0 0 0 22 0 21 25 0 0 0 0 5 0 0 0 0 0 0 0 0 10 0 0 0 0 0 0 0
"AGCTCCAATAGCGTATATTAAAGTTGCTGCAGTTAAAAAGCTCGTAGTTGGATTTCTGGCTTGAAACATTTTGCCGGCCACGGTTTCGTGTGTTAGTGCATTATGTTCTGGCCATCCTTCCAATCGCTATTTGCCTTTCTTCATTGATTGGTAAGTGGTATTGGATCTTTTACTTTGAAAAAATTAGAGTGTTTCAAGCAGGCTTTATGCTATGAATACATTAGCATGGAATAATAATTTAGGACTTCGGTTCTATTTTGTTGGTTTCTAGGACTGAAGTAATGATTGATAGGGATAGTTGGGGGTGCTAGTATTCAGCGGCCAGAGGTGAAATTCTCGGATTCGCTGAAGACTAACTTATGCGAAAGCATTCACCAAGGATGTCTTCT" 0 0 0 0 0 0 0 25 56 0 0 87 0 0 0 12 135 0 0 0 0 34 36 0 0 73 0 0 0 0 0 0 14 46 0 30 0 0 0 0 0 0 0 0 0 0 14 0 0 23 0 0 0 0 0 0 0 0 0 0 0 0 0 0 0 0 0 0 0 0 0 0 70 0 0 0 0 0 0 0 0 0 0 0 0 0 0 48 0 117 0 0 0 136 0 0 0 0 0 0 0 0 0 0 0 0 0 0 0 0 0 24 0 0 0 0 0 80 0 70 34 0 67 51 0 54 0 0 111 112 0 0 62 31 0 0 0 0 37 27 12 0 28 18 0 0 0 0 0 0 0 0 0 0 0 36 0 0 0 0 0
"AGCTCCAATAGCGTATATTAAAGTTGTTGCAGTTAAAAAGCTCGTAGTTGGATTTCTAGAGAGAGGCCTTAAACCAATCTCTACTAGTCCCTTTAGGGACAGTTACTGTGAGAAAATTAGAGTGTTTCAAGCAGGCGTTTGCAGGAATACATTAGCATGGAATAACGAATGTTTCTAGAATCTTGGTTAATTCTAGACAACGATTAATAGGGACAGTTGGGGGCATTAGTATTTAACTGTCAGAGGTGAAATTCTTGGATTTGTTAAAGACTAACGTATGCGAAAGCATTTGCCAAGGATGTTTTCA" 0 0 39 0 0 17 0 0 0 0 0 0 0 0 0 0 0 0 0 0 44 0 0 201 0 0 0 0 0 0 115 0 0 0 0 56 0 0 0 0 0 0 0 0 0 0 0 0 0 0 0 0 0 0 0 0 0 0 0 0 17 0 0 0 0 0 0 0 26 0 0 0 80 0 0 0 0 0 0 0 0 0 0 0 0 0 0 0 0 45 0 0 0 54 0 0 9 30 0 0 0 69 0 0 87 0 0 0 0 0 0 0 0 0 228 0 0 43 0 292 0 0 0 0 0 0 0 0 0 0 0 0 0 0 0 0 0 0 0 0 0 0 0 0 0 0 0 0 0 0 0 0 0 0 76 0 0 0 0 0 0
"AGCTCCAATAGCGTATATTAAAGTTGTTGCAGTTAAAAAGCTCGTAGTTGAACTTCTGTACGTGCCCGGTTCTGGCTTCGGTCAAGCTGTGGTGCGTGCATCCGCTTGCAAACCTGGCCCGGCCTTAACTGGTCGACCAGGGGAGTAGGCCTTTTACTTTGAAAAAATTAGAGTGTTTCAAGCAGGCAATGGCTCGAATACATTAGCATGGAATAATGGAATAGGACTTTTGTCCATTTGGTTGGTTATTGGACATGAGTAATGATTAACAGGGACAGTTGGGGGCATTAGTATTTAATTGTCAGAGGTGAAATTCTTGGATTTATTAAAGACTAACCTATGCGAAAGCATTTGCCAAGGATGTTTTCA" 0 0 0 0 0 0 0 0 0 0 0 0 0 0 0 0 0 0 0 0 0 0 0 0 0 0 0 0 0 48 38 0 0 37 0 0 0 0 0 0 0 43 0 0 0 0 14 0 0 0 0 0 0 102 0 0 0 14 15 0 13 0 0 0 0 0 0 0 0 0 0 0 0 0 85 60 0 0 0 0 0 59 0 0 0 0 0 0 0 0 0 0 12 0 0 0 0 0 0 78 0 0 0 0 0 0 0 0 0 0 0 0 3 0 0 732 5 0 0 0 0 0 0 0 0 0 0 0 0 11 10 0 0 0 0 87 34 0 0 46 0 0 0 140 6 0 0 93 0 0 0 0 7 0 0 0 0 0 0 17 0
"AGCTCCAATAGCGTATATTAAAGTTGTTGCAGTTAAAAAGCTCGTAGTTGGATTTCAAGGGACGCAGTATGGATTCATGCTGCCCCCTACCAGTCTTTGACTGTTACCGTGAGAAAATTAGAGTGTTTCAAGCAGGCTGTTGCAGGAATACATTAGCATGGAATAACGAATGTGTCTAGAATCTTGGTTAATTCTAGATTTCGATTAATAGGGACAGTTGGGGGCATTAGTATTTAATTGTCAGAGGTGAAATTCTTGGATTTGTTAAAGACTAACGTATGCGAAAGCATTTGCCAAAGATGTTTTCA" 0 0 31 0 0 0 52 0 0 0 23 0 0 0 0 0 0 0 0 0 52 41 17 0 0 0 0 0 0 0 0 0 0 0 0 0 0 0 0 11 0 12 0 0 0 0 0 0 0 0 0 0 0 0 0 0 0 0 0 0 0 0 0 0 0 0 0 0 0 0 0 0 0 0 0 75 13 0 0 0 0 0 0 0 0 0 0 0 0 0 0 0 0 0 36 0 0 0 0 54 0 0 135 0 0 831 0 0 0 0 0 0 0 0 45 0 0 0 0 0 86 92 0 0 0 0 0 66 0 0 0 0 0 0 0 0 0 0 0 33 0 0 0 0 0 0 0 0 0 0 0 0 0 0 0 47 0 0 0 0 0
"AGCTCCAATAGCGTATATTAAAGTTGTTGCAGTTAAAAAGCTCGTAGTTGGATTTTGGGACGCGAGGGGCCCGGTCTGCCGGGATGGTGTGTACTGGCCCCTCCGTCCTTCCTTCCAGTCTGCTTCCTTCTGCTCTTAATTGAGTGGGAGGCCAAGCTCTGGATCGTTTACTTTGAAAAAATTAGAGTGTTTAAAGCAGGCATACTTTTGCCTTGAATACTGCAGCATGGGATAATAGAATAGGACTTCGCTTCTATTTTGTTGGTTTCTAGCAGTGAAGTAATGATTAATAGAGATAGTTGGGGGTATTCATATTTAATTGTCAGAGGTGAAATTCTTGGATTTATGAAAGATGAACTTATGCGAAAGCATTTATCAAGGATGTTTTCA" 0 0 0 5 4 0 0 0 51 0 47 8 0 0 0 0 0 0 0 0 0 0 6 0 0 0 0 0 31 0 0 0 0 9 0 0 0 0 0 0 0 0 0 0 73 0 0 0 34 37 0 0 0 0 0 0 0 0 0 0 0 0 0 0 0 0 0 0 0 0 32 0 0 0 0 0 0 0 0 0 0 0 0 0 0 0 0 0 0 0 0 7 0 10 0 0 0 0 0 0 0 0 18 0 0 0 0 22 0 8 0 28 16 19 0 0 0 0 94 189 0 3 0 19 6 51 0 7 24 0 28 0 102 18 14 7 0 0 0 0 0 0 0 11 290 16 0 0 0 0 0 0 0 0 8 0 0 7 0 4 0
"AGCTCCAATAGCGTATATTAAAGTTGTTGCAGTTAAAACGCTCGTAGTTGAAGTTGTGGTAGTAATAATGGGTCATCTTTAACGAGCATGCACCTATTATTACTGCCATTATTCCGATATATGCGGGGTAACCTGCATATTCGGGACTGTTACTTTGAGAAAATTAGAGTGTTTCAAGCAGGCGTAATGCTTTGAATACTCCAGCATGGAATGACAACAAAGGACTCACCTCCTTCTTGTTGGTTAAAGGAGTTGAGTAATGATTAAGAGGAACAGTCGGGGGTATTCGTATTCAGTCGTTAGAGGTGAAATTCTTAGATTGACTGAAGACGAACTACTGCGAAGGCATCTACCATGGATGTTTTCA" 0 0 0 0 0 0 0 0 0 0 21 0 0 0 0 0 0 0 0 0 82 15 11 0 0 0 0 0 394 47 0 0 0 0 0 0 0 0 0 0 0 28 0 0 0 0 0 0 0 18 0 0 0 0 0 28 0 0 0 0 0 0 0 0 0 0 0 0 0 0 0 0 0 0 0 0 0 0 0 0 0 0 0 18 0 0 0 0 0 0 0 0 0 0 0 0 21 0 34 0 0 0 0 0 0 0 10 0 0 0 0 0 0 24 0 0 0 52 298 0 0 0 0 0 0 0 0 0 153 77 0 0 0 0 0 50 0 24 0 0 0 63 0 0 0 0 0 0 0 0 0 0 0 0 0 0 0 0 0 0 0
"AGCTCCAAGAGCATATATTAAAGTTGTTGCAGTTAAAAAGCTCGTAGTTGGACTTCTGGTTTAATGCACCTGGCCCGCGGCCCAAAAGGCCTGTGAGTGCCGGCGCGCGTTTACCATCCTTCCAGCAACGGCTACCATTAACTTGGCGGCTGGAACTGGATCTTTTACTTTGAAAAAATTAGAGTGTTTAAAGCAGGCGTTTGCTCTGAATACATTAGCATGGAATAATAATCTAGGACTTCGGTTCTATTTTGTTGGTTTCTATAACTGAAGTAATGATTGATAGGGATAGTTGGGGGTGCTAGTATTGGCCGGTCAGAGGTGAAATTCTTGGATTCGGTCAAGACTAACTTATGCGAAAGCATTCACCAAGGATGTCTTCT" 0 0 0 0 0 0 0 0 0 0 0 94 16 0 0 0 0 0 0 0 0 0 0 0 0 0 0 0 0 0 0 0 0 0 0 0 0 0 0 0 0 0 0 0 144 0 0 0 0 0 0 0 0 0 0 0 0 0 0 0 0 0 0 0 0 0 0 0 0 0 37 105 0 0 0 0 0 0 0 0 0 0 0 0 0 0 0 0 0 0 0 0 0 0 0 0 0 0 0 0 0 0 0 0 0 0 0 0 0 111 0 0 22 0 36 0 0 148 0 0 0 0 0 0 0 102 0 0 0 0 38 0 0 0 64 83 0 0 0 0 0 0 0 0 0 18 0 0 0 0 0 0 0 0 0 0 0 0 0 0 0
"AGCTCCAATAGCGTATATTAAAATTGTTGCAGTTAAAAAGCTCGTAGTTGGATTTCTGGTTCGGCGCACTTGGCCCTGTCCCGGTTTCCGGGCTGTGTGCTGGTGTGCGCCATCCATCCTTCGAGAACGCATGTCTTCCTCACGGTTGGCATGTTATCTCGATCTTTTACTTTGAAAAAATTAGAGTGTTTAAAGCAGGCTTGCGCTATGAATACATTAGCATGGAATAATAATTTAGGACTTTGGTCTTATTTTGTTGGTTTCTAGGACTAAAGTAATGATTGATAGGGACAGTTGGGGGTGCTAGTATTCAGCGGCCAGAGGTGAAATTCTTGGATTCGCTGAAGACTAACTTATGCGAAAGCATTCACCAAGGATGTCTTCT" 0 0 0 0 0 0 0 0 0 0 0 0 0 0 348 0 0 0 0 0 0 12 91 16 57 15 0 0 43 173 0 0 0 0 0 246 0 15 0 0 0 0 0 0 17 0 0 0 0 4 0 0 0 0 0 0 0 0 0 0 0 0 0 0 0 0 0 0 0 0 0 0 0 0 0 0 0 0 0 0 0 0 0 0 0 0 0 24 0 0 0 0 0 90 0 0 0 0 0 0 0 36 0 0 19 0 0 0 0 0 0 212 0 0 0 0 0 0 0 36 0 0 0 44 0 0 0 42 0 0 12 0 0 0 0 0 0 0 0 0 0 0 0 0 0 0 0 0 0 0 0 0 0 0 0 5 0 0 0 0 0
"AGCTCCAATAGCGTATATTAAAGTTGTTGCAGTTAAAAAGCTCGTAGTTGGATTTCTGGTATGGTGCGCCTGGCCCACGGTTGCAAAACCGCGAGTGTCGGTGTGCGCCTGCCATCTTTCTAGTTAACTGGACGCACTTAACTGGGCGGTCAGCGATCTAGTTCTTTTACTTTGAAAAAATTAGAGTGTTTAAAGCAGGCTTGCGCTATGAATACATTAGCATGGAATAATAATTTAGGACTTTGCTCTTATTTTATTGGTTTCTAGGAGTTAAGTAATGATTGATAGGGATAGTTGGGGGTGCTAGTATTCATCGGCCAGAGGTGAAATTCTTGGATTCGATGAAGACTAACTAATGCGAAAGCATTCACCAAGGATGTCTTCT" 68 0 0 0 0 0 0 0 19 0 0 0 0 0 0 0 0 59 0 0 82 21 0 0 0 0 0 0 36 32 0 0 31 0 0 0 0 0 14 0 0 12 0 0 0 0 10 0 19 0 0 0 19 0 0 0 0 0 0 0 44 0 0 0 0 0 0 0 12 0 0 0 51 0 0 0 62 0 0 0 0 13 0 0 0 0 0 0 0 0 0 0 0 0 0 0 62 0 41 0 72 0 39 0 0 0 16 0 0 0 0 22 0 0 0 0 0 0 0 18 0 181 0 0 54 54 38 107 54 0 0 11 18 0 0 0 31 0 0 0 0 0 0 18 0 0 0 0 0 0 0 0 0 0 0 14 0 0 7 28 0
"AGCTCCAAGAGCATATATTAAAGTTGTTGCAGTTAAAAAGCTCGTAGTTGGACTTCTGGTTTAATGCGCCTGGCCCGCGGCCTTTTAGGCCTGTGAGTGCCGGTGCGCGTTTACCATCCTTCTAGGAAACGAGTCTTCCCTTAACTGGGCAGGATTCGGGATCTAGATCATTTACTTTGAAAAAATTAGAGTGTTTAAAGCAGGCTTATGCTATGAATACATTAGCATGGAATAATAATCTAGGACTTCGGTTCTATTTTGTTGGTTTCTATAACTGAAGTAATGATTGATAGGGATAGTTGGGGGTGCTAGTATTGGCCGGTCAGAGGTGAAATTCTTGGATTCGGTCAAGACTAACTTATGCGAAAGCATTCACCAAGGATGTCTTCT" 32 0 37 0 0 0 0 0 0 0 0 0 0 0 0 0 0 0 0 0 63 0 60 0 0 23 0 0 0 0 70 0 60 0 0 204 0 0 102 0 0 0 0 0 0 0 0 0 0 0 0 0 29 0 0 52 0 0 0 0 0 0 0 0 0 0 0 0 0 0 0 0 0 0 0 0 0 0 0 0 0 0 0 0 0 0 0 186 0 0 0 0 0 0 0 0 0 0 0 0 0 0 0 0 0 0 0 0 0 0 0 0 32 0 0 0 0 0 0 0 0 0 0 0 0 126 0 0 0 0 0 0 0 0 0 0 0 0 0 51 0 0 0 43 0 0 0 0 0 0 0 0 0 0 0 0 0 0 0 0 0
"AGCTCCAATAGCGTATATTAAAGTTGCTGCAGTTAAAAAGCTCGTAGTTGGATTTCTGGCTTGATACATTTTGCCGGCCACGGTTTCGTGTGTTAGTGCTTGATGTTCTGGCCATCCTTCCAATCGCTATTTACCTTTCTTCATTGATTGGTAAGTGGTATTGGATCTTTTACTTTGAAAAAATTAGAGTGTTTCAAGCAGGCTTTATGCTATGAATACATTAGCATGGAATAATAATTTAGGACTTCGGTTCTATTTTGTTGGTTTCTAGGACTGAAGTAATGATTGATAGGGATAGTTGGGGGTGCTAGTATTCAGCGGCCAGAGGTGAAATTCTCGGATTCGCTGAAGACTAACTTATGCGAAAGCATTCACCAAGGATGTCTTCT" 40 88 31 0 0 0 23 0 48 0 0 0 0 0 0 0 0 0 0 0 0 0 0 0 0 0 0 24 0 0 0 0 0 0 0 107 0 0 0 0 0 0 0 0 0 0 0 0 0 0 0 0 0 0 0 0 0 0 0 0 0 0 0 0 0 0 0 60 0 0 0 0 0 0 0 0 0 0 0 0 0 0 0 0 0 265 0 0 0 0 0 0 0 0 0 0 0 0 0 33 0 0 0 0 0 0 0 12 0 0 0 0 0 0 0 0 0 0 0 0 0 0 0 0 0 0 0 68 0 0 0 0 0 0 0 0 0 0 0 0 0 0 0 41 0 0 0 0 0 0 0 53 0 0 0 0 0 0 0 0 0
"AGCTCCAATAGCGTATATTAAAGTTGTTGCAGTTAAAACGCTCGTAGTTGAAACTTTGGTAGTAATAATGGGTTGTCTTTCAAGATATACCTATTGTTATTACCATTATTCCGATCTATGCAAGGAGTAAAACCCTTGTATTTTCGGAATTGTTACTTTGAGAAAATTAGAGTGTTTCAAGCAGGCGTGATGCTTTGAATACTCCAGCATGGAATGACAACAAAGGACTCATATCCTTCTTGTTGGTTTAAGGAGTTGAGTAATGATTAAGAGGAACAGTCGGGGGTATTCGTATTTAGTCGTTAGAGGTGAAATTCTTAGATTGACTAAAGACGAACTACTGCGAAGGCATCTATCATGGATGTTTTCA" 0 0 0 0 0 0 0 38 9 0 0 0 0 0 0 0 0 34 0 0 0 0 0 0 0 0 0 0 0 0 0 0 0 0 180 0 0 0 0 0 0 0 0 0 0 0 0 0 0 0 0 0 0 0 0 0 0 0 0 0 0 0 0 0 0 0 0 0 0 31 0 0 0 0 0 0 0 0 0 0 0 0 0 0 0 0 0 0 0 0 0 0 0 0 0 0 0 0 0 0 0 0 0 0 0 0 0 0 0 0 77 0 0 0 0 0 0 39 0 0 0 0 0 0 0 0 0 0 0 0 0 0 0 29 0 0 0 178 36 179 0 164 0 0 0 40 0 0 0 0 0 0 0 0 0 19 0 0 0 0 0
"AGCTCCAATAGCGTATATTAAAGTTGTTGCAGTTAAAAAGCTCGTAGTTGGATTTTGGATTGCGTCTAACGGTCGGCCGTGAGGTTCGTACTGTTGGGTGCTTTCTTCTTCTCGAAGACCACGTGTGCTCTTAACTGAGTGTGCGTGGGGTTCGGGACTTTTACTGTGAGAAAATTAGAGTGTTCAAAGCAGGCATTTGCTTGAATATTGCAGCATGGAATAATGGAATAGGATCACGATCTTATTTTGTTGGTTTCTAGGATCGAGATAATGATTAATAGGGATAGTTGGGGGCATTAATATTTAATTGTCAGAGGTGAAATTCTTGGATTTATGAAAGATTAACTTCTGCGAAAGCATTTGCCAAGGATGTTTTCG" 0 0 0 79 0 0 0 0 0 0 0 0 0 0 104 0 0 0 0 0 21 54 123 0 0 0 0 0 0 0 0 0 0 40 0 0 0 39 2 0 0 0 0 0 0 0 0 0 29 0 0 0 10 0 0 0 0 0 0 0 0 0 0 0 0 0 0 0 0 0 0 0 6 0 0 0 0 0 0 0 0 0 0 0 0 0 0 0 0 0 0 24 0 0 0 0 0 13 97 17 216 42 24 0 0 0 46 0 0 0 0 37 33 23 0 0 0 0 0 28 0 83 0 21 14 81 0 0 0 0 21 0 49 0 0 0 0 0 0 0 0 0 0 0 0 0 0 0 0 0 0 0 0 0 0 0 0 0 0 0 0
"AGCTCCAATAGCGTATATTAAAGTTGCTGCAGTTAAAAAGCTCGTAGTTGGATTTCTGATCTGTCAACATTTAGCCGGCCACGGTTTCGTGTGTTAGTGTTAGATGTTCTGGTCATCCTTCCAATTGCTGCACGCTTGATCTTCATTGATTTTGTGTTGTAGTATTGGATCTTTTACTTTGAAAAAATTAGAGTGTTTCAAGCAGGCTTTATGCTATGAATACATTAGCATGGAATAATAATTTAGGACTTCGGTTCTATTTTGTTGGTTTCTAGGACTGAAGTAATGATTGATAGGGACAGTTGGGGGTGCTAGTATTCAGCGGCCAGAGGTGAAATTCTCGGATTCGCTGAAGACTAACTTATGCGAAAGCATTCACCAAGGATGTCTTCT" 0 0 34 0 0 0 0 0 0 0 0 17 0 0 0 0 0 0 0 76 10 0 0 0 0 70 0 0 0 0 23 0 0 0 0 142 0 0 54 0 0 0 0 0 0 0 0 0 19 0 0 0 0 0 0 0 0 0 0 0 0 0 0 0 0 0 0 0 0 20 0 0 0 0 0 0 0 0 0 0 0 0 0 0 0 0 0 0 0 102 0 0 0 0 0 0 0 0 0 0 0 0 23 0 0 0 0 0 11 0 0 8 0 0 9 0 0 0 0 0 0 41 0 0 0 0 0 0 0 0 0 0 0 0 0 0 0 0 0 0 0 0 0 0 6 0 0 0 0 0 4 0 0 0 0 0 32 0 0 0 0
"AGCTCCAATAGCGTATATTAAAGTTGTTGCAGTTAAAAAGCTCGTAGTTGAATTTCTGGCCGGTCCTGTTTTGGCTCTCTGAGTCGATTCAGGACCTGGTCATCCGTATGGGAAGCTAGCTCGGCCTTCACTGGTCGGCTAGTGGATCATACACTTTACTTTGAAAAAATTAGAGTGTTTCAGGCAGGCAATTGCTTGGATACTTCAGCATGGAATAATGGAATAGGACTTTGACCTATTTGTTGGTTTCTTGAGGTCAAAGTAATGATTAATAGGGACAGTTGGGGGCATTCGTATTTAATTGTCAGAGGTGAAATTCTTGGATTTATTAAAGACGAACTTATGCGAAAGCATTTGCCAAGGATGTTTTCA" 0 0 33 0 0 0 23 0 0 0 0 0 0 0 193 0 0 0 0 62 49 68 0 0 37 0 16 34 0 0 119 185 0 24 0 0 0 29 112 0 0 0 0 0 0 0 0 0 0 0 0 0 8 0 0 0 0 0 0 0 0 0 0 0 0 0 0 0 0 0 0 0 40 0 0 0 0 0 0 0 0 0 0 0 0 17 0 0 0 0 0 0 21 0 0 0 0 0 0 0 0 0 70 0 20 0 32 0 0 0 0 0 0 0 0 0 0 0 0 45 0 0 0 0 0 0 0 0 0 0 0 0 0 0 0 0 0 0 0 0 0 0 0 0 0 0 0 0 0 0 0 0 0 0 0 141 0 0 0 0 0
"AGCTCCAATAGCGTATATTAAAGTTGCTGCAGTTAAAAAGCTCGTAGTTGGATTTCTGGCTTGAAACATTTTGCCGGCCACGGTTTCGTGTGTTAGTGCTTTGTGTTCTGGCCATCCTTCCAATCGCTATTCATTCTTCTTCATTGAGGGGTGAGTGGTATTGGATCTTTTACTTTGAAAAAATTAGAGTGTTTCAAGCAGGCTTTATGCTATGAATACATTAGCATGGAATAATAATTTAGGACTTCGGTTCTATTTTGTTGGTTTCTAGGACTGAAGTAATGATTGATAGGGATAGTTGGGGGTGCTAGTATTCAGCGGCCAGAGGTGAAATTCTCGGATTCGCTGAAGACTAACTTATGCGAAAGCATTCACCAAGGATGTCTTCT" 0 0 0 14 9 12 0 0 0 0 0 19 0 0 0 0 57 0 0 0 19 0 56 0 0 0 0 0 0 36 11 0 0 0 0 0 0 10 0 0 0 0 0 0 0 0 0 92 149 0 0 0 0 0 0 0 0 20 0 0 0 0 0 0 0 0 0 0 0 43 0 41 0 0 13 0 0 0 0 0 0 0 0 0 0 0 0 72 0 0 0 0 0 0 0 0 0 0 20 0 90 123 0 0 0 0 15 0 0 0 0 0 0 0 0 0 0 0 10 0 0 28 0 0 0 0 0 0 0 44 13 16 0 0 0 0 75 0 0 0 0 0 0 0 82 69 0 198 0 0 0 0 0 0 0 11 0 0 0 155 0
"AGCTCCAATAGCGTATATTAAAGTTGTTGCAGTTAAAAAGCTCGTAGTTGGATTTTAGGGTAACCTGGCTCTTTGCCTTGCCGGTAGGTAAGTTGCAGGGGCTGGGTACTCTTTATATATTTTCCGAGGCGCACTAGCCTGCTCTTAATTGAGTGGGTTAGGGGCCTTGGATCGTTTACTTTGAAAAAATTAGGGTGTTTAAAGCAGGCTACTTTTATGCCTTGAATAGATTAGCATGGGATAATGGAATAGGACTCAGTTTTCCTTTTCGTTGGTTTTAGGAAACAGGGTAATGATTAATAGGAACGGTCGGGGTTATTCATATTTAATTGTCAGAGGTGAAATTCTTAGATTTTTTAAAGATGAACCTATGCGAAAGCATCTAACAAGGACGCTTTCA" 0 0 0 0 0 12 0 0 0 0 0 0 0 21 0 0 0 0 3 0 17 0 0 0 0 0 0 0 19 0 0 0 51 0 0 0 0 0 0 0 0 3 0 0 0 0 0 22 0 0 0 0 0 17 0 0 0 0 2 0 0 0 0 0 0 0 0 66 0 0 0 0 5 0 14 0 33 0 0 0 0 0 0 0 0 0 0 0 0 0 0 0 0 20 0 0 0 0 33 0 0 0 90 0 0 0 53 0 0 0 0 0 0 0 0 0 0 0 0 74 0 0 0 20 0 0 0 0 0 0 0 0 0 0 0 0 0 0 0 0 0 0 0 64 0 11 0 24 0 0 0 77 0 0 0 46 6 0 0 0 0
"AGCTCCAATAGCGTATATTAAAGTTGTTGCAGTTAAAAAGCTCGTAGTTGGATTTCTGGGAGGGTGCCAATGTCCGCTTGTTCGCGAGTGCAGCGGCGCCCTTCCATCCTTCTGTTAACGTTTCTTGGTATTCAGTTACTGGTTTCGGGCTCAGATATTTTACCTTGAGAAAATTAGAGTGTTTCAGGCAGGCTTGCGCCGGAATACATTAGCATGGAATAATAGAATAGGACTTTAGTCTCCTTTGTTGGTTTGAGGGACTGAAGTAATGATTAATAGGGATAGTTGGGGGCATTAGTATTTAATTGTCAGAGGTGAAATTCTCGGATTTGTTAAAGACTAACTTATGCGAAAGCATTTGCCAAGGATGTTTTCA" 15 0 0 0 14 0 0 0 0 0 0 48 0 0 0 0 0 0 0 0 0 0 29 0 0 63 97 0 0 0 18 0 0 33 0 38 0 0 0 0 0 0 0 0 0 0 0 0 0 0 26 0 49 0 52 0 0 0 0 0 0 0 0 0 0 0 0 0 0 40 0 0 0 0 0 0 75 0 0 0 43 0 0 0 0 0 0 75 0 129 0 0 0 0 0 0 0 0 0 0 0 84 0 0 18 0 0 0 0 0 0 0 0 0 0 0 0 0 0 0 60 105 21 0 9 0 0 0 0 0 22 0 0 0 0 0 0 0 0 15 0 0 0 0 0 0 0 0 0 0 0 0 0 0 0 0 0 0 0 0 0
"AGCTCCAATAGCGTATATTAAAGTTGTTGCAGTTAAAAAGCTCGTAGTTGGATTTCTGGGGCGTCGGATGGGCCCTCGCCTCACGGCGTGTGTGTCCCGACTCTGAATGCCCCATCCTCGGGTGGGTCCCTCTTGGCATTAGGTTGTTGGGGGGGGGAAGCCCGTCGTTTACTGTGAAAAAATTAGAGTGTTCAAAGCAGGCTTAGGCCGTTGGATACATTAGCATGGAATAATGAGATAGGGCCTTGATGTTTTATTTTGTTGGTTTGCACGCCAAGGTAATGATTAATAGGGATAGTTGGGGGTATTCGTATTCAATTGTCAGAGGTGAAATTCTTGGATTTATGGAAGACGAACTACTGCGAAAGCATTTACCAAGGATGTTTTCA" 0 128 23 0 0 0 0 0 0 0 0 56 0 0 0 0 0 0 12 0 10 0 80 0 0 0 14 59 0 0 15 0 18 0 0 18 0 0 21 0 0 0 0 0 23 0 10 0 0 0 0 0 18 0 0 0 0 0 0 0 0 0 0 0 0 0 0 54 0 0 0 0 0 0 0 0 0 0 0 0 0 0 0 0 0 0 0 189 0 54 0 0 38 114 0 0 0 0 0 0 0 168 5 0 0 0 41 0 0 0 0 9 5 0 0 0 0 0 0 20 27 0 10 0 0 0 0 0 0 0 0 0 0 0 16 0 0 0 0 0 0 0 0 0 0 13 0 0 5 0 0 294 16 0 48 0 0 0 0 0 0
"AGCTCCAATAGCGTATATTAAAATTGTTGCAGTTAAAAAGCTCGTAGTTGGATTTCTGGTTCGGCGCACTTGGCCCGTCTCGGTTTACGGGATTGCGTGCCGGTGTGCGCCATCCATCCTTCGAGAGAACACTTCTACCCTTTACTGGGTCGGGAGTGCTATCTCGATCTTTTACTTTGAAAAAATTAGAGTGTTTAAAGCAGGCTTGCGCTATGAATACATTAGCATGGAATAATAATTTAGGACTTTGGTCTTATTTTGTTGGTTTCTAGGACTAAAGTAATGATTGATAGGGACAGTTGGGGGTGCTAGTATTCAGCGGCCAGAGGTGAAATTCTTGGATTCGCTGAAGACTAACTTATGCGAAAGCATTCACCAAGGATGTCTTCT" 90 0 0 0 0 134 0 0 11 0 61 0 0 0 0 0 39 0 0 0 0 0 0 0 0 22 0 0 0 0 0 0 37 0 0 0 0 0 0 35 133 0 0 0 0 0 0 0 0 0 0 6 0 0 0 0 0 0 0 0 0 0 42 0 0 0 0 0 0 46 0 0 0 0 0 0 0 0 0 0 0 0 0 0 0 0 0 0 0 84 0 0 0 0 46 0 0 0 43 0 0 0 39 0 0 0 38 11 0 0 60 0 0 0 0 0 0 46 0 0 0 0 0 37 0 0 0 0 0 0 0 0 0 0 0 0 0 0 63 0 0 0 30 0 0 49 0 0 0 0 0 0 0 0 40 35 0 0 14 0 0
"AGCTCCAATAGCGTATATGTAAGTTGTTGCAGTTAAAACGCTCGTAGTTGAAACTCTGATAGCAATAATGGGTTATCTCTTAGAGTTTATACTTATTGTTGTTATCATTATTCCGGATTCTGTAGGTGATAATTCTCTTGCATATTCGGAATTGTTACTTTGAGAAAATTAGAGTGTTTCAAGCAGGCGTAATGCTTTGAATACTGCAGCATGGAATAACAATAAAGGACTCAGGTCGTTTTTGTTGGTTTAAAGATATGAGTAATGATTAAAAGGAACAGTCGGGGGTATTTGTATTCAGTCGTTAGAGGTGAAATTCTTAGATTGACTGAAGACAAACTACTGCGAAGGCATCTACCATGGATGTTTTCA" 12 0 0 0 0 0 0 12 30 0 0 0 0 0 0 0 0 84 0 0 7 0 0 6 0 0 0 0 0 0 0 0 0 0 0 0 0 0 0 0 0 0 0 0 0 0 0 0 0 44 0 0 0 0 0 0 0 0 0 0 0 0 0 0 0 0 0 0 8 0 0 0 0 0 17 0 0 0 0 0 0 0 0 0 0 0 0 0 0 0 0 0 0 0 0 0 0 53 0 0 0 15 0 0 0 0 0 0 0 0 0 0 0 13 0 0 0 55 0 0 0 0 0 0 0 129 0 0 0 0 0 0 0 30 0 0 0 389 196 65 0 173 10 6 0 0 0 0 0 4 0 0 0 0 18 151 0 9 0 0 0
"AGCTCCAATAGCGTATATTAAAATTGCTGCAGTTAAAGCGTCCGTAGTTGAATTTCGTTCAAATTGAATAGTGCCGAGTTTTCCTCGTGTTAATTCGAGTACTTTTCGATTAGAACTTGGGTGAGATGTATTCGCTTCGGTGAGTTCGTTTCGCTCCGTTACTTTGAGCAAATTGGAGTGCTCCAACCAGGCTTAAGCTTGAACAGCTCAGCATGGAATAACAAGATAAGACTTTAGTTCTTCTTGTTGGTGACATGAACTAATAGTAATGGTTGATAAGGACATACGGGGGCATTTGTACTTGCTGGAGAGAGGTGAAATTCTAAGACCCAGCAAAGACAAACAAGTGCGAAAGCATTTGCCCAGTGTGTACCTG" 0 0 0 0 9 0 0 0 0 0 0 0 5 71 0 0 0 0 0 0 0 0 0 0 0 0 0 0 0 0 0 0 0 0 0 0 0 0 0 0 0 0 0 0 0 50 22 0 25 66 0 108 6 0 0 0 0 639 0 0 12 0 126 0 0 0 0 0 0 0 0 55 0 0 107 33 14 0 0 0 0 0 0 0 0 0 0 0 0 0 0 0 0 0 0 0 0 0 0 0 0 0 0 0 0 0 0 0 0 0 0 0 0 0 0 0 0 0 0 0 0 0 0 0 0 0 0 0 0 0 0 0 0 11 0 0 0 0 0 0 0 0 12 77 0 0 0 0 0 0 0 0 0 0 0 0 0 0 0 0 0
"AGCTCCAATAGCGTATATTAAAGTTGTTGCAGTTAAAAAGCTCGTAGTTGGATTTTGGGGTACCGATGAGCCCGGTCTGCCGGGATGGTGTGTACTGGCTCATCTGCCCTTCCTTCCGGTTTGCTACCTTCTGCTCTTAACTGAGTGGGAGGGCTAAGCTCCGGATCGTTTACTTTGAAAAAATTAGAGTGTTTAAAGCAGGCCTACCTTAGTGCCTATATATTGCAGCATGGAATAATGGAATAGGACTTTGTACCTATTTTGTTGGTTTCTAGGTATAGAGTAATGATTAATAGAGATAGTTGGGGGTATTCATATTTAATTGCTAGAGGTGAAATTCTTGGATTTATGAAAGATGAACTTCTGCGAAAGCATTTATCAAGGATGTTTTCA" 0 0 0 16 0 0 0 0 70 0 0 18 0 0 0 0 0 9 0 0 20 72 13 0 34 0 0 0 158 48 0 0 0 0 0 0 0 0 0 0 0 0 0 0 0 0 0 0 0 3 0 0 0 0 0 0 0 51 0 0 0 0 0 0 0 0 0 0 0 0 0 4 0 0 0 27 223 0 0 0 0 0 0 29 0 0 0 0 0 0 0 0 0 0 0 0 0 0 11 0 0 0 47 0 0 0 30 13 0 0 0 0 14 6 0 0 0 12 26 19 0 0 16 34 42 0 29 0 0 0 0 0 144 50 125 8 0 0 0 0 0 0 0 0 0 7 0 0 0 0 0 0 0 0 0 35 0 0 0 0 0
"AGCTCCAATAGCGTATATTAAAGTTGTTGCAGTTAAAACGCTCGTAGTTGAAACTTTGGTAGTAATAATGGGTTATCTCTTTGAGTATGTACCTATTGTTATTACCATTATTCCGATCTATACAAGGGGTAATTCCTTTGTATTTTTGGAAGTGTTACTTTGAGAAAATTAGAGTGTTTCAAGCAGGCGTGATGCTTTGAATACTCCAGCATGGAATGACGACAAAGGACTCATATCCTTCTTGTTGGTTTAAGGAGTTGAGTAATGATTAAGAGGAACAGTCGGGGGTATTCGTATTCAGTCGTTAGAGGTGAAATTCTTAGATTGACTGAAGACGAACTACTGCGAAGGCATCTACCATGGATGTTTTCA" 0 0 0 0 0 0 0 0 0 0 0 0 0 0 0 0 0 0 0 0 0 0 0 0 0 0 0 0 0 0 0 0 0 0 0 0 0 0 0 0 0 0 0 0 0 0 0 0 0 0 0 0 0 0 0 0 0 0 0 0 0 0 0 0 0 0 0 0 0 0 0 0 0 0 0 0 0 0 0 0 0 0 0 0 0 0 0 0 0 0 0 0 0 0 0 0 0 0 0 0 0 0 0 0 0 0 0 684 0 66 0 0 0 0 0 0 0 0 771 0 0 0 0 0 0 0 0 0 0 0 0 0 0 0 0 0 0 0 0 0 0 0 0 0 0 0 0 0 0 0 0 0 0 0 34 0 0 0 0 0 0
"AGCTCTTCTAGCATATATTAAAGTTGCTGCAGTTAAAACGCTCGTAGTTTGAATTATTTCGGTGTCAGGCTGGCTGGAGAATTTAATTTTTCAAGCTGTCTGGTGCCGAATTAAAGTTTGGGTAGAGGCGATTAATTTCTCTCTATCCATTTAACCTTGAAAAAACATTGTCGCTCAAAAAAGGACGGAAAAGTCTATTGAGATTTCAGCATGGGATTATGAAAAAAGGGAGGCGAGGACGAGAGGGGGTAAAAGCCTGATTGACTCGTTTCCAATGGTTAATGAGGACGATGCGTGGGAGTTCATATTAATAAGTCAGAGGTGAAATTCTTGGATTTTATTAAGATGAACATCAGCGAAGGCGTTCTTCAAGTGCGTGCCTG" 0 0 0 0 0 0 0 0 0 0 0 0 0 0 0 0 0 0 6 0 43 0 12 0 0 293 0 0 111 0 0 0 0 0 0 0 0 0 0 0 0 0 0 0 38 0 0 0 0 0 0 0 65 0 22 0 0 0 0 0 48 0 0 0 0 0 0 0 0 0 0 0 0 0 0 0 0 0 0 0 0 0 0 0 0 0 0 0 0 462 0 0 0 0 0 0 0 46 68 0 0 0 0 0 0 0 26 0 0 0 0 9 0 0 0 27 0 0 0 44 0 9 0 0 24 0 0 100 0 0 6 0 0 0 0 0 0 0 0 0 0 0 3 0 0 0 0 0 0 0 0 0 0 0 0 47 0 0 0 0 0
"AGCTCCAATAGCGTATATTAAAGTTGTTGCAGTTAAAACGCTCGTAGTTGAAATTCTGCTAGTGAGAACGGGTCATCTCTTTGAGCATGTACTTGTTGTCGTTGGCATTAATCCGATCCATTCAGCGGGTCAAACCGTTGGATATTCGGAGCAGTTACTTTGAGAAAATTAGAGTGTTTCAAGCAGGCGTAATGCCTTGAATACTCCAGCATGGAATAACAAGTAAGGACTCAAGTTCTTCTTGTTGGTTTAAGAACCTGAGTAATGATTAAGAGGAACAGTCGGGGGTATTCGTACTCGGTCGTCAGAGGTGAAATTCTTAGATTGACTGAAGACGAACTACTGCGAAGGCATCTACCATGGATGTTTTCA" 0 0 0 0 0 0 0 0 0 0 0 0 0 0 0 0 0 0 0 0 0 0 863 0 32 0 0 0 0 0 0 0 0 0 0 0 0 0 0 0 0 0 0 0 0 18 0 0 0 0 0 0 0 0 0 0 0 0 0 0 0 0 0 0 0 0 0 0 0 0 0 0 0 0 0 36 0 0 0 0 0 0 0 0 0 141 0 0 0 177 0 0 0 0 0 0 0 0 69 0 0 0 0 0 0 0 0 0 0 0 0 0 0 0 0 0 0 0 0 0 0 0 0 0 0 0 0 0 0 0 0 0 0 0 0 0 0 0 0 0 0 0 0 0 0 0 0 0 0 0 0 0 0 0 0 0 0 0 0 0 0
"AGCTCCAATAGTGTATATTAAAGTTGCTGCAGTTAAAAAGCTCGTAGTTGGATTTCGGTAAGTGAAAGTTAAAAGTCCATCTTTTAGGTGTGTACTTAATTTTCACTTCCTTCCTTTTGAATACACTCCTTAATAATTTATTATTTTGGATCAAGTGTTTCAAATCTTTTACTGTGAAAAAATTAGAGTGTTCAAAGCAGGCGTAACCTAGCCTTTGAATATATTAGCATGGGATAATGAAATAGGATTTTGGTCCTACTTTCGTTGGTTTCTAGGGCTAAAATAATGATTAATAGGGATAGTTGGGGTCACTAGTATTTAATTGTCAGAGGTGAAATTCTAAGATTTATTAAAGACTAACTACTGCGAAAGCATTTGACAAGGATGTTTTCA" 0 0 5 0 0 0 0 0 29 0 0 0 0 0 0 0 72 8 0 21 24 121 16 0 127 14 0 0 0 0 0 0 125 0 0 42 7 0 32 0 0 0 0 0 0 0 0 0 0 0 0 120 47 0 0 0 0 0 0 0 0 0 0 0 0 0 0 0 0 0 0 0 0 0 0 0 0 0 0 0 0 0 0 0 0 0 0 0 0 132 0 0 0 0 0 0 0 0 35 0 0 0 0 0 0 0 14 0 0 0 0 0 0 0 0 786 0 0 0 0 0 66 0 60 0 48 0 32 0 0 0 0 0 0 0 0 0 0 0 0 0 0 0 0 0 21 0 0 0 0 0 0 0 0 0 122 0 0 0 0 0
"AGCTCCAAGAGTGTATATTAAAGTTGTTGCGGTTAAAAAGCTCGTAGTTGGACTATGGGTCGGAGCGCGAGGTCCCCGGGGGCGTCAGTTCTCGGGATGAAGGCCTCGTCCTTCCTTCCTTTTTTGCAAAACGTCAAACGCCAGCAATGGTGGTTTTACAGGGTTTACTTTGAATAAATTAGGGTGTTCAAAGCAGGCGAATCGCCTTGAATACATTAGCATGGGATAATAAAAGATGACCGTTGGTTCATACTTTATTGGTTTCTAGAACCGAGGTAATGATTAATAGGGACGGTTGGGGTCGCTTGTATTCAGTGGTCAGAGGTGAAATTCTAGGACCCACTGAGGACAAACAAATGCGAAGGCATTCGACAAGGATGTTTTCA" 84 0 0 0 0 21 0 0 0 0 0 0 0 0 0 0 0 0 0 0 24 57 9 0 0 0 21 0 0 0 0 0 0 0 0 216 0 0 0 0 0 0 0 4 0 135 140 0 0 12 37 0 20 23 38 0 0 0 134 0 41 23 0 15 0 0 0 153 0 0 0 0 0 0 0 0 0 0 0 0 0 0 0 0 0 0 0 0 0 0 0 0 99 0 0 0 0 0 0 0 12 0 0 0 0 0 0 0 0 0 0 0 0 0 0 0 0 0 0 0 0 0 0 0 0 0 0 0 0 0 0 0 0 0 0 0 0 0 0 0 0 0 0 110 0 0 0 0 0 0 0 0 0 0 0 0 0 0 0 14 0
"AGCTCCAATAGCGTATATTAAAGTTGCTGCAGTTAAAAAGCTCGTAGTTGGATTTCTGGCTTGAAACACTTTGCCGGCCACGGTTTCGTGTGTTAGTGCTTTGTGTTCTGGCCATCCTTCCAATCGCTATTGGCTCTTCTTCATTGATTGGTCAGTAGTATTGGATCTTTTACTTTGAAAAAATTAGAGTGTTTCAAGCAGGCTTTATGCTATGAATACATTAGCATGGAATAATAATTTAGGACTTCGGTTCTATTTTGTTGGTTTCTAGGACTGAAGTAATGATTGATAGGGATAGTTGGGGGTGCTAGTATTCAGCGGCCAGAGGTGAAATTCTCGGATTCGCTGAAGACTAACTTATGCGAAAGCATTCACCAAGGATGTCTTCT" 56 0 33 0 0 0 0 0 0 0 0 0 0 0 0 0 36 0 0 0 14 25 16 0 0 0 0 0 0 0 0 0 0 46 0 7 0 0 0 14 0 0 0 0 29 0 0 0 18 0 0 0 0 10 0 0 0 0 0 0 0 0 0 0 0 0 0 20 0 23 0 0 20 0 0 0 39 0 0 0 80 0 0 0 0 0 0 0 0 0 0 16 0 16 0 0 0 0 68 0 0 0 0 0 29 0 0 0 0 0 0 0 0 0 0 0 0 0 0 0 0 0 0 26 18 0 11 17 48 0 48 0 0 0 0 0 0 129 0 0 0 0 0 10 0 0 0 0 0 0 0 0 0 0 0 0 0 0 0 0 0
"AGCTCCAATAGCGTATATTAAAATTGTTGCAGTTAAAAAGCTCGTAGTTGGATTTCTGGTTGGGCGCATTTGGCCCGCCTCGGTTACGAGGTTGAGTGCCGTTTTGCGCCCGCCATCCTTCTAGAGTACGACTCTCCCTTTACTGGGTTGGGCCGGAATCTAGATCATTTACTTTGAAAAAATTAGAGTGTTTAAAGCAGGCTTACGCTATGAATACATTAGCATGGAATAATAATTTAGGACTTTGGTCTTATTTTGTTGGTTTCTAGGACTAAAGTAATGATTGATAGGGATAGTTGGGGGTGCTAGTATTCAGCGGCCAGAGGTGAAATTCTTGGATTCGCTGAAGACTAACTTATGCGAAAGCATTCACCAAGGATGTCTTCT" 0 0 53 0 0 0 0 0 0 0 0 0 0 0 0 0 0 0 0 0 58 0 38 0 0 0 0 0 0 0 0 0 39 0 0 42 0 0 0 0 0 0 0 0 13 0 0 0 80 7 0 0 0 0 0 0 0 6 0 0 0 0 0 0 0 0 0 0 0 0 0 0 116 0 0 0 0 0 0 0 0 0 0 9 0 0 0 0 0 0 0 0 0 0 0 0 0 0 0 0 0 0 8 44 0 0 0 0 617 0 0 14 0 0 0 0 0 0 14 108 0 77 0 13 0 18 0 26 0 0 0 0 0 0 0 0 0 0 0 0 0 0 0 0 0 0 0 0 0 0 0 0 0 0 0 0 0 0 0 0 0
"AGCTCCAATAGCGTATATTTAAGTTGCTGCAGTTAAAAAGCTCGTAGTTGGATTTCGGATGGGTTCCGTCGGTCCGCCGTTTCGGTGTGCACTGACGGCGCCTATCTTGCTGTCGGGGACGGGCTCCTGGGCTTCACTGTCCGGGACTCGGAGTCGACGAGGTTACTTTGAGTAAATTAGAGTGTTCAAAGCAGGCCTACGCTCTGAATACATTAGCATGGAATAACACGATAGGACTCTGGCCTATCTTGTTGGTCTGTAGGACCGGAGTAATGATTAAGAGGGACAGTCGGGGGCATTCGTATTTCATTGTCAGAGGTGAAATTCTTGGATTTATGAAAGACGAACTACTGCGAAAGCATTTGCCAAGGATGTTTTCA" 0 375 0 0 0 0 0 0 0 0 0 0 0 0 0 0 0 0 0 0 0 0 0 0 0 0 0 0 0 0 0 0 0 0 0 0 0 0 0 0 0 0 0 0 0 0 0 0 0 0 0 0 0 0 0 0 0 0 0 0 0 0 0 0 397 0 0 0 0 147 0 0 0 0 0 0 0 0 0 0 0 0 0 0 0 0 0 0 0 0 0 0 0 0 0 0 0 0 0 0 0 0 0 0 0 0 0 0 0 0 0 0 0 0 0 0 0 0 0 0 0 0 0 0 0 0 0 0 0 0 0 0 0 0 0 0 0 0 0 0 0 0 0 0 0 0 0 0 0 0 47 0 0 0 0 0 19 0 0 0 0
"AGCTCCAAGAGTGTATATTAAAGTTGTTGCGGTTAAAAAGCTCGTAGTTGATTTTAGGATAAGGATACATCCGGTCCCAGGGATTTAAATAATCTCTGGAACAAGGCCGAGTATACCTTATTCTATTCGTCGGAACGTACAACACATGTAGTAATACATGTGGTTTCGGTGGTTTTACTTTGAATGAATTAGAGTGTTTAAAGCAGACGAAATCGTCTTGAATATTTTAGCATGGGATAATGAAATATGACCTACCTGCTCATACTTTTATTGGTTTCTAGAGCGGTGGTAATGATTGAGAGGGACAGTCGGGGTCGCTCATATTCTATGGTCAGAGGTGAAATTCTAAGACCCATAGAGGATGAACAAATGCGAAGGCATTCGACAAGGATGTTTTCA" 0 0 0 0 0 0 0 0 7 0 0 10 0 0 0 0 0 0 0 0 7 21 32 0 0 19 0 0 0 0 0 0 0 0 0 86 0 0 0 0 0 0 0 0 17 0 0 0 452 14 0 0 4 0 0 0 0 0 0 0 0 0 0 0 0 0 0 0 0 5 0 0 18 0 7 0 0 0 0 0 0 0 5 0 0 0 0 69 345 0 0 0 0 0 0 0 0 0 0 0 0 51 2 0 5 0 0 0 0 0 0 3 0 0 0 0 0 11 0 0 0 0 0 0 11 0 0 41 6 7 0 3 0 0 0 0 0 0 0 0 0 0 0 0 0 0 0 0 0 0 0 0 0 0 0 8 0 0 0 0 0
"AGCTCCAATAGCGTATATTAAAATTGTTGCAGTTAAAAAGCTCGTAGTTGGATTTCTGGTTCGGCGCATTTGGCCCGTCTCGGTTTACGGGATTGTGTGCCGACGTGCGCCATCCATCCTTCGAGAGAACACTTCTACCCTTCACTGGGCGGGAGTGCTATCTCGATCTTTTACTTTGAAAAAATTAGAGTGTTTAAAGCAGGCTTGCGCTATGAATACATTAGCATGGAATAATAATTTAGGACTTTGGTCTTATTTTGTTGGTTTCTAGGACTAAAGTAATGATTGATAGGGACAGTTGGGGGTGCTAGTATTCAGCGGCCAGAGGTGAAATTCTTGGATTCGCTGAAGACTAACTTATGCGAAAGCATTCACCAAGGATGTCTTCT" 37 0 0 0 17 0 0 0 80 0 0 0 0 45 0 0 0 0 0 0 0 35 0 0 0 21 0 0 36 0 0 0 0 33 0 0 0 0 0 59 0 0 0 0 0 0 22 0 0 0 0 0 16 0 0 0 0 12 0 0 0 0 15 0 0 0 0 0 0 111 0 0 128 0 0 30 83 0 0 0 0 0 0 0 0 0 0 0 0 0 0 0 0 0 0 0 60 0 34 0 54 0 0 0 0 0 23 11 0 0 0 0 12 0 0 0 0 37 32 0 0 27 0 0 0 0 0 0 0 0 0 0 0 0 0 41 0 0 0 0 26 0 0 0 61 0 0 162 0 0 0 0 0 0 0 79 0 0 0 0 0
"AGCTCCAATAGCGTATATTAAAGTTGTTGCAGTTAAAAAGCTCGTAGTCGAATTTCACTTCCGTCGCCGGTTGTTTGGGGCATGGCTTCGGCTGTGCGTCTTATAGATCGGTCGGCGGGAATCAACCTTTCTCGAAGGCCGTCCATGCTCTTAACTGAGTGTGGGCGGAATTTCGGGACCTTTACCTTGAAAAAATTAGAGTGTTCAAAGCAGGCATTTTCGCTTGAATACTATTAGCATGGAATAATAAAATAGGACTTTGGTTCTATTTTGTTGGTTTTCAGGACCAGAGTAATGATTAATAGGGTCAGTTGGGGGCATTCATATTTAATTGTCAGAGGTGAAATTCTTGGATTTATGAAAGATGAACTTCTGCGAAAGCATTTGCCAAGGATGTTTTCA" 0 0 0 0 0 0 0 0 0 0 0 0 0 0 0 0 0 0 0 0 0 0 0 0 0 0 0 0 0 0 0 0 0 0 0 0 0 0 0 0 0 0 0 0 0 0 0 0 0 0 0 0 0 0 0 0 0 0 0 0 0 0 0 0 0 0 0 0 0 0 0 0 0 0 0 114 0 0 0 0 0 0 0 0 0 0 0 0 0 0 0 0 0 0 0 0 0 0 0 0 0 0 0 0 0 0 0 0 0 0 0 0 0 44 0 0 0 0 0 0 0 0 0 0 0 264 0 0 129 576 0 9 0 0 0 226 0 0 0 0 0 0 0 0 0 0 0 0 0 0 0 0 0 0 0 0 0 0 0 0 0
"AGCTCCAATAGCGTATATTAAAGTTGTTGCAGTTAAAAAGCTCGTAGTTGGATTTCTGGTATAGTGCGCTTGGCCCGCCAGGTTTTCCTGTGTGAGTGCCGATGCGCGCTTACCATCTTTCTGGAGAACGTTCCTGCCCTTTACTGGGTTGGGTTCGCAATCCAGAACATTTACTTTGAAAAAATTAGAGTGTTTAAAGCAGGCGTGAGTTATGAATATATTAGCATGGAATAATGAGAGAGGACTTGAGTTTTATTTTATTGGTTAGAGGAGCTTAAGTAATGGTTGACAGGGATTGTTGGGGGTGCTAGTATTCAGCGGCCAGAGGTGAAATTCTTGGATTCGCTGAAGACTAACTTATGCGCAAGCATTCACCAAGGATGTTTTCT" 0 0 0 0 0 0 0 0 36 0 0 0 0 0 0 0 0 142 0 0 0 0 139 0 0 0 0 0 0 0 0 0 0 0 0 0 0 0 0 0 0 25 0 0 0 0 0 0 0 0 0 0 32 0 0 0 0 0 0 0 0 0 0 0 0 0 0 0 0 0 0 0 0 0 0 0 0 0 0 0 0 0 0 0 0 0 117 0 0 0 0 0 0 0 0 0 144 0 76 23 0 0 0 0 0 0 0 0 0 0 9 0 0 0 39 0 0 0 0 78 516 0 0 0 0 0 0 0 0 0 0 0 0 0 0 0 0 0 0 0 0 0 0 0 0 7 0 0 0 0 0 0 0 0 0 38 16 0 0 0 0
"AGCTCCAATAGCGTATATTAAAGTTGTTGCAGTTAAAAAGCTCGTAGTTGGATTTCTGGGAGGGTGCCAATGTCCGATTGTTTCGTGCGCAGCGGCGCCCTTCCATCCTTCTGTTAACGTTTCTTGGTATTCATTTACTGGTTGCGGGCTCAGATATTTTACCTTGAGAAAATTAGAGTGTTTCAGGCAGGCTTGCGCCCGAATACATTAGCATGGAATAATAGAATAGGACTTTGGTCTCCTTTGTTGGTTTGAGGGACTAGAGTAATGATTAATAGGGACAGTTGGGGGCATTAGTATTTAATTGTCAGAGGTGAAATTCTCGGATTTGTTAAAGACTAACTTATGCGAAAGCATTTGCCAAGGATGTTTTCA" 0 0 0 0 0 0 0 22 74 0 8 115 67 0 0 32 0 0 0 0 0 0 0 0 0 0 0 0 0 0 0 0 0 81 0 0 0 0 0 0 0 0 0 0 0 0 0 0 0 17 0 0 0 0 0 0 0 0 0 0 0 0 0 0 0 0 0 0 0 0 29 0 0 17 0 0 0 0 0 0 0 0 0 0 0 0 0 0 0 0 0 0 0 0 0 0 0 0 0 0 0 0 0 0 0 0 0 0 0 0 0 0 26 0 45 0 0 21 59 0 0 0 62 0 0 534 0 0 228 0 33 0 39 0 85 90 0 0 0 0 10 0 0 0 11 0 0 210 0 0 0 0 0 0 0 0 0 93 64 0 0
"AGCTCCAATAGCGTATATTAAAATTGTTGCAGTTAAAAAGCTCGTAGTTGGATTTCTGGTTCGGCGCACTTGGCCCGTCTCGGTTTACGGGATTGTGTGCCGGTGTGCGCCATCCATCCTTCGAGAGAACACTTTTGCCCTTCACTGGGTTGAGAGTGCTATCTCGATCTTTTACTTTGAAAAAATTAGAGTGTTTAAAGCAGGCTTGCGCTATGAATACATTAGCATGGAATAATAATTTAGGACTTTGGTCTTATTTTGTTGGTTTCTAGGACTAAAGTAATGATTGATAGGGACAGTTGGGGGTGCTAGTATTCAGCGGCCAGAGGTGAAATTCTTGGATTCGCTGAAGACTAACTTATGCGAAAGCATTCACCAAGGATGTCTTCT" 33 49 0 0 0 0 0 0 16 0 0 0 0 0 22 0 0 108 0 0 156 0 0 0 0 80 0 0 8 64 0 0 0 18 0 0 0 0 0 0 0 0 0 0 0 0 49 0 0 0 0 0 0 0 0 0 0 0 0 0 0 0 0 0 33 0 0 0 0 0 0 0 0 0 0 33 63 0 0 0 0 68 0 33 0 0 0 0 0 0 0 0 0 0 0 0 0 0 23 0 93 0 0 0 0 0 33 0 0 0 0 0 21 0 0 0 0 29 0 0 0 15 0 0 49 60 0 76 0 0 0 13 0 0 0 0 0 0 0 28 0 0 0 0 24 31 0 0 0 16 0 0 0 0 0 8 0 0 0 0 0
"AGCTCCAATAGCGTATATTAAAGTTGCTGCAGTTAAAAAGCTCGTAGTTGGATTTCTGGCTTGATACAGTTTACCGGCCACGGTTTCGTGTGTTAGTGTTTTCTGTTCTGGCCATCCTTCCAATCGCTGCTCACTTTTCTTCATTGATTGGTGAGTGGTATTGGATCTTTTACTTTGAAAAAATTAGAGTGTTTCAAGCAGGCTTTATGCTATGAATACATTAGCATGGAATAATAATTTAGGACTTCGGTTCTATTTTGTTGGTTTCTAGGACTGAAGTAATGATTGATAGGGATAGTTGGGGGTGCTAGTATTCAGCGGCCAGAGGTGAAATTCTCGGATTCGCTGAAGACTAACTTATGCGAAAGCATTCACCAAGGATGTCTTCT" 0 193 232 15 0 0 26 0 0 0 0 0 0 0 112 0 0 0 0 0 57 0 0 0 0 0 0 0 0 0 0 0 0 0 0 68 46 0 0 0 0 0 0 0 0 0 0 0 194 0 0 0 103 0 0 0 0 0 0 0 0 0 15 0 0 0 0 0 0 0 0 0 38 0 0 0 61 0 0 0 0 0 0 0 0 0 0 0 0 0 0 0 0 0 0 0 0 0 11 32 0 69 0 0 0 0 0 0 0 0 0 0 0 0 0 0 0 102 0 0 0 0 0 0 14 0 20 0 0 0 0 0 14 0 0 0 0 0 0 0 0 0 0 0 0 0 0 0 0 0 0 17 0 0 0 11 0 0 0 0 0
"AGCTCCAATAGCGTATATTAAAGTTGTTGCAGTTAAAAAGCTCGTAGTTGGATTTCAAGGGTCGCAACGTGGATAACACGCTTGCCCCCTACCAGTCTTTGACTGTTACTGTGAGAAAATTAGAGTGTTTCAAGCAGGCTATTGCAGGAATACATTAGCATGGAATAACGAATGTGTCTAGAATCTTGGTTAATTCTAGATTACGATTAATAGGGACAGTTGGGGGCATTAGTATTTAATTGTCAGAGGTGAAATTCTTGGATTTATTAAAGACTAACGTATGCGAAAGCATTTGCCAAGGATGTTTTCA" 0 647 0 0 0 0 0 0 0 0 0 0 0 0 0 0 0 0 0 0 22 0 0 0 0 0 0 0 0 0 0 0 0 0 0 0 0 0 0 0 0 0 0 0 0 0 0 0 0 0 0 0 0 0 0 0 0 0 0 0 0 0 0 0 0 0 0 0 0 261 0 0 0 0 0 0 0 0 0 0 0 0 0 0 0 0 0 0 0 0 0 0 0 0 0 0 0 0 0 0 0 0 0 0 0 0 0 0 0 0 0 0 0 0 0 0 0 0 0 0 0 0 0 0 0 0 0 0 0 0 0 0 0 0 0 0 0 0 0 0 0 0 0 0 0 0 0 0 0 0 0 0 0 0 0 0 0 0 0 0 21
"AGCTCCAATAGCGTATATTTAAGTTGTTGCAGTTAAAAAGCTCGTAGTTGGATTTCGGGCGGGGCCTGCCGGTCCGCCTCTGGTGTGCACTGGCATGGGCTCGCCTCGCTGTCGGGGACGGGCTCCTGGGCTTCACTGTCCGGGACTCGGAGTCGACGAGGTTACTTTGAGTAAATTAGAGTGTTCAAAGCAGGCCTACGCTCTGAATACGTTAGCATGGAATAACACGATAGGACTCTGGCCTATCTTGTTGGTCTGTGGGACCGGAGTAATGATTAAGAGGGACGGTCGGGGGCATTCGTATTTCATTGTCAGAGGTGAAATTCTTGGATTTATGAAAGACGAACTTCTGCGAAAGCATTTGCCAAGGATGTTTTCA" 46 0 30 0 0 19 0 0 0 0 0 0 0 0 0 0 0 0 0 0 0 0 0 0 0 52 0 0 0 0 0 0 0 23 0 0 0 34 0 0 0 0 0 0 0 0 13 20 0 17 0 0 0 0 0 0 0 0 0 0 0 0 0 0 0 0 0 0 0 0 0 0 0 0 0 0 61 0 0 0 0 0 0 0 0 0 0 0 0 54 0 169 114 12 0 0 0 0 0 0 0 0 0 0 0 0 0 0 0 0 0 0 0 0 0 0 0 0 0 0 35 0 21 0 0 36 0 0 192 99 0 0 7 17 0 47 22 0 0 0 0 19 0 0 0 0 0 0 0 0 0 0 0 0 0 30 0 11 0 0 0
"AGCTCCAATAGCGTATATTAAAGTTGCTGCAGTTAAAAAGCTCGTAGTTGGATTTCTGGCTTGGTTCGCCTGGCCCGCCACGGTTACGTGTGTGAGTGCCGGTGTGGATCTGCCATCACTTCTAGGTCACATTCATACTCTTCATTGAGCCGTGAATGCGTATCTAGATCTTTTACTTTGAAAAAATTAGAGTGTTTCAAGCAGGCTTTTGCTATGAATACATTAGCATGGAATAATAATTTAGGACTTCGGTTCTATTTTGTTGGTTTCTAGAATGGAAGTAATGATTGATAGGGATAGTTGGGGGTGCTAGTATTCAGTGGCCAGAGGTGAAATTCTCGGATTCACTGAAGACTAACTTATGCGAAAGCATTCACCAAGGATGTCTTCT" 0 195 0 0 0 0 0 0 8 0 0 0 0 0 0 0 0 0 0 0 0 0 56 0 0 10 0 0 0 0 0 8 0 0 0 15 0 0 55 0 0 0 0 0 0 0 0 0 0 0 0 0 0 0 0 0 0 0 0 0 0 0 0 0 0 0 0 0 0 0 0 42 0 0 0 0 16 0 0 0 0 0 0 0 0 0 0 0 0 0 0 0 0 0 0 0 0 0 0 0 0 93 0 0 0 0 0 0 0 0 0 12 0 0 0 0 0 70 0 0 0 109 0 0 0 0 0 0 0 0 0 0 0 0 0 0 0 0 0 0 0 0 0 0 0 0 0 0 0 0 0 8 8 0 0 0 0 0 0 0 0
"AGCTCCAAGAGCATATATTAAAGTTGTTGCAGTTAAAAAGCTCGTAGTTGGATTTCTGGTTTAATGCACCTGGCCCGCGGCCACTAGGCTTGTGAGTGCTGGCGCGCGTTTACCATCCTTCTAGAAAACGTTTCTGCCATTCACTTGGTTGGGATCGCGATCTAGATCTTTTACTTTGAAAAAATTAGAGTGTTTAAAGCAGGCTTTTGCTATGAATACATTAGCATGGAATAATAATCTAGGACTTCGGTTCTATTTTGTTGGTTTCTATAACTGAAGTAATGATTGATAGGGATAGTTGGGGGTGCTAGTATTGGCCGGCCAGAGGTGAAATTCTTGGATTCGGTCAAGACTAACTTATGCGAAAGCATTCACCAAGGATGTCTTCT" 0 633 0 0 0 0 0 0 0 0 0 0 0 0 0 0 0 0 0 0 0 0 0 0 0 0 0 0 0 0 0 0 0 0 0 0 0 0 0 31 46 0 0 0 0 0 0 0 0 0 0 0 0 146 51 0 0 0 0 0 0 0 0 49 0 0 0 372 0 54 0 0 0 0 0 0 0 0 0 0 0 75 0 0 0 0 0 0 0 0 0 0 0 0 0 0 0 0 0 0 0 0 0 0 0 0 0 0 0 0 0 0 0 0 0 0 0 0 0 0 0 0 0 0 0 0 0 0 0 0 0 0 0 0 0 0 0 0 0 0 0 0 0 0 0 0 0 0 0 0 0 0 0 0 0 0 0 0 0 0 0
"AGCTCCAATAGCGTATATTAAAGTTGTTGCAGTTAAAAAGCTCGTAGTTGGATTTCAAGGAACATTAATAGGAAACTATTAATTTCCTACCAGTCTTTGACTGTTACTGTGAGAAAATTAGAGTGTTTCAAGCAGGCTGTTGCCCGAATACATTAGCATGGAATAACGAATGTGTCTAGAATCTTGGTTAATTCTAGATTACGATTAATAGGGACAGTTGGGGGCATTAGTATTTAATTGTCAGAGGTGAAATTCTTGGATTTGTTAAAGACTAACGTATGCGAAAGCATTTGCCAAGGATGTTTTCA" 0 0 0 0 0 10 0 0 0 0 0 0 0 0 0 0 0 0 0 0 181 0 0 0 0 193 0 0 0 0 0 0 0 17 0 0 0 0 0 0 28 63 0 0 0 0 28 0 0 0 0 0 0 0 0 0 0 0 0 0 0 0 0 0 0 0 0 0 0 0 0 0 0 0 0 78 0 0 0 0 0 0 0 0 0 0 0 0 0 0 0 0 0 0 0 0 13 0 0 0 0 141 85 0 0 0 74 0 0 0 0 31 0 0 0 0 0 0 0 91 0 132 0 0 0 156 0 38 0 80 0 0 7 9 0 19 11 0 29 99 0 0 0 0 0 0 0 0 0 0 0 0 0 0 0 0 0 34 0 0 0
"AGCTCCAATAGCGTATATTAAAGTTGTTGCAGTTAAAACGCTCGTAGTTGAATTTTTGTTGTGCGAAACAGAGTTTTCTTCGGATTATCTCTTGTTTCTGGCAACATTTATCTGGTTCTGCTATAACTTAATTGTTGTAGTAGTGTCAGAAATGTTACTTTGAATAAACTAGAGTGTTTCAAGCAGGCTTTACGCCTTGAATACTCCAGCATGGAATAATAAGTGAGGACTCAGGTTCTTCTTGTTGGTTCAAGAGCCAGAGTAATGATTAATAGGGACAGTTGGGGGCATTCGTATTTGGAAGCTAGAGGTGAAATTCTTAGATTTTCCAAAGACGAACTACTGCGAAAGCATCTGCCAGGGATGTTTTCA" 0 0 0 0 0 0 0 0 0 0 0 0 0 0 0 0 0 0 0 0 0 0 0 0 0 0 0 0 0 0 0 0 0 0 3 0 0 0 0 0 0 0 0 0 0 0 0 0 149 0 0 0 0 0 0 0 0 0 0 0 0 0 0 0 0 0 0 0 0 0 0 11 0 0 0 300 256 0 0 0 0 0 0 0 4 0 0 0 42 0 0 0 0 0 0 0 0 0 0 0 0 0 0 0 0 0 0 0 0 0 0 6 0 0 0 0 0 0 0 0 0 0 12 13 0 0 0 0 0 6 0 5 0 0 0 11 0 0 0 0 0 11 0 0 0 0 0 0 0 0 0 0 0 0 0 0 0 0 0 0 0
"AGCTCCAATAGCGTATATTAAAGTTGTTGCAGTTAAAAAGCTCGTAGTTGGATTTCGGAATGATCGGTTATGTGGTCCGCTGAAATGGCGAGTGCTACATCCGGTTTTCCTTCCTTGTGGTCAACTGGGCGGTGGTTTACTCCATCGTTCCGGTCCACATCGTTTACTTTGAGAAAATTAGAGTGTTCAAAGCAGGCACAACCTTGCCTGAATATTGCAGCATGGGATAATAAAACAGGACGAGAGTCCTATTTTGTTGGTTTCTAGGGCTTTTGTAATGATTAAAAGGGACAGTTGGGGGCATTAGTATTCAGTGGTCAGAGGTGAAATTCTAGGATTTACTGAAGACTAACTACTGCGAAAGCATTTGCCAAGGATGTTTTCA" 21 37 26 0 0 0 0 0 0 0 0 19 0 0 0 0 45 0 0 0 11 9 0 0 0 7 0 0 76 0 3 0 0 5 0 19 0 0 6 32 0 0 0 0 0 0 12 0 4 0 0 0 6 0 0 0 0 0 0 0 0 0 0 0 0 0 0 4 0 34 0 0 0 0 0 0 0 0 18 0 3 26 0 0 0 0 0 0 0 252 0 0 7 0 0 0 0 0 0 0 0 36 0 0 58 0 8 0 0 0 0 0 0 0 0 0 0 0 0 13 16 0 0 8 0 0 0 75 0 11 0 0 0 11 0 0 9 0 6 4 0 0 6 0 0 0 0 183 0 0 0 112 0 0 0 51 0 5 0 0 0
"AGCTCCAATAGCGTATATTAAAGTTGTTGCAGTTAAAAAGCTCGTAGTTGGATTTCTGGGAGGGTGCCAATGTCCGCTTGTTAGCGTGTGCAGCGGCGCCCTTCCATCCTTCTGTTAACGTTTCTTGGTATTTGTTTACTGGTTTCGGGCTCAGATATTTTACCTTGAGAAAATTAGAGTGTTTCAGGCAGGCTTGCGCCGGAATACATTAGCATGGAATAATAGAATAGGACTCTGGTCTCCTTTGTTGGTTTGAGGGACTGAAGTAATGATTAATAGGGATAGTTGGGGGCATTAGTATTTAATTGTCAGAGGTGAAATTCTCGGATTTGTTAAAGACTAACTTATGCGAAAGCATTTGCCAAGGATGTTTTCA" 0 0 0 0 48 0 0 32 0 0 0 0 0 0 0 19 0 0 0 0 0 0 33 0 0 0 0 0 0 0 0 0 0 0 0 0 0 0 0 0 0 0 0 0 0 0 0 34 18 0 0 0 0 87 0 0 0 60 0 0 0 0 94 0 0 0 0 33 107 0 0 0 55 21 14 0 0 0 0 0 116 212 0 0 0 0 0 0 0 0 0 0 0 0 0 0 0 0 0 45 0 0 0 0 0 0 0 0 0 0 0 0 0 0 0 0 0 0 0 38 0 0 0 0 0 0 0 0 0 0 18 0 30 27 0 0 0 0 0 0 0 0 0 58 0 0 0 297 0 0 0 0 0 0 0 112 0 33 0 0 0
"AGCTCCAATAGTGTATATTAAAGTTGCTGCAGTTAAAAAGCTCGTAGTTGGATTTCGGATAATAAGAAATTAAAGTTTACCAATTTCGGTTAAACTAATATCTTATTTCCTTCTTTTCAAATATGCTCCCATTAACATAGTTTTTGGGGTAAAGTATTTTGAATCTTTTACTGTGAAGAAATTAGAGTGTTCAAAGCAGGCGTAACTTAGTCTTTGAATATATTAGCATGGGATAATGAAATAGGACTTTAGTCCTACTTTCGTTGGTTTCTAGGGCTGAAGTAATGATTAATAGGGATAGTTGGGGTCACTAGTATTTAATTGTCAGAGGTGAAATTCTAAGATTTATTAAAGACTAACTACTGCGAAAGCATTTGACAAGGATGTTTTCA" 0 0 0 0 0 0 0 0 30 0 0 0 0 0 0 0 0 0 37 0 0 40 0 0 0 44 5 65 0 0 0 104 0 0 0 29 0 0 0 35 0 0 0 0 0 0 0 7 0 0 0 0 119 0 0 0 0 0 0 0 0 0 0 0 0 0 0 0 0 0 0 0 4 0 0 0 0 0 0 0 0 0 0 0 0 30 0 234 0 0 0 0 43 0 0 0 0 0 0 0 0 0 0 0 0 0 10 0 45 0 0 18 0 0 0 0 0 0 0 34 0 379 0 0 0 36 0 0 0 0 0 0 0 0 0 0 0 0 0 0 0 0 0 0 8 0 0 0 0 0 0 0 0 0 19 110 0 0 0 0 0
"AGCTCCAATAGCGTATATTAAAGTTGTTGCAGTTAAAAGGCTCGTAGTCGAACTTTTGGTTCTTTAGTCTTGTCCCGTTCTCTTGTAGAACGTTGTGACGAGTCTTAGAACCTTCTTGGTTGAAAGTGCTTCTGCCCTTTATTGGGTTGGTTGTGCGATCTGCCTCTTTTACTGTGAGAAAAACAAGGTGCTCAAAGCAGGCTTTACAGCTTGAATGCGTTAGCATGGAATAATAAGATAGGACTTTGTTTCTATTTTGTTGGCTCTGAGGAACAAAGTAATGATTGATAGGGATAGTTGGGGGTGCTCGTATTTAACGGTCAGCGGTGAAATGCATGGACCCGTTAAAGACGAACCTATGCGAAAGCATTCACCAAGGATATCTTCT" 0 0 57 20 0 0 0 0 39 0 0 41 0 0 0 0 33 19 0 17 0 0 0 0 0 0 0 41 0 0 29 0 0 0 0 79 0 0 0 0 0 0 0 0 78 0 0 0 0 0 0 0 14 0 0 0 0 0 0 0 0 0 0 0 0 0 0 0 0 0 0 0 0 0 0 0 0 0 0 0 0 0 0 0 0 0 0 0 0 0 0 45 0 0 68 5 32 48 0 93 255 0 0 0 0 0 0 0 0 0 0 0 15 0 0 0 0 0 0 84 0 0 0 11 0 150 0 0 0 0 59 0 0 5 0 0 0 0 0 0 0 0 0 0 0 0 0 0 0 0 0 0 0 0 9 0 0 0 0 0 0
"AGCTCTACTAGCGTATCTTAAAGTTGTTGCGGTTAAAAAGCTCGTAGTTGAAATTAGGTTTTCTAGTTCAACTTTACAATTATTATTTCTATCATTCTTCTTTAGATGGTAGGATTAATAAGTAGGGAAAAAATTAGAAATTCCTATCGAAGCCAAATTTTAAAGAGTTAAATCTTTGAATTTTGGTTTAATACTTTGAACAAAATAGCGTGTTCAAAACAGGCATTTATTTAAAGCCTTGAATATATTAGCATGGGATATTCGAAAATGACTTTCAATAAAGTTCTTATTGGTCTTTATTTAAAGTAATGATTAATAGGGATTGATGGAGTCACTCTTATTTAATGGATAGAGGTGAAATTCTATGACCCATTAAAGAAGAACTGAAGCGAAAGCATTTGACAAAAATGTTTTCT" 0 0 0 0 0 0 0 0 69 0 11 0 0 0 0 0 27 21 57 45 2 0 17 0 2 87 0 3 0 0 2 0 0 0 0 0 0 7 0 0 0 17 5 0 3 0 0 0 0 0 0 0 0 0 0 0 0 0 0 0 0 0 0 0 0 0 0 0 56 3 0 0 0 0 0 0 0 0 0 0 0 0 0 0 0 103 0 54 0 0 0 22 0 12 0 0 211 0 0 0 6 0 0 0 66 0 8 0 0 0 7 0 0 7 96 0 4 7 19 10 0 8 0 0 17 0 0 35 0 0 39 0 0 4 3 0 0 0 0 15 0 4 0 0 0 0 0 0 0 0 0 0 0 0 6 13 0 0 0 0 0
"AGCTCCAATAGCGTATACTAAAGTTGTTGCAGTTAAAAAGCTCGTAGTTGAATTTCTGGTCTTGGATTTCGGTCTGCCTCAAACGAGGTATGTACCAGGGATCTGAGACCATCCTCGAGGAAAACATGTCTGTCATTTAGTTAATGGGCATGGGATCCTCGTCATTTACTGTGAGCAAAATAGGGTGTTCAAAGCAGGCTTATGCCGTTGAATACATTAGCATGGAATAATAAGATAAGACCTTGGTCTATTTTGTTGGTTTGTACTCCAAGGTAATGATTAATAGGGATAGTTGGGGGTATTCGTATTCAATTGTCAGAGGTGAAATTCTTGGATTTATGGAAGACGAACTACTGCGAAAGCATTTACCAAGGATGTTTTCA" 0 0 0 0 29 0 0 0 0 0 0 0 0 0 0 0 0 0 0 0 98 0 70 104 0 0 0 0 0 0 0 0 0 69 0 0 0 0 41 0 0 0 0 0 0 0 0 0 533 0 0 0 0 0 0 0 0 0 0 0 0 0 0 0 0 0 0 0 0 0 0 0 0 0 0 0 0 0 0 0 0 0 0 0 0 0 0 0 0 0 0 0 0 0 0 0 0 0 0 0 0 0 0 0 0 0 0 0 0 0 0 0 0 0 0 300 0 0 0 0 0 0 0 0 0 222 0 0 0 0 0 0 0 0 0 0 0 0 0 0 0 60 0 17 0 0 0 0 0 0 0 0 0 0 0 0 0 0 0 0 0
"AGCTCTTCTAGCATATATTAAAGTTGCTGCAGTTAAAACGCTCGTAGTTTGAAACATTTCGGCGCGGGTGGGTGGCGAGATTTAATTTTTGCCGCGCGCTCGGGTCGAATTTAAGCCAAGGGAGGACAGATTAAGTTCTGTCTTTCCAGATAACCTTGAACAAACATTGACGCTCAAGATAGGACTAAGGTCTATTGAGATTTCAGCATGGGATTATGAAAGATGGGAGGGGGGCAAGAGGGACGCGTAAAAACCGCCTAAAGGCCTCTTTCCAATGGTTAATGAGGACAATGCGTGGAAGTTTATATTGGAACGTCAGAGGTGAAATTCTTGGATTGTTCCACGATAAACATCAGCGAAGGCGTTCTTCAAGTGTGTGCCTG" 0 0 0 0 0 4 0 7 0 0 0 9 28 5 0 0 0 0 0 0 0 0 0 0 0 0 0 0 0 0 0 0 0 13 15 0 0 0 0 0 0 0 0 0 0 0 0 89 25 110 0 0 0 0 0 0 0 186 0 0 0 0 0 0 0 0 0 6 0 0 0 9 0 0 0 15 0 0 0 0 0 0 0 18 0 0 0 0 0 0 0 0 0 0 0 0 0 0 0 0 0 0 0 0 0 0 0 0 2 0 0 0 46 0 0 0 0 3 0 2 9 0 60 0 8 84 23 0 78 30 8 0 133 27 0 50 0 0 0 0 4 42 0 0 75 0 17 0 0 0 0 0 0 0 0 0 65 11 0 0 0
"AGCTCCAATAGCGTATATTAAAGTTGTTGCAGTTAAAAAGCTCGTAGTTGGACCTCGGGACTCGAGGGATCCGGTCAGCCGGGATGGCGAGTACTGATCCCTCCGTCCTTCCTTCCAGCATGCCGCCTTCTGCTCTTAACTGAGTGGGGGGACCGGCTCTGGATCGTTTACTTTGAAAAAATTAGAGTGTTTAAAGCAGGCCCTTTGGCCTTGAATACATTAGCATGGGATAATGGAATAGGACCGAGCTCCTATTTTGTTGGTTTCTAGGGGTTCAGTAATGATTAATGGAGATGGTCGGGGTGATTCATATTTAATTGTCAGAGGTGAAATTCTTGGATTTATGAAAGATGAACTCGTGCGAAAGCGTTTCACAAGGACGTTTTCA" 0 0 75 13 0 0 0 0 0 0 0 0 0 0 0 0 0 0 0 0 0 0 55 0 0 0 0 0 0 38 5 0 0 0 0 7 0 0 0 0 0 0 0 0 0 0 0 0 0 0 0 0 0 0 0 0 0 0 0 0 0 0 0 0 0 0 0 0 0 0 0 0 0 0 0 0 0 0 0 0 0 0 0 0 0 0 0 72 0 0 0 0 0 0 0 0 0 0 97 0 0 0 6 4 0 0 0 6 0 0 0 0 0 8 0 3204 3 10 0 0 0 0 0 0 0 0 0 0 0 0 0 0 0 0 0 0 0 0 0 0 0 0 0 0 0 0 0 0 0 0 0 0 0 0 0 0 0 0 0 0 0
"AGCTCCAATAGCGTATACTAAAGTTGTTGCAGTTAAAAAGCTCGTAGTTGAATTTCTGGTCTTGGATTTCGGTCTGCCTCAAACGAGGTATGTACCAGTGATCTGAGACCATCCTCGAGGAAAACATGTCTGTCATTTAGTTAATGGGCATGGGATCCTCGTCATTTACTGTGAGCAAAATAGGGTGTTCAAAGCAGGCTTATGCCGTTGAATACATTAGCATGGAATAATAAGATAAGACCTTGGTCTATTTTGTTGGTTTGTACTCCAAGGTAATGATTAATAGGGATAGTTGGGGGTATTCGTATTCAATTGTCAGAGGTGAAATTCTTGGATTTATGGAAGACGAACTACTGCGAAAGCATTTACCAAGGATGTTTTCA" 0 0 0 0 0 18 28 64 0 0 0 0 0 0 0 0 0 0 0 0 0 0 33 0 0 0 0 0 0 0 0 0 0 0 18 0 0 32 0 0 0 0 0 0 107 0 0 0 86 81 0 0 0 0 0 0 0 0 0 0 0 0 0 0 0 0 0 0 0 0 0 38 75 28 0 63 0 0 0 0 0 0 0 0 0 0 0 0 0 63 0 20 0 66 0 0 0 0 0 0 0 0 0 0 44 0 0 0 240 0 0 53 0 0 0 0 0 0 11 0 0 0 24 14 8 147 0 0 0 0 0 0 11 72 34 0 0 0 0 0 0 0 0 0 0 0 0 0 0 0 0 0 0 0 0 0 0 0 0 0 0
"AGCTCCAATAGCGTATATTAAAGTTGTTGCAGTTAAAAAGCTCGTAGTTGGATTTTAGGGTAATTTCGACCCCTTGCCTCGCCGGTAGGTGAGTTTGCAGGGGTTGATTACCCTTTATATATTTTCCGAGACGCACTAGCCTGCTCTTAATTGAGTGGGTTAGGGGTTTTGGATCGTTTACTTTGAAAAAATTAGGGTGTTTAAAGCAGGCTACATTTATGCCTTGAATAGATTAGCATGGGATAATAGAATAGGACTTCTCTTTCTTTTTGGTTAGTTTCAGAAAAAGGGGTAATGATTAATAGGAACGGTCGGGGTTATTCATATTTAATTGTCAGAGGTGAAATTCTTAGATTTTTTAAAGATGAACCTATGCGAAAGCATCTAACAAGGACGCTTTCA" 18 0 0 0 0 28 0 6 0 0 30 73 0 6 0 0 0 0 0 0 82 13 0 0 0 70 0 0 0 0 0 0 0 84 0 0 0 0 0 0 0 0 0 0 0 0 0 19 222 17 0 0 0 0 0 0 0 6 0 0 0 0 0 0 0 0 0 0 0 0 0 0 0 14 0 57 18 0 0 0 0 0 0 0 0 0 0 0 0 0 0 0 0 0 0 0 0 0 0 0 0 15 0 0 0 0 0 0 0 0 0 0 0 0 0 0 0 63 0 0 0 0 103 0 0 189 13 0 18 5 0 3 80 0 0 52 17 0 0 55 7 0 0 0 0 0 0 210 0 0 0 0 0 0 0 11 0 6 0 0 0
"AGCTCCAATAGTGTATATTAAAGTTGCTGCGGTTAAAAAGCTCGTAGTTGGATTTCGGGGGCATTCAGGCCAAAGCTCGTCCTTGTGGCGTGGCTGGGTCTGGGCTTCCTATGTTTGGATAGTGGGCAACCGCTTCCAATCTTTTACTTTGAAAAAATTAGAGTGTTCAAAGCAGGCGTAACCTTGCCATTGAATATTACAGCATGGGATAATAGAATATGACGTTGGTCTTATTTTGTTGGTTTCTAAGGCTGATGTAATGATTAATAGGGATAGTTGGGGTCGCTCGTATTGAGTTGTCAGAGGTGAAATTCTAGGATTTACTCAAGACGAACTAATGCGAAAGCATTCGACAAGGATGTTTTCA" 0 0 0 0 0 0 0 0 0 0 0 0 0 0 0 0 0 0 0 118 0 0 0 0 0 161 0 0 0 0 0 0 0 0 0 0 0 0 0 0 0 0 0 0 0 0 453 0 0 0 0 0 0 0 0 0 0 0 0 0 0 0 0 0 0 0 0 0 0 0 0 0 0 0 79 0 0 0 0 0 0 0 0 0 0 0 0 0 252 0 0 0 0 0 0 0 0 0 0 0 0 0 0 24 0 0 0 0 0 0 0 0 0 0 0 0 429 0 0 0 0 0 0 0 0 0 0 0 0 0 0 0 0 0 0 0 0 0 0 0 0 0 0 0 0 0 0 0 0 0 0 0 0 0 0 0 0 0 0 0 0
"AGCTCCAGTAGCGTATATTAAAGTTGTTGCAGTTAAAAAGCTCGTAGTTGGATTTCTGGTTTGATGCGTTTGGCCCTCTCGGAGCAATCCGGCGTGCGTGCCGATGCGCGTCTGCCATCCCTTGTAGAGAACGTTTCTACCCTTCACTGGGCCGGATTCGCAATCTACATCTTTTACTTTGAAAAAATTAGAGTGTTTAAAGCAGGCTTGTGCTATGAATACATTAGCATGGAATAATAATTTAGGACTTTGGTTCTATTTTGTTGGTTTCTAGGACTGAAGTAATGATTGATAGGGATAGTTGGGGGTGCTAGTATTCAGCGGCCAGAGGTGAAATTCTTGGATTCGCTGAAGACTAACTTATGCGAAAGCATTCACCAAGGATGTCTTCT" 0 0 0 0 0 0 0 0 0 0 0 54 0 0 0 0 0 33 0 0 21 0 73 0 0 62 0 0 0 0 0 0 0 0 0 0 0 0 0 0 0 0 0 0 29 0 0 0 0 48 0 16 0 0 0 0 0 0 0 0 0 0 0 0 0 0 0 0 0 0 0 0 0 0 76 45 0 0 0 0 0 0 0 0 0 0 0 0 0 75 0 0 0 0 0 0 0 0 77 0 0 0 0 0 0 0 0 0 0 0 0 37 0 0 0 0 0 0 0 112 21 0 30 0 0 321 0 0 198 0 0 0 41 35 0 0 0 24 0 0 16 0 0 0 35 0 21 0 0 0 0 0 0 0 16 0 0 16 0 0 0
"AGCTCCAATAGCGTATATTAAAGTTGCTGCAGTTAAAAAGCTCGTAGTTGGATTTCTCGCGTGCAAATTTCGGCCGGCCACGGTTTCGTGTGTTAGTGCTGTCATTTTTCGCGATCCTTCCAATCGCTGCTTACTTTTCTTCACTGATTGGTAAGTAGTATTGGATCTTTTACTTTGAAAAAATTAGAGTGTTTCAAGCAGGCTTTATGCTATGAATACATTAGCATGGAATAATAATTTAGGACTTCGGTTCTATTTTGTTGGTTTCTAGGACTGAAGTAATGATTGATAGGGATAGTTGGGGGTGCTAGTATTCAGCGGCCAGAGGTGAAATTCTTGGATTCGCTGAAGACTAACTTATGCGAAAGCATTCACCAAGGATGTCTTCT" 0 0 0 0 0 0 0 0 0 0 0 0 0 0 0 0 0 0 0 0 0 0 0 0 0 0 0 0 0 0 0 0 0 0 0 0 0 0 0 0 0 0 0 0 0 0 0 0 0 0 0 0 0 0 0 0 0 0 0 0 0 0 0 0 0 0 0 0 0 0 0 0 0 0 0 0 0 0 0 0 0 0 0 0 0 0 0 0 0 0 0 0 0 0 0 0 0 0 0 0 0 0 0 0 0 0 0 0 0 0 0 0 0 0 0 0 0 0 0 0 0 0 0 0 0 0 0 0 0 0 0 0 0 0 0 0 0 0 0 0 0 0 0 0 0 0 0 0 0 0 0 0 0 0 0 0 0 0 0 0 0
"AGCTCCAATAGCGTATATTAAAGTTGCTGCAGTTAAAAAGCTCGTAGTTGGATTTCTGGCTTGAAACATTTTGCCGGCCACGGTTTCGTGTGTTAGTGCTTGATGTTCTGGCCATCCTTCCAATTGCTATTTACCTTTCTTCATTGATTGGTAAGTGGTATTGGATCTTTTACTTTGAAAAAATTAGAGTGTTTCAAGCAGGCTTTATGCTATGAATACATTAGCATGGAATAATAATTTAGGACTTCGGTTCTATTTTGTTGGTTTCTAGGACTGAAGTAATGATTGATAGGGATAGTTGGGGGTGCTAGTATTCAGCGGCCAGAGGTGAAATTCTCGGATTCGCTGAAGACTAACTTATGCGAAAGCATTCACCAAGGATGTCTTCT" 31 0 0 0 83 0 26 0 0 0 0 0 0 0 0 0 0 0 0 0 0 0 0 0 0 0 0 0 0 0 20 0 0 0 0 0 35 0 0 0 0 0 0 0 0 0 0 0 0 0 0 0 0 0 0 0 0 36 0 0 0 0 0 0 0 0 0 0 0 0 0 0 0 0 0 0 0 0 0 0 0 0 0 0 0 0 0 0 0 0 0 38 0 0 0 0 0 0 0 23 0 0 0 0 0 0 48 0 0 0 0 0 0 36 0 0 0 0 72 0 0 0 0 0 0 0 23 0 0 0 0 0 0 0 0 19 0 0 0 0 13 0 0 49 0 0 0 57 0 0 0 278 0 0 0 0 0 0 47 0 0
"AGCTCCAAAAGCGTATATTTAAGTTGTTGCAGTTAAAAGGCTCGTAGTCGAACTTCGGGCGCGTCGGGACGGTCCGCCTCTGGTGTGCACTGTCTCCGTCGTGCCTTTCTGTCGGGGACGGGCTCCTGGGCTTCATTGTCTGGGACCCGGGCTCGGCGAGGTTACTTTGAGTAAATTAGAGTGTTCAAAGCAGGCGATCGCCCTGAATACATTAGCATGGAATAGCACGATAGGACTCTGGCCTATCTTGCTGGTCTGTAGGACCGGAGTAATGATTAAGAGGGACAGTCGGGGGCATTGGTATTTCTGGGTCAGAGGTGAAATTCTTGGATTCCAGAAAGACCTACCACTGCGAAAGCATTTGCCAAGGATGTTTTCA" 0 0 0 0 0 0 0 0 0 0 0 4 0 0 0 0 0 0 0 0 0 3 537 0 0 0 0 0 0 0 0 0 0 0 0 0 0 0 0 0 0 0 0 0 0 0 0 0 0 0 0 0 41 0 0 0 0 0 0 0 0 0 0 0 0 0 0 0 0 0 0 0 0 0 0 0 0 0 0 0 0 0 0 0 0 20 0 0 0 0 0 0 0 0 0 0 0 0 0 0 0 1836 0 0 128 0 0 0 0 0 0 0 0 0 0 0 0 0 0 0 0 0 0 0 0 0 0 21 0 0 0 0 0 0 0 0 0 0 0 0 0 0 0 0 0 0 0 0 0 0 0 0 0 0 0 0 0 0 0 0 0
"AGCTCCAATAGCGTATATTAAAGTTGTTGCAGTTAAAAAGCTCGTAGTTGGATTTCTGGTTTGAGCGTCCGGTCGCCTATGGGCAGTACTATGGATGTTTGGGCCATATTTTGTGAGGATGCCTTTCTGCCATTGAGTTGGTGGTTGGGTGGACTTGCATCTTTTACTGTGAAAAAATTAGAGTGTTTAAAGCAGGCGTTTGCTCATTTGAATACATTAGCATGGAATAATAAGATACGACCTTGGCGGTCTATTTTGTTGGTTTGCACGCCAGGGTAATGATTAATAGGGACAGTTGGGGGTATTCATATTTCAACGTCAGAGGTGAAATTCTTGGATCGTTGAAAGATGAGCTTAGGCGAAAGCATTTACCAAGGATGTTTTCA" 0 0 0 0 0 0 0 0 43 0 0 0 0 0 0 0 0 0 0 0 0 0 0 0 0 0 0 0 258 0 0 0 0 29 0 0 0 0 0 0 0 0 0 0 0 0 0 0 0 0 0 0 0 0 0 0 0 0 0 0 0 0 0 0 0 0 0 0 0 0 0 0 0 0 0 0 0 0 0 0 0 0 0 0 0 0 0 153 0 0 0 0 0 0 0 0 0 0 0 0 0 642 0 0 0 0 0 0 0 0 0 0 10 0 0 0 0 0 0 0 0 0 32 72 0 0 0 63 0 0 0 0 0 0 0 0 0 0 0 0 0 0 0 0 0 0 0 0 0 0 0 0 0 0 0 0 0 0 0 0 0
"AGCTCCAATAGCGTATACTAAAGTTGTTGCAGTTAAAAAGCTCGTAGTTGAATTTCTGGCTTCGGAACACGGTCGACCCCTAGGGGCCTGTACCTGTGGATCGGAGCCATCCTCGGGGAGAACATGTCTGCTATTAAGTTAGTGGGCATGGGACCCTCGTCATTTACTGTGAGCAAAATAGAGTGTTCAAAGCAGGCTTACGCCGTTGAATACATTAGCATGGAATAATAAGATAGGACCTTGGTCTATTTTGTTGGTTTGTACTCCAAGGTAATGATTAATAGGGATAGTTGGGGGTATTCGTATTCAATTGTCAGAGGTGAAATTCTTGGATTTATGGAAGACGAACTACTGCGAAAGCATTTACCAAGGATGTTTTCA" 0 0 0 0 0 0 46 0 0 0 0 0 0 0 0 0 0 0 0 0 54 0 0 0 0 36 0 28 185 0 0 0 0 0 0 0 0 0 107 0 0 0 0 0 34 0 0 0 0 0 0 0 0 0 0 0 0 0 0 0 0 0 0 0 0 0 0 0 0 0 0 0 0 0 0 0 0 0 0 0 0 0 0 0 0 0 0 534 0 0 0 0 0 0 0 0 0 0 0 0 0 0 0 0 14 0 0 0 0 0 0 0 0 0 0 0 0 50 0 0 0 0 0 0 0 0 0 0 0 0 0 0 0 0 0 0 0 0 0 0 0 0 0 0 0 0 0 0 0 0 0 0 0 0 0 0 0 0 0 0 0
"AGCTCCAATAGCGTATATTTAAGTTGTTGCAGTTAAAAAGCTCGTAGTTGGATTTCGGGCGGGTTCCTTCGGTCCGCCGATCGGTGGCACTGTTGGAGCCTGTCTTGCTGTCGGGGACGGGCTCCTGGGCTTAATTGTCCGGGACCCGGAGTCGACGAGGTTACTTTGAGTAAATTAGAGTGTTCAAAGCAAGCCTACGCTCTGAATACATTAGCATGGAATAACACGATAGGACTCTGGCCTATCTTGTTGGTCTGTGGGACCGGAGTAATGATTAAGAGGGACAGTCGGGGGCATTCGTATTTCATTGTCAGAGGTGAAATTCTTGGATTTATGAAAGACGAACTTCTGCGAAAGCATTTGCCAAGGATGTTTTCA" 0 0 0 0 58 0 12 0 0 0 0 0 0 0 0 0 0 0 51 0 0 0 0 0 0 0 0 0 0 0 0 0 19 0 0 57 0 0 0 0 0 0 0 0 83 37 0 0 0 0 0 0 0 0 0 0 0 0 0 0 0 0 0 0 0 0 0 0 0 0 0 0 0 0 0 0 0 0 0 0 0 0 0 0 0 0 0 357 0 0 0 0 0 0 0 0 0 0 0 0 0 1422 0 0 0 0 0 13 0 0 0 0 14 0 0 0 0 0 0 32 0 0 0 0 0 0 0 0 0 21 0 0 0 0 0 0 0 0 0 0 0 0 0 0 0 0 0 51 0 0 0 0 0 0 0 0 0 0 0 0 0
"AGCTCCAATAGTGTATATTAAAGTTGTTGCGGTTAAAAAGCTCGTAGTTGGATTTCGAGAAGTTTAAATTATAGATCATGATTCCAACGGAATCATGTATTTATTATTTATTCTTTTCTTCTCTTCATAGCCTTGTCCTTAAATTTTTAAGGATGGAGTTATGGATAGTTTACTTTGAAAAAATTAGAGTGTTCAAAGCAGGCATAATTGTTCATTGAATATTACAGCATGGGATAATTAAATAGGACATTTCATCTTATTTTTGTTGGTTTGAAAGATGGAATTGTAATGATAAATAGGGACAGTCGGGGTTACTTGTATTTGATCGCTAGGGGTGAAATCCTATGATTGATCAAAGACAAACTACTGCGAAAGCATTTAACAAGGATGTTTTCA" 615 0 28 0 0 0 0 0 0 0 0 0 0 0 0 0 0 0 0 0 0 0 0 0 0 0 0 0 0 0 108 0 40 0 0 0 0 0 0 0 0 0 0 0 0 0 0 24 0 0 0 0 0 0 7 0 0 0 0 0 0 0 0 0 182 0 0 0 0 0 0 0 0 0 0 0 0 0 0 0 6 0 0 0 0 0 0 0 0 0 0 0 0 0 0 0 0 0 0 0 0 0 0 0 0 0 0 0 0 0 0 0 0 0 0 0 0 0 0 0 0 0 0 0 0 0 0 0 0 0 0 0 0 0 0 0 59 0 0 67 0 0 102 0 213 0 0 0 0 3 0 0 0 0 0 0 0 0 0 0 0
"AGCTCCAATAGCGTATATTTAAGTTGTTGCAGTTAAAACGCTCGTAGTCGAAACTTTGGTAATAATAATGGGTTATCTTTCGAGTATGTACCTATTGTTATTACCATTATTCCGATTTATGCAAGGGTTCGCTCTTGTATTTTCGGAACTGTTACTTTGAGAAAAATAGAGTGTTTCAAGCAGGCGCGATGCTTTGAATACTCCAGCATGGAATGACAACAAAGGACTCATATCCTTCTTGTTGGTTTAAGGAGTTGAGTAATGATTAAGAGGAACAGTCGGGGGTATTCGTATTTAGTCGTTAGAGGTGAAATTCTTAGATTGACTAAAGACGAACTACTGCGAAGGCATTTACCATGGATGTTTCCA" 0 37 0 0 0 0 0 0 13 0 0 0 13 0 0 0 51 0 0 31 0 0 0 0 0 0 0 0 0 36 0 0 0 0 0 0 0 42 0 0 0 0 0 0 0 0 0 0 0 0 0 0 0 0 0 0 0 0 0 0 0 0 0 0 0 0 0 0 0 0 0 0 0 0 0 0 0 0 0 0 0 0 0 0 0 0 0 0 0 0 0 0 0 0 0 0 0 0 32 0 0 0 0 0 0 0 0 0 0 0 0 0 0 0 0 0 0 0 0 0 0 0 0 0 0 0 0 0 0 0 0 0 0 0 0 0 0 0 0 0 0 0 0 0 0 0 0 0 0 0 0 0 0 0 0 0 0 0 0 0 0
"AGCTCCAATAGGATATATCAAAGTTGTTGCAGTTGAAAAGCTCGTAGTCGTATTTGTGGTGGGTAGAAGCTTGGGTTGGGTGTTGGGCGCGAAAGCGCTCGGGCCTCCCGGCCGCCTGCCATTTTGTGGACAAAACACGGTTGGGCGAGGTGCAGCAATGCTCTTTGCCTAGTCTCCACTCCGTCACTGAGAGCAAATTGGAGTGCTCAAAGCAGGCTTTTCATAGCTTTGAACATCTTAGCTTGGAATGACAAAGTACGACCTTTGGTTCACTTTGTTGGTTATGAACTGGAAGGTAATGATAAATAGGAACAGTTGCGGGGACACTCGTACTGGAAAGTCAGAGGTGAAATTCTTGGATTTTTCCACGACGAACGACTGCGAAGGCATCTGTCCAGGATGTTTTCA" 19 0 0 0 0 0 0 0 0 0 10 0 0 0 0 0 0 0 0 0 0 0 0 0 0 0 0 0 0 0 0 0 0 0 0 0 0 0 0 0 0 0 0 0 0 0 0 0 26 0 0 0 0 0 303 0 0 0 0 0 0 0 26 0 0 0 0 0 0 0 0 0 42 0 0 0 0 0 0 0 0 0 0 0 0 0 0 0 0 0 0 0 0 0 0 0 0 0 0 0 0 0 0 0 0 66 0 0 0 0 0 0 0 0 0 0 0 0 0 982 0 0 0 0 0 0 0 0 0 0 0 0 0 0 0 0 0 0 0 0 0 0 0 0 13 7 0 0 0 0 0 0 0 0 0 0 0 0 0 0 0
"AGCTCCAATAGTGTATATTAAAGTTGCTGCGGTTAAAAAGCTCGTAGTTGGATTTCGGAATGCTATCGGTCAAAGCTCGTCCTTGTGGCGTGGCTCGGTTGATGCTTCCTATCTTCCAGTAGTGGGGTTAAACTCATTCTGGATCATTTACTTTGAAAAAATTAGAGTGTTCAAAGCAGGCGTAACTTGCCATTGAATATTACAGCATGGGATAATAGAATATGACGTTGGTCTTATTTTGTTGGTTTCTAAGGCTGATGTAATGATTAATAGGGATAGTTGGGGTCGCTCGTATTGAGTTGTCAGAGGTGAAATTCTAGGATTTACTCAAGACGAACTAGTGCGAAAGCATTCGACAAGGATGTTTTCA" 0 0 28 0 0 0 0 0 116 0 0 0 0 0 0 0 90 0 0 0 30 0 0 0 0 0 0 0 0 0 0 0 0 37 0 30 0 0 0 0 0 0 0 0 0 0 0 86 0 0 0 0 0 0 0 0 0 0 0 0 0 0 0 0 0 0 0 0 0 0 0 0 0 0 0 0 0 0 0 0 0 0 0 0 98 0 0 0 0 0 0 0 0 0 0 0 0 0 0 0 0 42 0 0 73 0 0 0 0 0 0 0 0 0 0 0 0 0 0 0 21 0 0 0 0 0 0 0 0 0 0 0 0 8 0 0 0 29 0 0 0 0 0 0 0 0 0 0 0 0 0 0 0 0 0 42 0 6 0 0 0
"AGCTCCAAGAGTGTATATTAAAGTTGTTGCGGTTAAAAAGCTCGTAGTTGGACCTTGGGGTTGAGTACATCGGTTCTTCTTAGATTCGTCTTTGAAGGTTAAAATCGAGTAATTCTTCCTCTATTCTCGGAACGTTCACACTAGAAATAGTGGTTTCGTAGGATTTACTTTGAATAAATTAGGGTGTTTAAAGCAGGCATAAAAGCCTTGAATACATTAGCATGGGATAATAAAAGATGACCTTTGGTCTAAACTTTATTGGTTTCTAAGGCCTAGGTAATGATTGATAGGGATAGTTGAGGTCGCTCGTATTCAGTGGTCAGAGGTGAAATTCTAAGACCCACTGAGGACGAACTAATGCGAAGGCATTCGACAAGGATGTTTTCA" 0 0 0 0 0 0 0 0 0 0 0 0 0 0 0 0 0 29 0 0 218 61 0 0 0 0 0 0 10 59 0 0 24 0 0 229 0 15 0 0 0 0 0 0 0 0 0 0 43 0 0 0 64 0 0 31 0 0 0 0 0 0 0 0 0 0 0 0 0 0 0 0 65 0 0 0 0 0 0 0 0 0 0 0 0 224 0 0 0 0 0 21 0 0 0 4 0 0 0 0 0 231 0 0 13 0 51 0 0 0 0 0 0 0 0 0 0 18 0 0 0 0 0 0 0 60 0 0 0 0 0 0 0 0 0 0 0 0 0 0 0 0 0 0 0 0 0 0 0 0 0 0 0 0 0 0 0 0 0 0 0
"AGCTCCAATAGCGTATATTTAAGTTGTTGCAGTTAAAAAGCTCGTAGTTGGATTTCGGGTGGGTACCGCCGGTCTCCCTTTGGGTATGTACTGGCGTGGCCCGCCTTGCTGTCGGGGACGGTCTCCTGGGCTTCATTGGCCGGGAATCGGAGTCGACGAGGTTACTTTGAGTAAATTAGAGTGTTCAAAGCAAGCCTACGCTCTGAATATAATAGCATGGGATAACACGACAGGACTCTGGCCTATCGTGTTGGTCTGTAGGACCGGAGTAATGATTAAGAGGGACAGTCGGGGGCATTCGTATTCCATTGTCAGAGGTGAAATTCTTGGATTTATGGAAGACGAACATCTGCGAAAGCATTTGCCAAGGATGTTTTCA" 12 120 0 0 22 0 0 0 0 0 0 0 0 0 0 0 0 0 0 0 0 0 0 0 0 0 0 0 0 0 0 0 0 0 0 0 0 0 0 56 0 0 0 0 0 0 0 0 19 0 0 0 0 26 81 0 0 0 0 0 0 0 0 0 0 0 0 151 0 0 0 0 5 7 15 0 0 0 0 49 17 0 0 0 0 0 0 0 0 0 0 0 0 0 0 0 0 0 0 0 0 0 0 0 0 0 0 0 0 0 0 0 0 0 0 0 0 0 0 0 0 0 0 0 0 0 0 0 0 0 0 0 0 0 0 0 0 0 0 0 0 0 0 0 0 0 0 0 0 0 0 183 52 0 0 0 0 0 0 0 0
"AGCTCCAATAGCGTATATTAAAGTTGTTGCAGTTAAAACGCTCGTAGTTGAAGTTTTGGTAACAATAATGGGTTATCTCTTTGAGCATATACCTATTGTTGTTATCATTGTTCTGCATTATGCACAGGGTAATGCTTGTGTATAGTCAGAATCGTTACTTTGAGAAAATTAGAGTGTTTCAAGCAGGCGTGATGCTTTGAATACTCCAGCATGGAATGACAACAAAGGACTCAAGTCCTTCTTGTTGGTTTAAGGAGTTGAGTAATGATTAAGAGGAACAGTCGGGGGTATTCGTATTCAGTCGTTAGAGGTGAAATTCTTAGATTGGCTGAAGACGAACTACTGCGAAGGCATCTACCATGGATGTTTTCA" 0 0 0 229 0 0 0 0 0 0 0 0 0 0 0 0 0 0 0 0 112 0 0 0 0 0 0 22 0 0 0 0 144 0 0 228 0 0 0 0 0 0 0 95 75 0 0 0 0 0 0 0 0 0 0 0 0 0 0 0 0 0 0 0 0 0 0 0 0 0 0 0 0 0 0 0 0 0 0 0 0 0 0 0 0 0 0 0 0 0 0 0 0 0 0 0 0 0 0 0 0 0 0 0 149 0 0 0 0 0 0 0 0 0 0 0 0 0 0 0 0 0 0 0 0 0 193 0 18 0 0 0 0 0 0 0 0 0 0 0 0 0 0 0 0 0 0 0 0 0 0 0 0 0 0 0 0 0 0 0 0
"AGCTCCAAGAGCATATATTAAAGTTGCTGCAGTTAAAAAGCTCGTAGTTGGACTTCTGGTGTAATGAGTCTGGCCCGAGGCCTTCTAGGTTTTTGAGTGCCGGTTCGCATTTACCATCCTTCCAGAAACGATTCTTTCCGCAAGGTTTGATTCGGAACTGGATCTTTTACTTTGAAAAAATTAGAGTGTTTAAAGCAGGCGTTTGCTCTGAATACATTAGCATGGAATAATAATCTAGGACTTCGGTTCTATTTTGTTGGTTTCTATAACTGAAGTAATGATTGATAGGGATAGTTGGGGGTGCTAGTATTGGCCGGTCAGAGGTGAAATTCTTGGATTCGGTCAAGACTAACTTATGCGAAAGCATTCACCAAGGATGTCTTCT" 0 0 0 0 17 0 0 0 0 0 58 0 0 0 0 0 0 0 0 0 0 0 0 0 0 0 0 0 0 0 4 0 0 0 0 0 0 0 0 0 0 36 0 0 0 144 8 0 0 4 0 381 0 0 2 4 0 5 71 0 0 9 75 0 0 0 0 28 79 0 0 0 5 0 0 0 0 0 0 0 0 0 0 0 0 0 0 0 0 0 0 0 0 0 0 0 43 0 0 0 0 6 0 0 0 21 0 0 0 0 0 0 0 0 6 0 275 0 0 0 0 0 0 5 0 0 0 0 0 0 0 0 0 0 0 0 0 0 0 0 0 0 0 0 2 24 0 0 0 0 0 0 0 0 0 0 0 0 0 13 0
"AGCTCCAATAGCGTATATTTAAGTTGTTGCAGTTAAAAAGCTCGTAGTTGGATTTCGGGCGGGGCGACGCGGTCCGCCTCTGGTGTGCACTGCGGCGTCCCGCCTTCCGGCCGGGGACGGGCTCCTGGGCTTCACTGTCCGGGACTCGGAGTCGGCGAGGTTACTTTGAGTAAATTAGAGTGTTCAAAGCAGGCCTACGCTCTGAATACGTTAGCATGGAATAACGCGATAGGACTCTGGCCTATCTCGTTGGTCTGTGGGACCGGAGTAATGATTAAGAGGGACGGTCGGGGGCATTCGTATTGCGTTGTCAGAGGTGAAATTCTTGGATTCACGCAAGACGAACTTCTGCGAAAGCATTTGCCAAGCACGCGCCCG" 0 0 0 0 0 0 0 9 0 0 0 0 0 0 0 0 0 0 0 0 0 0 498 0 0 0 0 13 0 0 0 0 0 0 0 17 0 0 0 0 0 0 0 0 0 0 0 0 0 0 0 0 0 0 0 0 0 12 0 0 0 0 0 0 0 0 0 11 0 0 0 0 0 0 0 0 0 0 0 0 0 0 0 0 0 0 0 0 0 63 0 0 0 0 0 0 0 0 0 0 0 1590 0 0 0 0 0 0 0 0 0 0 7 0 0 0 0 0 0 0 0 0 0 0 0 0 0 0 15 0 4 0 0 0 0 0 0 0 0 0 0 0 0 0 0 0 0 39 0 0 0 0 0 0 0 0 0 0 0 9 0
"AGCTCCAGTAGCGTATATTAAAGTTGTTGCAGTTAAAAAGCTCGTAGTTGGATTTCTGGTTTAACATGCCTGGCCCGCCATGGTTACATGTGTGAGTGCCGGCGCGCGTTTGCCATCCTTCTGGAAAACGTGTCTACCCTTCACTGGGCCGGATACGCGATCCAGATCATTTACTTTGAAAAAATTAGAGTGTTTAAAGCAGGCTTTTTGCTATGAATACATTAGCATGGAATAATAATTTAGGACTTTGGCCCTATTTTGTTGGTTTCTAGGACTGAAGTAATGATTGATAGGGATAGTTGGGGGTGCTCGAATTCAGCGGCCAGAGGTGAAATTCTTGGATTCGCTGAAGACGAACTCATGCGAAAGCATTCACCAAGGATGTCTTCT" 0 0 0 0 0 0 0 4 0 0 0 22 0 32 13 0 45 0 0 0 0 0 12 0 0 62 0 0 0 0 0 0 0 42 0 0 0 0 0 0 0 0 0 0 51 0 0 0 25 0 0 0 0 0 0 0 0 0 0 0 0 0 0 0 0 0 0 0 0 0 0 12 0 54 0 0 0 0 0 0 0 0 0 33 0 0 0 0 0 0 0 25 0 0 0 0 0 0 0 0 0 42 0 0 0 0 0 0 0 0 0 0 0 0 0 0 0 428 0 0 0 0 0 0 0 96 0 0 0 14 0 0 0 10 0 8 0 87 66 0 0 54 0 0 13 0 0 0 0 0 0 0 0 0 0 0 0 0 0 0 0
"AGCTCTAATAGCGTATATTAAAGTTGTTGCAGTTGAAACGCTCGTAGTTGAACGTAAGCAAATTTCTTCGTTGTTGCTTTTTGGCAATGGCGAAGATTTCTTACTCGGTCTATTTTGTTCGCAAAGCAGATCGAGTACGTTACTGTAAGAAAATTAGAGTGTTTCAAGCAGGCGTTTTGTCTTGAATACTTTATTATGGAATAACATCATGATCTGATTTTTCTCGAGTCGGTTCTTGGAAAATCAATTAGTGATTGAAAGAGACAGTCGGGGGCATTCGTATTTGGTAGCTAGAGGTGAAATTCTTAGATTTATCAAAGACGCACTATTGCGAAAGCATTTGCCAAGGATGTTCTCA" 0 4 0 0 0 0 0 0 0 0 7 0 0 0 0 0 684 0 0 0 4 0 0 0 0 0 0 0 0 25 0 0 0 3 0 0 0 0 0 0 0 0 0 0 0 2 0 0 11 0 0 3 0 0 0 180 0 0 0 0 0 0 0 0 0 0 0 0 0 0 0 0 44 0 0 0 0 0 0 0 0 0 0 0 0 0 0 0 0 0 0 0 0 0 0 0 0 0 0 0 0 0 0 17 0 0 0 0 0 0 0 0 0 0 0 0 0 0 0 0 5 0 0 0 0 0 0 0 150 0 0 0 0 0 0 0 208 0 0 0 0 0 0 0 0 0 0 0 0 0 0 0 0 0 0 0 61 0 0 0 0
"AGCTCCAATAGCGTATATTAAAGTTGTTGCAGTTAAAAAGCTCGTAGTTGGATTTCTGTTTTGAGCGTCCGGTCCGCTTCTTTGAAGTGTGTTACTAGGATGTTTGAGACATTTTTTGTGAGGATGTCCTTCTGCCATTCAGTTAGTGGTTGGATAGACTTGCATCGTTTACTGTGAAAAAATTAGAGTGTTTAAAGCAGGCGTTTGCTCATTGAATACATTAGCATGGAATAATAAGATACGACTTTGGTGGTCTATTTTGTTGGTTTGCACACCAGGGTAATGATTAATAGGGACAGTTGGGGGTATTCATATTTCAGCGTCAGAGGTGAAATTCTTGGATCGCTGAAAGATGAGCTTAGGCGAAAGCATTTACCAAGGATGTTTTCA" 0 0 0 0 0 0 0 0 0 0 0 0 0 0 0 0 0 0 0 0 0 0 0 0 0 0 0 0 0 0 0 134 0 0 0 0 0 0 0 0 0 0 0 0 0 0 0 0 0 0 0 0 0 0 0 0 0 0 0 0 0 0 0 0 0 0 0 0 0 0 0 0 0 0 0 0 74 0 0 0 0 0 0 0 0 0 0 255 0 0 0 0 0 0 0 0 0 0 0 0 0 0 0 0 0 0 0 0 0 0 0 0 0 0 0 0 0 0 0 0 291 0 0 0 0 0 0 0 0 0 0 0 0 0 0 0 0 0 0 0 0 0 0 0 0 0 0 0 0 0 0 0 0 0 0 0 0 0 0 0 0
"AGCTCCAGTAGCGTATATTAAAGTTGTTGCAGTTAAAAAGCTCGTAGTTGGATTTCTGACGAACCGGAGTGGCCCGTTTCCTTTCAGGGAATGAGTGCCGCTTTGAGTTTGTCATCCTTCCAGAGAGCTGCGTCTACCGTTTATTCGGCCGGACGTATGCGATCTGGATCTATTACTTTGAAAAAATTAGAGTGTTTAAAGCAGGCTTACGCTGTGAATACATTAGCATGGAATAATAATCTAGGACTTTGGTTCTATTTTGTTGGTTTCTAGGACTGAAGTAATGATTGATAGGGATAGTTGGGGGTGCTAGTATTCCGCGGCCAGAGGTGAAATTCTTGGATTCGTGGAAGACTAACTACTGCGAAAGCATTCACCAAGGATGTCTTCT" 0 0 0 0 0 0 0 69 183 0 0 0 0 0 0 0 0 0 0 0 0 0 0 0 0 0 0 0 0 0 0 0 0 0 0 0 0 0 0 0 0 0 0 0 0 0 0 0 0 59 0 0 0 0 0 0 0 0 0 0 0 0 0 0 0 0 0 0 0 0 0 0 0 0 0 0 0 0 0 0 0 0 0 0 0 0 0 0 0 0 0 0 0 0 0 0 0 0 0 0 0 0 0 0 0 0 0 0 0 0 0 0 0 0 60 0 0 0 0 0 0 0 133 0 0 756 0 0 279 0 36 0 0 98 41 0 0 0 0 0 65 110 0 0 0 0 67 0 0 0 0 0 0 0 0 0 0 79 0 0 0
"AGCTCCAATAGCGTATATTAAAGTTGTTGCAGTTAAAAAGCTCGTAGTTGGATTTCTGGTCTAGTGCGCTTGGCCCACTGCCGTTAGGTTTGTGAGTGCCGATGCGCGCTTGCCATCTCTTTCTAGTCAGCAGTCTCCATCTGTCCTTTACTGGTCGGGTGGCTGTGGGCTAGATCTATTACTTTGAAAAAATTAGAGTGTTTAAAGCAGGCTTGCGCTATGAATATATTAGCATGGAATAATAATTTAGGACTTTGTTCTTATTTTGTTGGTTTCTAGGGATGAAGTAATGATTGATAGGGACAGTTGGGGGTGCTAGTATTCATCGGCCAGAGGTGAAATTCTTGGATTCGATGAAGACTAACTTATGCGAAAGCATTCACCAAGGATGTCTTCT" 0 0 0 0 0 11 0 0 0 0 0 0 0 0 0 0 0 0 0 0 0 0 0 27 28 0 0 13 138 17 65 0 0 0 0 28 9 0 19 12 0 0 496 22 0 0 0 0 0 0 0 0 0 0 0 0 0 0 0 0 15 0 0 0 7 0 0 0 0 0 0 0 0 0 0 0 0 0 0 0 0 0 0 0 0 0 0 0 90 0 0 0 0 0 48 0 0 0 0 0 48 150 0 0 0 0 0 0 0 0 0 0 0 0 0 0 0 0 0 12 60 0 0 0 0 0 0 0 0 0 0 0 0 0 0 0 0 0 0 18 0 0 0 0 16 0 0 0 0 0 0 0 4 0 0 0 0 0 0 0 0
"AGCTCCAATAGCGTATATTAAAATTGCTGCAGTTAAAGCGTCCGTAGTTGAATTTCGTTCAAATTGAATAGTGCCGAGTTTTCCTCGTGTTAATTCGAGTACTTTTCGATTAGAACTTGGGTGAGATGTATTCGTTTCGGCGAGTTCGTTTCGCTCCGTTACTTTGAGCAAATTGGAGTGCTCCAACCAGGCTTAAGCTTGAACAGCTCAGCATGGAATAACAAGATAAGACTTTAGTTCTTCTTGTTGGTGACATGAACTAATAGTAATGGTTGATAAGGACATACGGGGGCATTTGTACTTGCTGGAGAGAGGTGAAATTCTAAGACCCAGCAAAGACAAACAAGTGCGAAAGCATTTGCCCAGTGTGTACCTG" 0 0 0 0 0 27 0 0 0 0 0 0 0 0 0 0 0 0 0 0 0 0 0 0 0 0 0 0 0 0 0 0 0 0 0 0 0 0 0 0 0 0 0 0 0 0 0 0 0 0 0 0 0 0 0 0 0 0 0 0 0 0 0 0 0 0 0 0 0 17 0 0 484 0 0 30 0 0 0 0 0 0 0 9 0 0 0 0 0 0 0 0 0 0 0 0 0 0 0 0 0 0 0 0 0 0 0 0 0 0 0 0 0 0 0 0 0 0 0 0 0 4 0 0 0 0 0 0 0 0 0 147 7 0 0 0 687 0 18 0 0 0 0 0 0 0 0 0 0 0 0 0 0 0 0 0 0 0 0 0 0
"AGCTCCAATAGCGTATATTAAAGTTGTTGCAGTTAAAAAGCTCGTAGTTGAATTTCTGGCGCGGGCCGCGTGGCCGCCTTCGGGCGCGCCGTGCGACCGCGCCATCCTCGCGGGGAAGGCGTCGGCATTAACTTGTCGGCGTTCGGACCCGCGTCCTTTACTGTGAAAAAATTAGAGTGTTTCAAGCAGGCTTCACGCCTGAATACATTAGCATGGAATAATGAGATAGGACTTCGGTGCTATTTCGTTGGTTGCGTACCGAGGTAATGATTAATAGGGACAGTTGGGGGTATTCATATTTAGCTGTCAGAGGTGAAATTCTTGGATTTGCTAAAGATGAACTACTGCGAAAGCATTTACCAAGGATGTTTTCA" 0 0 8 0 13 0 26 0 7 0 0 0 0 0 0 0 36 0 0 0 15 0 82 0 0 0 0 0 12 0 0 0 0 0 0 8 0 0 16 0 0 0 0 0 0 23 0 0 0 0 0 0 0 0 0 0 0 17 0 0 10 0 4 0 0 0 0 0 315 5 0 0 5 0 0 0 0 0 0 0 0 0 0 0 0 0 0 165 0 0 0 0 5 0 0 0 0 0 21 0 0 81 0 0 0 0 5 24 0 0 0 13 0 0 0 0 0 4 214 0 0 27 0 21 0 0 43 15 165 0 0 0 21 0 0 0 0 0 0 0 0 0 0 0 0 29 0 0 0 0 0 0 0 0 0 5 0 0 0 0 0
"AGCTCCAATAGCGTATACTAAAGTTGTTGCAGTTAAAAAGCTCGTAGTTGGATTTCTGGTCGCCAGCCTCGGTCCGCCCTTCGCGGGGTGTGTACCTGGGGTTAGCAGCCATCCTCGGGGAAAACATGTCTGGCATTAAGTTGTCGGGCATGGGATCCTCGTCATTTACTGTGAGCAAAATAGAGTGTTCAAAGCAGGCTTAGGCCGTTGAATACATTAGCATGGAATAATAAGATAGGACCTTGGTCTATTTTGTTGGTTTGCACTCCAAGGTAATGATTAATAGGGATAGTTGGGGGTATTCGTATTCAATTGTCAGAGGTGAAATTCTTGGATTTATGGAAGACGAACTACTGCGAAAGCATTTACCAAGGATGTTTTCA" 0 0 0 5 0 0 0 0 0 0 0 0 0 0 0 0 0 0 8 70 0 30 18 0 0 0 0 0 0 22 0 0 0 0 0 0 0 26 0 0 0 0 0 0 4 0 0 0 63 0 0 0 0 0 0 0 0 0 0 0 0 0 0 0 0 0 0 0 0 0 0 0 0 0 0 0 17 0 0 0 0 0 0 0 0 0 0 231 0 0 0 46 0 18 0 0 0 0 0 0 0 0 0 0 0 0 13 0 0 0 0 0 0 0 0 150 502 0 0 0 0 10 0 0 0 57 0 0 0 0 0 0 0 0 0 0 0 0 0 0 0 0 0 0 0 0 0 0 0 0 0 0 0 0 0 12 0 0 0 0 0
"AGCTCCAATAGCGTATATTTAAGTTGTTGCAGTTAAAAAGCTCGTAGTTGGATTTCGGGTGGGCTCGAGCGGTCCGGTTCGCTGTGTACTGCTGGGGCCTACCTTTCTGCCGGGGACGGGCTCTCGGGCTTAACTGTTCGGGACTCGGAGTCGGCGAGGTTACTTTGAGTAAATTAGAGTGTTCAAAGCAAGCCTACGCTCTGAATACATTAGCATGGAATAACACGATAGGACTCTGGCTTATCTTGTTGGTCTGTAAGACCGGAGTAATGATTAAGAGGGACAGTCGGGGGCATTCGTATTTCATTGTCAGAGGTGAAATTCTTGGATTTATGAAAGACGAACTTCTGCGAAAGCATTTGCCAAGGATGTTTTCA" 0 49 0 0 0 0 0 0 0 0 0 0 0 0 0 0 0 0 0 0 0 0 0 0 0 0 0 0 0 0 0 0 0 0 0 0 0 0 0 0 0 0 0 0 0 0 0 0 0 0 0 0 0 0 0 0 0 0 0 0 0 0 0 0 0 0 0 0 35 0 0 0 0 13 0 0 0 0 1287 0 0 19 0 0 0 0 0 0 0 0 0 0 0 0 0 0 0 0 0 0 0 0 0 0 0 0 0 0 0 0 0 0 0 0 0 0 0 0 0 0 0 0 0 0 0 0 0 0 0 0 0 0 0 0 0 0 0 0 0 0 0 0 0 0 0 0 0 0 0 0 0 0 0 0 0 0 0 0 0 0 0
"AGCTCCAATAGCGTATATTAAAGTTGTTGCAGTTAAAAAGCTCGTAGTTGGATTTCTGGTATGGTGCGCCTAGCCCATGTGGGTAACCTCATGAGTGCTGGTGTGCGTCTGCCATCCTTCTAGAAAACAGTACTACCCTTCATTGGGCCGGTACTGGGATCTAGATCTTTTACTTTGAAAAAATTAGAGTGTTTAAAGCAGGCTTGCGCTATGAATACATTAGCATGGAATAATAATTTAGGACTTTGTTTCTATTTTGTTGGTTTCTAGGAACGAAGTAATGATTGATAGGGATAGTTGGGGGTGCTAGTATTCAGCGGCCAGAGGTGAAATTCTTGGATTCGCTGAAGACTAACTTATGCGAAAGCATTCACCAAGGATGTCTTCT" 0 0 0 0 0 0 0 41 0 0 0 46 0 0 107 0 0 0 0 0 47 0 0 0 0 0 0 54 96 0 0 0 0 23 0 0 0 74 107 0 0 0 0 0 0 0 0 0 0 40 0 0 0 0 0 0 0 23 0 0 0 0 0 0 0 0 0 0 0 0 0 0 0 0 0 48 0 0 0 0 0 0 0 0 0 0 0 54 0 54 0 11 0 0 0 0 0 0 0 0 0 69 0 0 24 0 22 0 0 0 0 0 0 0 0 0 0 29 8 0 0 0 0 0 0 261 0 0 0 24 0 0 16 0 8 29 0 0 68 0 0 0 0 0 36 16 0 0 0 0 0 0 0 0 0 0 0 0 0 0 0
"AGCTCCAAGAGCGTATATTAAAGTTGTTGCGGTTAAAAAGCTCGTAGTTGGACTTTGGGTAGGAGCGTGGGGTCCCCGGCGGTCTACGCCGTCGGGATTCAGGCCGAGCGTTTCCCTCCCCGTCGCTCGGAACGTTTCACGGCAGCGACACGTCGCTGTCGGTTCCGTAGGGTTTACTTTGAATAAATTAGGGTGTTCAAAGCAGGCGAATCGCCTTGAATACGTTAGCATGGGATAATGAAAGATGACCTTTGGTCTATACTTTATTGGTTTCCAAGGCCGAGGTAATGATCGATAGGGACGGTCGGGGTCGCTCGTATTCGGTGGTCAGAGGTGAAATTCTAGGACCCACCGAGGACGAACAAATGCGAAGGCATTCGACAAGGACGTTTTCG" 6 0 0 0 0 0 0 0 0 0 0 0 0 0 19 0 0 42 0 0 76 5 0 0 0 221 0 0 56 0 0 0 0 3 0 0 0 0 0 0 0 0 0 0 0 0 0 0 0 0 0 0 4 0 0 0 0 0 0 0 0 0 0 0 8 3 0 0 77 0 0 11 0 0 0 84 0 0 0 0 0 0 0 52 0 0 0 0 0 0 0 0 0 0 0 0 0 0 0 0 0 0 0 0 0 0 14 0 0 0 0 7 0 28 9 0 0 13 0 45 0 4 0 41 21 6 0 0 0 3 0 0 0 0 0 0 0 0 0 9 0 0 33 0 59 30 0 0 0 0 0 0 0 0 16 0 0 0 63 0 0
"AGCTCCAATAGCGTATATTTAAGTTGTTGCAGTTAAAAAGCTCGTAGTTGGATTTCGGTTGGGTGGCAGCGGTCCGCCACTGGTGAGTACTGCTGCGGCCCAACTTTCTGCCGGGGACGAGCTCTTGGGCTTAACTGTCCGGGACTCGGAGTCGGCGTTGTTACTTTGAGTAAATTAGAGTGTTCAAAGCAGGCCTTCGCTCTGAATACTTTAGCATGGAATAACACGATAGGACTCTGGCCTATCTTGTTGGTCTGTAGGACCGGAGTAATGATTAAGAGGGACAGTCGGGGGCATTCGTATTTCATTGTCAGAGGTGAAATTCTTGGATTTATGAAAGACGAACTACTGCGAAAGCATTTGCCAAGGATGTTTTCA" 0 0 0 0 0 0 0 0 0 0 0 0 0 0 0 0 0 0 0 0 0 0 0 0 0 0 0 0 0 0 0 0 0 0 0 0 0 0 0 0 25 0 0 0 0 0 10 5 0 0 0 13 0 186 66 0 0 0 119 0 0 16 0 72 0 0 0 262 6 34 0 0 0 16 14 0 0 0 0 114 12 66 26 0 10 0 0 0 0 0 0 0 0 0 0 0 0 0 0 0 0 0 0 0 0 0 0 0 0 0 0 0 0 0 0 0 0 0 0 0 0 13 0 0 0 0 0 0 0 0 0 0 0 0 0 0 0 0 0 0 0 0 0 0 0 0 0 0 0 0 0 65 31 0 0 0 0 0 0 0 21
"AGCTCCAAGAGCATATATTAAAGTTGTTGCAGTTAAAAAGCTCGTAGTTGGACTTCTGGTTTAATGCACCTGGCCCGCGGCCGTAAGGCCTGTGAGTGCCGGCGCGCGTTTACCATCCTTCTAGAAAACGGGTCTTCCCTTAACTGGGCCGGATTCGGGATCTAGATCATTTACTTTGAAAAAATTAGAGTGTTTAAAGCAGGCTATTGCTATGAATACATTAGCATGGAATAATAATCTAGGACTTCGGTTCTATTTTGTTGGTTTCTATGACTGAAGTAATGATTGATAGGGATAGTTGGGGGTGCTAGTATTGGCCGGTCAGAGGTGAAATTCTTGGATTCGGTCAAGACTAACTTATGCGAAAGCATTCACCAAGGATGTCTTCT" 0 0 0 0 0 0 0 0 0 0 0 0 0 0 0 0 0 0 0 0 0 124 31 0 0 0 0 0 13 0 0 0 0 0 0 0 0 0 0 0 0 0 0 0 0 0 0 0 0 0 0 31 178 0 0 0 0 0 0 0 0 0 0 0 0 0 0 0 0 0 0 0 0 0 0 0 43 0 0 0 0 0 0 0 0 0 0 0 0 1239 0 0 0 0 0 0 0 0 0 0 0 0 31 0 0 0 128 0 0 0 0 0 0 0 0 0 0 0 0 29 47 0 0 0 0 0 0 0 0 0 0 0 0 0 0 0 0 0 0 0 0 0 0 0 0 0 0 0 0 0 0 0 0 0 29 0 0 0 0 0 0
"AGCTCCAATAGCGTATATTAAAGTTGTTGCAGTTAAAAAGCTCGTAGTTGAAACTCTGGCTGTTCGATCTCCGAGCTCTGTAGCCGGGGGCTCGACAGTCATCCGCTTGCAAGTATATGTTCGCCTTTAATCGGGTGGCTATACGAGCAAGCAATTTACCTTGAGAAAAACAGAGTGTTCCAGGCAGGTTTGTCCGGAATGCGTTAGCATGGAATAATAGAATATGACTGAAGTCGATTTATTGGTTTGAGGCTTTAGTAATGATTAATAGGAACAGTCGGGGGCATTGGTACTTGACAGTCAGAGGTGAAATTCTAGGATTTGTCAAAGACTAACAAATGCGAAAGCATTTGCCAAGGATGTTTTCA" 0 0 0 0 0 0 0 0 0 0 0 0 0 0 0 0 0 0 0 0 0 0 0 0 0 0 0 0 0 0 0 0 0 0 0 0 0 0 0 0 0 0 0 0 0 0 0 0 0 0 0 0 0 0 32 0 0 0 0 0 0 0 0 32 0 0 0 0 0 0 0 0 0 0 0 0 0 0 0 0 0 3 0 0 0 0 0 0 0 0 0 0 0 0 0 0 0 0 0 0 0 0 0 0 0 0 0 0 0 0 0 0 0 0 0 0 0 0 0 0 0 0 0 0 4 0 0 0 0 0 0 0 0 0 0 0 0 0 0 0 0 0 0 0 0 0 0 0 0 0 0 0 0 0 0 0 30 0 0 0 0
"AGCTCCAATAGCGTATATTAAAATTGCTGCAGTTAAAGCGTCCGTAGTTGAATTTCGTTCAAATTGAATGGTGCCGAATTTTCCTCGTGTTAATTCGAGTACTTTTCGATTAGAACTTGGGTGAGATGTATTCGTTTCGGCGAGTTCGTTTCGCTCCGTTACTTTGAGCAAATTGGAGTGCTCCAACCAGGCTTAAGCTTGAACAGCTCAGCATGGAATAACAAGATAAGACTTTAGTTCTTCTTGTTGGTGACATGAACTAATAGTAATGGTTGATAAGGACATACGGGGGCATTTGTACTTGCTGGAGAGAGGTGAAATTCTAAGACCCAGCAAAGACAAACAAGTGCGAAAGCATTTGCCCAGTGTGTACCTG" 0 0 0 0 0 0 0 0 0 0 0 0 0 0 0 0 0 0 0 0 0 0 0 0 0 9 0 6 0 0 0 0 0 119 0 0 0 0 0 0 0 0 0 0 0 0 0 0 0 0 0 0 0 0 0 0 0 0 0 0 0 0 0 0 0 0 0 0 0 0 0 44 0 0 0 0 0 0 0 0 0 0 0 0 0 0 0 0 0 0 0 0 59 6 0 0 0 0 0 0 0 0 0 0 0 0 0 0 8 0 0 0 0 0 0 0 0 268 0 12 0 10 17 0 18 213 0 7 600 270 0 0 0 0 0 0 0 0 0 0 0 0 0 0 0 0 0 0 0 0 0 0 0 0 0 0 0 0 0 0 0
"AGCTCCAATAGCGTATTTTAAAATTGTTGCAGTTAAAAAGCTCGTAGTTGGATTTCTGACTTGGTGCGCGCTGTCCGTTGCGGTTACGTGACGTGTGCAGTAGCGCGCCTGTCATACTTCTGGATTTTGATGTTGCCCTTCACTGGGTGATGTCGCTATCTAGATCTTTTACTTTGAAAAAATTAGAGTGTTTAAAGCAGGCTCGCGCTATGAATACATTAGCATGGAATAATAATTTAGGACTTCTGTTCTATTTTGTTGGTTTCTAGGATGGAAGTAATGATTGATAGGGATAGTTGGGGGTGCTAGTATTCAGCGGCCAGAGGTGAAATTCTTGGATTCGCTGAAGACTAACTTATGCGAAAGCATTCACCAAGGATGTCTTCT" 42 73 16 0 0 65 0 0 0 0 15 25 0 0 0 0 0 0 0 0 0 0 0 0 0 0 0 37 0 0 38 0 0 0 0 71 0 0 17 0 0 0 0 0 0 0 0 0 0 0 0 0 0 0 0 0 0 0 0 0 0 0 0 13 0 0 0 11 0 0 0 0 13 0 0 0 0 0 0 0 0 0 0 0 0 0 0 0 0 0 0 0 0 0 0 0 0 0 0 0 0 0 34 0 0 0 0 0 13 0 0 0 0 0 0 0 0 0 0 0 0 0 0 33 0 45 0 0 0 0 0 0 0 0 0 0 0 0 0 30 0 0 0 0 0 0 0 0 0 0 51 0 0 0 0 21 13 0 21 0 0
"AGCTCCAATAGCGTATATTAAAGTTGCTGCAGTTAAAAAGCTCGTAGTTGGATTTCTGATTTGTATCATTAGGCCGGCCACGGTTTCGTGTGTTAGTGCTTGCTGATCTGATCATCCTTCCAATCGCCGCGTGCTCTTCTTCATTGATTGGTACGTGGTATTGGATCTTTTACTTTGAACAAATTAGAGTGTTTCAGGCAGGCTTTATGCTATGAATACATTAGCATGGAATAATAATTTAGGACTTCGGTTCTATTTTGTTGGTTTCTAGGACTGAAGTAATGATTGATAGGGACAGTTGGGGGTGCTAGTATTCAGCGGCCAGAGGTGAAATTCTCGGATTCGCTGAAGACTAACTTATGCGAAAGCATTCACCAAGGATGTCTTCT" 0 1054 0 0 0 0 0 0 0 0 0 0 0 0 0 0 0 0 0 0 0 0 0 0 0 0 0 0 0 0 0 0 0 0 0 0 0 0 0 0 0 0 0 0 0 0 0 0 0 0 0 0 0 0 0 0 0 0 0 0 0 0 0 0 0 0 0 0 0 0 0 0 0 0 0 0 0 0 193 0 0 0 0 0 0 0 0 0 0 0 0 0 0 0 0 0 0 0 0 0 0 0 0 0 0 0 0 0 0 0 0 0 0 0 0 0 0 0 0 0 0 0 0 0 0 0 0 0 0 0 0 0 0 0 0 0 0 0 0 0 0 0 0 0 0 0 0 0 0 0 0 0 0 0 0 0 0 0 0 0 0
"AGCTCCAATAGCGTATATTAAAGTTGTTGCAGTTAAAAAGCTCGTAGTTGGATTTCTGGTATGGTGCGCCTGGCCCACGGTTGCAAAACCGCGAGTGTCGGTGTGCGCCTGCCATCTTTCTAGTTAACTGGACGCACTTAACTGGGCGGTCAGCGATCTAGTTCTTTTACTTTGAAAAAATTAGAGTGTTTAAAGCAGGCTTGCGCTATGAATACATTAGCATGGAATAATAATTTAGGACTTTACGCCTATTTTATTGGTTTCTAGGAGTGAAGTAATGATTGATAGGGATAGTTGGGGGTGCTAGTATTCATCGGCCAGAGGTGAAATTCTTGGATTCGATGAAGACTAACTAATGCGAAAGCATTCACCAAGGATGTCTTCT" 13 0 0 0 21 0 0 0 37 0 0 0 0 0 0 0 0 0 0 0 49 0 0 0 0 0 17 0 0 0 0 0 0 0 0 0 0 0 0 0 0 0 0 0 0 173 0 0 56 0 0 0 22 12 0 0 0 0 10 0 0 0 0 19 0 0 0 0 0 0 0 0 0 0 15 0 28 0 0 0 0 0 0 6 0 0 0 0 0 36 0 0 15 0 0 0 0 0 0 0 0 84 26 0 33 0 54 0 0 0 0 0 0 0 0 0 0 72 0 0 30 12 0 0 0 45 0 18 0 0 0 11 0 0 0 0 0 0 0 0 0 0 0 0 0 39 0 0 0 0 0 28 0 0 28 5 0 0 6 0 0
"AGCTCCAATAGCGTATATTAAAGTTGCTGCAGTTAAAAAGCTCGTAGTTGGATTTCTGGCGAAACTGCTAGCTGGCCCGCCACGTCAGTGTGTGAGTGCCGGCTTGGCGTTTGCCATCCGTTCGAATGATATGTATACTGCCCTTCACTGGGTTGGTATTTTCATGTTTTCGATCTTTTACTTTGAAAAAATTAGAGTGTTTCAAGCAGGCATTTTTGCTATGAATACATTAGCATGGAATAATAATCTAGGACTTTCGGTTCTATTTTGTTGGTGTTCTGGAGCTGAAGTAATGATTGATAGGGATAGTTGGGGGTGCTAGTATTCAATGGCCAGAGGTGAAATTCTCGGATTCCTTGAAGACTAACTTATGCGAAAGCATTCACCAAGGATGTCTTCT" 0 0 0 0 0 0 0 0 0 0 0 0 0 0 0 7 0 32 0 0 0 0 0 0 0 0 0 0 0 0 0 0 0 27 0 0 0 0 0 0 0 0 0 0 0 0 0 0 0 0 0 0 0 0 0 0 0 0 0 0 0 0 0 0 0 0 0 0 0 0 0 0 0 0 81 0 0 0 0 0 0 0 0 0 0 0 0 0 0 0 0 0 58 0 0 0 0 0 0 0 0 0 0 95 0 0 0 0 22 0 0 0 0 0 0 0 0 0 0 0 0 0 0 0 0 0 0 0 0 0 0 0 0 0 0 0 0 0 0 0 0 0 0 0 30 0 0 0 0 0 0 0 0 0 0 0 34 0 0 0 0
"AGCTCCAATAGCGTATATTAAAGTTGTTGCAGTTAAAAAGCTCGTAGTTGAACTTCTGTCTAGCTTTATTTCGACTCGTCGAATAAAGCTGGACATACGTCTGCAAACTAAAATCGGCCTTTACTGGTTCGACTTAGGGAGTAGACATTTTACTGTGAAAAAATTAGAGTGTTTAAGGCAGGTACTAGCCTGAATACATTAGCATGGAATAATGGAATAGGACTAAGTCCATTTTATTGGTTCTTGGATTTGGTAATGATTAATAGGGACAGTTGGGGGCATTAGTATTTAATAGTCAGAGGTGAAATTCTTGGATTTATTAAGGACTAACTAATGCGAAAGCATTTGCCAAAGATGTTTTCA" 4 0 0 0 0 0 0 0 0 0 0 0 0 0 0 0 102 0 0 128 0 0 0 0 0 0 28 4 0 0 28 0 0 0 0 0 0 0 0 0 5 0 0 0 0 0 0 12 98 0 0 0 0 0 5 29 0 0 0 0 0 0 0 20 0 0 0 36 0 30 0 8 0 0 0 0 0 0 0 0 0 21 0 0 0 63 0 246 0 198 0 0 0 0 0 0 0 85 9 0 0 15 0 0 0 0 0 0 0 0 0 0 0 0 0 0 75 0 0 0 0 0 0 0 0 0 0 0 0 0 0 47 0 0 0 0 21 0 0 43 0 0 0 0 0 5 0 0 9 0 0 0 0 125 0 0 81 0 2 5 0
"AGCTCCAGTAGCGTATATTAAAGTTGTTGCAGTTAAAAAGCTCGTAGTTGGATTTCTGGTTTGATATGCCTGGCCCGCCATGTTACATGTGTGAGTGCCGGTGCGTGTCTGCCATCCTTCTGGAAAACGTGTCTACCCTTCACTGGGCCGGATGCGCGATCCAGATCATTTACTTTGAAAAAATTAGAGTGTTTAAAGCAGGCTTTTTGCTATGAATACATTAGCATGGAATAATAATTTAGGACTTTGGCCCTATTTTGTTGGTTTCTAGGACTGAAGTAATGATTGATAGGGATAGTTGGGGGTGCTCGAATTCAGCGGCCAGAGGTGAAATTCTTGGATTCGCTGAAGACGAACTCATGCGAAAGCATTCACCAAGGATGTCTTCT" 105 0 0 0 0 0 0 0 0 0 0 0 0 0 0 0 0 0 0 0 0 0 0 0 0 0 0 0 194 0 61 0 0 0 0 49 0 0 12 0 0 0 0 0 0 0 0 0 24 0 0 17 0 0 0 0 0 0 69 0 0 0 0 0 0 0 0 87 0 0 0 0 0 0 18 0 10 0 0 105 0 0 10 0 0 0 0 0 186 42 0 0 0 0 0 0 0 0 0 0 0 0 0 0 0 0 0 0 40 0 0 0 0 50 0 0 0 0 0 0 0 0 0 0 38 0 13 0 0 0 0 0 0 0 0 0 22 0 0 0 0 0 0 0 46 0 0 0 0 0 0 24 0 0 0 86 0 0 0 0 48
"AGCTCCAATAGCGTATACTAAAGTTGTTGCAGTTAAAAAGCTCGTAGTTGAATTTCTGGTCTTGGATTTCGGTCTGCCTCAAACGAGGTATGTACCAGGGATCTGAGACCATCCTCGAGGAAAACATGTCTGTCATTCAGTTAATGGGCATGGGATCCTCGTCATTTACTGTGAGCAAAATAGGGTGTTCAAAGCAGGCTTATGCCGTTGAATACATTAGCATGGAATAATAAGATAAGACCTTGGTCTATTTTGTTGGTTTGTACTCCAAGGTAATGATTAATAGGGATAGTTGGGGGTATTCGTATTCAATTGTCAGAGGTGAAATTCTTGGATTTATGGAAGACGAACTACTGCGAAAGCATTTACCAAGGATGTTTTCA" 0 0 59 0 0 0 0 0 0 0 0 0 0 0 0 0 0 0 0 0 154 0 0 0 158 0 0 0 136 0 37 30 0 0 0 19 0 0 0 0 0 0 0 0 0 0 0 0 0 0 0 0 0 0 0 0 0 0 0 0 0 0 0 0 0 0 0 0 0 0 0 0 242 0 0 0 0 0 0 0 0 0 0 37 0 0 0 0 0 0 0 0 0 0 0 0 0 0 0 0 0 0 0 0 0 0 36 0 0 0 0 0 25 0 0 0 0 35 0 0 0 0 0 0 0 0 0 0 0 0 0 0 0 0 0 0 0 0 0 0 0 0 0 0 0 0 0 0 0 0 0 0 0 0 0 0 0 0 0 0 0
"AGCTCCAATAGTGTATATTAAAGTTGCTGCGGTTAAAAAGCTCGTAGTTGGATTTCGAAAGTGTTAGTGTCAAAGTTCGCCCTTGTGGTGTGACTCGATACTCCCTTTCTATTATTGGATAGTGGGCAACCGCTTCCAATCATTTACTTTGAAAAAATTAGAGTGTTCAAAGCAGGCGTAACCTTGCCATTGAATATTACAGCATGGGATAATAGAATATGACGTTGGTCTTATTTTGTTGGTTTCTAAGGCTGATGTAATGATTAATAGGGATAGTTGGGGTCGCTCGTATTGAGTTGTCAGAGGTGAAATTCTAGGATTTACTCAAGACGAACTAATGCGAAAGCATTCGACAAGGATGTTTTCA" 0 0 3 0 0 0 0 0 0 0 0 0 0 0 0 0 39 0 0 0 69 11 26 9 0 0 4 4 0 3 0 28 0 0 0 0 0 67 465 0 0 0 0 35 50 0 0 0 66 0 0 0 0 0 0 0 0 0 0 0 0 0 0 0 0 0 0 0 0 0 0 0 0 0 4 0 0 0 0 3 0 0 0 0 114 0 215 6 0 63 0 0 0 0 0 0 0 0 0 0 0 0 0 0 44 0 0 0 0 0 0 74 0 0 0 0 0 0 0 0 0 0 0 0 0 0 0 0 0 0 9 0 0 0 0 0 0 0 0 0 0 0 0 0 0 0 0 0 0 0 0 0 0 0 0 0 0 0 0 0 0
"AGCTCCAAAAGTGTATACGAATATTGTTGCAGTTAAAACGCTCGTAGTTGGAAGTGGATTTTTTTTCAATGCATTTTTCAAATTTTTCAAGATTTGAGAAAAGGAAGTGAAAAAGAATAAGATGAAGAAAAGAAAGAAGATGATGAAGAGAGATTTTCATGATTTTTTTTTTTGAATTACTTTGAAAAAATTAAAGTGTTTAAAACAATTGAACAAAAAAGGAATTTTTCAATTTTGTTGATTGATTGAATAATGAAGCATAGGATAATGAAATAAGATTTGAAAGAAAGTTGGGTTGAATCTTTTTAGGGTTTCGAATAATGATCGATAAAAGTGGTCGGGGGTATCCAGATTGAATAGGGAGCGGTGAAATGTGAGGATCTATTCAAGATGAACAAGAGCGAAAGCATTTATCAAGGACATTTTTA" 0 0 0 0 0 0 0 0 0 0 0 0 0 0 0 0 0 0 0 0 0 0 0 0 158 32 0 0 0 0 0 0 0 0 0 0 0 0 0 0 0 0 0 0 0 134 0 0 64 0 0 5 0 542 33 0 0 0 0 0 0 0 0 0 0 0 0 0 70 0 0 0 0 0 0 0 0 0 0 0 7 0 0 0 64 0 0 0 60 0 0 0 0 0 0 0 0 0 0 0 0 0 0 0 0 0 11 0 0 0 0 0 0 2 0 0 0 0 0 0 0 0 0 0 0 0 0 0 0 0 0 0 0 0 0 0 0 0 0 0 0 0 0 0 0 0 0 0 0 0 0 0 0 0 0 0 0 0 0 0 0
"AGCTCCAATAGCGTATATTAAAGTTGTTGCAGTTAAAAAGCTCGTAGTTGAAATTCTGCAAGTCAGTGCAGGTCATCCAATTGGATTGTACTTTGCTTTGACTGGCATTGATCTGATTCATTCAGCAGGCAACTGTTGTGTGTTCAGATTCGTTACTTTGAGAAAATTAGAGTGTTTCGAGCAGGCGTGATGCCTTGAATACTTCAGCATGGAAAAACAAGTAAGGACTCTCGTTCTTCTTGTTGGTTTAAGAGCTTGAGTAATGATTAAGAGGAACAGTTGGGGGCATTCGTATTTGGTAGTCAGAGGTGAAATTCTTAGATTTACCAAAGACGAACTACTGCGAAAGCATCTGTCAAGGATGTTTTCA" 3 0 0 0 0 0 0 0 59 0 0 0 0 0 0 0 0 0 14 0 0 0 0 0 0 2 0 0 0 0 0 0 0 0 0 0 0 0 0 0 0 0 0 0 0 0 95 0 0 0 0 0 0 0 0 0 0 0 0 0 0 0 0 0 0 0 0 0 0 0 0 0 0 0 0 0 0 0 0 2 0 0 0 0 0 0 0 0 0 0 0 0 0 0 0 0 3 0 0 0 180 0 0 0 0 0 0 0 0 0 0 0 0 0 0 0 0 20 0 0 0 0 56 9 0 0 0 0 171 0 0 0 0 0 0 0 0 7 0 0 0 0 0 0 0 0 434 0 0 0 0 0 0 0 0 0 0 0 0 0 0
"AGCTCCAATAGCGTATATTAAAGTTGTTGCAGTTAAAAAGCTCGTAGTTGAACTTCTGTATATATCTAGTTCTGGCTCCGGTCAAGCTATGATGTATACATCCGCTTGCAAACCTAGACTGGCCTTCACTGGTCAACTAGGGGAGTAGGCCTTTTACTTTGAAAAAATTAGAGTGTTTCAAGCAGGCAATGGCTCGAATACATTAGCATGGAATAATGGAATAGGACTTTTGTCCATTTGGTTGGTTATTGGACATAAGTAATGATTAACAGGGACAGTTGGGGGCATTAGTATTTAATTGTCAGAGGTGAAATTCTTGGATTTATTAAAGACTAACTTATGCGAAAGCATTTGCCAAGGATGTTTTCA" 0 0 0 0 0 0 0 0 0 0 0 0 0 0 0 0 0 0 0 0 0 0 0 0 0 0 0 0 0 0 0 0 0 0 0 0 0 0 0 0 0 0 0 0 0 0 0 0 0 0 0 0 0 0 0 0 0 0 0 0 0 0 0 0 0 0 0 0 0 0 0 0 0 0 0 0 0 0 0 0 0 0 0 0 14 0 0 0 0 0 0 0 0 0 0 0 0 0 0 0 0 0 0 0 0 0 0 0 0 0 0 0 0 0 0 0 0 0 0 0 0 0 0 0 0 0 0 0 0 0 0 0 0 0 0 0 0 0 0 0 0 0 0 0 0 0 0 0 0 0 0 0 0 0 0 0 0 0 0 0 0
"AGCTCCAATAGCGTATATTAAAGTTGCTGCAGTTAAAAAGCTCGTAGTTGAATTTCTGGTACGATGTGCCTTGTCCACGGTCGCAAGACCGCGAGTATGGGAGCATATCTGCCATCCTTCTAGTTAACTGGCTGTACTTAACTGTGCGGTCAGCGATCTAGATCTTTTACTTTGAAAAAATTAGAGTGTTTAAAGCAGGCTTGCGCAATGAATACATTAGCATGGAATAATAATTTAGGACTTTGCTCCTATTTTATTGGTTTCTAGGGGTGAAGTAATGATTGATAGGGATAGTTGGGGGTGCTAGTATTCATCGGCCAGAGGTGAAATTCTTGGATTCGATGAAGACTAACTTATGCGAAAGCATTCACCAAGGATGTCTTCT" 13 0 15 0 0 0 0 0 0 0 0 0 0 0 11 0 0 0 0 0 0 54 0 0 0 27 0 0 60 0 0 0 0 0 0 0 0 0 0 0 0 0 0 0 0 0 0 0 156 47 0 0 0 28 0 0 0 11 0 0 0 0 0 0 0 0 0 0 0 26 0 0 16 0 0 0 0 0 0 0 0 0 0 0 0 0 0 0 0 48 0 0 0 0 0 0 0 0 0 0 0 0 0 0 0 0 16 0 94 0 0 0 0 0 0 0 0 0 0 19 0 0 0 18 0 0 0 0 0 0 0 0 14 0 0 0 0 0 37 0 0 61 0 27 7 0 0 0 0 0 8 0 0 0 0 74 135 0 0 0 0
"AGCTCCAATAGCGTATATTAAAGTTGCTGCAGTTAAAAAGCTCGTAGTTGGATTTCTGGCTTGATACAGTTTACCGGCCACGGTTTCGTGTGTTAGTGTTTGCTGTTCTGGCCATCCTTCCAATCGCTGCTCACTTTTCTTCATTGATTGGTGAGTGGTATTGGATCTTTTACTTTGAAAAAATTAGAGTGTTTCAAGCAGGCTTTATGCTATGAATACATTAGCATGGAATAATAATTTAGGACTTCGGTTCTATTTTGTTGGTTTCTAGGACTGAAGTAATGATTGATAGGGATAGTTGGGGGTGCTAGTATTCAGCGGCCAGAGGTGAAATTCTCGGATTCGCTGAAGACTAACTTATGCGAAAGCATTCACCAAGGATGTCTTCT" 45 0 38 0 0 10 0 0 0 0 0 0 0 0 0 0 0 0 23 0 25 0 0 0 0 0 29 38 0 0 46 0 0 0 0 53 0 0 0 9 0 0 0 0 0 0 0 0 0 20 0 0 0 0 0 0 0 0 0 0 11 0 0 0 0 0 0 0 0 0 0 0 0 0 38 0 0 0 0 0 0 0 0 0 41 0 0 0 0 0 0 0 0 0 0 0 0 0 0 8 0 69 0 106 0 0 0 0 0 0 0 0 0 53 0 0 0 0 0 0 0 0 0 0 0 0 0 0 0 0 0 0 0 0 0 0 0 0 0 0 0 0 0 0 36 0 0 0 19 0 0 0 0 0 0 0 0 0 0 0 0
"AGCTCCAATAGCGTATATTAAAATTGCTGCAGTTAAAGCGTCCGTAGTTGAATTTCGTTCAAATTGAATAGTGCCGAGTTTTCCTCGTGTTAATTCGAGTACTTTTTGATTAGAACTTGGGTGAGATGTACTCGTTTCGACGAGTTCGTTTCGCTCCGTTACTTTGAGCAAATTGGAGTGCTCCAACCAGGCTTAAGCTTGAACAGCTCAGCATGGAATAACAAGATAAGACTTTAGTTCTTCTTGTTGGTGACATGAACTAATAGTAATGGTTGATAAGGACATACGGGGGCATTTGTACTTGCTGGAGAGAGGTGAAATTCTAAGACCCAGCAAAGACAAACAAGTGCGAAAGCATTTGCCCAGTATGTACCTG" 0 0 0 0 0 0 0 0 0 0 0 0 0 0 0 0 0 0 0 0 0 0 0 0 75 0 0 0 0 0 0 0 0 0 0 0 0 0 0 0 0 0 0 0 0 0 0 0 0 0 0 0 0 0 0 0 0 0 0 0 0 0 0 0 0 0 0 0 0 0 0 0 0 0 0 0 0 0 0 0 0 0 0 0 22 0 0 0 0 21 0 0 0 0 0 0 0 5 507 4 0 0 125 0 0 0 0 68 0 0 0 0 0 0 0 0 0 0 10 0 0 0 0 0 0 0 0 0 0 0 0 0 0 0 0 0 0 0 0 0 0 0 0 0 0 4 0 0 0 0 0 0 0 0 141 0 0 0 0 0 0
"AGCTCCAATAGCGTATATTAAAGTTGTTGCAGTTAAAAAGCTCGTAGTTGGATTTGTGGCGTGTGCTTTGGCGTCCATTAATTTGGTTCTGCTGGGGCCGTGCCATCCTTGGGTGGATCCTGTGTGGCATTAGGTTGTCGCGCAGGGGATGCCCATCGTTTACTGTGAAAAAATTAGAGTGTTCAAAGCAGGCTTATGCCGTTGAATATATTAGCATGGAATAATAAGATAGGTCTTTGGTCCTATTTTGTTGGTTTGCGGGCCGGAGAAATGATTAACAGGGACAGTTGGGGGTATTCGTATTCCATTGTCAGAGGTGAAATTCTTGGATTTCTGGAAGACGAACTACTGCGAAAGCATTTACCAAGGATGTTTTCA" 0 0 0 0 0 0 0 0 32 0 0 0 0 0 0 0 0 0 0 0 0 0 458 0 0 0 0 0 0 0 0 0 0 0 0 0 0 0 0 0 0 0 0 0 0 0 0 0 0 0 0 0 0 0 0 0 0 0 0 0 0 0 0 0 0 0 0 0 0 0 0 0 0 0 0 0 0 0 0 0 0 0 0 0 0 0 0 0 0 0 0 0 0 0 0 0 0 0 0 0 0 0 24 0 0 0 0 0 0 0 0 0 0 0 0 0 0 0 0 18 0 37 0 0 0 0 0 73 0 0 0 0 0 0 0 0 0 0 0 0 0 0 0 0 0 0 0 0 0 0 0 0 0 0 0 0 0 0 0 0 0
"AGCTCCAATAGCGTATATTAAAGTTGTTGCAGTTAAAAAGCTCGTAGTTGAATTGCTGCAGAATGCGGTGCCTTGCGGCCTTAGGGTTGTCTCGGTGTTTGCTTCTGCTTTCTGGCGGCTGCCTCGCGATGCTTTATTGTATCAAGAGGTTGTCGCTGGCGTTTTTACTTTGAGAAAATTAGAGTGTTTCAAGCAGGCTGTTGCCTTGAATACTGCAGCATGGAATAATAATATAGGACTTTGGTTCTATCTTTATTGGTTCAAGAACTGAAGTAATGGTTAACAGGGACAGTTGGGGGCATTTGAATTTAACTGTCAGAGGTGAAATTCTTAGATTTGTTAAAGACAAACCAATGCGAAAGCATTTGCCAAAAATGTTTTCA" 0 0 0 0 0 0 0 0 0 0 0 0 0 0 0 0 0 0 0 0 0 0 11 4 0 0 4 33 0 26 4 0 0 822 0 0 0 0 0 0 0 9 0 0 0 0 0 0 0 0 0 0 0 0 0 2 0 0 0 0 0 0 0 0 0 0 0 0 68 0 0 0 0 0 0 0 0 0 0 0 0 0 0 0 0 0 0 0 0 0 0 0 0 0 0 0 0 0 0 0 0 45 0 0 0 0 42 0 0 0 0 0 0 0 0 0 0 69 0 0 5 0 0 3 0 27 86 0 0 0 0 0 0 0 0 0 0 0 0 0 0 0 0 0 0 0 0 0 0 0 0 0 0 0 0 0 0 0 0 0 0
"AGCTCCAAGAGCGTATATTAAATTTGTTGCAGTTAAAACGCTCGTAGTTGAACTTCTGTCTGGTTTCTGTTCTCCGCCTTTTGGTGTGTAGAGCTGCAACTTGGCATCCGTTCGTTTGAGCTTCTGGCTCTTTCGAACTCTTTACTTTGAGGAAATTAGAATGTTTCAAGTAGGCTTTTGCCTGAATACTACAGCATGGAATAATATTATAGGACTTTTGTTCTTTCTATTGGTCTTTGAATGAAAGTAATGGTGAAAAGGGATGGCCGGGGGCACTCGTATCAAGTTGTCAGAGGTGAAATTCTTGGATCAGCTTGAGACGAACAACTGCGAAAGCATTTGCCAAGTACATTCCCA" 0 0 0 0 0 0 0 0 0 0 0 0 0 0 0 0 0 0 0 0 0 0 0 0 0 0 0 0 0 0 0 20 0 0 0 0 0 0 0 0 0 0 0 0 0 0 6 9 0 3 0 9 0 384 10 0 0 0 0 0 119 0 127 3 0 0 0 0 12 0 0 5 0 28 20 0 0 0 0 151 0 7 117 0 8 0 0 0 42 0 0 0 19 0 0 0 0 0 0 0 0 0 0 0 0 0 0 0 0 0 0 0 0 0 0 0 0 0 0 0 0 0 0 0 0 51 0 0 0 0 0 0 0 0 0 0 0 0 0 0 0 0 0 0 0 0 0 0 0 0 0 0 0 0 0 0 0 0 0 4 0
"AGCTCCAGTAGCGTATATTAAAGTTGTTGCAGTTAAAAAGCTCGTAGTTGGATTTCTGGCTGGCCGCGTATGGTCGGGCGTCCTCAGGGCGCTTTGTATTGTCGCGTGTCTGCCATCCTTCCAGAGAGCTGTGCCTACCGTCTCGTACGGCAGGGCGCTGCGATCTGGATCGTTTACTTTGAAAAAATTAGAGTGTTCCAAGCAAGCTTACGCTTTGAATACATTAGCATGGAATAATAATATAGGACTTCTGTTCTATTTTGTTGGTTTCTAGGACCGAAGTAATGATTGATAGGGATAGTTGGGGGTGCTAGTATTCAGCGGCCAGAGGTGAAATTCTTGGATTCGCTGAAGACTAACTACTGCGAAAGCATTCACCAAGGATGTCTTCT" 0 0 0 5 0 12 0 0 36 0 0 0 0 0 0 0 0 4 0 0 51 16 12 0 0 81 0 0 0 0 0 0 0 22 0 0 0 0 0 0 0 5 0 0 0 0 0 0 0 0 0 0 8 0 0 0 0 0 0 0 0 0 0 0 123 0 0 0 0 0 0 0 0 12 0 12 41 0 0 0 0 0 0 0 0 0 0 0 0 0 0 0 0 0 0 0 0 0 16 0 0 0 0 0 0 0 28 0 35 0 0 4 0 13 0 0 0 38 0 0 0 0 0 0 39 48 0 117 0 0 12 15 0 0 0 0 23 0 34 7 0 0 0 0 11 0 0 24 0 0 0 0 0 0 0 40 0 0 0 0 0
"AGCTCCAATAGCGTATATTAAAGTTGTTGCAGTTAAAAAGCTCGTAGTTGGATTTCAAGGGTCGCAACGTGGATAACACGCTTGCACCCTACCAGTCTTTGACTGTTACTGTGAGAAAATTAGAGTGTTTCAAGCAGGCTATTGCAGGAATACATTAGCATGGAATAACGAATGTGTCTAGAATCTTGGTTAATTCTAGATTACGATTAATAGGGACAGTTGGGGGCATTAGTATTTAATTGTCAGAGGTGAAATTCTTGGATTTATTAAAGACTAACGTATGCGAAAGCATTTGTCAAGGATGTTTTCA" 0 0 15 0 0 0 0 9 0 0 0 0 0 0 0 0 0 0 14 25 0 0 0 0 0 0 0 0 0 0 0 0 0 0 0 0 0 0 0 0 0 0 0 0 33 0 0 0 0 0 0 0 0 0 0 0 0 0 0 0 0 0 0 0 18 0 0 0 0 0 0 0 0 0 0 0 0 0 0 0 0 0 0 0 0 0 0 0 0 0 0 0 23 0 0 0 24 0 0 0 0 0 0 0 0 0 0 0 0 0 0 0 0 0 0 0 0 0 0 0 0 0 0 0 0 0 0 0 0 0 0 0 18 0 0 0 0 0 100 0 0 0 0 0 0 0 0 0 22 0 0 0 0 0 0 0 0 0 0 0 0
[truncated: 3,328,741 more chars]
