# Supplementary material for: Soil protist function varies with elevation in the Swiss Alps
Source: Environ Microbiol. 2021 Aug 10;24(4):1689–702. doi: 10.1111/1462-2920.15686 (PMC9290697; doi:10.1111/1462-2920.15686)
Supplement: Supplementary file 4 — Additional File 4. ASV taxonomy and functions. [file EMI-24-1689-s004.csv]

seqs	PR2_Kingdom	PR2_Supergroup	PR2_Division	PR2_Class	PR2_Order	PR2_Family	PR2_Genus	Boot_PR2_Supergroup	Boot_PR2_Division	Boot_PR2_Class	Boot_PR2_Order	Boot_PR2_Family	Boot_PR2_Genus	Functions
AGCTCCAATAGCGTATATTAAAGTTGTTGCAGTTAAAAAGCTCGTAGTTGGATTTCTGTTTTGAGCGTCCGGTCGGCTCCCTCTGGGAGTGTGTACTTTTGCGACGTTCGAGGCATTTTTTGTGAGGACGCTTTTCTGCCATTAAGTTGGTGGTTTGGTGGACTTGCATCGTTTACTGTGAAAAAATTAGAGTGTTTAAAGCAGGCGTTTGCTCATTGAATACATTAGCATGGAATAATAAGATACGACCTTGGTGGTCTATTTTGTTGGTTTGCACACCAGGGTAATGATTAATAGGGACAGTTGGGGGTATTCATATTTCAGCGTCAGAGGTGAAATTCTTGGATCGCTGAAAGATGAGCTTAGGCGAAAGCATTTACCAAGGATGTTTTCA	Eukaryota	Stramenopiles	Pseudofungi	Oomycota	Oomycota_X	Peronosporales	Pythium	100	100	100	100	100	100	Parasite
AGCTCCAAGAGCATATATTAAAGTTGTTGCAGTTAAAAAGCTCGTAGTTGGATTTCTGGTTTAATGCACCTGGCCCGCGGCCACTAGGCTTGTGAGTGCCGGCGCGCGTTTACCATCCTTCTAGAAAACGATTCTGCCATTCACTTGGTTGGGATCGCGATCTAGATCTTTTACTTTGAAAAAATTAGAGTGTTTAAAGCAGGCTTTTGCTATGAATACATTAGCATGGAATAATAATCTAGGACTTCGGTTCTATTTTGTTGGTTTCTATAACTGAAGTAATGATTGATAGGGATAGTTGGGGGTGCTAGTATTGGCCGGCCAGAGGTGAAATTCTTGGATTCGGTCAAGACTAACTTATGCGAAAGCATTCACCAAGGATGTCTTCT	Eukaryota	Rhizaria	Cercozoa	Filosa-Thecofilosea	Cryomonadida	Rhogostoma-lineage	Rhogostoma-lineage_X	100	100	100	100	100	100	Consumer
AGCTCCAATAGCGTATATTTAAGTTGTTGCAGTTAAAAAGCTCGTAGTTGGATTTCGGGTGGGTTCTAGCGGTCCGCCTATGGTGAGTACTGCTATGGCCTTCCTTTCTGTCGGGGACGGGCTTCTGGGCTTCACTGTCCGGGACTCGGAGTCGACGTGGTTACTTTGAGTAAATTAGAGTGTTCAAAGCAGGCTTACGCCCTGAATACTTTAGCATGGAATAACACGATAGGACTCTGGCCTATCTTGTTGGTCTGTAGGACTGGAGTAATGATTAAGAGGGACAGTCGGGGGCATTCGTATTTCATTGTCAGAGGTGAAATTCTTGGATTTATGAAAGACGAACTACTGCGAAAGCATTTGCCAAGGATGTTTTCA	Eukaryota	Archaeplastida	Chlorophyta	Chlorophyceae	Sphaeropleales	Sphaeropleales_X	NA	100	100	100	100	100	43	Phototrophic
AGCTCCAATAGCGTATATTAAGATTGTTGCAGTTGAAACGTCCGTAGTTGAATTTCACTCAGAAATAGAGTCCTCTTGCATTTCGCTTGAGAACTTTGTTTCGAGAGGGAATTTGCGCAAGCATTTTCTCAATGTTACTTTGAGCAAACTGGAGGGCTCCAGCCGGGTATTATGCCTTAACAGCTCAGCATGGAATAACAAGCTAGGATTTTGATCCATCTTGTTGGTAACATGGATTAAAATAATGGTTGATAAGGATGTACGGGGACATTCGGACTTGCTGGAGAGAGGTGAAATTCTAAGACCCAGCAAAGACGAACAAGTGCGAAAGCATTTGTCCAGTACTTGCCTG	Eukaryota	Alveolata	Apicomplexa	Gregarinomorphea	Eugregarinorida	Gregarinidae	Leidyana2	82	81	81	81	80	51	Parasite
AGCTCCAATAGCGTATATTAAAGTTGTTGCAGTTAAAAAGCTCGTAGTTGGATTTCTGGGAGGGTGCCAATGTCCGCTCGTTCGCGTGTGCAGCGGCGCCCTTCCATCCTTCTGTTAACGTTTCTTGGTATTCAGTTACTGGTTTCGGGCTCAGATATTTTACCTTGAGAAAATTAGAGTGTTTCAGGCAGGCTTGCGCCGGAATACATTAGCATGGAATAATAGAATAGGACTTTAGTCTCCTTTGTTGGTTTGAGGGACTGAAGTAATGATTAATAGGGATAGTTGGGGGCATTAGTATTTAATTGTCAGAGGTGAAATTCTCGGATTTGTTAAAGACTAACTTATGCGAAAGCATTTGCCAAGGATGTTTTCA	Eukaryota	Alveolata	Ciliophora	Spirotrichea	Hypotrichia	Oxytrichidae	Oxytrichidae_X	100	100	100	100	91	91	Consumer
AGCTCCAATAGCGTATATTAAAGTTGTTGCAGTTAAAACGCTCGTAGTTGAAACTTTGGTAGTAATAATGGGTTATCTCTTTGAGTATGTACCTATTGTTATTACCATTATTCCGATCTGTACGAAGGGTAATTCCTTTGTATTTTCGGAAGTGTTACTTTGAGAAAATTAGAGTGTTTCAAGCAGGCGTGATGCTTTGAATACTCCAGCATGGAATGACGACAAAGGACTCATATCCTTCTTGTTGGTTTAAGGAGTTGAGTAATGATTAAGAGGAACAGTCGGGGGTATTCGTATTCAGTCGTTAGAGGTGAAATTCTTAGATTGACTGAAGACGAACTACTGCGAAGGCATCTACCATGGATGTTTTCA	Eukaryota	Alveolata	Apicomplexa	Gregarinomorphea	Neogregarinorida	Actinocephalidae	Monocystis	100	100	100	100	100	99	Parasite
AGCTCCAATAGCGTATATTAAAGTTGTTGCAGTTAAAACGCTCGTAGTTGAAATTCTGCTAGTGAGAACGGGTCATCTCTTTGAGCTTGTACCTGTTGTCATTGGCATTAATCCGATCCATTCAGCGGGTCAAACCGTTGGATATTCGGAGCAGTTACTTTGAGAAAATTAGAGTGTTTCAAGCAGGCGTAATGCCTTGAATACTCCAGCATGGAATAACAAGTAAGGACTCAAGTTCTTCTTGTTGGTTTAAGAACCTGAGTAATGATTAAGAGGAACAGTCGGGGGTATTCGTACTCGGTCGTCAGAGGTGAAATTCTTAGATTGACTGAAGACGAACTACTGCGAAGGCATCTACCATGGATGTTTTCA	Eukaryota	Alveolata	Apicomplexa	Gregarinomorphea	Neogregarinorida	Actinocephalidae	Monocystis	100	100	100	100	100	100	Parasite
AGCTCCAATAGCGTATATTTAAGTTGTTGCAGTTAAAAAGCTCGTAGTTGGATTTCGGGTGGGTTCTAGCGGTCCGCCTATGGTGAGTACTGCTATGGCCTTCCTTTCTGTCGGGGACGGGCTTCTGGGCTTAACTGTCCGGGACTCGGAGTCGACGTGGTTACTTTGAGTAAATTAGAGTGTTCAAAGCAGGCTTACGCCCTGAATACTTTAGCATGGAATAACACGATAGGACTCTGGCCTATCTTGTTGGTCTGTAGGACTGGAGTAATGATTAAGAGGGACAGTCGGGGGCATTCGTATTTCATTGTCAGAGGTGAAATTCTTGGATTTATGAAAGACGAACTACTGCGAAAGCATTTGCCAAGGATGTTTTCA	Eukaryota	Archaeplastida	Chlorophyta	Chlorophyceae	Sphaeropleales	Sphaeropleales_X	NA	100	100	100	100	100	34	Phototrophic
AGCTCCAATAGCGTATATTAAAGTTGTTGCAGTTAAAACGCTCGTAGTTGAAATTTTGGTAACAATAATGGGTTATCTCTTTGAGTATATACCTATTGTTGTTATCATTGTTCTGCATTATGCACAGGGTAATGCTTGTGTATAGTCGGAATCGTTACTTTGAGAAAATTAGAGTGTTTCAAGCAGGCGTGATGCTTTGAATACTCCAGCATGGAATGACAACAAAGGACTCAAGTCCTTCTTGTTGGTTTAAGGAGTTGAGTAATGATTAAGAGGAACAGTCGGGGGTATTCGTATTCAGTCGTTAGAGGTGAAATTCTTAGATTGGCTGAAGACGAACTACTGCGAAGGCATCTACCATGGATGTTTTCA	Eukaryota	Alveolata	Apicomplexa	Gregarinomorphea	Neogregarinorida	Actinocephalidae	Monocystis	99	99	99	98	98	85	Parasite
AGCTCCAAGAGCATATATTAAAGTTGTTGCAGTTAAAAAGCTCGTAGTTGGATTTCTGGTTTAATGCACCTGGCCCGCGGCCACTAGGCTTGTGAGTGCCGGCGCGCGTTTACCATCCTTCTAGAAAACGTTTCTGCCATTCACTTGGTGGGATCGCGATCTAGATCTTTTACTTTGAAAAAATTAGAGTGTTTAAAGCAGGCTTTTGCTATGAATACATTAGCATGGAATAATAATCTAGGACTTCGGTTCTATTTTGTTGGTTTCTATAACTGAAGTAATGATTGATAGGGATAGTTGGGGGTGCTAGTATTGGCCGGCCAGAGGTGAAATTCTTGGATTCGGTCAAGACTAACTTATGCGAAAGCATTCACCAAGGATGTCTTCT	Eukaryota	Rhizaria	Cercozoa	Filosa-Thecofilosea	Cryomonadida	Rhogostoma-lineage	Rhogostoma-lineage_X	100	100	100	100	100	100	Consumer
AGCTCCAAGAGCATATATTAAAGTTGTTGCAGTTAAAAAGCTCGTAGTTGGACTTCTGGTTTAATGCACCTGGCCCGCGGCCCACAAGGCCTGTGAGTGCCGGCGCGCGTTTACCATCCTTCCAGCAACGGCTACCCTTAACTGGGCGGCTGGAACTGGATCTTTTACTTTGAAAAAATTAGAGTGTTTAAAGCAGGCGTTTGCTCTGAATACATTAGCATGGAATAATAATCTAGGACTTCGGTTCTATTTTGTTGGTTTCTATAACTGAAGTAATGATTGATAGGGATAGTTGGGGGTGCTAGTATTGGCCGGTCAGAGGTGAAATTCTTGGATTCGGTCAAGACTAACTTATGCGAAAGCATTCACCAAGGATGTCTTCT	Eukaryota	Rhizaria	Cercozoa	Filosa-Thecofilosea	Cryomonadida	Rhogostoma-lineage	Rhogostoma-lineage_X	100	100	100	100	100	100	Consumer
AGCTCCAATAGCGTATATTAAAGTTGCTGCAGTTAAAAAGCTCGTAGTTGGATTTCTGGTTTGTATCATTAGGCCGGCCACGGTTTCGTGTGTTAGTGCTTGCTGATCTGACCATCCTTCCAATCGCCGCGTGCTCTTCTTCATTGATTGGTACGTGGTATTGGATCTTTTACTTTGAACAAATTAGAGTGTTTCAAGCAGGCTTTATGCTATGAATACATTAGCATGGAATAATAATTTAGGACTTCGGTTCTATTTTGTTGGTTTCTAGGACTGAAGTAATGATTGATAGGGACAGTTGGGGGTGCTAGTATTCAGCGGCCAGAGGTGAAATTCTCGGATTCGCTGAAGACTAACTTATGCGAAAGCATTCACCAAGGATGTCTTCT	Eukaryota	Rhizaria	Cercozoa	Filosa-Sarcomonadea	Glissomonadida	Sandonidae	NA	100	100	100	100	97	34	Consumer
AGCTCCAATAGCGTATATTAAAGTTGCTGCTGTTAAAAAGCTCGTAGTTGGATTTCTGATATAATATTTCTGTCCCGCTGTGGTTACACATGTGAGTGACGGATAATATTTATCTGTTTTGTGTTTGTGTTTGTGTTGTGAAAGCAATACATGTCACTACACATCTTTTACTTTGAACAAATTAGAGTGTTTCAAGCAGGCATTTATGCCTTGAATACATGAGCATGGAATAATCATCGAGGACTTTTAGTTCTATGTTGATTGGTTCTAGAACTATAGTAATGATGGATAGGGATAGTTGGGGGTGCTAGTATTCCGAGGCCAGAGGTGAAATTCTTGGATTCTCGGAAGACTCACTTAGGCGAAAGCATTCACCAAGGATGTCTTCA	Eukaryota	Rhizaria	Cercozoa	Filosa-Sarcomonadea	Glissomonadida	Glissomonadida_X	Glissomonadida_XX	100	100	100	100	100	100	Consumer
AGCTCCAATAGCGTATATTTAAGTTGTTGCAGTTAAAAAGCTCGTAGTTGGATTTCGGGTGGGTTGCAACGGTCCGGTTCGCTGTGTACTGTTGCGGCCTTCCTTTCTGCCGGGGACGGGCTCTTGGGCTTCATTGTCTGGGATCCGGAGTCGGCGAGGTTACTTTGAGTAAATTAGAGTGTTCAAAGCAAGCTTACGCTCTGAATACATTAGCATGGAATAACACGATAGGACTCTGGCCTATCTTGTTGGTCTGTAGGACTGGAGTAATGATTAAGAGGGACAGTCGGGGGCATTCGTATTTCATTGTCAGAGGTGAAATTCTTGGATTTATGAAAGACGAACTTCTGCGAAAGCATTTGCCAAGGATGTTTTCA	Eukaryota	Archaeplastida	Chlorophyta	Chlorophyceae	Chlamydomonadales	Chlamydomonadales_X	Chloromonas	100	100	100	100	100	100	Phototrophic
AGCTCCAATAGCGTATATTAAAGTTGTTGCAGTTAAAAAGCTCGTAGTTGGATTTCTGTCTGGAGCGTCCGGTCGGCTCTCTTTGAGAGTGTGTACTTTGTGATGTTCGAGGCATTTTTTGTGAGGATGTCTTTCTGCCATTAAGTTGGTGGTTGGATAGACTTGCATCGTTTACTGTGAAAAAATTAGAGTGTTTAAAGCAGGCGTTTGCTCATTGAATACATTAGCATGGAATAATAAGATACGACCTTGGTGGTCTATTTTGTTGGTTTGCACACCAGGGTAATGATTAATAGGGACAGTTGGGGGTATTCATATTTCAGCGTCAGAGGTGAAATTCTTGGATCGCTGAAAGATGAGCTTAGGCGAAAGCATTTACCAAGGATGTTTTCA	Eukaryota	Stramenopiles	Pseudofungi	Oomycota	Oomycota_X	Peronosporales	Pythium	100	100	100	100	100	100	Parasite
AGCTCCAATAGCGTATATTAAAGTTGTTGCAGTTAAAACGCTCGTAGTTGAAATTGTGGTAATAACAATGGGTCATCTCTAACGAGCATGCACCTATTGCTACTGCCATTATTCCGATATATGCGGGGTAACCTGTATATTCGGGACTGTTACTTTGAGAAAATTAGAGTGTTTCAAGCAGGCGTAATGCTTTGAATACTCCAGCATGGAATGACAACAAAGGACTCATATCCTTCTTGTTGGTTTAAGGAGTTGAGTAATGATTAAGAGGAACAGTCGGGGGTATTCGTATTCAGTCGTTAGAGGTGAAATTCTTAGATTGACTGAAGACGAACTACTGCGAAGGCATCTACCATGGATGTTTTCA	Eukaryota	Alveolata	Apicomplexa	Gregarinomorphea	Neogregarinorida	Actinocephalidae	Monocystis	100	100	100	100	100	100	Parasite
AGCTCCAATAGCGTATATTAAAGTTGTTGCAGTTAAAAAGCTCGTAGTTGGATTTCTGATCGACCTCCAAAGTCCGCTGATGCGTGTGCTGCGGAGATCGGTCATCCTTCTGTTAACGTTTCTGATATTCACTTATCGGTCTCGGGCTCAGATATTTTACCTTGAGAAAATTAGAGTGTTCCAGGCAGGCTTGCGCCGGAATACATTAGCATGGAATAATAGAATAGGACTTTAGTCTCCTTTGTTGGTTTGAGGGACTGAAGTAATGATTAATAGGGATAGTTGGGGGCATTAGTATTTAATTGTCAGAGGTGAAATTCTCGGATTTGTTAAAGACTAACTTATGCGAAAGCATTTGCCAAGGATGTTTTCA	Eukaryota	Alveolata	Ciliophora	Spirotrichea	Hypotrichia	Oxytrichidae	NA	100	100	100	100	63	27	Consumer
AGCTCCAATAGCGTATATTAAAGTTGTTGCAGTTAAAACGCTCGTAGTTGAAATTGTGGCAGTAATAATGGGTCATCTTTAACGAGCATGCACCTATTGCTACTACCATTATTCTGATATATGCGGGGTAACCTGTATATTCGGAACTGTTACTTTGAGAAAATTAGAGTGTTTCAAGCAGGCGTAATGCTTTGAATACTCCAGCATGGAATGACAACAAAGGACTCATATCCTTCTTGTTGGTTTAAGGAGTTGAGTAATGATTAAGAGGAACAGTCGGGGGTATTCGTATTCAGTCGTTAGAGGTGAAATTCTTAGATTGACTGAAGACGAACTACTGCGAAGGCATCTACCATGGATGTTTTCA	Eukaryota	Alveolata	Apicomplexa	Gregarinomorphea	Neogregarinorida	Actinocephalidae	Monocystis	100	100	100	100	100	100	Parasite
AGCTCCAATAGCGTATACTAAAGTTGTTGCAGTTAAAAAGCTCGTAGTTGAATTTCTGGTCTTGGATCTCGGTCTGCCTCAAACGAGGTATGTACCAGGGATCTGAGACCATCCTCGAAGAAAACATGTCTGTCATTAAGTTAATGGGCATGGGATCTTCGTCATTTACTGTGAGCAAAATAGGGTGTTCAAAGCAGGCTTATGCCGTTGAATACATTAGCATGGAATAATAAGATAGGACCTTGGTCTATTTTGTTGGTTTGTACTCCAAGGTAATGATTAATAGGGATAGTTGGGGGTATTCGTATTCAATTGTCAGAGGTGAAATTCTTGGATTTATGGAAGACGAACTACTGCGAAAGCATTTACCAAGGATGTTTTCA	Eukaryota	Stramenopiles	Ochrophyta	Chrysophyceae	Chrysophyceae_X	Chrysophyceae_Clade-C	Spumella	100	100	100	100	100	100	Consumer
AGCTCCAAGAGCATATATTAAAGTTGTTGCAGTTAAAAAGCTCGTAGTTGGATTTCTGGTTTAATGCACCTGGCCCGCGGCCACTAGGCTGTGAGTGCCGGCGCGCGTTTACCATCCTTCTAGAAAACGATTCTGCCATTCACTTGGTTGGGATCGCGATCTAGATCTTTTACTTTGAAAAAATTAGAGTGTTTAAAGCAGGCTTTTGCTATGAATACATTAGCATGGAATAATAATCTAGGACTTCGGTTCTATTTTGTTGGTTTCTATAACTGAAGTAATGATTGATAGGGATAGTTGGGGGTGCTAGTATTGGCCGGCCAGAGGTGAAATTCTTGGATTCGGTCAAGACTAACTTATGCGAAAGCATTCACCAAGGATGTCTTCT	Eukaryota	Rhizaria	Cercozoa	Filosa-Thecofilosea	Cryomonadida	Rhogostoma-lineage	Rhogostoma-lineage_X	100	100	100	100	100	100	Consumer
AGCTCCAATAGCGTATATTAAAGTTGTTGCAGTTAAAACGCTCGTAGTTGAAATTCTGCTAGTGATAATGGGTCATCTCTTTGAGTATGTACTTGTCGTCATTGGCATTAATCCGATCCATCTGGCGGGTCAAACCGTTGGATATTCGGAGCTGTTACTTTGAGAAAATTAGAGTGTTTCAAGCAGGCGTAATGCCTTGAATACTCCAGCATGGAATAACAAGTAAGGACTCAAGTTCTTCTTGTTGGTTTAAGAACCTGAGTAATGATTAAGAGGAACAGTCGGGGGTATTCGTACTCGGTCGTCAGAGGTGAAATTCTTAGATTGACCGAAGACGAACTACTGCGAAGGCATCTACCATGGATGTTTTCA	Eukaryota	Alveolata	Apicomplexa	Gregarinomorphea	Neogregarinorida	Actinocephalidae	Monocystis	100	100	100	100	100	100	Parasite
AGCTCCAAGAGCATATATTAAAGTTGTTGCAGTTAAAAAGCTCGTAGTTGGATTTCTGGTTTAATGCACCTGGCCCGCGGCCACTAGGCTTGTGAGTGCCGGCGCGCGTTTACCATCCTTCTAGAAAACGTTTCTGCCATTCACTTGGTTGGGATCGCGATCTAGATCTTTTACTTTGAAAAAATTAGAGTGTTTAAAGCAGGCTTTTGCTATGAATACATTAGCATGGAATAATAATCTAGGACTTCGGTTCTATTTTGTTGGTTTCTATAACTGAAGTAATGATTGATAGGGATAGTTGGGGGTGCTAGTATTGGCCGGCCAGAGGTGAAATTCTTGGATTCGGTCAAGACTAACTTATGCGAAAGCATTCACCAAGGATGTCTTCT	Eukaryota	Rhizaria	Cercozoa	Filosa-Thecofilosea	Cryomonadida	Rhogostoma-lineage	Rhogostoma-lineage_X	100	100	100	100	100	100	Consumer
AGCTCCAATAGCGTATATTAAAGTTGCTGCAGTTAAAAAGCTCGTAGTTGGATTTCTGGCGTTTCATTTCAGGCCGGCCACGGTTTCGTGTGTTAGTGCTTGAGATCTTCGCCATCCTTCCAATGGCTATTCATCCTTCTTCATTGAAGGTGTGAGTGGTATTGGATCTTTTACTTTGAAAAAATTAGAGTGTTTCAAGCAGGCTTTATGCTATGAATACATTAGCATGGAATAATAATTTAGGACTTCGGTTCTATTTTGTTGGTTTCTAGGACTGAAGTAATGATTGATAGGGATAGTTGGGGGTGCTAGTATTCAGCGGCCAGAGGTGAAATTCTCGGATTCGCTGAAGACTAACTTATGCGAAAGCATTCACCAAGGATGTCTTCT	Eukaryota	Rhizaria	Cercozoa	Filosa-Sarcomonadea	Glissomonadida	Sandonidae	Neoheteromita	100	100	100	100	100	96	Consumer
AGCTCCAATAGCGTATATTAAAGTTGTTGCAGTTAAAAAGCTCGTAGTTGGACTTCTGCTAATATCAATCGTGTTGTTCTTCATAGTCAATGCGTTGAAATTAGCAAACGACTGTGATTGCATTGATTTAATCGTCAGTGTTTTTTCAGTCAAGTTACTTTGAATAAATTAGAGTGTTTCAAATAGGCATAATGCCCTGAATACTCCAGCATGGAATAACAAGATGGGACTTCAGTTCTTCTTGTTGGTTTAAGAGCTAAAGTAATGATTAATAGGGACAGTTGGGGGCATTCGTATTTAGCTGTTAGAGGTGAAATTCTTAGATCCGCTAAAGACGAACTACTGCGAAAGCATCTGCCCAGAATGTTCTCA	Eukaryota	Alveolata	Apicomplexa	Gregarinomorphea	Neogregarinorida	Neogregarinorida_NEO2	Neogregarinorida_NEO2_X	100	100	100	100	100	100	Parasite
AGCTCCAATAGCGTATATTAAAGTTGTTGCAGTTAAAACGCTCGTAGTTGAAACTTTGGTAGTAATAATGGGTTATCTCTTTGAGTATGTACCTATTGTTATTACCATTATTCCGATCTATACAAGGGGTAATTCCTTTGTATTTTCGGAAGTGTTACTTTGAGAAAATTAGAGTGTTTCAAGCAGGCGTGATGCTTTGAATACTCCAGCATGGAATGACGACAAAGGACTCATATCCTTCTTGTTGGTTTAAGGAGTTGAGTAATGATTAAGAGGAACAGTCGGGGGTATTCGTATTCAGTCGTTAGAGGTGAAATTCTTAGATTGACTGAAGACGAACTACTGCGAAGGCATCTACCATGGATGTTTTCA	Eukaryota	Alveolata	Apicomplexa	Gregarinomorphea	Neogregarinorida	Actinocephalidae	Monocystis	100	100	100	100	100	100	Parasite
AGCTCTAATAGCGTATATTAAAGTTGTTGCAGTTGAAAAGCTCGTAGTTGACCATTTGATAAGTGCTTAGCGGGGCCAAACTTGGCCATCGTTGAGGACTTACCGTCCCCGTCCTCTTTTGGTAACAAAAGGAGAAGGGGAATGTTACTTTGAGAAAATTAGAGTGCTTCAAGCAGGCGTATGTTTTGAATATTTCATTATGGAATAACATTGATAAATTGAGTTTCTATGTTGGTTCTTGGAGATTCAATTAATGATTGAAAGGGGCAGTCGGGGGCATCCGTATTTGGTAGCTAGAGGTGAAATTCTTAGATTTACCAAAGACGAACCATTGCGAAAGCATTTGCCAAGGATGTTTTCA	Eukaryota	Alveolata	Apicomplexa	Gregarinomorphea	Neogregarinorida	Actinocephalidae	Psychodiella	96	96	96	96	96	96	Parasite
AGCTCCAATAGCGTATATTAAAGTTGTTGCAGTTAAAAAGCTCGTAGTTGGATTTCTGGTTTGAGCGTCCGGTCGAGTTTATCTCTGTACTATGGATGTTTGGGCCATTTTTTGTGAGGGGGCTTTTCTGCCATTCAGTTGGTGGTTGAGTCGACTTGCATCGTTTACTGTGAAAAAATTAGAGTGTTTAAAGCAGGCGTTTGCTCATTTGAATACATTAGCATGGAATAATAAGATACGACCTTGGGTCTATTTTGTTGGTTTGCAACCCGAGGTAATGATTAATAGGGACAGTTGGGGGTATTCATATTTCAACGTCAGAGGTGAAATTCTTGGATCGTTGAAAGATGAGCTTAGGCGAAAGCATTTACCAAGGATGTTTTCA	Eukaryota	Stramenopiles	Pseudofungi	Oomycota	Oomycota_X	Saprolegniales	Saprolegniales_X	100	100	100	100	100	82	Parasite
AGCTCCAATAGCGTATATTAAAGTTGTTGCAGTTAAAACGCTCGTAGTTGAAACTTTGGTAATAATAATGGGTTTGCTTCTAAAGTATATACCTATTGTTGTTACCATTATTCTGATTTATGCAAGGGGTCCGCCCCTTGTATATTTGGAATTGTTACTTTGAGAAAATTAGAGTGTTTCAAGCAGGCGTGATGCTTTGAATACTCCAGCATGGAATGACAACAAAGGACTCATGTCCTTCTTGTTGGTTTAAGGAGATGAGTAATGATTAAGAGGAACGGTCGGGGGTATTCGTATTTAGTCGTTAGAGGTGAAATTCTTAGATTGACTGAAGACGAACTACTGCGAAGGCATCTACCATGGATGTTTTCA	Eukaryota	Alveolata	Apicomplexa	Gregarinomorphea	Neogregarinorida	Actinocephalidae	Monocystis	99	99	99	98	98	85	Parasite
AGCTCCAAGAGCGTATCTTAAAGTTGTTGTGGTTAAAAAGCTCGTAGTTTATCTTTGATAAATTTATCAAAAATTTGAATCTGTAAAGATGAAAATGATTGAAAGTGTTTATGAATGTTAATTAACATTAAAGCATGTATACTGAAAGTTTATTCTGATGTGTATGTGTGTTAGTTAACTGTTACTGTGAAAAAATTAGAGTGTTTAAAACAGGCATTTACGGCCTTTAAATATATTAGCATGGTATAACGAAATATGACAACTCTATTACGATTGGGTGGGACTTAATCAGTTGAGTACTAGAGATGTAATGATTAAAAGGAGCAGTCGTAGTGACTTTTACTTAATGGAAAGAGGTGAAATTCTATAACCCATTAAAGAAAAACAACTGCGAAAGCA…	Eukaryota	Unknown_Eukaryota	Unknown_Eukaryota	Unknown_Eukaryota	Unknown_Eukaryota	Unknown_Eukaryota	NA	22	22	10	7	7	7	NA
AGCTCCAATAGCGTATATTAAAGTTGCTGCAGTTAAAAAGCTCGTAGTTGGATTTCTGGCTTGTAACAGCTTATCGGCCACGGTTTCGTGTGTTAGTGTAGGTTGTTCTTGCCATCCTTCCAATCGCTGCTCGCTAGTCTTCATTGATGGGTGAGTGGTATTGGATCTTTTACTTTGAAAAAATTAGAGTGTTTCAAGCAGGCGTTTTGCTATGAATACATTAGCATGGAATAATAATTTAGGACTTCGGTTCTATTTTGTTGGTTTCTAGGACTGAAGTAATGATTGATAGGGATAGTTGGGGGTGCTAGTATTCAGCGGCCAGAGGTGAAATTCTCGGATTCGCTGAAGACTAACTTATGCGAAAGCATTCACCAAGGATGTCTTCT	Eukaryota	Rhizaria	Cercozoa	Filosa-Sarcomonadea	Glissomonadida	Sandonidae	Sandonidae_X	100	100	100	100	100	60	Consumer
AGCTCCAATAGCGTATACTAAAGTTGTTGCAGTTAAAAAGCTCGTAGTTGAATTTCTGGTCTCGGACATCGGTCTGCCTCGAACGAGGTACGCACCAGTTGTCTGAATCCATCCTCGGGGAAAACGTATCTGTCATTCAGTTGATGGGTACGGGATCCTCGTCATTTACTGTGAGCAAAATAGAGTGTTCAAAGCAGGCTTATGCCGTTGAATACATTAGCATGGAATAATAAGATAGGACCTTGGTCTATTTTGTTGGTTTGTACTCCAAGGTAATGATTAATAGGGATAGTTGGGGGTATTCGTATTCAATTGTCAGAGGTGAAATTCTTGGATTTATGGAAGACGAACTACTGCGAAAGCATTTACCAAGGATGTTTTCA	Eukaryota	Stramenopiles	Ochrophyta	Chrysophyceae	Chrysophyceae_X	Chrysophyceae_Clade-C	Chrysophyceae_Clade-C_X	100	100	100	100	96	72	NA
AGCTCCAATAGCGTATATTAAAGTTGCTGCAGTTAAAAAGCTCGTAGTTGGATTTCTGGCTTGTACCATCTGGCCGGCCACGGTTTCGTGTGTTAGTGCCGGATGGTCTGGCCATCCTTCCAATCGCTGCGCGCTCCTCTTCACTGATGGGCGCGTGGTATTGGATCTTTTACTTTGAACAAATTAGAGTGTTTCAAGCAGGCTTTATGCTATGAATACATTAGCATGGAATAATAATTTAGGACTTCGGTTCTATTTTGTTGGTTTCTAGGACTGAAGTAATGATTGATAGGGACAGTTGGGGGTGCTAGTATTCAGCGGCCAGAGGTGAAATTCTCGGATTCGCTGAAGACTAACTTATGCGAAAGCATTCACCAAGGATGTCTTCT	Eukaryota	Rhizaria	Cercozoa	Filosa-Sarcomonadea	Glissomonadida	Sandonidae	NA	100	100	100	100	89	36	Consumer
AGCTCCAATAGCGTATATTAAAGTTGTTGCAGTTAAAACGCTCGTAGTTGAAATTTTGGCAGTAATAATGGGTTATCTTTCAAGATGTACCTATTGTTATTACCATTATTCCGAATATGCAAGGGGCGACCTTTGTATTTCCGGAATTGTTACTTTGAGAAAATTAGAGTGTTTCAAGCAGGCGTGATGCTTTGAATACTCCAGCATGGAATGACAACAAAGGACTCATATCCTTCTTGTTGGTTTAAGGAGTTGAGTAATGATTAAGAGAAACAGTCGGGGGTATTCGTATTTAGTCGTTAGAGGTGAAATTCTTAGATTGATTAAAGACGAACTACTGCGAAAGCATCTACCATGGATGTTTTCC	Eukaryota	Alveolata	Apicomplexa	Gregarinomorphea	Neogregarinorida	Actinocephalidae	Monocystis	99	99	99	99	99	91	Parasite
AGCTCCAATAGCGTATATTAAGATTGTTGCAGTTGAAACGTCCGTAGTTGAATTTCACTCAGAAACCGAGTACTCTTGCATTTCGCTTGAGAACTTGGTTTCGAGCGGGAATTTGCGCAAGCATTTTCTCAACGTTACTTTGAGCAAACTGGAGGGCTCCAGCCGGGTATTATGCCTTAACAGCTCAGCATGGAATAACAAGCTAGGATTTTGGTCCATCTTGTTGGTAACATGGATTAAAATAATGGTTGATAAGGATGTACGGGGACATTCGGACTTGCTGGAGAGAGGTGAAATTCTAAGACCCAGCAAAGACGAACAAGTGCGAAAGCATTTGTCCAGTACTTGCCTG	Eukaryota	Alveolata	Apicomplexa	Gregarinomorphea	Eugregarinorida	Gregarinidae	NA	80	79	79	79	79	41	Parasite
AGCTCCAATAGCGTATATTAAAGTTGTTGCAGTTAAAAAGCTCGTAGTCGAATTTCACTTCCGTCGCCGGTTGTTTGGGGCATGGCTTCGGCTGTGCGTCTTATAGATCGGTCGGCGGGAATCAACCTTTCTCGAAGGCCGTTCATGCTCTTAACTGAGTGTGGGCGGAATTTCGGGACCTTTACCTTGAAAAAATTAGAGTGTTCAAAGCAGGCATTTTCGCTTGAATACTATTAGCATGGAATAATAAAATAGGACTTTGGTTCTATTTTGTTGGTTTTCAGGACCAGAGTAATGATTAATAGGGTCAGTTGGGGGCATTCATATTTAATTGTCAGAGGTGAAATTCTTGGATTTATGAAAGATGAACTTCTGCGAAAGCATTTGCCAAGGATGTTT…	Eukaryota	Unknown_Eukaryota	Unknown_Eukaryota	Unknown_Eukaryota	Unknown_Eukaryota	Unknown_Eukaryota	NA	31	31	31	31	29	29	NA
AGCTCCAATAGCGTATATTAAAGTTGTTGCAGTTAAAACGCTCGTAGTTGAAATTGTGGTAATAACAATGGGTCATCTTTAACGAGCATGCACTTATTGTTGTTGCCATTATTCCGGTATATGCAGGGTAACCTGTATATTCGGAACTGTTACTTTGAGAAAATTAGAGTGTTTCAAGCAGGCGTAATGCTTTGAATACTCCAGCATGGAATGACAACAAAGGACTCAAGTCTTTCTTGTTGGTTTAAGGAGTTGAGTAATGATTAAGAGGAACAGTCGGGGGTATTCGTATTCATTCGCTAGAGGTGAAATTCTTAGATTGACTGAAGACGAACTACTGCGAAGGCATCTACCATGGATGTTTTCA	Eukaryota	Alveolata	Apicomplexa	Gregarinomorphea	Neogregarinorida	Actinocephalidae	Monocystis	100	100	100	100	100	98	Parasite
AGCTCCAATAGCGTATATTAAAGTTGCTGCAGTTAAAAAGCTCGTAGTTGGATTTCTGACGAAACTGCTAGCTGGCCCGCCACGCAAGTGTGTGAGTGCCGGCTTGGCGTTTGTCATCCGTTCGAATGATATGCGTGCTGCCCTTCACTGGGTTGGCGCTGCATGTTTTCGATCTTTTACTTTGAAAAAATTAGAGTGTTTCAAGCAGGCATGTTTTGCTATGAATACATTAGCATGGAATAATAATCTAGGACTTTCGGTTCTATTTTGTTGGTGTTCTGGAGCTGAAGTAATGATTGATAGGGATAGTTGGGGGTGCTAGTATTCAATGGCCAGAGGTGAAATTCTCGGATTCCTTGAAGACTAACTTATGCGAAAGCATTCACCAAGGATGTCTTCT	Eukaryota	Rhizaria	Cercozoa	Filosa-Sarcomonadea	Glissomonadida	Allapsidae	Group-Te	100	100	100	100	100	100	Consumer
AGCTCCAATAGTGTATATTAAAGTTGCTGCGGTTAAAAAGCTCGTAGTTGGATTTCGGGGGCATTCAGGCCAAAGCTCGTCCTTGTGGCGTGGCTGGGTCTGGGCTTCCTACGTTTGGATAGTGGGCAACCGCTTCCAATCATTTACTTTGAAAAAATTAGAGTGTTCAAAGCAGGCGTAACCTTGCCATTGAATATTACAGCATGGGATAATAGAATATGACGTTGGTCTTATTTTGTTGGTTTCTAAGGCTGATGTAATGATTAATAGGGATAGTTGGGGTCGCTCGTATTGAGTTGTCAGAGGTGAAATTCTAGGATTTACTCAAGACGAACTAATGCGAAAGCATTCGACAAGGATGTTTTCA	Eukaryota	Amoebozoa	Lobosa	Tubulinea	Nolandida	Nolandellidae	Nolandellidae_X	100	100	100	99	99	99	Consumer
AGCTCCAATAGCGTATATTAAGATTGTTGCAGTTGAAACGTCCGTAGTTGAATTTCACTCAGAAACAGAGTGCTCTTGCATTTCGCTTGAGAACTCTGTTTCGAGCGGGAATTTGCGCAAGCATTTTCTCAACGTTACTTTGAGCAAACTGGAGGGCTCCAGCCGGGTATTATGCCTTAACAGCTCAGCATGGAATAACAAGCTAGGATTTTGGTCCATCTTGTTGGTAACATGGATTAAAATAATGGTTGATAAGGATGTACGGGGACATTCGGACTTGCTGGAGAGAGGTGAAATTCTAAGACCCAGCAAAGACGAACAAGTGCGAAAGCATTTGTCCAGTACTTGCCTG	Eukaryota	Alveolata	Apicomplexa	Gregarinomorphea	Eugregarinorida	Gregarinidae	NA	86	85	84	84	84	43	Parasite
AGCTCCAATAGCGTATATTAAAATTGTTGCAGTTAAAAAGCTCGTAGTTGGATTTCTGGCTTGGTGCGCGCTGTCCGCCAAGGTTTCTTGGTGTGTACAGAAGTGCGCCTGCCATCCTTCCGGAAAATGACTCTACCCTTCACTGGGCCGGGGTCACTTCTGGATCATTTACTTTGAAAAAATTAGAGTGTTCAAAGCAGGCTTGCGCTATGAATACATTAGCATGGAATAATAATTTAGGACTTCTGTTCTATTTTGTTGGTTTCTAGGATGGAAGTAATGATTGATAGGGATAGTTGGGGGTGCTAGTATTCCGCGGCCAGAGGTGAAATTCTTGGATTCGCGGAAGACTAACTTATGCGAAAGCATTCACCAAGGATGTCTTCT	Eukaryota	Rhizaria	Cercozoa	Filosa-Sarcomonadea	Cercomonadida	Cercomonadidae	Eocercomonas	100	100	100	100	100	100	Consumer
AGCTCCAATAGCGTATATTAAAGTTGCTGCAGTTAAAAAGCTCGTAGTTGGATTTCTGGCTTGAAACATTTTGCCGGCCACGGTTTCGTGTGTTAGTGCTTGGTGTTCTGGCCATCCTTCCAATCGCTATTTGTCTTTCTTCATTGATGGGCAAGTGGTATTGGATCTTTTACTTTGAAAAAATTAGAGTGTTTCAAGCAGGCTTTATGCTATGAATACATTAGCATGGAATAATAATTTAGGACTTCGGTTCTATTTTGTTGGTTTCTAGGACTGAAGTAATGATTGATAGGGATAGTTGGGGGTGCTAGTATTCAGCGGCCAGAGGTGAAATTCTCGGATTCGCTGAAGACTAACTTATGCGAAAGCATTCACCAAGGATGTCTTCT	Eukaryota	Rhizaria	Cercozoa	Filosa-Sarcomonadea	Glissomonadida	Sandonidae	Sandonidae_X	100	100	100	100	100	82	Consumer
AGCTCCAATAGCGTATATTAAAGTTGTTGCAGTTAAAAAGCTCGTAGTTGGATTTCTGATCGACCTCCAAAGTCCGCTGTTGCGTGTGCTGCGGAGATCGGTCATCCTTCTGTTAACGTTTCTGATATTCACTTATCGGTCTCGGGCTCAGATATTTTACCTTGAGAAAATTAGAGTGTTCCAGGCAGGCTTGCGCCGGAATACATTAGCATGGAATAATAGAATAGGACTTTAGTCTCCTTTGTTGGTTTGAGGGACTGAAGTAATGATTAATAGGGATAGTTGGGGGCATTAGTATTTAATTGTCAGAGGTGAAATTCTCGGATTTGTTAAAGACTAACTTATGCGAAAGCATTTGCCAAGGATGTTTTCA	Eukaryota	Alveolata	Ciliophora	Spirotrichea	Hypotrichia	Oxytrichidae	NA	100	100	100	100	70	38	Consumer
AGCTCCAATAGCGTATATTAAAGTTGTTGCAGTTAAAAAGCTCGTAGTTGGATTTCTGTTTTGAGCGTCCGGTCGGCTCCCTCTGGGAGTGTGTACTTTTGCGACGTTCGAGGCATTTTTTGTGAGGACGTGTTTCTGCCATTAAGTTGGTGGTTTTGCGGACTTGCATCGTTTACTGTGAAAAAATTAGAGTGTTTAAAGCAGGCGTTTGCTCATTGAATACATTAGCATGGAATAATAAGATACGACCTTGGTGGTCTATTTTGTTGGTTTGCACACCAGGGTAATGATTAATAGGGACAGTTGGGGGTATTCATATTTCAGCGTCAGAGGTGAAATTCTTGGATCGCTGAAAGATGAGCTTAGGCGAAAGCATTTACCAAGGATGTTTTCA	Eukaryota	Stramenopiles	Pseudofungi	Oomycota	Oomycota_X	Peronosporales	Pythium	100	100	100	100	100	99	Parasite
AGCTCCAGTAGCGTATATTAAAGTTGTTGCAGTTAAAAAGCTCGTAGTTGGATTTCTGACGGACCGGAGTGGCCCGTTTCCTTTCAGGAAATGAGTGCCGCTTTGAGTTTGTCATCCTTCTAGAAAGCTGCGTCTACCGTTTATTCGGCCGGATGTATGCGATCTAGATCTATTACTTTGAAAAAATTAGAGTGTTTAAAGCAGGCTTATGCTATGAATACATTAGCATGGAATAATAATTTAGGACTTTGGTTCTATTTTGTTGGTTTCTAGGACTGAAGTAATGATTGATAGGGATAGTTGGGGGTGCTAGTATTCCGCGGCCAGAGGTGAAATTCTTGGATTCGTGGAAGACTAACTACTGCGAAAGCATTCACCAAGGATGTCTTCT	Eukaryota	Rhizaria	Cercozoa	Filosa-Imbricatea	Euglyphida	Euglyphidae	Euglypha	100	100	100	100	100	100	Consumer
AGCTCCAATAGCGTATATTAAAGTTGCTGCAGTTAAAGCGTCCGTAGTTGGATTTCGTTCGAATGGATTAGTGCCGAGTTCTCCTCGTGTTTACTCGTGCGTTTCTTGATTCGAACTTGGGTTAGATGTTGTTGCTTCTGGTAACATCATTTTGCCCTGTTACTTTGAGCAAATTGGAGTGCTCCAACCAGGCTAAAGCTTGAACAGCTCAGCATGGAATAACAAGATAGGACTTTGGTTCTTCTTGTTGGTGTCATGAACTAAAAGTAATGGTTGATAAGGACATACGGGGGCATTTGTACTTGCTGGAGAGAGGTGAAATTCTAAGACCCAGCAAAGACAAACAAGTGCGAAAGCATTTGCCCAGTGTGTACCTG	Eukaryota	Alveolata	Apicomplexa	Gregarinomorphea	Eugregarinorida	Gregarinidae	Leidyana1	100	100	100	100	100	81	Parasite
AGCTCCAATAGCGTATATTAAAGTTGTTGCAGTTAAAAAGCTCGTAGTTGGATTTCTGTTTTGAGCGTCCGGTCCGCTTCCTCTGGAAGTGTGTACTAAGGATGTTTGAGGCATTTTTTGTGAGGATGTTTTTCTGCCATTAAGTTGGTGGTTGAATAGACTTGCATCGTTTACTGTGAAAAAATTAGAGTGTTTAAAGCAGGCGTTTGCTCATTGAATACATTAGCATGGAATAATAAGATACGACCTTGGTGGTCTATTTTGTTGGTTTGCACACCAGGGTAATGATTAATAGGGACAGTTGGGGGTATTCATATTTCAGCGTCAGAGGTGAAATTCTTGGATCGCTGAAAGATGAGCTTAGGCGAAAGCATTTACCAAGGATGTTTTCA	Eukaryota	Stramenopiles	Pseudofungi	Oomycota	Oomycota_X	Peronosporales	Peronosporales_X	100	100	100	100	100	81	Parasite
AGCTCCAATAGCGTATATTAAAGTTGTTGCAGTTAAAAAGTTCGTAGTTGAAATTCTGCAAACGAAAAGAGGTCGTCCTTTCGGGGTACTGTACTTACTTTTCGTTAGCATAATTCTAAGCAAACACAGGCAACTGTGTTCGTTTAGAGTGGTTACTTTGAGAAAATTAGAGTGTTTAAAGCAGGCGAAATGCCTTGAATACTCCAGCATGGAATAACGAGTGACGACTTAAGGCGTTCTTGTTGGTTTAATGTCTTGAGTAATGATTAATAGGAACAGTTGGGGGCATTCGTATTTGGTAGCTAGAGGTGAAATTCTTAGATTTACCAAAGACGAACTACTGCGAAAGCATCTGCCAAGGATGTTTTCA	Eukaryota	Alveolata	Apicomplexa	Gregarinomorphea	Neogregarinorida	Actinocephalidae	Actinocephalidae_NEO1	100	100	100	100	100	100	Parasite
AGCTCCAATAGCGTATATTTAAGTTGTTGCAGTTAAAAAGCTCGTAGTTGGATTTCGGGTGGGTACCGCCGGTCTCCCATTGGGTATGTACTGGCGTGGCCCGCCTTGCTGTCGGGGACGATCTCCTGGGCTTTACTGTCCGGGAATCGGAGTCGACGAGGTTACTTTGAGTAAATTAGAGTGTTCAAAGCAAGCCTACGCTCTGAATATAATAGCATGGGATAACACGACAGGACTCTGGCCTATCGTGTTGGTCTGTAGGACCGGAGTAATGATTAAGAGGGACAGTCGGGGGCATTCGTATTCCATTGTCAGAGGTGAAATTCTTGGATTTATGGAAGACGAACATCTGCGAAAGCATTTGCCAAGGATGTTTTCA	Eukaryota	Archaeplastida	Chlorophyta	Ulvophyceae	Ulotrichales	Ulotrichales_X	Trichosarcina	100	100	100	100	100	82	Phototrophic
AGCTCCAGTAGCGTATATTAAAGTTGTTGCAGTTAAAAAGCTCGTAGTTGGATTTCTGGTTCGATGCGTTTGGCCCTCTCGGAGCAATCCGGCGTGCGTGCCGATGCGCGTCTGCCATCCCTTGTAGAGAACGTTTCTACCCTTCACTGGGCCGGATTCGCAATCTACATCTTTTACTTTGAAAAAATTAGAGTGTTTAAAGCAGGCTTGTGCTATGAATACATTAGCATGGAATAATAATTTAGGACTTTGGTTCTATTTTGTTGGTTTCTAGGACTGAAGTAATGATTGATAGGGATAGTTGGGGGTGCTAGTATTCAGCGGCCAGAGGTGAAATTCTTGGATTCGCTGAAGACTAACTTATGCGAAAGCATTCACCAAGGATGTCTTCT	Eukaryota	Rhizaria	Cercozoa	Filosa-Imbricatea	Thaumatomonadida	Thaumatomonadidae	Thaumatomonas	100	100	100	100	100	100	Consumer
AGCTCCAATAGCGTATATTAAAGTTGTTGCAGTTAAAAAGCTCGTAGTTGGATTTCTGGGAGGGTGCCAATGTCCGCTCGTTTGCGTGTGCAGCGGCGCCCTTCCATCCTTCTGTTAACGTTTCTTGGTATTCATTTACTGGTTTCGGGCTCAGATATTTTACCTTGAGAAAATTAGAGTGTTCCAGGCAGGCTTGCGCCGGAATACATTAGCATGGAATAATAGAATAGGACTTTAGTCTCCTTTGTTGGTTTGAGGGACTGAAGTAATGATTAATAGGGATAGTTGGGGGCATTAGTATTTAATTGTCAGAGGTGAAATTCTCGGATTTGTTAAAGACTAACTTATGCGAAAGCATTTGCCAAGGATGTTTTCA	Eukaryota	Alveolata	Ciliophora	Spirotrichea	Hypotrichia	Oxytrichidae	NA	100	100	100	100	81	46	Consumer
AGCTCCAGTAGCGTATATTAACGTTGCTGCAGTTAAAAAGCTCGTAGTTGGATTTCTGACTGATCGCTCTGACCCGGTGTCGCTCCTCGTGGGTGGCTGCTGTGTGTCGGAACGCATCTTTCATCCTTTCCGGAAAGCCTTACGTACTGTTCATTCAGTTGCGTTTGTTTGCGTTCCGGATCTTTTACTTTGAAAAAATTAGAGTGTTTAAAGCAGGCTTACGCCGTGAATACATTAGCATGGAATAATAATATAGGACTTTGGTTCTATTTTGTTGGTTTCTAGGACTAAAGTAATGATTGATAGGGATAGTTGGGGGTGCTAGTATTCAGAGGCCAGAGGTGAAATTCTTGGATTCTCTGAAGACTAACTACTGCGAAAGCATTCACCAAGGATGTC…	Eukaryota	Rhizaria	Cercozoa	Unknown_Cercozoa	Unknown_Cercozoa	Unknown_Cercozoa	NA	99	99	26	26	26	25	NA
AGCTCCAATAGCGTATATTAAAGTTGTTGCAGTTAAAAAGCTCGTAGTTGGATTTTGGATTGGGCTTAACGGTCGGCCGTGAGGTTCGTACTGTTGTGCCCTTTCTTCTTCTCGAAGACCACGTGTGCTCTTAACTGAGTGTGCGTGGGGTTCGGGACTTTTACTGTGAGAAAATTAGAGTGTTCAAAGCAGGCGTTTGCTTGAATATTGCAGCATGGAATAATGGAATAGGATCACGATCTTATTTTGTTGGTTTCTAGGATCGAGATAATGATTAATAGGGATAGTTGGGGGCATTAATATTTAATTGTCAGAGGTGAAATTCTTGGATTTATGAAAGATTAACTTCTGCGAAAGCATTTGCCAAGGATGTTTTCG	Eukaryota	Opisthokonta	Mesomycetozoa	Ichthyosporea	Ichthyosphonida	Pseudoperkinsidae	Anurofeca	100	100	100	100	100	100	Parasite
AGCTCCAAGAGCATATATTAAAGTTGTTGCAGTTAAAAAGCTCGTAGTTGGATTTCTGGTTTAATGCACCTGGCCCGCGGCCAATAGGCTTGTGAGTGCCGGTGTGCGTTTACCATCCTTCTAGAAAACGATTCTGCCATTAACTTGGTGGGATCGCGATCTAGATCTTTTACTTTGAAAAAATTAGAGTGTTTAAAGCAGGCGTAATGTCGGAATATATTAGCATGGAATAATAATCTAGGACTTCGGTTCTATTTTGTTGGTTTATAAAACTGAAGTAATGATTGATAGGGACAGTTGGGGGTGCTAGTATTGGCCGGCCAGAGGTGAAATTCTTGGATTCGGTCAAGACTAACTTATGCGAAAGCATTCACCAAGGATGTCTTCT	Eukaryota	Rhizaria	Cercozoa	Filosa-Thecofilosea	Cryomonadida	Rhogostoma-lineage	Rhogostoma-lineage_X	100	100	100	100	100	98	Consumer
AGCTCCAAGAGCATATATTAAAGTTGTTGCAGTTAAAAAGCTCGTAGTTGGATTTCTGGTTTAATGCACCTGGCCCGCAGCCACTAGGCTTGTGAGTGCCGGCGCGCGTTTACCATCCTTCTAGAAAACGATTCTGCCATTCACTTGGTTGGGATCGCGATCTAGATCTTTTACTTTGAAAAAATTAGAGTGTTTAAAGCAGGCTTTTGCTATGAATACATTAGCATGGAATAATAATCTAGGACTTCGGTTCTATTTTGTTGGTTTCTATAACTGAAGTAATGATTGATAGGGATAGTTGGGGGTGCTAGTATTGGCCGGCCAGAGGTGAAATTCTTGGATTCGGTCAAGACTAACTTATGCGAAAGCATTCACCAAGGATGTCTTCT	Eukaryota	Rhizaria	Cercozoa	Filosa-Thecofilosea	Cryomonadida	Rhogostoma-lineage	Rhogostoma-lineage_X	100	100	100	100	100	100	Consumer
AGCTCCAATAGCGTATATTAAAGTTGTTGCAGTTAAAACGCTCGTAGTTGAAGTTTTGGTAACAATAATGGGTTATCTCTTTGAGCATATACCTATTGTTGTTATCATTGTTCTGCATTATGCACAGGGTAATGCTTGTGTATAGTCGGAATCGTTACTTTGAGAAAATTAGAGTGTTTCAAGCAGGCGTGATGCTTTGAATACTCCAGCATGGAATGACAACAAAGGACTCAAGTCCTTCTTGTTGGTTTAAGGAGTTGAGTAATGATTAAGAGGAACAGTCGGGGGTATTCGTATTCAGTCGTTAGAGGTGAAATTCTTAGATTGGCTGAAGACGAACTACTGCGAAGGCATCTACCATGGATGTTTTCA	Eukaryota	Alveolata	Apicomplexa	Gregarinomorphea	Neogregarinorida	Actinocephalidae	Monocystis	97	97	96	96	96	64	Parasite
AGCTCCAATAGCGTATACTAAAGTTGTTGCAGTTAAAAAGCTCGTAGTTGAATTTCTGGTTCTGGGACTCGGTCAGCCCCTAGGGGTTTGTACCTGTGGAACGGAGCCATCTATGAGGATATTATATCTGTCATTGAGTTGATGGGTATAAGAGCCTCGTCATTTACTGTGAGCAAAATAGAGTGTTCAAAGCAGGCTTATGCCGTTGAATACATTAGCATGGAATAATAAGATAAGACCTTGGTCTATTTTGTTGGTTAGTACTCCAAGGTAATGATTAATAGGGACAGTTGGGGGTATTCGTATTCAATTGTCAGAGGTGAAATTCTTGGATTTATGGAAGACGAACAACTGCGAAAGCATTTACCAAGGATGTTTTCA	Eukaryota	Stramenopiles	Ochrophyta	Chrysophyceae	Chrysophyceae_X	Chrysophyceae_Clade-C	Chrysophyceae_Clade-C_X	100	100	100	100	100	97	NA
AGCTCCAATAGCGTATATTAAGATTGTTGCAGTTGAAACGTCCGTAGTTGAATTTCACTCAGAAACAGAGTACTCTTGCATTTCGCTTGAGAACTTTGTTTCGAGCGGGAATTTGCGCAAGCATTTTCTCAACGTTACTTTGAGCAAACTGGAGGGCTCCAGCCGGGTATTATGCCTTAACAGCTCAGCATGGAATAACAAGCTAGGATTTTGGTCCATCTTGTTGGTAACATGGATTAAAATAATGGTTGATAAGGATGTACGGGGACATTCGGACTTGCTGGAGAGAGGTGAAATTCTAAGACCCAGCAAAGACGAACAAGTGCGAAAGCATTTGTCCAGTACTTGCCTG	Eukaryota	Alveolata	Apicomplexa	Gregarinomorphea	Eugregarinorida	Gregarinidae	NA	87	87	87	87	87	46	Parasite
AGCTCCAATAGCGTATATTAAAGTTGTTGCAGTTAAAAAGCTCGTAGTTGGATTTCTGTTTTGAATATTCGGCCGGTTCTCTTGGAGAATGTGTGCTTTTGAATATTTGGAACATTTTTTGCGAGGATGTTTTTCTGTCATTAAGTTGATGGTTAAATGGACTTGCATCGTTTACTGTGAAAAAATTAGAGTGTTTCAAGCAGGCGTTTGCTCATTGAATACATTAGCATGGAATAATAAGATATGACTATGGTGGTCTATTTTGTTGGTTTGCACACCAAAGTAATGATTAATAGGGACAGTTGGGGGTATTCATATTTCAGCGTCAGAGGTGAAATTCTTGGATCGCTGAAAGATGAGCTTAGGCGAAAGCATTTACCAAGGATGTTTTCA	Eukaryota	Stramenopiles	Pseudofungi	Oomycota	Oomycota_X	Unknown_Oomycota_X	NA	100	100	100	100	23	19	Parasite
AGCTCCAGTAGCGTATATTAAAGTTGTTGCAGTTAAAAAGCTCGTAGTTGGATTTCTGGTTAAGTAACGCTAGCCCGCCCTTGCCAGGGGTGTGCGCTGGTTAGTTGCTTGCCATCTTTCTAGAAAGCCAGCGTTTGTCATTCACTTGGCGGACGTGACGCGATCTAGATCTTTTACTTTGAAAAAATTAGAGTGTTTAAAGCAGGCTTACGCTATGAATACATTAGCATGGAATAATAATATAGGACTTTGGTTCTATTTTGTTGGTTTCTAGGACTGAAGTAATGATTGATAGGGATAGTTGGGGGTGCTAGTATTCAGTGGCCAGAGGTGAAATTCTTGGATTCACTGAAGACTAACTACTGCGAAAGCATTCACCAAGGATGTCTTCT	Eukaryota	Rhizaria	Cercozoa	Cercozoa_X	Cercozoa_XX	Cercozoa_XXX	Cercozoa_XXXX	100	100	77	77	77	77	Consumer
AGCTCCAAGAGCATATATTAAAGTTGTTGCAGTTAAAAAGCTCGTAGTTGGATTTCTGGTTTAATGCACCTGGCCCGCGGCCACTAGGCTTGTGAGTGCCGGCGCGCGTTTACCATCCTTCTAGAAAACGATTCTGCCATTAACTTGGTTGGGATCGCGATCTAGATCTTTTACTTTGAAAAAATTAGAGTGTTTAAAGCAGGCTTTTGCTATGAATACATTAGCATGGAATAATAATCTAGGACTTCGGTTCTATTTTGTTGGTTTCTATAACTGAAGTAATGATTGATAGGGATAGTTGGGGGTGCTAGTATTGGCCGGCCAGAGGTGAAATTCTTGGATTCGGTCAAGACTAACTTATGCGAAAGCATTCACCAAGGATGTCTTCT	Eukaryota	Rhizaria	Cercozoa	Filosa-Thecofilosea	Cryomonadida	Rhogostoma-lineage	Rhogostoma-lineage_X	100	100	100	100	100	100	Consumer
AGCTCCAATAGCGTATATTAAAGTTGTTGCAGTTAAAAAGCTCGTAGTCGAATTTTAGCCCTGGCTCGGGGGTTCGATCTTCATCGGTCGACGCCGCTCTGGCCGGGGTTCACCTTCTGGGTGGCCCACATGCTCTTCATTGGGTGTGCGGGTGAACCAGGACTTTTACCTTGAAAAAATTAGAGTGTTCAAAGCAGGCCTACGCCTGAATACATTAGCATGGAATAATGGAATAGGACCTCGGTTCTATTTTGTTGGTTTCTAGGACCGAAGTAATGATTAATAGGGACAGTTGGGGGCATTGGTATTCAATTGTCAGAGGTGAAATTCTTGGATTTATTGAAGACCAACTTCTGCGAAAGCATTTGCCAAGGATGTTTTCA	Eukaryota	Opisthokonta	Unknown_Opisthokonta	Unknown_Opisthokonta	Unknown_Opisthokonta	Unknown_Opisthokonta	NA	97	9	9	6	6	6	NA
AGCTCCAATAGCGTATATTAAAATTGTTGCAGTTAAAAAGCTCGTAGTTGAATTTCTGTTGGTGATAGTGGAACGATTTTCGTTCGTCACTTCCACCGGCATTCGGTGTTAGTTCACTTGTGATTTAACATCGTTATTACTTTGAGGAAATTAGAGTGTTTCAAGCAGGCATATGTCCGAATACCATAGCATGGAATAATAAGATAGAACTTTGGTTCTTTCTCATTGGTTCTGCGAACTAAAGTAATGGTTGATAGGGACAGTCGGGGGTATTCGTACTCAAATGTTAGAGGTGAAATTCTTGAATTTTTTGAAGACGAACTGATGCGAAAGCGTTTGCCAAGGATGCTCCCG	Eukaryota	Unknown_Eukaryota	Unknown_Eukaryota	Unknown_Eukaryota	Unknown_Eukaryota	Unknown_Eukaryota	NA	28	20	16	8	8	4	NA
AGCTCCAATAGCGTATATTAAAGTTGTTGCAGTTAAAAAGCTCGTAGTTGGACTTCTGGGAGGATGCCAATGTCCGCTCGTTAGCGTGTGCAGCGGCGTCCTTCCATCCTTCTGTTAACGTTTCTTGGTATTCAGTTACTGGTTTCGGGCTCAGATATTTTACCTTGAGAAAATTAGAGTGTTTCAGGCAGGCTTGCGCCGGAATACATTAGCATGGAATAATAGAATAGGACTTTAGTCTCCTTTGTTGGTTTGAGGGACTGAAGTAATGATTAATAGGGATAGTTGGGGGCATTAGTATTTAATTGTCAGAGGTGAAATTCTCGGATTTGTTAAAGACTAACTTATGCGAAAGCATTTGCCAAGGATGTTTTCA	Eukaryota	Alveolata	Ciliophora	Spirotrichea	Hypotrichia	Oxytrichidae	Oxytrichidae_X	100	100	100	100	100	93	Consumer
AGCTCCAATAGCGTATATTAAAGTTGTTGCAGTTAAAAAGCTCGTAGTTGGATTTCTGTCTGGAGCGTCCGGTCGGCTCTCTTTGAGAGTGTGTACTTGTGATGTTCGAGGCATTTTTTGTGAGGATGTTTTTCTGCCATTAAGTTGGTGGTTGAATAGACTTGCATCGTTTACTGTGAAAAAATTAGAGTGTTTAAAGCAGGCGTTTGCTCATTGAATACATTAGCATGGAATAATAAGATACGACCTTGGTGGTCTATTTTGTTGGTTTGCACACCAGGGTAATGATTAATAGGGACAGTTGGGGGTATTCATATTTCAGCGTCAGAGGTGAAATTCTTGGATCGCTGAAAGATGAGCTTAGGCGAAAGCATTTACCAAGGATGTTTTCA	Eukaryota	Stramenopiles	Pseudofungi	Oomycota	Oomycota_X	Peronosporales	Pythium	100	100	100	100	100	100	Parasite
AGCTCCAATAGCGTATATTAAAGTTGTTGCAGTTAAAACGCTCGTAGTTGAAGTTGTGGTAATAACAATGGGTCATCTCTAACGAGCATGCACCTATTGTTACTGCCATTATTCCGATATATGCGGGGTAACCTGTATATTCGGGACTGTTACTTTGAGAAAATTAGAGTGTTTCAAGCAGGCGTAATGCTTTGAATACTCCAGCATGGAATGACAACAAAGGACTCATATCCTTCTTGTTGGTTTAAGGAGTTGAGTAATGATTAAGAGGAACAGTCGGGGGTATTCGTATTCAGTCGTTAGAGGTGAAATTCTTAGATTGACTGAAGACGAACTACTGCGAAGGCATCTACCATGGATGTTTTCA	Eukaryota	Alveolata	Apicomplexa	Gregarinomorphea	Neogregarinorida	Actinocephalidae	Monocystis	100	100	100	100	100	100	Parasite
AGCTCCAATAGTGTATATTAAAGTTGCTGCGGTTAAAAAGCTCGTAGTTGGATTTCGGGGGCATTCAGGCCAAAGCTCGTCCTTGTGGCGTGGCTGGGTCTGGGCTTCCTACGTTTGGATAGTGGGCAACCGCTTCCAATCTTTTACTTTGAAAAAATTAGAGTGTTCAAAGCAGGCGTAACCTTGCCATTGAATATTACAGCATGGGATAATAGAATATGACGTTGGTCTTATTTTGTTGGTTTCTAAGGCTGATGTAATGATTAATAGGGATAGTTGGGGTCGCTCGTATTGAGTTGTCAGAGGTGAAATTCTAGGATTTACTCAAGACGAACTAATGCGAAAGCATTCGACAAGGATGTTTTCA	Eukaryota	Amoebozoa	Lobosa	Tubulinea	Nolandida	Nolandellidae	Nolandellidae_X	100	100	100	100	100	100	Consumer
AGCTCCAATAGCGTATATTAAAGTTGTTGCAGTTAAAAAGCTCGTAGTTGGATTTCTGGTTTGAGCGTCCGGTCGAGTTTATCTCTGTACTATGGATGTTTGGGCCATTTTTTGTGAGGGGGCTTTTCTGCCATTCAGTTGGTGGTTGAGTCGACTTGCATCGTTTACTGTGAAAAAATTAGAGTGTTTAAAGCAGGCGTTTGCTCATTTGAATACATTAGCATGGAATAATAAGATACGACCTTGGGTCTATTTTGTTGGTTTGCAACCTGAGGTAATGATTAATAGGGACAGTTGGGGGTATTCATATTTCAACGTCAGAGGTGAAATTCTTGGATCGTTGAAAGATGAGCTTAGGCGAAAGCATTTACCAAGGATGTTTTCA	Eukaryota	Stramenopiles	Pseudofungi	Oomycota	Oomycota_X	Saprolegniales	Saprolegniales_X	100	100	100	100	100	85	Parasite
AGCTCCAATAGCGTATATTAAAGTTGTTGCAGTTAAAAAGCTCGTAGTTGAATTTCTGGCCAGCGTTGCGTCTGGCTCTCTGAGTCGGCGTACTCGCTTGGTCATCCGTATGGGAAGCCTGCTCGGCCTTCACTGGTCGGCTGGTGGATCATACACTTTACTTTGAAAAAATTAGAGTGTTTCAGGCAGGCAATTGCTTGGATACTTCAGCATGGAATAATGGAATAGGACTTTGACCTATTTGTTGGTTTTTCTCTCAAGGTCAAGGTAATGATTAATAGGGACAGTTGGGGGCATTCGTATTTAATTGTCAGAGGTGAAATTCTTGGATTTATTAAAGACGAACTTATGCGAAAGCATTTGCCAAGGATGTTTTCA	Eukaryota	Alveolata	Ciliophora	Colpodea	Colpodea_X	Colpodida	NA	100	100	100	100	99	30	Consumer
AGCTCCAAGAGCATATATTAAAGTTGTTGCAGTTAAAAAGCTCGTAGTTGGACTTCTGGTTTAATGCACCTGGCCCGCGGCCAATAGGCCTGTGAGTGCCGGCGCGCGTTTACCATCCTTCCAGGAAACGAGTCTTCCCTTTACTGGGCCGGACTCGGGATCTGGATCATTTACTTTGAAAAAATTAGAGTGTTTAAAGCAGGCTATTGCTATGAATACATTAGCATGGAATAATAATCTAGGACTTCGGTTCTATTTTGTTGGTTTCTATAACTGAAGTAATGATTGATAGGGATAGTTGGGGGTGCTAGTATTGGCCGGTCAGAGGTGAAATTCTTGGATTCGGTCAAGACTAACTTATGCGAAAGCATTCACCAAGGATGTCTTCT	Eukaryota	Rhizaria	Cercozoa	Filosa-Thecofilosea	Cryomonadida	Rhogostoma-lineage	Rhogostoma-lineage_X	100	100	100	100	100	100	Consumer
AGCTCCAATAGCGTATATTAAAGTTGTTGCAGTTAAAAAGCTCGTAGTTGGATTTCTGGTTAGGTGCGCTTGGCCCGCCACCGTCAGGTGTGTGAGTGCCGATGCGCGCTTGCCATCTCGTCGTCTGGAGAACGTTCCTGCCCTTTACTGGGTTGGGTTCGCAATCCAGAATTTTTACTTTGAAAAAATTAGAGTGTTTAAAGCAGGCGTCTGTTGCTGTGAATATATTAGCATGGAATAATAACTTAGGGCTTCTGTCTTATTTTGTTGGTTTCTAAGACTAGAAGTAATGGTTGATAGGGACAGTTGGGGGTGCTAGTATTCAGCGGCCAGAGGTGAAATTCTTGGATTCGCTGAAGACTAACTTATGCGAAAGCATTCACCAAGGATGTCTTCT	Eukaryota	Rhizaria	Cercozoa	Filosa-Imbricatea	Thaumatomonadida	Peregriniidae	Peregrinia	100	100	100	100	100	100	Consumer
AGCTCCAATAGCGTATATTAATGTTGCTGCAGTTAAAAAGCTCGTAGTTGGATTTCTGACTTGGCGCACCTGGCCCGCCACGGTTACGTGTGTGAGTGCCGGGATGCGCCTGTCACTGTTCTGGTCAACTATTGTGCTCTTCATTGAGTGTGATAGGTAGCCAGATATTTTACTTTGAAAAAATTAGAGTGTTTAAAGCAGGCGTTTGCTATGAATACATTAGCATGGAATAATAAGTTAGGACTTCGGTTCTATTTTGTTGGTTTCTAGGACTGAAGTAATGATTGATAGGGATAGTTGGGGGTGCTAGTATTCAGCGGCCAGAGGTGAAATTCTCGGATTCGCTGAAGACTAACTTATGCGAAAGCATTCACCAAGGATGTCTTCT	Eukaryota	Rhizaria	Cercozoa	Filosa-Sarcomonadea	Glissomonadida	Allapsidae	NA	100	100	100	100	100	45	Consumer
AGCTCCAAGAGCATATATTAAAGTTGTTGCAGTTAAAAAGCTCGTAGTTGGATTTCTGGTACAATGCACCTGGCCCGCGGCCTCTTAGGCTTGTGAGTGCCGGCGCGCGTTTACCATCCTTCTAGAAAACAGGCCTGCCCTTTACTGGGTTGGGTTTGCGATCTAGATCTTTTACTTTGAAAAAATTAGAGTGTTTAAAGCAGGCTTTTGCTATGAATACATTAGCATGGAATAATAATCTAGGACTTCGGTTCTATTTTGTTGGTTTCTATAACTGAAGTAATGATTGATAGGGATAGTTGGGGGTGCTAGTATTGGCCGGCCAGAGGTGAAATTCTTGGATTCGGTCAAGACTAACTTATGCGAAAGCATTCACCAAGGATGTCTTCT	Eukaryota	Rhizaria	Cercozoa	Filosa-Thecofilosea	Cryomonadida	Rhogostoma-lineage	Rhogostoma-lineage_X	100	100	100	100	100	100	Consumer
AGCTCCAATAGCGTATATTAAAGTTGTTGCAGTTAAAAAGCTCGTAGTTGAATTTCTGCAGAGTGCAGCGCGTTGCACCTTTCGAGGCGATTTCGTGTTTGCTTCTGCATTCTAGGGCGCGTCATACACTTCACTGTGTGTGATGTTCACTAGCTTTTACTTTGAGAAAATTAGAGTGTTTCAAGCAGGCTTTTTGCCTTGAATACTGCAGCATGGAATAATAATATAGGACTTTAGTTCTATGTTTATTGGTTCAAGAACTGAAGTAATGATTAACAGGGACAGTTGGGGGCATTTGAATTTAACTGTCAGAGGTGAAATTCTTAGATTTGTTAAAGACGAACCAATGCGAAAGCATTTGCCAAAAATGTTTTCA	Eukaryota	Alveolata	Apicomplexa	Gregarinomorphea	Gregarines_GRE7	Gregarines_GRE7_X	Gregarines_GRE7_XX	100	100	99	99	99	99	Parasite
AGCTCCAATAGCGTATACTAAAGTTGTTGCAGTTAAAAAGCTCGTAGTTGAATTTCTGGTCTTGGATCTCGGTCTGCCTCAAACGAGGTATGTACCAGGGATCTGAGACCATCCTCGAGGAAAACATGTCTGTCATTAAGTTAATGGGCATGGGATCCTCGTCATTTACTGTGAGCAAAATAGGGTGTTCAAAGCAGGCTTATGCCGTTGAATACATTAGCATGGAATAATAAGATAAGACCTTGGTCTATTTTGTTGGTTTGTACTCCAAGGTAATGATTAATAGGGATAGTTGGGGGTATTCGTATTCAATTGTCAGAGGTGAAATTCTTGGATTTATGGAAGACGAACTACTGCGAAAGCATTTACCAAGGATGTTTTCA	Eukaryota	Stramenopiles	Ochrophyta	Chrysophyceae	Chrysophyceae_X	Chrysophyceae_Clade-C	Spumella	100	100	100	100	100	100	Consumer
AGCTCCAATAGCGTATATTAATGCTGTTGCAGTTGAAACGCTCGTAGTTGGATTTCTGGATGAGACGCGTGGTCGGCCTCTGGCTGAACAACGCGGCTTGTCCTTTTGTCCAAGGAAGTTGCACGCAAGTGTGACTGACTTGGGCCAGTTACTTTGAGAAAATTAGGGTGTTCAAAGCAGGCCAATGCCTTGAATACGTTAGCATGGAATAACGGAATAGGACTTTGGTTCTATTTTGTTGGTGTCTAGGACCGAAGTAATGATTAATAGGGACAGTTGGGGGCATTCATATTTAATTGTCAGAGGTGAAATTCTTGGATTTATTAAAGATGAACTACTGCGAAAGCATTTGCCAAGGATGTTTTCA	Eukaryota	Amoebozoa	Breviatea	Breviatea_X	Breviatea_XX	Breviata-lineage	Breviata	100	100	100	100	100	100	Consumer
AGCTCCAATAGCGTATATTTAAGTTGTTGCAGTTAAAAAGCTCGTAGTTGGATTTCGGGTGGGTTGCAACGGTCCGGTTCGCTGTGTACTGTTGCGGCCTTCCTTTCTGCCGGGGACGGGCTCTTGGGCTTCACTGTCTGGGATCCGGAGTCGGCGAGGTTACTTTGAGTAAATTAGAGTGTTCAAAGCAAGCTTACGCTCTGAATACATTAGCATGGAATAACACGATAGGACTCTGGCCTATCTTGTTGGTCTGTAGGACTGGAGTAATGATTAAGAGGGACAGTCGGGGGCATTCGTATTTCATTGTCAGAGGTGAAATTCTTGGATTTATGAAAGACGAACTTCTGCGAAAGCATTTGCCAAGGATGTTTTCA	Eukaryota	Archaeplastida	Chlorophyta	Chlorophyceae	Chlamydomonadales	Chlamydomonadales_X	Chloromonas	100	100	100	100	100	100	Phototrophic
AGCTCCAATAGCATACTTTAAAGTTGCTGCAGTTAAAAAGCTCGTAGTTGAATTTCTGACTTAACATTTTTAGCCCTACCGGGTTACCGGTGGAGTGCTGAGTAGTGTTGGCCATCATTCCAGAAAATGTTGTTGCGCTTCATTGCGTTGACAACACTATCTGGATCTTTTACTTTGAAAAAATTAGAGTGTTTAAAGCAAGCTTTTGCTATGAATACATTAGCATGGAATAATAATTTAGGACTTCGGTTTTATTTTGTTGGTTTTCAGAACTGAAGTAATGATTGATAGGGACAGTTGGGGATGCTGAAATTCATTGGCCAGAGGTGAAATTCTTGGATTCAATGAAGTTCAACTCATGCGAAAGCGTTCATCAAGGATGTCTTCT	Eukaryota	Rhizaria	Cercozoa	Unknown_Cercozoa	Unknown_Cercozoa	Unknown_Cercozoa	NA	91	89	43	23	22	20	NA
AGCTCCAATAGCGTATATTAAAGTTGTTGCAGTTAAAACGCTCGTAGTTGAAATTGTGGCAGTAACAATGGGTCATCTTTAACGAGCATGCACCTATTGCTACTACCATTATTCCGATATATGCGGGGTAACCTGTATATTCGGAACTGTTACTTTGAGAAAATTAGAGTGTTTCAAGCAGGCGTAATGCTTTGAATACTCCAGCATGGAATGACAACAAAGGACTTATATCCTTCTTGTTGGTTTAAGGAGATGAGTAATGATTAAGAGGAACAGTCGGGGGTATTCGTATTCAGTCGTTAGAGGTGAAATTCTTAGATTGACTGAAGACGAACTACTGCGAAGGCATCTACCATGGATGTTTTCA	Eukaryota	Alveolata	Apicomplexa	Gregarinomorphea	Neogregarinorida	Actinocephalidae	Monocystis	100	100	100	100	100	100	Parasite
AGCTCCAATAGCGTATATTAAAGTTGTTGCAGTTAAAAAGCTCGTAGTTGGATTTCTGGTTTGAGCGTCCGGTCGAGTTTATCTCTGTACTATGGATGTTTGGGCCATTTTTTGTGAGGGGGCTTTTCTGCCATTCAGTTGGTGGTTGAGTCGACTTGCATCGTTTACTGTGAAAAAATTAGAGTGTTTAAAGCAGGCGTTTGCTCATTTGAATACATTAGCATGGAATAATAAGATACGACCTTGGTGGTCTATTTTGTTGGTTTGCACACCGAGGTAATGATTAATAGGGACAGTTGGGGGTATTCATATTTCAACGTCAGAGGTGAAATTCTTGGATCGTTGAAAGATGAGCTTAGGCGAAAGCATTTACCAAGGATGTTTTCA	Eukaryota	Stramenopiles	Pseudofungi	Oomycota	Oomycota_X	Saprolegniales	Saprolegniales_X	100	100	100	100	100	82	Parasite
AGCTCCAAGAGTGTATATTAAAGTTGTTGCGGTTAAAAAGCTCGTAGTTGGACTTGAGGGATTTATATAAAGGGATTCTAGTTTAAAACTAGATATTCTTATATATTTTTTCCTTTCTTTGTATTTTTTTAAGATTATTTAATGGGGTTAAACTCATTTTTTAATCTGGGGATAGATAGTTTACTTTGAAAAAATTAGAGTGTTTAAAGCAGACATGACATGTACAATTGAATATTACAGCATGGGATAATTGAATAAGACATTAACCTTAATTTTGTTGGTTTTGAAGGTTAATAGTAATGATTAAAAGGGATAGTTGGGGTCACTTGTATTTGATCGCTAGGGGTGAAATCCTATGATTGATCAAAGACAAACTACTGCGAAAGCATTTGACAAGGA…	Eukaryota	Amoebozoa	Lobosa	Tubulinea	Euamoebida	LOS7N/I-lineage	Ptolemeba	100	100	100	100	100	55	Consumer
AGCTCCAATAGCATATATTAAAGTTGTTGCAGTTAAAAAGCTCGTAGTTGGATTTCTGGGAGGGCGCCAATGTCCGCTGATTGCGTGTGCAGCGGTGCCCTTCCATCCTTCTGTTAACGTTTCTGATATTCATTTATTGGTCTCGGGCTCAGATATTTTACCTTGAGAAAATTAGAGTGTTCCAGGCAGGCTTGCGCCGGAATACATTAGCATGGAATAATAGAATAGGACTTTAGTCTCCTTTGTTGGTTTGAGGGACTGAAGTAATGATTAATAGGGATAGTTGGGGGCATTAGTATTTAATTGTCAGAGGTGAAATTCTCGGATTTGTTAAAGACTAACTTATGCGAAAGCATTTGCCAAGGATGTTTTCA	Eukaryota	Alveolata	Ciliophora	Spirotrichea	Hypotrichia	Oxytrichidae	Cyrtohymena	100	100	100	100	94	68	Consumer
AGCTCCAATAGCGTATATTAAAGTTGTTGCAGTTAAAAGGCTCGTAGTCGAACTTCTGGTTCTTTAGTCTTGTCCCGTTCTCTTGTAGAACGTTGTGACGAGTCTTAGAACCTTCCTGGTTGAAAGCGCTTCTGCCCTTTATTGGGTTGGTTGTGTGATCTGCCTCTTTTACTGTGAGAAAAACAAAGTGCTCAAAGCAGGCTTTACAGCTTGAATGCGTTAGCATGGAATAATAAGATAGGACTTTGTTTCTATTTTGTTGGCTCTGAGGAACAAAGTAATGATTGATAGGGATAGTTGGGGGTGCTCGTATTTAACGGTCAGCGGTGAAATGCATGGACCCGTTAAAGACGAACCTATGCGAAAGCATTCACCAAGGATATCTTCT	Eukaryota	Rhizaria	Cercozoa	Endomyxa	Vampyrellida	Leptophryidae	Leptophryidae_X	100	100	100	100	100	95	Consumer
AGCTCCAGTAGCGTATATTAAAGTTGTTGCAGTTAAAAAGCTCGTAGTTGGATTTCTGGTTTGATATGCCTGGCCCGCCACGGTTACGTGTGTGAGTGCCGGTGCGTGTCTGCCATCCTTCTGGAAAACGTGTCTACCCTTCACTGGGCCGGATACGCGATCCAGATCATTTACTTTGAAAAAATTAGAGTGTTTAAAGCAGGCTTTTTGCTATGAATACATTAGCATGGAATAATAATTTAGGACTTTGGCCCTATTTTGTTGGTTTCTAGGACTGAAGTAATGATTGATAGGGATAGTTGGGGGTGCTCGAATTCAGCGGCCAGAGGTGAAATTCTTGGATTCGCTGAAGACGAACTCATGCGAAAGCATTCACCAAGGATGTCTTCT	Eukaryota	Rhizaria	Cercozoa	Filosa-Sarcomonadea	Glissomonadida	Glissomonadida_X	Glissomonadida_XX	100	100	100	100	100	100	Consumer
AGCTCCAATAGCGTATATTAAAGTTGTTGCAGTTAAAAAGCTCGTAGTTGGACTTTTGATGGTGCCTTTGGTCCAAATTTATTTGGTTCCATAGTACATTGTCATCTTTGGTTGGAACCAGCAAGGCATTAGGTTGTTTTGCAGGGGATGCCCATCATTTACTGTGAAAAAATTAGAGTGTTCAAAGCAGGCTTATGCCATTGAATAGATTAGCATGGAATAATGAGATAGGACTATGGTACTATTTTGTTGGTTTGCGCACTGGAGTAATGATTAAAAGGGATAGTTGGGGGTATTTGTATTCCATTGTCAGAGGTGAAATTCTTGGATTTCTGGAAGACGAACTACTGCGAAAGCATTTACCAAGGATGTTTTCA	Eukaryota	Stramenopiles	Ochrophyta	Bacillariophyta	Bacillariophyta_X	Raphid-pennate	Pinnularia	100	100	100	100	95	70	Phototrophic
AGCTCCAATAGCGTATATTTAAGTTGTTGCAGTTAAAAAGCTCGTAGTTGGATTTCGGGTGGGTTGCAACGGTCCGGTTCGCTGTGTACTGTTGCGGCCTATCTTTCTGCCGGGGACGGGCTCTTGGGCTTCATTGTCTGGGATCCGGAGTCGGCGAGGTTACTTTGAGTAAATTAGAGTGTTCAAAGCAAGCTTACGCTCTGAATACATTAGCATGGAATAACACGATAGGACTCTGGCCTATCTTGTTGGTCTGTAGGACTGGAGTAATGATTAAGAGGGACAGTCGGGGGCATTCGTATTTCATTGTCAGAGGTGAAATTCTTGGATTTATGAAAGACGAACTTCTGCGAAAGCATTTGCCAAGGATGTTTTCA	Eukaryota	Archaeplastida	Chlorophyta	Chlorophyceae	Chlamydomonadales	Chlamydomonadales_X	Chloromonas	100	100	100	100	100	100	Phototrophic
AGCTCCAAGAGCATATATTAAAGTTGTTGCAGTTAAAAAGCTCGTAGTTGGATTTCTGGTTTAATGCACCTGGCCCGCGGCCAATAGGCTTGTGAGTGCCGGCGCGCGTTTACCATCCTTCTAGAAAACGATTCTGCCATTCACTTGGTTGGGACCGCGATCTAGATCTTTTACTTTGAAAAAATTAGAGTGTTTAAAGCAGGCTTTTGCTATGAATACATTAGCATGGAATAATAATCTAGGACTTCGGTTCTATTTTGTTGGTTTCTATAACTGAAGTAATGATTGATAGGGATAGTTGGGGGTGCTAGTATTGGCCGGCCAGAGGTGAAATTCTTGGATTCGGTCAAGACTAACTTATGCGAAAGCATTCACCAAGGATGTCTTCT	Eukaryota	Rhizaria	Cercozoa	Filosa-Thecofilosea	Cryomonadida	Rhogostoma-lineage	Rhogostoma-lineage_X	100	100	100	100	100	100	Consumer
AGCTCCAATAGCGTATACTAAAGTTGTTGCAGTTAAAAAGCTCGTAGTTGAATTTCTGGTCTCGGACATCGGTCTGCCTCGAACGAGGTACGTACCAGTTGTCTGAATCCATCCTCGGGGAAAACATGTCTGTCATTCAGTTGATGGGCATGGGATCCTCGTCATTTACTGTGAGCAAAATAGAGTGTTCAAAGCAGGCTTATGCCGTTGAATACATTAGCATGGAATAATAAGATAGGACCTTGGTCTATTTTGTTGGTTTGTACTCCAAGGTAATGATTAATAGGGATAGTTGGGGGTATTCGTATTCAATTGTCAGAGGTGAAATTCTTGGATTTATGGAAGACGAACTACTGCGAAAGCATTTACCAAGGATGTTTTCA	Eukaryota	Stramenopiles	Ochrophyta	Chrysophyceae	Chrysophyceae_X	Chrysophyceae_Clade-C	Spumella	100	100	100	100	100	68	Consumer
AGCTCCAATAGCGTATATTAAAGTTGTTGCAGTTAAAAAGCTCGTAGTTGGATTTTGGATTGCGTCTAACGGTCGGCCGTGAGGTTCGTACTGTTGGGTGCTTTCTTCTTCTCGAAGACCACGTGTGCTCTTAACTGAGTGTGCGTGGGGTTCGGGACTTTTACTGTGAGAAAATTAGAGTGTTCAAAGCAGGCATTTGCTTGAATATTGCAGCATGGAATAATGGAATAGGATCACAATCTTATTTTGTTGGTTTCTAGGATTGAGATAATGATTAATAGGGATAGTTGGGGGCATTAATATTTAATTGTCAGAGGTGAAATTCTTGGATTTATGAAAGATTAACTTCTGCGAAAGCATTTGCCAAGGATGTTTTCG	Eukaryota	Opisthokonta	Mesomycetozoa	Ichthyosporea	Ichthyosphonida	Pseudoperkinsidae	Anurofeca	100	100	100	100	100	100	Parasite
AGCTCCAATAGCGTATATTAAAGTTGTTGCAGTTAAAAAGCTCGTAGTTGGATTTCTGGCCGGAGCGATCGGTCCGCCTCATTTGGGGTGTGTACTTGTGTCGTCTGTGGCCATCCTTGGGGAGAACTGTTCTGGCATTGAGTTGTCGGGGCAGGGAACCCCATCGTTTACTGTGAAAAAATTAGAGTGTTTAAAGCAGGCTTACGCCGTTGAATACATTAGCATGGAATAATAAGATAGGGCATTGGTGGTCTATTTTGTTGGTTTGCACACTTATGCAATGATTAATAGGGATAGTTGGGGGTATTCGTATTTAATTGTCAGAGGTGAAATTCTTGGATTTCTGAAAGACGAACTACTGCGAAAGCATTTACCAAGGATGTTTTCA	Eukaryota	Stramenopiles	Pseudofungi	Hyphochytriomyceta	Hyphochytrydiales	Hyphochrytriaceae	Hyphochytrium	100	100	100	100	100	100	Consumer
AGCTCCAATAGCGTATATTAATGTTGCTGCAGTTAAAAAGCTCGTAGTTGGATTTCTGACTTGGCGCACCTGGCCCGCCACGGTTACGTGTGTGAGTGCCGGGATGCGCCTGTCACTTTTCTGGTAAACTATTGTGCCCTTCATTGGGTATGATAGGTAGCCAGATATTTTACTTTGAAAAAATTAGAGTGTTTAAAGCAGGCGTTTGCTATGAATACATTAGCATGGAATAATAAGTTAGGACTTCGGTTCTATTTTGTTGGTTTCTAGGACTGAAGTAATGATTGATAGGGATAGTTGGGGGTGCTAGTATTCAGCGGCCAGAGGTGAAATTCTCGGATTCGCTGAAGACTAACTTATGCGAAAGCATTCACCAAGGATGTCTTCT	Eukaryota	Rhizaria	Cercozoa	Filosa-Sarcomonadea	Glissomonadida	Allapsidae	NA	100	100	100	100	100	48	Consumer
AGCTCCAATAGGATATATCAAAGTTGTTGCAGTTGAAAAGCTCGTAGTCGTATTTGTGGTGGGTAGATGTTTGATTCACGTGGCAATGCACGAAAGTGTTTGCCCGGTCAGACCGCCTGCCATTTTGTGGGCCAAAGTGGGTTTCCGGGTGGTTTACTCTGCCTAGAAATTCGCTCCACTCCGTCACTGAGAGCAAATTGGAGTGCTCAAAGCAGGCTTTACAGCTTTGAACATCTTAGCTTGGAATGACAAAGTATGACTTGTAGTTCACTTTGTTGGTTATGAATTGTAAGTAATGATAAATAGGAACAGTTGCGGGGACACTCGTACTGGAAAGTCAGAGGTGAAATTCTTGGATTTTTCCACGACGAACGACTGCGAAGGCATCTGTCCAGGATG…	Eukaryota	Stramenopiles	Sagenista	Labyrinthulomycetes	Thraustochytriales	Thraustochytriaceae	Amphifilidae	100	100	100	100	100	97	Consumer
AGCTCCAATAGCGTATATTAAAGTTGCTGCAGTTAAAAAGCTCGTAGTTGGATTTCTGGCCTGAAACATTTTGTCGGCCACGGTTTCGTGTGTTAGTGCATTATGTTCTGGCCATCCTTCCAATCGCTATTTACCTTTCTTCATTGATTGGTAAGTGGTATTGGATCTTTTACTTTGAAAAAATTAGAGTGTTTCAAGCAGGCTTTATGCTATGAATACATTAGCATGGAATAATAATTTAGGACTTCGGTTCTATTTTGTTGGTTTCTAGGACTGAAGTAATGATTGATAGGGATAGTTGGGGGTGCTAGTATTCAGCGGCCAGAGGTGAAATTCTCGGATTCGCTGAAGACTAACTTATGCGAAAGCATTCACCAAGGATGTCTTCT	Eukaryota	Rhizaria	Cercozoa	Filosa-Sarcomonadea	Glissomonadida	Sandonidae	Flectomonas	100	100	100	100	100	100	Consumer
AGCTCCAATAGCGTATATTAAAGTTGCTGCAGTTAAAAAGCTCGTAGTTGGATTTCTGGCCTGAAACATTTTGCCGGCCACGGTTTCGTGTGTTAGTGCTTTGTGTTCTGGCCATCCTTCCAATCGCTATTCAGCTTTCTTCATTGATTGTTGAGTGGTATTGGATCTTTTACTTTGAAAAAATTAGAGTGTTTCAAGCAGGCTTTATGCTATGAATACATTAGCATGGAATAATAATTTAGGACTTCGGTTCTATTTTGTTGGTTTCTAGGACTGAAGTAATGATTGATAGGGATAGTTGGGGGTGCTAGTATTCAGCGGCCAGAGGTGAAATTCTCGGATTCGCTGAAGACTAACTTATGCGAAAGCATTCACCAAGGATGTCTTCT	Eukaryota	Rhizaria	Cercozoa	Filosa-Sarcomonadea	Glissomonadida	Sandonidae	Sandonidae_X	100	100	100	100	100	67	Consumer
AGCTCCAATAGCGTATATTAAAGTTGCTGCAGTTAAAAAGCTCGTAGTTGGATTTCTGGCTTGTACCATTGAGCCGGCCACGGTTTCGTGTGTTAGTGCTTGATGTTCTTGCCATCCTTCCAATCGCTGCGTATTCTTCTTCATTGATTGGTACGCGGTATTGGATCTTTTACTTTGAACAAATTAGAGTGTTTCAAGCAGGCTTTATGCTATGAATACATTAGCATGGAATAATAATTTAGGACTTCGGTTCTATTTTGTTGGTTTCTAGGACTGAAGTAATGATTGATAGGGACAGTTGGGGGTGCTAGTATTCAGCGGCCAGAGGTGAAATTCTCGGATTCGCTGAAGACTAACTTATGCGAAAGCATTCACCAAGGATGTCTTCT	Eukaryota	Rhizaria	Cercozoa	Filosa-Sarcomonadea	Glissomonadida	Sandonidae	Sandonidae_X	100	100	100	100	92	56	Consumer
AGCTCCAAGAGCATATATTAAAGTTGTTGCAGTTAAAAAGCTCGTAGTTGGACTTCTGGTTTAATGCACCTGGCCCGCGGCTCTTTAGGCTTGTGAGTGCCGGCGCGCGTTTACCATCCTTCTGGGGAACGGGTCTACCCTTAACTGGGCCGGATTCGGGATCCAGATCATTTACTTTGAAAAAATTAGAGTGTTTAAAGCAGGCTATTGCTATGAATACATTAGCATGGAATAATAATCTAGGACTTCGGTTCTATTTTGTTGGTTTCTATAACTGAAGTAATGATTGATAGGGATAGTTGGGGGTGCTAGTATTGGCCGGTCAGAGGTGAAATTCTTGGATTCGGTCAAGACTAACTTATGCGAAAGCATTCACCAAGGATGTCTTCT	Eukaryota	Rhizaria	Cercozoa	Filosa-Thecofilosea	Cryomonadida	Rhogostoma-lineage	Rhogostoma-lineage_X	100	100	100	99	99	97	Consumer
AGCTCCAGTAGCGTATATTAAAGTTGTTGCAGTTAAAAAGCTCGTAGTTGGATTTCTGGCGAACCGTTGCGGCCCGTGCTCATTTTGGGCGTGTGTGCCGTGTCGTGTTTGTCATCCTTCCAGAAAGCTGCGTCTACCATTCACTTGGCCGGACGTACGTGATCTGGATCGATTACTTTGAAAAAATTAGAGTGTTTAAAGCAGGCTTATGCTGTGAATACATTAGCATGGAATAATAATTTAGGACTTCGGTTCTATTTTGTTGGTTTCTAGGACTGAAGTAATGATTGATAGGGACAGTTGGGGGTGCTAGTATTCCGCGGCCAGAGGTGAAATTCTTGGATTCGCGGAAGACTAACTACTGCGAAAGCATTCACCAAGGATGTCTTCT	Eukaryota	Rhizaria	Cercozoa	Filosa-Imbricatea	Euglyphida	Trinematidae	Trinematidae_X	100	100	100	100	100	87	Consumer
AGCTCCAATAGCGTATATTAAAGTTGTTGCAGTTAAAAAGCTCGTAGTTGGATTTCTGGTACGGTGCGCCTGGCCCACGGTCGCAAGATCGCGAGTGTCGGTGTGCGCCTGCCATCTTTCTAGTTAACCGGACGCACTTAACTGGGCGGTCGGCGATCTAGTTCATTTACTTTGAAAAAATTAGAGTGTTTAAAGCAGGCTTGCGCTATGAATACATTAGCATGGAATAATAATTTAGGACTTTGCTTCTATTTTATTGGTTTCTAGGAGTAAAGTAATGATTGATAGGGATAGTTGGGGGTGCTAGTATTCATCGGCCAGAGGTGAAATTCTTGGATTCGATGAAGACTAACTAATGCGAAAGCATTCACCAAGGATGTCTTCT	Eukaryota	Rhizaria	Cercozoa	Filosa-Sarcomonadea	Cercomonadida	Paracercomonadidae	Paracercomonas	100	100	100	100	100	100	Consumer
AGCTCTTCTAGCATATATTAAAGTTGCTGCAGTTAAAACGCTCGTAGTTTGAATTATTTCGGTTGCCGGCGGCTGGAAAATTTAATTTTTCAAGTCGTCGGTGGCTGAATTAAAGTTGGGGTGGAGCTGATTAATTTCTCTTCATCCAGATAACCTTGAAAAAATATTGTCGCTCAAAAAAGGACGGAATGTCTATTGAGATTTCAGCATGGGATTATGGAAAAAGGGGAGTTGGTTCAAGAGGGGGTAAAAGCCTGATTGGCCTTCTTCCAATGGTTAATGAGGACGATGCGTGGGAGTTCATATTAAATTGTCAGAGGTGAAATTCTTGGATTAATTTAAGATGAACATCAGCGAAGGCGTTCTTCAAGTGCGTGCCTG	Eukaryota	Unknown_Eukaryota	Unknown_Eukaryota	Unknown_Eukaryota	Unknown_Eukaryota	Unknown_Eukaryota	NA	6	6	6	5	4	4	NA
AGCTCCAATAGCGTATATTAAAGTTGTTGCAGTTAAAAAGTTCGTAGTTGAAATTCTGCAAATGAGAAGGGGTCGTCCCTTCGGGGTATTGTACTTCTTTTCATTAGCATAATTCTAAGCAAGCACAGTTCTCTGTGTATGTTTAGAGTGGTTACTTTGAGAAAATTAGAGTGTTTAAAGCAGGCGAAACGCCTTGAATACTCCAGCATGGAATAACGAGTGACGACTTAAGGCGTTCTTGTTGGTTTAATGTCTTGAGTAATGATTAATAGGAACAGTTGGGGGCATTCGTATTTGGTAGCTAGAGGTGAAATTCTTAGATTTACCAAAGACGAACTACTGCGAAAGCATCTGCCAAGGATGTTTTCA	Eukaryota	Alveolata	Apicomplexa	Gregarinomorphea	Neogregarinorida	Actinocephalidae	Actinocephalidae_NEO1	100	100	100	100	100	100	Parasite
AGCTCCAATAGTGTATATTAAAGTTGCTGCGGTTAAAAAGCTCGTAGTTGGATTTCGGAGTTGTTATCTGAACCTCCCCTAAAAAGGTGGCTAGGGTAGCAGTAGTCATCATCAAAGTCCACCTTGACATTCTCTTGGTGCGTACTGGGTGTTGACCTCCTTTAGTTCTGTGAATTGCTATCTAGCAATAGGTAGTTAGTTCCAGATAGTTTACTTTGAAAAAATTAGAGTGTTCAAAGCAGGCACAACCTGGCATCATGAATACATTAGCATGGGATAATAGAATATGACATTGGTCTTATTTTGTTGGTTTCTAAGGCCAAAGTAATGATTGATAGGGATAGTTGGGGCCGCTCGTATTGAGTTGTCAGAGGTGAAATTCTAGGATTTACTCAAGAC…	Eukaryota	Amoebozoa	Lobosa	Tubulinea	Arcellinida	Arcellinida_X	NA	79	78	78	55	55	47	Consumer
AGCTCCAAGAGCGTATCTTAAAGTTGTTGTGGTTAAAAAGCTCGTAGTTTATATTTGATAAATTTATCAAGAGTTTGAATCTGAAAGAGGAAAATGATTGAAAGTGTTTATGAATGTTTAGCTAACATTAAGCAGCTTATAATGTATGCCTGGTTTACTCCTTGTATGTATTATAGGTTGTGTTAGTTAACAGTTACTGTGAAAAAATTAGAGTGTTCAAAACAGGCATTTATGGCTATTGAATATATTAGCATGGTATAACGAAATATGACAACTCTATTACGTTTGAGTGGTACTATATCAGTTGAGTAATTAGAGATGTAATGATTAAAAGGAGCAGTCGTAGTGACTTTTACTTAATGGAAAGAGGTGAAATTCTATAACCCATTAAAGAAAAAC…	Eukaryota	Unknown_Eukaryota	Unknown_Eukaryota	Unknown_Eukaryota	Unknown_Eukaryota	Unknown_Eukaryota	NA	29	24	16	16	16	16	NA
AGCTCCAATAGCGTATATTAAAGTTGTTGCAGTTAAAAAGCTCGTAGTTGAACTTCTGTACGTGCCCGGTTCTGGCTTCGGTCAAGCTGTGGTGCGTGCATCCGCTTGCAAACCTGGCCCGGCCTTTACTGGTCGACCAGGGGAGTAGGCCTTTTACTTTGAAAAAATTAGAGTGTTTCAAGCAGGCAATGGCTCGAATACATTAGCATGGAATAATGGAATAGGACTTTTGTCCATTTGGTTGGTTATTGGACATGAGTAATGATTAACAGGGACAGTTGGGGGCATTAGTATTTAATTGTCAGAGGTGAAATTCTTGGATTTATTAAAGACTAACCTATGCGAAAGCATTTGCCAAGGATGTTTTCA	Eukaryota	Alveolata	Ciliophora	Oligohymenophorea	Scuticociliatia_1	Philasterida	Philasterida_X	100	100	100	100	98	98	Consumer
AGCTCCAATAGCGTATACTAAAGTTGTTGCAGTTAAAAAGCTCGTAGTTGGATTTCTGGCGGGGACGGCTGGTGGGGCCCGTGAGGGTCTCTACTGACGCCTGGTTCCCGTCATCCTCGGGGAGAGCGGCCCTGGCATTAAGTTGTTGGGGTCGGGATCCTCGTCTTTTACTGTGAAAAAATTAGAGTGTTCAAAGCAGGCTTAGGCCCTGAATACATTAGCATGGAATAATAAGATATGACCTTGGTGGTCTATTTTGTTGGTTTGCACGCCAAGGTAATGATTAATAGGGATAGTTGGGGGTATTCGTATTCAATTGTCAGAGGTGAAATTCTTGGATTTATGGAAGACGAACTACTGCGAAAGCATTTACCAAGGATGTTTTCA	Eukaryota	Stramenopiles	Ochrophyta	Eustigmatophyceae	Eustigmatophyceae_X	Eustigmatophyceae_XX	Vischeria	100	100	100	100	100	100	Phototrophic
AGCTCCAATAGCGTATATTAAAGTTGTTGCAGTTAAAACGCTCGTAGTTGAAATTGTGGTAATAACAATGGGTCATCTCTAACGAGCATGCACTTATTGTTGTTGCCATTATTCCGGTGCATGCAGGGTAACCTGTATACTCGGAACTGTTACTTTGAGAAAATTAGAGTGTTTCAAGCAGGCGTAATGCTTTGAATACTCCAGCATGGAATGACAACAAAGGACTCAAGTCTTTCTTGTTGGTTTAAGGAGTTGAGTAATGATTAAGAGGAACAGTCGGGGGTATTCGTATTCAATCGCTAGAGGTGAAATTCTTAGATTGACTGAAGACGAACTACTGCGAAGGCATCTACCATGGATGTTTTCA	Eukaryota	Alveolata	Apicomplexa	Gregarinomorphea	Neogregarinorida	Actinocephalidae	Monocystis	100	100	100	100	100	99	Parasite
AGCTCCAATAGCGTGCGCAAAAGTTGTTGCAGTTAAAAAGCTCGTAGTTGAACTTCTGGTCATACACTGGCTTGGCTTCAGTCGGCTTGTTGTGTGATCATCCGTCTGCAAACTTATGTCTTCCTTAATTGGTTAGCGTGAGAGAGCAGACAATTTACCTTGAAAAAATTAGAGTGTTTCAGGCAGGTAATCGCCGGAATACATTAGCATGGAATAATGGAATAGGACTTGTCTCCTTTGTTGGTTCAAGGATTCGAGTAATGATAAATAGGAACAGTTGGGGGCATTAGTATTTAATTGTCAGAGGTGAAATTCTTGGATTTATTAAAGACTAACTTATGCGAAAGCATCTGCCAAGGATGTTTTCA	Eukaryota	Alveolata	Ciliophora	Oligohymenophorea	Peniculia	Frontoniidae_2	Frontoniidae_2_X	100	100	100	100	100	100	Consumer
AGCTCCAATAGCGTATATTAAAGTTGTTGCAGTTAAAACGCTCGTAGTTGAAATTGTGGTAATAATAATGGGTCATCTCTAACGAGGATGCACCTATTGTTACTGCCATTATTCCGATATATGCAGGGTAACTTGTATATTCGGGACTGTTACTTTGAGAAAATTAGAGTGTTTTAAGCAGGCGTAATGCTTTGAATACTCCAGCATGGAATGACAACAAAGGATTCATATCCTTCTTGTTGGTTTAAGGAGTTGAGTAATGATTAAGAGGAACAGTCGGGGGTATTCGTATTCAGTTGTTAGAGGTGAAATTCTTAGATTGACTGAAGACGAACTACTGCGAAGGCATCTACCATGGATGTTTTCA	Eukaryota	Alveolata	Apicomplexa	Gregarinomorphea	Neogregarinorida	Actinocephalidae	Monocystis	100	100	100	100	100	100	Parasite
AGCTCCAATAGCGTATATTAAAGTTGTTGCAGTTAAAACGCTCGTAGTTGAAATTGTGGCAGTAACAATGGGTCATCTTTAACGAGCATGCACCTATTGTTACTACCATTATTCCGATATATGCGGGGTAACCTGTATATTCGGAACTGTTACTTTGAGAAAATTAGAGTGTTTCAAGCAGGCGTAATGCTTTGAATACTCCAGCATGGAATGACAACAAAGGACTCATATCCTTCTTGTTGGTTTAAGGAGTTGAGTAATGATTAAGAGGAACAGTCGGGGGTATTCGTATTCAGTCGTTAGAGGTGAAATTCTTAGATTGACTGAAGACGAACTACTGCGAAGGCATCTACCATGGATGTTTTCA	Eukaryota	Alveolata	Apicomplexa	Gregarinomorphea	Neogregarinorida	Actinocephalidae	Monocystis	100	100	100	100	100	100	Parasite
AGCTCCAATAGCGTATATTAAAGTTGCTGCAGTTAAAAAGCTCGTAGTTGGATTTCTGGTGTGATTGTTTCAGCCTATTAACGGTTACGTTAATGTGTGTTGAAATTCGATCTACCATCGTTTGCTTTGTTCTGGTTGATTCATTTCAATCAGATCTAAACAAAGCAATCTTTTACTTTGAAAAAATTAGAGTGTTTAAAGCAGGCTTTTGCTATGAATACATTAGCATGGAATAATAATTTAGGACTTTGGTTCTATTTTGTTGGTTTCTAGAACGAAAGTAATGATTGATAGGGATAGTTGGGGGTGCTAGTATTGCGTGGCCAGAGGTGAAATTCTTGGATTCACGCAAGACTAACTTATGCGAAAGCATTCACCAAGGATATCTTCT	Eukaryota	Rhizaria	Cercozoa	Filosa-Sarcomonadea	Glissomonadida	Unknown_Glissomonadida	NA	98	98	65	55	19	5	Consumer
AGCTCCAAGAGCATATATTAAAGTTGTTGCAGTTAAAAAGCTCGTAGTTGGATTTCTGGTTTAATGCACCTGGCCCGCGGCCATTAGGCTTGTGAGTGCCGGCGCGCGTTTACCATCCTTCTAGAAAACGATTCTGCCATTCACTTGGTTGGGATCGCGATCTAGATCTTTTACTTTGAAAAAATTAGAGTGTTTAAAGCAGGCTTTTGCTATGAATACATTAGCATGGAATAATAATCTAGGACTTCGGTTCTATTTTGTTGGTTTCTATAACTGAAGTAATGATTGATAGGGATAGTTGGGGGTGCTAGTATTGGCCGGCCAGAGGTGAAATTCTTGGATTCGGTCAAGACTAACTTATGCGAAAGCATTCACCAAGGATGTCTTCT	Eukaryota	Rhizaria	Cercozoa	Filosa-Thecofilosea	Cryomonadida	Rhogostoma-lineage	Rhogostoma-lineage_X	100	100	100	100	100	100	Consumer
AGCTCCAATAGCGTATATTAAAGTTGTTGCAGTTAAAACGCTCGTAGTTGAAGTTTTGGTAACAATAATGGGTTATCTCTTTGAGTATATACCTATTGTTGTTATCATTGTTCTGTATTATGCACAGGGTAATGCTTGTGTATAGTCGGAATCGTTACTTTGAGAAAATTAGAGTGTTTCAAGCAGGCGTGATGCTTTGAATACTCCAGCATGGAATGACAACAAAGGACTCAAGTCCTTCTTGTTGGTTTAAGGAGTTGAGTAATGATTAAGAGGAACAGTCGGGGGTATTCGTATTCAGTCGTTAGAGGTGAAATTCTTAGATTGGCTGAAGACGAACTACTGCGAAGGCATCTACCATGGATGTTTTCA	Eukaryota	Alveolata	Apicomplexa	Gregarinomorphea	Neogregarinorida	Actinocephalidae	Monocystis	100	100	100	100	100	72	Parasite
AGCTCCAATAGCGTGCGCAAAAGTTGTTGCAGTTAAAAAGCTCGTAGTTGAACTTCTGGTCATACACTGGCTTGGCTTCAGTCGGCTTGTTGTGTGATCATCCGTCTGCAAACTTATGTCTTCCTTAATTGGATAGCGTGAGAGAGCAGACAATTTACCTTGAAAAAATTAGAGTGTTTCAGGCAGGTAATCGCCGGAATACATTAGCATGGAATAATGGAATAGGACTTGTCTCCTTTGTTGGTTCGAGGAAGCGAGTAATGATAAATAGGAACAGTTGGGGGCATTAGTATTTAATTGTCAGAGGTGAAATTCTTGGATTTATTAAAGACTAACTTATGCGAAAGCATCTGCCAAGGATGTTTTCA	Eukaryota	Alveolata	Ciliophora	Oligohymenophorea	Peniculia	Frontoniidae_2	Frontoniidae_2_X	100	100	100	100	100	100	Consumer
AGCTCCAATAGCGTGCGCAAAAGTTGTTGCAGTTAAAAAGCTCGTAGTTGAACTTCTGGTCACACACTGGCTTGGCTTCAGTCGGCTTGTTGTGTGATCATCCGTCTGCAAACTTATGTCTTCCTTAATTGGTTAGCGTGAGAGAGCAGACAATTTACCTTGAAAAAATTAGAGTGTTTCAGGCAGGTAATCGCCGGAATACATTAGCATGGAATAATGGAATAGGACTTGTCTCCTTTGTTGGTTCAAGGATTCGAGTAATGATAAATAGGAACAGTTGGGGGCATTAGTATTTAATTGTCAGAGGTGAAATTCTTGGATTTATTAAAGACTAACTTATGCGAAAGCATCTGCCAAGGATGTTTTCA	Eukaryota	Alveolata	Ciliophora	Oligohymenophorea	Peniculia	Frontoniidae_2	Frontoniidae_2_X	100	100	100	100	100	100	Consumer
AGCTCCAATAGCGTATATTAAAGTTGCTGCAGTTAAAAAGCTCGTAGTTGGATTTCTGGCTTGATACATTTTACCGGCCACGGTTTCGTGTGTTAGTGTTTGATGTTCTGGCCATCCTTCCAATTGCTGCTCGCTAGTCTTCATTGATTGGCGAGTGGTATTGGATCTTTTACTTTGAAAAAATTAGAGTGTTTCAAGCAGGCTTTATGCTATGAATACATTAGCATGGAATAATAATTTAGGACTTCGGTTCTATTTTGTTGGTTTCTAGGACTGAAGTAATGATTGATAGGGATAGTTGGGGGTGCTAGTATTCAGCGGCCAGAGGTGAAATTCTCGGATTCGCTGAAGACTAACTTATGCGAAAGCATTCACCAAGGATGTCTTCT	Eukaryota	Rhizaria	Cercozoa	Filosa-Sarcomonadea	Glissomonadida	Sandonidae	Sandonidae_X	100	100	100	100	100	55	Consumer
AGCTCCAATAGCGTATATTAAAGTTGTTGCAGTTAAAACGCTCGTAGTTGAAATTCTGCTAGTGAAAACGGGTCATCTCTTTGAGCTTGTACCTGTTGTCATTGGCATTAATCCGATCCATTCAGCGGGTCAAACCGTTGGATATTCGGAGCAGTTACTTTGAGAAAATTAGAGTGTTTCAAGCAGGCGTAATGCCTTGAATACTCCAGCATGGAATAACAAGTAAGGACTCAAGTTCTTCTTGTTGGTTTAAGAACCTGAGTAATGATTAAGAGGAACAGTCGGGGGTATTCGTACTCGGTCGTCAGAGGTGAAATTCTTAGATTGACTGAAGACGAACTACTGCGAAGGCATCTACCATGGATGTTTTCA	Eukaryota	Alveolata	Apicomplexa	Gregarinomorphea	Neogregarinorida	Actinocephalidae	Monocystis	100	100	100	100	100	100	Parasite
AGCTCCAAGAGCATATATTAAAGTTGTTGCAGTTAAAAAGCTCGTAGTTGGATTTCTGGTTTAATGCACCTGGCCCGCGGCCACTAGGCTTGTGAGTGCCGGCGCGCGTTTACCATCCTTCTAGAAAACGTTTCTGCCATTAACTTGGTTGGGAATGCGATCTAGATCTTTTACTTTGAAAAAATTAGAGTGTTTAAAGCAGGCTTTTGCTATGAATACATTAGCATGGAATAATAATCTAGGACTTCGGTTCTATTTTGTTGGTTTCTATAACTGAAGTAATGATTGATAGGGATAGTTGGGGGTGCTAGTATTGGCCGGCCAGAGGTGAAATTCTTGGATTCGGTCAAGACTAACTTATGCGAAAGCATTCACCAAGGATGTCTTCT	Eukaryota	Rhizaria	Cercozoa	Filosa-Thecofilosea	Cryomonadida	Rhogostoma-lineage	Rhogostoma-lineage_X	100	100	100	100	100	100	Consumer
AGCTCCAGTAGCGTATATTAAAGTTGTTGCAGTTAAAAAGCTCGTAGTTGGACTTGTGTGTGTTGCTGTTCAGCGGTCTGCATTCAAAAGAGTGTTACGACATGCGGCAGTGGCGCCGTAAAATCTTCAACTGGATCGCAACTGGACTTAATTGCCTGGTTGCAGTCATTCGGTTGATCGTTTACTGTGAGAAAATTAGAGTGTTCAAGGCAGGCATTATTGCAATTGAATATGTTAGCATGGAATAATAAGATAAGGCTTTCGCGTTTATTTTGTTGGTTTCTAGATCGGAAGTAATGATTGATAGGGACAGTTGGGGGTGCTAGTATTCAGCGGCCAGAGGTGAAATTCATGGATTCGCTGAAGACTAACTTATGCGAAAGCATTCACCAAGGATGT…	Eukaryota	Rhizaria	Cercozoa	Endomyxa-Phytomyxea	Plasmodiophorida	Plasmodiophorida_X	Spongospora	100	100	100	100	100	100	Parasite
AGCTCCAAGAGTGTATATTAAAGTTGTTGCGGTTAAAAAGCTCGTAGTTGGACTGCAAGTTGAAGTGTGAAGTCCCCGGGGACGTTGTTCTCGGGATCAAGGCTTTTGCTCTTCTTCTAGGAAATTTGACGCAAAAACACGGGGTTCTCCTCGTGGTCAGGTTAGTTTTACTTTGAATGAATTAGGGTGTTCAAAGCAGGCGAATCGCCGTGAATACATTAGCATGGGATAATAAAATATGACATTGGTCTAATACTTATTGGTTTCTGAGGCCAGAGTAATGATTAAAAGGGACAGTTGGGGTCGCTTGTATTCAGTGGTCAGAGGTGAAATTCTAGGACCCACTGAGGACAAACAAATGCGAAGGCATTCGACAAGGATGTTTTCA	Eukaryota	Amoebozoa	Lobosa	Tubulinea	Euamoebida	Hartmannellidae	Copromyxa	96	95	94	82	81	52	Consumer
AGCTCCAAGAGTGTATATTAAAGTTGTTGCGGTTAAAAAGCTCGTAGTTGGACCTTGGGATTGATTACATCAGTTCCTTAGAACTTCGGTTCTAGGGGTTAATATTGAGTAATTCTTTCTCTATTCTCGGAACGTTCACGGCCAGCAATGGTCGGTTTCGTAGGATTTACTTTGAATAAATTAGGGTGTTTAAAGCAGGCATAAAAGCCTTGAATACATTAGCATGGGATAATAAAAGATGACCTTTGGTCTAAACTTTATTGGTTTCTAAGGCCTAGGTAATGATTGATAGGGATAGTTGAGGTCGCTCGTATTCAGTGGTCAGAGGTGAAATTCTAAGACCCACTGAGGACGAACTAATGCGAAGGCATTCGACAAGGATGTTTTCA	Eukaryota	Amoebozoa	Lobosa	Tubulinea	Euamoebida	Hartmannellidae	Copromyxa	100	100	100	100	100	100	Consumer
AGCTCCAATAGCGTATATTAAAGTTGCTGCAGTTAAAAAGCTCGTAGTTGGATTTCTGGCTTGAAACATTTTGCCGGCCACGGTTTCGTGTGTTAGTGCTTGATGTTCTGGCCATCCTTCCAATCGCTATTGGGTTATCTTCATTGATCGCTCAGTAGTATTGGATCTTTTACTTTGAAAAAATTAGAGTGTTTCAAGCAGGCTTTATGCTATGAATACATTAGCATGGAATAATAATTTAGGACTTCGGTTCTATTTTGTTGGTTTCTAGGACTGAAGTAATGATTGATAGGGATAGTTGGGGGTGCTAGTATTCAGCGGCCAGAGGTGAAATTCTCGGATTCGCTGAAGACTAACTTATGCGAAAGCATTCACCAAGGATGTCTTCT	Eukaryota	Rhizaria	Cercozoa	Filosa-Sarcomonadea	Glissomonadida	Sandonidae	Sandona	100	100	100	100	100	98	Consumer
AGCTCCAATAGCGTATATTAAAGTTGTTGCAGTTAAAAAGTTCGTAGTTGAAATTCTGCAAATGAGAAGGGGTCGTCCCTTCAGGGTATTGTACTTCTTTTCATTAGCATAATTCTAAGCAAGCACAGTTCTCTGTGTATGTTTAGAGTGGTTACTTTGAGAAAATTAGAGTGTTTAAAGCAGGCGAAACGCCTTGAATACTCCAGCATGGAATAACGAGTGACGACTTAAGGCGTTCTTGTTGGTTTAATGTCTTGAGTAATGATTAATAGGAACAGTTGGGGGCATTCGTATTTGGTAGCTAGAGGTGAAATTCTTAGATTTACCAAAGACGAACTACTGCGAAAGCATCTGCCAAGGATGTTTTCA	Eukaryota	Alveolata	Apicomplexa	Gregarinomorphea	Neogregarinorida	Actinocephalidae	Actinocephalidae_NEO1	100	100	100	100	100	100	Parasite
AGCTCCAATAGCGTATATTAAAGTTGTTGCAGTTAAAAAGCTCGTAGTTGAACTTGAAAGTTTCCTGGTTGGGATTGACTTGGGTGCACAGATCGGACTTCCGGTCTGGGTGCTATTCCAAACAAGGCAAGTTTCCCATTTTACCAGGGGCTTTAATCCTTGTCTGAGGAGCTTGGATGCACTTTACTGTTGTGTCCTTGCGAGTCAGAACATTTTACCTTGAAAAAATTAGAGTGTTCAAAGCAGGCTTTTAAGCTTGAATACATTAGCATGGGATAATAGAATAGGACTTTTGGTTCTATTTTGTTGGTTTTTGAGAACCAGAGTAATGATAAATAGGAACAGTTGGGGGCATTCATATTCGATCGCTAGAGGTGAAATTCTTAGATTGATCGACGA…	Eukaryota	Opisthokonta	Unknown_Opisthokonta	Unknown_Opisthokonta	Unknown_Opisthokonta	Unknown_Opisthokonta	NA	57	40	26	26	25	5	NA
AGCTCCAATAGCGTATATTAAAGTTGTTGCAGTTAAAAAGCTCGTAGTTGAACTTCTGGCAGTCTTTGATTTTGGCTTCGGTCGAGTCAAAGGCTGTCATCCGTCTGTAAACCATTTTCGGCCTTCACTGGTCGGCTTGGGGAGCAGACATTTTACTTTGAAAAAATTAGAGTGTTTCAGGCAGGCATTTGCCCGAATACATTAGCATGGAATAATGGAATAGGACTTAGTCCATTTGATTGGTTATTGGATTGAGTAATGATTAATAGGGACAGTCGGGGGCATCTGGATTTAATAGTCAGAGGTGGAATTCTTGGATTTATTAAAGACAAACTTATGCGAAAGCATTTGCCAAGGATGTTTTCA	Eukaryota	Alveolata	Ciliophora	Oligohymenophorea	Unknown_Oligohymenophorea	Unknown_Oligohymenophorea	NA	99	99	89	34	34	15	Consumer
AGCTCCAAGAGCGTATCTTAAAGTTGTTGTGGTTAAAAAGCTCGTAGTTGATATTTGATAAATTTATCAAGAGTTTGAATCTTAAAGAGGAAAATGATTGAAAGTGTTTATGAATGTTTAGCTAACATTAAGCATTATATAATTTATGTTTGGTTTTACTTTATATGGATTATGTAGTGTGTTAGTTAACAGTTACTGTGAAAAAATTAGAGTGTTCAAAACAGGCATTTACGGCCATTGAATATATTAGCATGGTATAACGGAATATGACAACTCTATTACGTTTGAGTGGTACTATATCAGTTGAGTAATTAGAGATGTAATGATTAAAAGGAGCAGTCGTAGTGACTTTTACTTAATGGAAAGAGGTGAAATTCTATAACCCATTAAAGAAAAACA…	Eukaryota	Unknown_Eukaryota	Unknown_Eukaryota	Unknown_Eukaryota	Unknown_Eukaryota	Unknown_Eukaryota	NA	27	24	19	17	17	17	NA
AGCTCCAATAGCGTATATTAAAGTTGTTGCAGTTAAAAAGCTCGTAGTTGGATTTCTGTTTTGAGCGTCCGGTCCGCTCCTTTGGAGTGTGTTACTAGGATGTTTGAGACATTTTTTGTGAGGATGTTCTTCTGCCATTCAGTTGGTGGTTGAATAGACTTGCATCGTTTACTGTGAAAAAATTAGAGTGTTTAAAGCAGGCGTTTGCTCATTGAATACATTAGCATGGAATAATAAGATACGACCTTGGTGGTCTATTTTGTTGGTTTGCACACCAGGGTAATGATTAATAGGGACAGTTGGGGGTATTCATATTTCAGCGTCAGAGGTGAAATTCTTGGATCGCTGAAAGATGAGCTTAGGCGAAAGCATTTACCAAGGATGTTTTCA	Eukaryota	Stramenopiles	Pseudofungi	Oomycota	Oomycota_X	Peronosporales	NA	100	100	100	100	100	30	Parasite
AGCTCTTCTAGCATATATTAAAGTTGCTGCAGTTAAAACGCTCGTAGTTTGAATTATTTCGGTTGCCGGCGGCTGGAAAATTTAATTTTTCAAGTCGTCGGCGGCTGAATTAAAGTTGGGGTGGAGCTGATTAATTTCTCTTCATCCAGATAACCTTGAAAAAATATTGTCGCTCAAAAAAGGACGGAATGTCTATTGAGATTTCAGCATGGGATTATGGAAAAAGGGGAGTTGGTTCAAGAGGGGGTAAAAGCCTGATTGGCCTTCTTCCAATGGTTAATGAGGACGATGCGTGGGAGTTCATATTAAATTGTCAGAGGTGAAATTCTTGGATTAATTTAAGATGAACATCAGCGAAGGCGTTCTTCAAGTGCGTGCCTG	Eukaryota	Unknown_Eukaryota	Unknown_Eukaryota	Unknown_Eukaryota	Unknown_Eukaryota	Unknown_Eukaryota	NA	2	2	2	2	2	2	NA
AACCCCAAGAGTGTATCTTAATGTTGCTGCAGTTAAAAAGCTCGTAGTTGAATTTCTGGCTCTCTCGTTGTCCTCTGGATAACGAGGAGTCATCGGCTTGGAGAAACAGTACGACCCTCAAAAGTTGTATTGTAGACCCAGCATTTTACTTTGAAGAAATTAGAGTGTTCCTGGCAGGCAGCGCTTGCATATATTAGCATGGAATAATGGAATAAGACTTTGTCTGTTTTTTTGGTTAACAGATAAGTAATGATTAACAGGGACAGTCGGGGGCATTCGTACTCAGTGGCTAGAGGTGAAATTCTTAGATTCGCTGAAGACGAACTAATGCGAAAGCATTTGCCAAGGATGTTTTCA	Eukaryota	Alveolata	Ciliophora	Phyllopharyngea	Cyrtophoria_4	Chilodonellidae	NA	100	100	100	100	100	27	Consumer
AGCTCCAATAGGATATATCAAAGTTGTTGCAGTTGAAAAGCTCGTAGTCGTATTTGTGGTGGGTAGATGCCTTTGGCTTTCTTGGTTGGGCGCGAAAGCGTTCTTCCGGCCGGGCCGCCCGCCATTTTGTGGGCTCAAGGCGGTGGTTTTAGCAGCGCCAGTCAAATGGTGTTGCGGGCCACAGCCTCCACTCCGTCACTGAGAGCAAATTGGAGTGCTCAAAGCAGGCTTTATAGCTTTGAACATTTTAGCTTGGAATGACAAAGTATGATCTTTTGGGTTAGCTTTGTTGGTTTGTACCAAGAGGTAATGATAAATAGGAACAGTTGCGGGGACACTCGTACTGGGGAGCTAGAGGTGAAATTCTTGGATTTCCCCACGACGAACGACTGCGAAGGC…	Eukaryota	Stramenopiles	Sagenista	Labyrinthulomycetes	Thraustochytriales	Thraustochytriaceae	Amphifilidae	97	97	97	97	97	92	Consumer
AGCTCCAATAGCGTATATTAAAGTTGCTGCTGTTAAAAAGCTCGTAGTTGGATTTCTGATATAATATTTTTGTCCCGCTGTGGTTACACATGTGAGTGACGAATAATATTTATCTGTTTTATGTTTTGTTTGTATAGTATGTAAATATTATACAAAACATACATATCTTTTACTTTGAACAAATTAGAGTGTTTCAAGCAGGCATTTATGCCTTGAATACATGAGCATGGAATAATCATCGAGGACTTTTAGTTCTATGTTGATTGGTTCTAGAACTATAGTAATGATGGATAGGGATAGTTGGGGGTGCTAGTATTCCGAGGCCAGAGGTGAAATTCTTGGATTCTCGGAAGACTCACTTAGGCGAAAGCATTCACCAAGGATGTCTTCA	Eukaryota	Rhizaria	Cercozoa	Filosa-Sarcomonadea	Glissomonadida	Glissomonadida_X	Glissomonadida_XX	100	99	99	99	99	99	Consumer
AGCTCCAATAGCATATATTAAAGTTGTTGCAGTTAAAAAGCTCGTAGTTGGATTTCTGGGAGGATGTCAATGTCCGCTCGATTGCGTGTGCAGCGACGTCCTTCCATCCTTCTGTTAACGTTTCTTGGTATTCAGTTACTGGTTTCGGGCTCAGATATTTTACCTTGAGAAAATTAGAGTGTTCCAGGCAGGCTTGCGCCGGAATACATTAGCATGGAATAATAGAATAGGACTTTAGTCTCCTTTGTTGGTTTGAGGGACTGAAGTAATGATTAATAGGGATAGTTGGGGGCATTAGTATTTAATTGTCAGAGGTGAAATTCTCGGATTTGTTAAAGACTAACTTATGCGAAAGCATTTGCCAAGGATGTTTTCA	Eukaryota	Alveolata	Ciliophora	Spirotrichea	Hypotrichia	Oxytrichidae	Oxytrichidae_X	100	100	100	100	74	58	Consumer
AGCTCCAATAGCGTATATTAAAATTGTTGCAGTTAAAAAGCTCGTAGTTGGATTTCTGGTTCGGCGCACTTGGCCCGTCTCGGTTTACGGGATTGTGTGCCGGTGTGCGCCATCCATCCTTCGAGAGAACACTTCTACCCTTCACTGGGTCGGGAGTGCTATCTCGATCTTTTACTTTGAAAAAATTAGAGTGTTTAAAGCAGGCTTGCGCTATGAATACATTAGCATGGAATAATAATTTAGGACTTTGGTCTTATTTTGTTGGTTTCTAGGACTAAAGTAATGATTGATAGGGACAGTTGGGGGTGCTAGTATTCAGCGGCCAGAGGTGAAATTCTTGGATTCGCTGAAGACTAACTTATGCGAAAGCATTCACCAAGGATGTCTTCT	Eukaryota	Rhizaria	Cercozoa	Filosa-Sarcomonadea	Cercomonadida	Cercomonadidae	Cercomonas	100	100	100	100	100	100	Consumer
AGCTCTAATAGCGTATATTAAAGTTGTTGCAGTTGAAACGCTCGTAGTTGAACCTTAGTAAAACTTTTCATTGCTGCCTTAGGCAGCGTTGAAGGTTTCTTGTTTAATTAGTTTTGCTATGCAAAATTGGTTAAAAGTGTTACTGTAAGAAAATTAGAGTGTTTCAAGCAGGCGTAAGTTTTGAATACTTTATTATGGAATAATGTTATAATTTGATTTCTCTCAAGTTGATTCTTGGAAAATCAATTAGTGATTGAAAGAGGCAGTCGGGGGCATTCGTATTTGGTAGCTAGAGGTGAAATTCTTAGATTTATCAAAGACGTACTATTGCGAAAGCATTTGCCAAGGATGTTCTCA	Eukaryota	Unknown_Eukaryota	Unknown_Eukaryota	Unknown_Eukaryota	Unknown_Eukaryota	Unknown_Eukaryota	NA	38	32	26	24	24	13	NA
AGCTCCAATAGCGTATATTAAAGTTGTTGCAGTTAAAAAGCTCGTAGTTGGATTTCAAGGGTCGCGACGTGGACACACGTTTGCTCCCTACCAGTCTTTGACTGTTACTGTGAGAAAATTAGAGTGTTTCAAGCAGGCTGTTGCAGGAATACATTAGCATGGAATAACGAATGTGTCTAGAATCGTGGTTAGTTCTAGATTACGATTAATAGGGACAGTTGGGGGCATTAGTATTTAATTGTCAGAGGTGAAATTCTTGGATTTGTTAAAGACTAACGTATGCGAAAGCATTTGCCAAGGATGTTTTCA	Eukaryota	Alveolata	Ciliophora	Litostomatea	Litostomatea_X	Litostomatea_XX	Epispathidium_2	100	100	100	100	100	82	Consumer
AGCTCCAATAGGATATATCAAAGTTGTTGCAGTTGAAAAGCTCGTAGTCGTATTTCTGGTGGGTTGATGTTGTTCATGTGTTGACGCAAGTTAGCATTTGTTACGGCCGCCTGCCATTTTGTGGAACAATGTGGCCTTGATGTGGTTTACTCTATGTCTTGGTTGCACCACTCCGTCACTGAGAGCAAATTGGAGTGCTCAAAGCAGGCTTTACAGCTTTGAACATCTTAGCTTGGAATGACAAAGTATGACTTATTGTTCACTTTGTTGGTTATGAACAGAAAGTAATGATAAATAGGAACAGTTGCGGGGGTACTCGTACTGGAAAGTCAGAGGTGAAATTCTTGGATTTTTCCACGACGAACGACTGCGAAAGCATTTACCAAGGATGTTTTCA	Eukaryota	Stramenopiles	Sagenista	Labyrinthulomycetes	Thraustochytriales	Thraustochytriaceae	Amphifilidae	100	100	100	100	100	98	Consumer
AGCTCCAATAGCGTATATTAAGATTGTTGCAGTTGAAACGTCCGTAGTTGAATTTCACTCAGAAACAGAGTACTCTTGCATTTCGCTTGAGAACTTTGTTTCGAGCGGGAATTTGCGCAAGCATTTTCTCAAAGTTACTTTGAGCAAACTGGAGGGCTCCAGCCGGGTATTATGCCTTAACAGCTCAGCATGGAATAACAAGCTAGGATTTTGGTCCATCTTGTTGGTAACATGGATTAAAATAATGGTTGATAAGGATGTACGGGGACATTCGGACTTGCTGGAGAGAGGTGAAATTCTAAGACCCAGCAAAGACGAACAAGTGCGAAAGCATTTGTCCAGTACTTGCCTG	Eukaryota	Alveolata	Apicomplexa	Gregarinomorphea	Eugregarinorida	Gregarinidae	Leidyana1	87	87	87	87	87	57	Parasite
AGCTCCAAGAGCGTATCTTAAAGTTGTTGTGGTTAAAAAGCTCGTAGTTTATCTTTGATAAATTTATCAAAAATTTGAATCTGTAAAGATGAAAATGATTGAAAGTGTTTATGAATGTTAATTAACATTAAAGCATGTATACTGAAAGTTTATTCTGATGTATATGTGTGTTAGTTAACTGTTACTGTGAAAAAATTAGAGTGTTTAAAACAGGCATTTATGGCCTTTAAATATATTAGCATGGTATAACGAAATATGACAACTCTATTACGATTGAGTGGGACTTAATCAGTTGAGTACTAGAGATGTAATGATTAAAAGGAGCAGTCGTAGTGACTTTTACTTAATGGAAAGAGGTGAAATTCTATAACCCATTAAAGAAAAACAACTGCGAAAGCA…	Eukaryota	Unknown_Eukaryota	Unknown_Eukaryota	Unknown_Eukaryota	Unknown_Eukaryota	Unknown_Eukaryota	NA	30	29	13	12	12	12	NA
AGCTCCAATAGCGTATATTAAAGTTGTTGCAGTTAAAAAGCTCGTAGTTGGATTTCTGGGAGGGTGCCAATGTCCGCTTGTTGCGTGTGCAGCGGCGCCCTTCCATCCTTCTGTTAACGTTTCTTGGTATTAACTTACTGGTTGCGGGCTCAGATATTTTACCTTGAGAAAATTAGAGTGTTTAAGGCAGGCTTGTGCCCGAATACATTAGCATGGAATAATAGAATAGGACTTTGGTCTCCTTTGTTGGTTTGAGGGACTAGAGTAATGATTAATAGGGACAGTTGGGGGCATTAGTATTTAATTGTCAGAGGTGAAATTCTCGGATTTGTTAAAGACTAACTTATGCGAAAGCATTTGCCAAGGATGTTTTCA	Eukaryota	Alveolata	Ciliophora	Spirotrichea	Hypotrichia	Oxytrichidae	Oxytrichidae_X	100	100	100	100	99	99	Consumer
AGCTCCAAGAGTGTATATTAAAGTTGTTGCAGTTAAAAAGCTCGTAGTTGGATTTCGAGTTTCTCGTTTAGATTGATAATTATATTATTGGTCGACTTGAGGGATTCTACTTGTAAAGTCAGAAATGGTTTTACTAGTTTACTGTGAAAAAATTAGAGTGTTTCAAGCAGGCTATTGCCTGAATATTTCAGCATGGGATAATAGAATATGACTTTAGTCTTAATTTATTGGTTTCTAAGGCTAATGTAATGATAAAAAGGGACAGTTGGTGTGACTTGTATTGATTCGCTAGGGGTGAAATCCTATGATTGAGTCAAGACAAACTACTGCGAAAGCATTTCACAAAGATGTTTTCA	Eukaryota	Amoebozoa	Lobosa	Tubulinea	Euamoebida	LOS7N/I-lineage	Ptolemeba	84	82	82	78	75	75	Consumer
AGCTCCAATAGCGTATATTTAAGTTGCTGCAGTTAAAAAGCTCGTAGTTGGATTTCGGATGGGTTCCGTCGGTCCGCCGTTTCGGTGTGCACTGGCGGCGCCCATCTTGCTGCCGGGGACGGGCTCCTGGGCTTCACTGTCCGGGACCCGGAGTCGGCGAGGTTACTTTGAGTAAATTAGAGTGTTCAAAGCAGGCCTACGCTCTGAATACATTAGCATGGAATAACACGATAGGACTCTGGCCTATCTTGTTGGTCTGTAGGACCGGAGTAATGATTAAGAGGGACAGTCGGGGGCATTCGTATTTCATTGTCAGAGGTGAAATTCTTGGATTTATGAAAGACGAACTACTGCGAAAGCATTTGCCAAGGATGTTTTCA	Eukaryota	Archaeplastida	Chlorophyta	Trebouxiophyceae	Prasiolales	Prasiolales_X	Pseudostichococcus	100	100	100	100	100	66	Phototrophic
AGCTCCAATAGCGTATATTAAAGTTGTTGCAGTTAAAAAGCTCGTAGTTGAACTTCTGGCAGTCCTTGATTTTGGCTTCGGTCGAGTCAAGGGTTGTCATCCGTCTGTAAACCATTTTCGGCCTTAACTGGTCGGCTTGGGGAGCAGACATTTTACTTTGAAAAAATTAGAGTGTTTCAGGCAGGCATTTGCCCGAATACATTAGCATGGAATAATGGAATAGGACTTAGTCCATTTGATTGGTTATTGGATTGAGTAATGATTAATAGGGACAGTCGGGGGCATCTGGATTTAATAGTCAGAGGTGGAATTCTTGGATTTATTAAAGACAAACTTATGCGAAAGCATTTGCCAAGGATGTTTTCA	Eukaryota	Alveolata	Ciliophora	Oligohymenophorea	Unknown_Oligohymenophorea	Unknown_Oligohymenophorea	NA	99	99	91	37	37	26	Consumer
AGCTCCAATAGCGTATATTAAAGTTGTTGCAGTTAAAAAGCTCGTAGTTGGACTTCTGGGAGGATGCCAATGTCCGCTCGTTAGCGTGTGCAGCGGCGTCCTTCCATCCTTCTGTTAACGTTTCTTGGTATTTACTTACTGGTTTCGGGCTCAGATATTTTACCTTGAGAAAATTAGAGTGTTTCAGGCAGGCTTGCGCCGGAATACATTAGCATGGAATAATAGAATAGGACTTTAGTCTCCTTTGTTGGTTTGAGGGACTGAAGTAATGATTAATAGGGATAGTTGGGGGCATTAGTATTTAATTGTCAGAGGTGAAATTCTCGGATTTGTTAAAGACTAACTTATGCGAAAGCATTTGCCAAGGATGTTTTCA	Eukaryota	Alveolata	Ciliophora	Spirotrichea	Hypotrichia	Oxytrichidae	Oxytrichidae_X	100	100	100	100	99	56	Consumer
AGCTCCAATAGCGTATATTAAAGTTGCTGCAGTTAAAAAGCTCGTAGTTGGATTTCTGGCTTGAAACATTTTGCCGGCCACGGTTTCGTGTGTTAGTGCTTGATGTTCTGGCCATCCTTCCAATCGCCATCGGCTTATCTTCATTGATCGGTCGGTGGTATTGGATCTTTTACTTTGAAAAAATTAGAGTGTTTCAAGCAGGCTTTATGCTATGAATACATTAGCATGGAATAATAATTTAGGACTTCGGTTCTATTTTGTTGGTTTCTAGGACTGAAGTAATGATTGATAGGGATAGTTGGGGGTGCTAGTATTCAGCGGCCAGAGGTGAAATTCTCGGATTCGCTGAAGACTAACTTATGCGAAAGCATTCACCAAGGATGTCTTCT	Eukaryota	Rhizaria	Cercozoa	Filosa-Sarcomonadea	Glissomonadida	Sandonidae	Sandona	100	100	100	100	100	100	Consumer
AGCTCCAATAGCGTATATTAAAGTTGTTGCAGTTAAAAAGCTCGTAGTTGGATTTCTGTTTTGAGCGTCCGGTCGGCTTCTTTGTGAAGTGTGTACTTTTGGATGTTTGAGGCATTTTTTGTGAGGGTGTTTTTCTGCCATTAAGTTGGTGGTTGAACATGCTTGCATCGTTTACTGTGAAAAAATTAGAGTGTTTAAAGCAGGCGTTTGCTCGTTGAATACATTAGCATGGAATAATAAGATACGACCTTGGTGGTCTATTTTGTTGGTTTGCACACCAGGGTAATGATTAATAGGGACAGTTGGGGGTATTCATATTTCAGCGTCAGAGGTGAAATTCTTGGATCGCTGAAAGATGAGCTTAGGCGAAAGCATTTACCAAGGATGTTTTCA	Eukaryota	Stramenopiles	Pseudofungi	Oomycota	Oomycota_X	Peronosporales	Pythium	100	100	100	100	100	53	Parasite
AGCTCCAATAGCGTATATTAAAGTTGTTGCAGTTAAAAAGCTCGTAGTCGAAGTTCTGGCTGGTCCTGTTTCCGGCTCCGGTCGACTCAGGACCTAGTCATCCGTCGGAGAACTCTTGTCGTCCTTTACTGGTCGCTTGAGGGAACTGACCCTTTACTTTGAAAAAATTAGAGTGTTTCAGGCAGGCTCTCGCCCGAATACTCCAGCATGGAATAATGGAATAGGACTTTCTTCTATTTTGTTGGTTATTAGTGGAAAGTAATGATTAATAGGGACAGTTGGGGGCATTCGTACTTAATTGTCAGAGGTGAAATTCTTGGATTTATTAAAGACGAACTAATGCGAAAGCATTTGCCAAGGATGTTTTCA	Eukaryota	Alveolata	Ciliophora	Colpodea	Colpodea_X	Platyophryida	Platyophrya	100	100	100	100	100	100	Consumer
AGCTCCAATAGCATATATTAAAGTTGTTGCAGTTAAAAAGCTCGTAGTTGGATTTCTGGGAGGGCACTAATGTCCGCTTGCTAGCGTGTGCAGCAGTTCCCTCCCATCCTTCTGTTAACGTTTCTTGGTATTCATTTACTGGTTTCGGGCTCAGATATTTTACCTTGAGAAAATTAGAGTGTTTCAGGCAGGCTCGCGCCGGAATACATTAGCATGGAATAATAGAATAGGACGTTTGACTCCTTTGTTGGTTTGAGGGTCTGACGTAATGATTAATAGGGATAGTTGGGGGCATTAGTATTTAATTGTCAGAGGTGAAATTCTCGGATTTGTTAAAGACTAACTAATGCGAAAGCATTTGCCAAGGATGTTTTCA	Eukaryota	Alveolata	Ciliophora	Spirotrichea	Hypotrichia	Hypotrichia_X	NA	100	100	100	100	50	48	Consumer
AGCTCCAATAGCGTGCGCAAAAGTTGTTGCAGTTAAAAAGCTCGTAGTTGAACTTCTGGTCATACACTGGCTTGGCTTCAGTCGGCTTGTTGTGTGATCATCCGTCTGCAAACTTATGTCTTCCTTAATTGGTTAGCGTGAGAGAGCAGACAATTTACCTTGAAAAAATTAGAGTGTTTCAGGCAGGTAATCGCCGGAATACATTAGCATGGAATAATGGAATAGGACTTGTCTCCTTTGTTGGTTCAAGGAAACGAGTAATGATAAATAGGAACAGTTGGGGGCATTAGTATTTAATTGTCAGAGGTGAAATTCTTGGATTTATTAAAGACTAACTTATGCGAAAGCATCTGCCAAGGATGTTTTCA	Eukaryota	Alveolata	Ciliophora	Oligohymenophorea	Peniculia	Frontoniidae_2	Frontoniidae_2_X	100	100	100	100	100	100	Consumer
AGCTCCAATAGCGTATATTAAAGTTGTTGCAGTTAAAACGCTCGTAGTCGGAGCTATGTCTACGAACCGAGTTGTGTCATGCACTTCTCCTTTCAACGACACCCGGTCATTGTGGGTTCGCCTACTGTGACTACTTTACTTTGAGAAAATTAGAGTGCTTCAAGCGGGCATTAGCCTAGATACTTCAGCATGGAATAATTTGACAGGACTCATGTTCCTTCTTATTGGTTCTATGAATATGAGTAATGGTAAATGGGGGCGATCGGGGACATCCGTACTCGGCAGGGAGAGGTGAAATTCAGTGATCTGCCGAAGGCGAACAACTGCGAAAGCATTTGTCAAGGTCGTGCCTG	Eukaryota	Unknown_Eukaryota	Unknown_Eukaryota	Unknown_Eukaryota	Unknown_Eukaryota	Unknown_Eukaryota	NA	13	9	4	4	4	3	NA
AGCTCCAATAGCGTATATTAAAGTTGTTGCAGTTAAAAAGCTCGTAGTTGGACTTCTGGGAGGGTGTCAATGTCCGCTCGTTAGCGTGTGCAGCGACGCCCTTCCATCCTTCTGTTAACGTTTCTTGGTATTCAGTTACTGGTTTCGGGCTCAGATATTTTACCTTGAGAAAATTAGAGTGTTTCAGGCAGGCTTGCGCCGGAATACATTAGCATGGAATAATAGAATAGGACTTTAGTCTCCTTTGTTGGTTTGAGGGACTGAAGTAATGATTAATAGGGATAGTTGGGGGCATTAGTATTTAATTGTCAGAGGTGAAATTCTCGGATTTGTTAAAGACTAACTTATGCGAAAGCATTTGCCAAGGATGTTTTCA	Eukaryota	Alveolata	Ciliophora	Spirotrichea	Hypotrichia	Oxytrichidae	Oxytrichidae_X	100	100	100	100	100	100	Consumer
AGCTCCAATAGCGTATATTAAAATTGTTGCAGTTAAAAAGCTCGTAGTTGGATTTCTGGTATGGCGCACTTGGCCCGCCAAGGTTACTTGGTTGTGTGCCGGTGTGCGCCTGCCATCCTTCTGGGGAACGGCTCTACCCTTCACTGGGTGGGAGTCGGTATCCAGATCTTTTACTTTGAAAAAATTAGAGTGTTTAAAGCAGGCTTACGCTATGAATACATTAGCATGGAATAATAATTTAGGACTTTGGTCTTATTTTGTTGGTTTCTAGGACTAAAGTAATGATTGATAGGGATAGTTGGGGGTGCTAGTATTCAGCGGCCAGAGGTGAAATTCTTGGATTCGCTGAAGACTAACTTATGCGAAAGCATTCACCAAGGATGTCTTCT	Eukaryota	Rhizaria	Cercozoa	Filosa-Sarcomonadea	Cercomonadida	Cercomonadidae	Neocercomonas	100	100	100	100	100	92	Consumer
AGCTCTTCTAGCGTATATCGAAGTTGATGCAGTTAAAAAGCTCGTAGTCGGAGATGTTCGGTAAGGGGGAAAGACTTTCGGCAGGGGGCAACCCTTGTCGGAGACCCTTCCGATTCATTTGGAATGTGCAAGGGCGCGGTTCGCCGTGATTCCTGTCTTCCATCGTTTACTTTGAGGAAATTAGAGTGTTCGTAACAGGCGTTTCGTCTGAATATTTTAGCATGGGATAATATAACATGGCAAGCTGCTTATGTTGTATGGTTTTTGAGAGCATTATTTGCAATGGTTAATGGGAGTGGATGGGGCTGCCGGTATTAAGAAGCTAGAGGTGAAATTCTATGATTTTCTTAGGACCAACAACTGCGAAAGCATCCAGCCAGTACATGTCCG	Eukaryota	Unknown_Eukaryota	Unknown_Eukaryota	Unknown_Eukaryota	Unknown_Eukaryota	Unknown_Eukaryota	NA	48	44	40	40	40	40	NA
AGCTCCAGTAGCGTATATTAAAGTTGTTGCAGTTAAAAAGCTCGTAGTTGGATTTCTGGCGAACCGTTGCGGCCCGTGCCCGTTTCGGGCGTGTGTGCCGTGTCGTGTTTGTCATCCTTCCAGAAAGCTGCGTCTACCATTCACTTGGCCGGACGTACGCGATCTGGATCGATTACTTTGAAAAAATTAGAGTGTTTAAAGCAGGCTTATGCTGTGAATACATTAGCATGGAATAATAATTTAGGACTTCGGTTCTATTTTGTTGGTTTCTAGGACTGAAGTAATGATTGATAGGGACAGTTGGGGGTGCTAGTATTCCGCGGCCAGAGGTGAAATTCTTGGATTCGCGGAAGACTAACTACTGCGAAAGCATTCACCAAGGATGTCTTCT	Eukaryota	Rhizaria	Cercozoa	Filosa-Imbricatea	Euglyphida	Trinematidae	Trinematidae_X	100	100	100	100	100	92	Consumer
AGCTCCAATAGCGTATATTAAAGTTGCTGCAGTTAAAAAGCTCGTAGTTGGATTTCTGACGAAACTGCTAGCTGGCCCGTCACGTCAGTGATGTGTGCCGGCTTGGCGTTTGTCATCCGTTCGAATGATATGCGCGCTGCCCTTCACTGGGTTGGTGCTGCATGTTTTCGATCTTTTACTTTGAAAAAATTAGAGTGTTTCAAGCAGGCATGTTTGCTATGAATACATTAGCATGGAATAATAATCTAGGACTTTCGGTTCTATTTTGTTGGTGTTCTGGAGCTGAAGTAATGATTGATAGGGATAGTTGGGGGTGCTAGTATTCAATGGCCAGAGGTGAAATTCTCGGATTCCTTGAAGACTAACTTATGCGAAAGCATTCACCAAGGATGTCTTCT	Eukaryota	Rhizaria	Cercozoa	Filosa-Sarcomonadea	Glissomonadida	Allapsidae	Group-Te	100	100	100	100	100	100	Consumer
AGCTCCAATAGCGTATATTAAAGTTGTTGCAGTTAAAAAGCTCGTAGTCGAAGTTTGGGGTGACTTTCGAGCCCGGTCTGCCGGGATGGTGTGTACTGGCTCGATCACCCTTCCTTCCGGTTTGCTACCTCTTGCTCTTAACTGAGTGGGGGGCCAGCTCCGGATCGTTTACTTTGAAAAAATTAGAGTGTTTAAAGCAGGCCCATTTGTGCCTTGAATATCGCAGCATGGAATAATGGAATAGGGTCTTGCACCCCTTTTCGTTGGTTTTTAAGTGTGAGATCATGGTTAATAGAATCAGTTGGGGATATTCATATTTAATTGCTAGAGGTGAAATTCTTGGATTTATGAAAGATGAACTTCTGCGAAAGCATTTATCAAGGATGTTTTCA	Eukaryota	Amoebozoa	Conosa	Variosea	Variosea_X	Variosea_XX	Variosea_XXX	99	99	99	99	57	57	Consumer
AGCTCCAATAGCGTATATTAAAGTTGCTGCAGTTAAAAAGCTCGTAGTTGGATTTCTGGCTTGAAACATTTTGCCGGCCACGGTTTCGTGTGTTAGTGCTTGATGTTCTGGCCATCCTTCCAATCGCTATCGGCTTATCTTCATTGATCGGTCGGTGGTATTGGATCTTTTACTTTGAAAAAATTAGAGTGTTTCAAGCAGGCTTTATGCTATGAATACATTAGCATGGAATAATAATTTAGGACTTCGGTTCTATTTTGTTGGTTTCTAGGACTGAAGTAATGATTGATAGGGATAGTTGGGGGTGCTAGTATTCAGCGGCCAGAGGTGAAATTCTCGGATTCGCTGAAGACTAACTTATGCGAAAGCATTCACCAAGGATGTCTTCT	Eukaryota	Rhizaria	Cercozoa	Filosa-Sarcomonadea	Glissomonadida	Sandonidae	Sandona	100	100	100	100	100	99	Consumer
AGCTCTAATAGCGTATATTAAAGTTGTTGCAGTTGAAACGCTCGTAGTTGAACCTTAGTAAAACTTTTCATTGCTGCCTTAGGCAGTGGTGAAGGTTTCTTATTTAATTAGTTTTGCTCTGCAAGATTGATTAAAAGTGTTACTGTAAGAAAATTAGAGTGTTTCAAGCAGGCGTATGTTTTGAATACTTCATTATGGAATAATGTTATAATTTGATTTCTCTCAAGTTGATTCTTGGAAAATCAATTAGTGATTGAAAGAGGCAGTCGGGGGCATTCGTATTTGGTAGCTAGAGGTGAAATTCTTAGATTTATCAAAGACGTACTATTGCGAAAGCATTTGCCAAGGATGTTCTCA	Eukaryota	Unknown_Eukaryota	Unknown_Eukaryota	Unknown_Eukaryota	Unknown_Eukaryota	Unknown_Eukaryota	NA	45	34	25	24	24	20	NA
AGCTCCAATAGCGTATATTAAAGTTGTTGCAGTTAAAAAGCTCGTAGTTGGATTTCTGCTACGACGACTGGTCCGCTCTAACGAGTGTGTACCGGAGCGTTTTTAGCATTTTTCTGAAGAACGTTTCAGACTTTCGAGTGTGAAACGGGCCTCAGATCGTTTACTGTGAGAAAATTAGAGTGTTTCAAGCAGGCTTTTGCTCTGAATACTGCAGCATGGAATAATAATATAGGACGTGGGTCCTATTTTGTTGGTTCTTAGGGCCCAAGTAATGGTTAACAGGGACAGTTGGGGGCATTCGTATTTAACTGTCAGAGGTGAAATTCTTAGATTTGTTAAAGACGAACTACTGCGAAAGCATTTGCCAAGGATGTTTTCA	Eukaryota	Alveolata	Apicomplexa	Apicomplexa_X	Coccidia	Coccidia_X	Coccidia_XX	100	100	100	100	100	100	Parasite
AGCTCCAAGAGTGTATATTAAAGTTGTTGCGGTTAAAAAGCTCGTAGTTGGACCTTGGGATTGAGTACATCAGTTCCTTAGAACTTCGGTTCTGGGGGTTATAATTGAGTAATTCTTTCTCTATTCTCGGAACGTTCACGGCTAGCAATAGTCGGTTTCGTAGGATTTACTTTGAATAAATTAGGGTGTTTAAAGCAGGCATAAAAGCCTTGAATACATTAGCATGGGATAATAAAAGATGACCTTTGGTCTAAACTTTATTGGTTTCTAAGGCCTAGGTAATGATTGATAGGGATAGTTGAGGTCGCTCGTATTCAGTGGTCAGAGGTGAAATTCTAAGACCCACTGAGGACGAACTAATGCGAAGGCATTCGACAAGGATGTTTTCA	Eukaryota	Amoebozoa	Lobosa	Tubulinea	Euamoebida	Hartmannellidae	Copromyxa	100	100	100	100	100	100	Consumer
AGCTCCAAGAGCGTATCTTAAAGTTGTTGTGGTTAAAAAGCTCGTAGTTTATATTTGATAAATTTATCAAGAGTTTGAATCTGAAAGAGGAAAATGATTGAAAGTGTTTATGAATGTTTAGCTAACATTAAGCAGTTTATAATGTATGCCTGGTTTACTCCTTGTATGTATTATAGATTGTGTTAGTTAACAGTTACTGTGAAAAAATTAGAGTGTTCAAAACAGGCATTTATGGCTATTGAATATATTAGCATGGTATAACGAAATATGACAACTCTATTACGTTTGAGTGGTACTATATCAGTTGAGTAATTAGAGATGTAATGATTAAAAGGAGCAGTCGTAGTGACTTTTACTTAATGGAAAGAGGTGAAATTCTATAACCCATTAAAGAAAAAC…	Eukaryota	Unknown_Eukaryota	Unknown_Eukaryota	Unknown_Eukaryota	Unknown_Eukaryota	Unknown_Eukaryota	NA	33	24	20	18	18	18	NA
AGCTCCAATAGCGTATACTAAAGTTGTTGCAGTTAAAAAGCTCGTAGTTGAATTTCTGGTCTTGGATTTCGGTCTGCCTCAAACGAGGTATGTACCAGGGATCTGAGACCATCCTCGAGGAAAACATATCTGTCATTAAGTTAATGGGTATGGGATCCTCGTCATTTACTGTGAGCAAAATAGGGTGTTCAAAGCAGGCTTATGCCGTTGAATACATTAGCATGGAATAATAAGATAGGACCTTGGTCTATTTTGTTGGTTTGTACTCCAAGGTAATGATTAATAGGGATAGTTGGGGGTATTCGTATTCAATTGTCAGAGGTGAAATTCTTGGATTTATGGAAGACGAACTACTGCGAAAGCATTTACCAAGGATGTTTTCA	Eukaryota	Stramenopiles	Ochrophyta	Chrysophyceae	Chrysophyceae_X	Chrysophyceae_Clade-C	Spumella	100	100	100	100	100	100	Consumer
AGCTCTAATAGCGTATATTAAAGTTGTTGCAGTTGAAACGCTCGTAGTTGAACCTTAGTAAAACTTTTCAATGCTGCCTTTGGCAGTGATGAAGGTTTCTTGTTTAATTGATTTTGTTTTGCAAAATTGGTTAAAAGTGTTACTGTAAGAAAATTAGAGTGTTTCAAGCAGGCGTATAGTTTTGAATACTTTATTATGGAATAATGTTATAATTTGGTTTCTCTCAAGTTGATTCTTGGAAAACCAATTAGTGATTGAAAGAGGCAGTCGGGGGCATTCGTATTTGGTAGCTAGAGGTGAAATTCTTAGATTTATCAAAGACGTACTATTGCGAAAGCATTTGCCAAGGATGTTCTCA	Eukaryota	Alveolata	Apicomplexa	Gregarinomorphea	Neogregarinorida	Actinocephalidae	NA	68	61	54	53	52	40	Parasite
AGCTCCAATAGCGTATATTAAAGTTGTTGCAGTTAAAACGCTCGTAGTTGAAACTTTGGTAGTAATAATGGGTTATCTCTTTGAGTATGTACCCATTGTTATTACCATTATTCCGATCTGTACGAAGGGTAATTCCTTTGTATTTTCGGAAGTGTTACTTTGAGAAAATTAGAGTGTTTCAAGCAGGCGTGATGCTTTGAATACTCCAGCATGGAATGACGACAAAGGACTCATATCCTTCTTGTTGGTTTAAGGAGTTGAGTAATGATTAAGAGGAACAGTCGGGGGTATTCGTATTCAGTCGTTAGAGGTGAAATTCTTAGATTGACTGAAGACGAACTACTGCGAAGGCATCTACCATGGATGTTTTCA	Eukaryota	Alveolata	Apicomplexa	Gregarinomorphea	Neogregarinorida	Actinocephalidae	Monocystis	100	100	100	100	100	97	Parasite
AGCTCCAATAGCGTATACTAAAGTTGTTGCAGTTAAAAAGCTCGTAGTTGAATTTCTGGTCTCGGACATCGGTCTGCCTCGAACGAGGTACGTACCAGTTGTCTGAATCCATCCTCGGGGAAAACATGTCTGTCATTCAGTTGATGGGCATGGGATCCTCGTCATTTACTGTGAGCAAAATAGAGTGTTCAAAGCAGGCTTATGCCGTTGAATACATTAGCATGGAATAATAAGATAGGACCTTGGTCTAATTTTGTTGGTTTGTACTCCAAGGTAATGATTAATAGGGATAGTTGGGGGTATTCGTATTCAATTGTCAGAGGTGAAATTCTTGGATTTATGGAAGACGAACTACTGCGAAAGCATTTACCAAGGATGTTTTCA	Eukaryota	Stramenopiles	Ochrophyta	Chrysophyceae	Chrysophyceae_X	Chrysophyceae_Clade-C	NA	100	100	100	100	100	40	NA
AGCTCCAATAGCGTATATTAAAGTTGTTGCAGTTAAAACGCTCGTAGTTGAAACTTTGGTAATAATAATGGGTTTGCTTTCTAAGTAATACCTACTGTTGTTTCCATTATTCTGGCTATGCAGGGATGAAAGTCCTTGTATATTTGGAAGTGTTACTTTGAGAAAATTAGAGTGTTTCAAGCAGGCGTGATGCTTTGAATACTCCAGCATGGAATGACAACAAAGGACTCATGTCCTTCTTGTTGGTTTAAGGAGATGAGTAATGATTAAGAGGAACAGTCGGGGGTATTCGTATTTAGTCGTTAGAGGTGAAATTCTTAGATTGACTGAAGACGAACTACTGCGAAGGCATCTACCATGGATGTTTTCA	Eukaryota	Alveolata	Apicomplexa	Gregarinomorphea	Neogregarinorida	Actinocephalidae	Monocystis	97	97	97	97	97	73	Parasite
AGCTCCAATAGCGTATATTAAAGTTGTTGCAGTTAAAAAGCTCGTAGTTTGTTTTTTGATAAGTTGAGTCGAGATTTTTCTTGATCTCAAATTACGAAATGAGCAGTTTTTCTGTTCTCGTACCGTTAAAAAATTAGAGTGTTCAAAGCAGTCGCATGACTGAATAATGAAGCATGGTATACAGAAATAGGACACTACTTCAGTTTTCTGGTTCAATGAGGTAGTTGTAATGGTCGATAAGGGCATTTGTGGGCATACGTATTCAAGTGTTAGAGGTGAAATTCTTGAATTACTTGAAGACGAACAAACGCGAAAGCGGTTGTCTAAAATGTACTTG	Eukaryota	Alveolata	Apicomplexa	Gregarinomorphea	Stenophorida	Stenophoridae	Stenophora	99	99	99	98	98	98	Parasite
AGCTCCAATAGCGTATATTAAAATTGCTGCAGTTAAAGCGTCCGTAGTCGGATTTCGTCTATTCGAGATGGATGCAGTAGCTACTTGTAGCTCACTAGCGCTTTCTCTTTTAGGCTTGGGTGGGGCTTTGGGGCAACTCATTGTTCCACCCTGTTACTTTGAGCAAATTGGAGTGCTCCAACCAGGCTTTAGCTTGAACAGCTCAGCATGGAATAACGAGATAGGACTTTGGTTCTTCTTGTTGGTGTCATGAACCAAAAGTAATGGTTGATAAGGACATACGGGGGCATTTGTACTTGCTGGAGAGAGGTGAAATTCTAAGACCCAGCAAAGACAAACAAGTGCGAAGGCATTTGCCCAGTGTGTGCCTG	Eukaryota	Alveolata	Apicomplexa	Gregarinomorphea	Eugregarinorida	Gregarinidae	Leidyana1	100	100	100	100	100	80	Parasite
AGCTCCAATAGCGTATATTAAAGTTGTTGCAGTTAAAAAGCTCGTAGTTGGATTTTGGAGTATGTCGAGCCCGGTCTGCCGGGATGGTGTGTACTGGCTCGACTGCTCTTCCTTCCGGTTTGCTACTTTCTGCTCTTAACTGAGTGGGGAGCCAGCTCCGGATCGTTTACTTTGAAAAAATTAGAGTGTTTAAAGCAGGCCTACCAGTGCCTTGAATACATTAGCATGGGATAATGGAATAGGACTTTGCGCCTATTTTGTTGGTTTCTAGGTGTAGAGTAATGATTAATAGAGTCAGTTGGGGGTGTTCATATTTAGTTGTCAGAGGTGAAATTCTTGGATTTACGAAAGATGAACTTCTGCGAAAGCATTCATCAAGGATGTTTTCA	Eukaryota	Amoebozoa	Conosa	Variosea	Variosea_X	Variosea_XX	Variosea_XXX	99	99	99	99	60	60	Consumer
AGCTCCAATAGCGTATACTAAAGTTGTTGCAGTTAAAAAGCTCGTAGTTGAATTTCTGGTCTCGGGACTCGGTCAGGCCCAAGGGTCGATATCGTGGACTGGGACCATCCTCGAGGAGAACATATCTGTCATTGAGTTGATGGGTATGGGACCCTCGTCATTTACTGTGAGCAAAATAGAGTGTTCAAAGCAGGCTTACGCCGTTGAATACATTAGCATGGAATAATAAGATAGGACCTTGGTCTATTTTGTTGGTTATACTCCAAGGTAATGATTAATAGGGACAGTTGGGGGTATTCGTATTCAATTGTCAGAGGTGAAATTCTTGGATTTATGGAAGACGAACTACTGCGAAAGCATTTACCAAGGATGTTTTCA	Eukaryota	Stramenopiles	Ochrophyta	Chrysophyceae	Chrysophyceae_X	Chrysophyceae_Clade-C	Poterioochromonas	100	100	100	100	81	75	Phototrophic
AGCTCCAATAGCGTATATTAATGTTGTTGCAGTTAAAACGCTCGTAGTCGGAGTTATGTCTAAGAACTGACTTATGCTATGCATTCGTCTTTTCAACGACACCCGACCATTATGGGTTTACTCATTGTGGTCATTTTACTTTGAGAAAATTAGAGTGTTTCAAGCGGGCGTTAGCCTAGATACTTCAGCATGGAATAATTTGACAGGACTCATGTTCCTTCTTATTGGTTCTACGAATATGGGTAATGGTAAATGGGGGCGATCGGGGACATCCGTACTCGGCAGGGAGAGGTGAAATTCTATAATCTGCCGAAGGCGAACAACTGCGAAAGCATTTGTCAAGGTCGTGCCTG	Eukaryota	Unknown_Eukaryota	Unknown_Eukaryota	Unknown_Eukaryota	Unknown_Eukaryota	Unknown_Eukaryota	NA	6	5	5	3	3	3	NA
AGCTCCAATAGCGTATATTAATGTTGCTGCAGTTAAAAAGCTCGTAGTTGGATTTCTGACTTGGCGCACCTGGCCCGCCACGGTTACGTGTGTGAGTGCCGGGATGCGCCTGTCACTTTTCTAGTAAACTATTGTGCTCTTCATTGAGTGTGATAGGTAGCTAGATATTTTACTTTGAAAAAATTAGAGTGTTTAAAGCAGGCGTTTGCTATGAATACATTAGCATGGAATAATAAGTTAGGACTTCGGTTCTATTTTGTTGGTTTCTAGGACTGAAGTAATGATTGATAGGGATAGTTGGGGGTGCTAGTATTCAGCGGCCAGAGGTGAAATTCTCGGATTCGCTGAAGACTAACTTATGCGAAAGCATTCACCAAGGATGTCTTCT	Eukaryota	Rhizaria	Cercozoa	Filosa-Sarcomonadea	Glissomonadida	Allapsidae	Allapsidae_X	100	100	100	100	100	75	Consumer
AGCTCCAATAGCGTATATTTAAGTTGCTGCAGTTAAAAAGCTCGTAGTTGGATTTCGGATGGGTTCCGTCGGTCCGCCATTTCGGTGTGCACTGGCGGCGCCCATCTTGCTGCCGGGGACGGGCTCCTGGGCTTAACTGTCCGGGACTCGGAGTCGGCGAGGTTACTTTGAGTAAATTAGAGTGTTCAAAGCAGGCCTACGCTCTGAATACATTAGCATGGAATAACACGATAGGACTCTGGCCTATCTTGTTGGTCTGTAGGACCGGAGTAATGATTAAGAGGGACAGTCGGGGGCATTCGTATTTCATTGTCAGAGGTGAAATTCTTGGATTTATGAAAGACGAACTACTGCGAAAGCATTTGCCAAGGATGTTTTCA	Eukaryota	Archaeplastida	Chlorophyta	Trebouxiophyceae	Prasiolales	Prasiolales_X	Prasiolales_XX	100	100	100	82	82	62	Phototrophic
AGCTCTAATAGCGTATACTAAAGTTGTTGCAGTTAAAAAGCTCGTAGTTGAAGTTCAGAACTAGGAGACGTTGGTCGGGCGTATGCTCTGTACCAGCTTTCCTGTTCTCCCTATGGGATACTCACCTTTACTCTTAACTGGGCGAAGGTAAAAGCATTGTATGGTTGGGGCAACCTGGTCATGCAGTGTGGAGTTCCCATTCGTTTACTTTGAATAAATTAGGGTGTTCAAAGCAGGCAAATAAAGAGCCTTGAATACTACAGCATGGGATAACGGAATACGATTTCGGTTCATATTTCGTTGGTTTCTGGAGCCGAAGTAATGATTAAAAGGGATAGTTGGGGGCATTAGTATTTAATTGTCAGAGGTGAAATTCTTGGATTTATGAAAGACTAACTT…	Eukaryota	Alveolata	Apicomplexa	Gregarinomorphea	Gregarines	Gregarines_X	Gregarines_XX	81	80	80	80	80	80	Parasite
AGCTCCAATAGCGTATATTAAAGTTGTTGCAGTTAAAACGCTCGTAGTTGAAATTCTGCTAGTGAGAACGGGTCATCTCTTTGAGCATGTACCTGTTGTCATTGGCATTAATCCGATCCATTCAGCGGGTTAAACCGTTGGATATTCGGAGCAGTTACTTTGAGAAAATTAGAGTGTTTCAAGCAGGCGTAATGCCTTGAATACTCCAGCATGGAATAACAAGTAAGGACTCAAGTTCTTCTTGTTGGTTTAAGAACCTGAGTAATGATTAAGAGGAACAGTCGGGGGTATTCGTACTCGGTCGTCAGAGGTGAAATTCTTAGATTGACTGAAGACGAACTACTGCGAAGGCATCTACCATGGATGTTTTCA	Eukaryota	Alveolata	Apicomplexa	Gregarinomorphea	Neogregarinorida	Actinocephalidae	Monocystis	100	100	100	100	100	100	Parasite
AGCTCCAATAGTGTATATTAAAGTTGCTGCAGTTAAAAAGCTCGTAGTTGGATTTCGGTTAATAAAGAATTTACGGTCCACTTCACAAAGTGAGAACTAAAATCTTTATTTCCTTCCTTTTGAAATAACTCCCGAAATTATCTAATAATTAGGGTATCAAGTATTTCAAATCTTTTACTGTGAAGAAATTAGAGTGTTCAAAGCAGGCGTATCCAAGTCTTTGAATATATTAGCATGGGATAATGAAATAGGACTTTGGTTCTACTTTCGTTGGTTTCTAGGGCTGAAGTAATGATTAATAGGGATAGTTGGGGTCACTAGTATTTAATTGTCAGAGGTGAAATTCTAAGATTTATTAAAGACTAACTACTGCGAAAGCATTTGACAAGGATGTTTTCA	Eukaryota	Amoebozoa	Lobosa	Tubulinea	Leptomyxida	Leptomyxidae	Ripidomyxa	100	100	100	100	98	71	Consumer
AGCTCCAATAGCGTATATTTAAGTTGTTGCAGTTAAAAAGCTCGTAGTTGGATTTCGGGTGGGTGATAGCGGTCCGGCTCTGCTGTGTACTGCTATTGCCTACCTTTCTGTCGGGGACGGTCTCTTGGGCTTCACTGTCTGGGAATCGGAGTCGACGAGGTTACTTTGAGTAAATTAGAGTGTTCAAAGCAAGCGTTCGCTATGAATACATTAGCATGGAATAACATGATAGGACTCTGGCTTATCTTGTTGGTCTGTAAGACCGGAGTAATGATTAAGAGGGACAGTCGGGGGCATTCGTATTTCATTGTCAGAGGTGAAATTCTTGGATTTATGAAAGACGAACTTCTGCGAAAGCATTTGCCAAGGATGTTTTCA	Eukaryota	Archaeplastida	Chlorophyta	Chlorophyceae	Chlamydomonadales	Chlamydomonadales_X	Tetracystis	100	100	100	100	100	100	Phototrophic
AGCTCCAATAGCGTATATTAAAGTTGTTGCAGTTAAAAAGCTCGTAGTTGGATTTCTGTTTTGAGCGTCCGGTCCGCTTCTTTGAAGTGTGTTACTAGGATGTTTGAGACATTTTTTGTGAGGATGTCCTTCTGCCATTCAGTTAGTGGTTGGATAGACTTGCATCGTTTACTGTGAAAAAATTAGAGTGTTTAAAGCAGGCGTTTGCTCATTGAATACATTAGCATGGAATAATAAGATACGACCTTGGTGGTCTATTTTGTTGGTTTGCACACCAGGGTAATGATTAATAGGGACAGTTGGGGGTATTCATATTTCAGCGTCAGAGGTGAAATTCTTGGATCGCTGAAAGATGAGCTTAGGCGAAAGCATTTACCAAGGATGTTTTCA	Eukaryota	Stramenopiles	Pseudofungi	Oomycota	Oomycota_X	Peronosporales	Pythium	100	100	100	100	100	94	Parasite
AGCTCCAATAGCGTATATTAAAGTTGTTGCAGTTAAAACGCTCGTAGTTGAAATTGTGGTAATAACAATGGGTCATCTCTAACGAGCATGCACTTATTGTTGTTGCCATTATTCCGGTGCATGCAGGGCAACCTGTATACTCGGAACTGTTACTTTGAGAAAATTAGAGTGTTTCAAGCAGGCGTAATGCTTTGAATACTCCAGCATGGAATGACAACAAAGGACTCAAGTCTTTCTTGTTGGTTTAAGGAGTTGAGTAATGATTAAGAGGAACAGTCGGGGGTATTCGTATTCAATCGCTAGAGGTGAAATTCTTAGATTGACTGAAGACGAACTACTGCGAAGGCATCTACCATGGATGTTTTCA	Eukaryota	Alveolata	Apicomplexa	Gregarinomorphea	Neogregarinorida	Actinocephalidae	Monocystis	100	100	100	100	100	99	Parasite
AGCTCCAATAGCGTATATTAAAATTGCTGCAGTTAAAGCGTCCGTAGTCGAATTTCGTTCATTTCAAATGGATGCAGACGCAGCTTTCGTTGTTTGTCTTGCGCTTTTTGAATTGAACTTGGGGAGAATTTGTGGCAACACATATTTTCCCCCGTTACTTTGAGCAAATTGGAGTGCTCCAAACAGGCTATAGCTTGAACAGCTCAGCATGGAATAACAAGATAGGACTTTGGTTCTTCTTGTTGGTGTCATGAACCAAATGTAATGGTTGATAAGGACATACGGGGGCATTTGTACTTGCTGGAGAGAGGTGAAATTCTAAGACCCAGCAAAGACAAACAAGTGCGAAAGCATTTGCCCAGTGTGTACCTG	Eukaryota	Alveolata	Apicomplexa	Gregarinomorphea	Eugregarinorida	Gregarinidae	NA	100	100	100	100	100	46	Parasite
AGCTCCAATAGCGTATATTTAAGTTGTTGCAGTTAAAAAGCTCGTAGTTGGATTTCGGGTGGGTTGTAGTGGTCCGGTTCGCTGTGTACTGCTACGGCCTTCCTTTCTGCCGGAAACGGGCTCTTGGGCTTTACTGTCTGGGACTCGGAGTCGGCGAGGTTACTTTGAGTAAATTAGAGTGTTCAAAGCAAGCTTACGCTCTGAATACATTAGCATGGAATAACACGATAGGACTCTGGCCTATCTTGTTGGTCTGTAGGACTGGAGTAATGATTAAGAGGGACAGTCGGGGGCATTCGTATTTCATTGTCAGAGGTGAAATTCTTGGATTTATGAAAGACGAACTTCTGCGAAAGCATTTGCCAAGGATGTTTTCA	Eukaryota	Archaeplastida	Chlorophyta	Chlorophyceae	Chlamydomonadales	Chlamydomonadales_X	Chloromonas	100	100	100	100	100	100	Phototrophic
AGCTCCAATAGCGTATATTAAAGTTGCTGCAGTTAAAAAGCTCGTAGTTGGATTTCTGGCTTGAAACATTTGGCCGGCCACGGTTTCGTGTGTTAGTGCTTTGTGTTCTGGCCATCCTTCCAATCGCAATTGGCTATTCTTCATTGATTGGTCAGTTGTATTGGATCTTTTACTTTGAAAAAATTAGAGTGTTTCAAGCAGGCTTTATGCTATGAATACATTAGCATGGAATAATAATTTAGGACTTCGGTTCTATTTTGTTGGTTTCTAGGACTGAAGTAATGATTGATAGGGATAGTTGGGGGTGCTAGTATTCAGCGGCCAGAGGTGAAATTCTCGGATTCGCTGAAGACTAACTTATGCGAAAGCATTCACCAAGGATGTCTTCT	Eukaryota	Rhizaria	Cercozoa	Filosa-Sarcomonadea	Glissomonadida	Sandonidae	Sandona	100	100	100	100	100	100	Consumer
AGCTCCAATAGCGTATATTAAAATTGTTGCAGTTAAAAAGCTCGTAGTTGGATTTCTGGTTCGGCGCAATAGGCCCGCCTCGGTTCACGAGGTTGTGTGCCGTTTGCGCCATCCATCCTTCGAGAAAACACTTCTGCCCTTCACTGGGTTGGATGTGCTATCTCGATCTTTTACTTTGAAAAAATTAGAGTGTTTAAAGCAGGCTTGCGCTATGAATACATTAGCATGGAATAATAATTTAGGACTTTGGTCTTATTTTGTTGGTTTCTAGGACTAAAGTAATGATTGATAGGGACAGTTGGGGGTGCTAGTATTCAGCGGCCAGAGGTGAAATTCTTGGATTCGCTGAAGACTAACTTATGCGAAAGCATTCACCAAGGATGTCTTCT	Eukaryota	Rhizaria	Cercozoa	Filosa-Sarcomonadea	Cercomonadida	Cercomonadidae	Cercomonadidae_X	100	100	100	100	100	88	Consumer
AGCTCCAGTAGCGTATATTAAAGTTGTTGCAGTTAAAAAGCTCGTAGTTGGATTTCTGGCGAACCGGCCCAACCCGATACTGTATAGTGTTGAGTGCTGAGTCGTGTTTGTCATCCTTCCGGAAAGCTGCGTCTACCATTCAGTTGGCCGGACGTACGTGATCCGGATCTATTACTTTGAAAAAATTAGAGTGTTTAAAGCAGGCTTACGCTATGAATACATTAGCATGGAATAATAATTTAGGACTTTGGTTCTATTTTGTTGGTTTCTAGGACTGAAGTAATGATTGATAGGGATAGTTGGGGGTGCTAGTATTCCGCGGCCAGAGGTGAAATTCTTGGATTCGCGGAAGACTAACTACTGCGAAAGCATTCACCAAGGATGTCTTCT	Eukaryota	Rhizaria	Cercozoa	Filosa-Imbricatea	Euglyphida	Euglyphidae	Assulina	100	100	100	100	100	100	Consumer
AGCTCCAATAGCGTATATTAAAGTTGTTGCAGTTAAAAAGTTCGTAGTTGAAATTCTGCAAACGAAAAGAGGTCGTCCCTTCGGGGTACTGTACTTACTTTTCGTTAGCATAATTCTAAGCAAACACAGGCAACTGTGTTCGTTTAGAGTGGTTACTTTGAGAAAATTAGAGTGTTTAAAGCAGGCGAAATGCCTTGAATACTCCAGCATGGAATAACGAGTGACGACTTAAGGCGTTCTTGTTGGTTTAATGTCTTGAGTAATGATTAATAGGAACAGTTGGGGGCATTCGTATTTGGTAGCTAGAGGTGAAATTCTTAGATTTACCAAAGACGAACTACTGCGAAAGCATCTGCCAAGGATGTTTTCA	Eukaryota	Alveolata	Apicomplexa	Gregarinomorphea	Neogregarinorida	Actinocephalidae	Actinocephalidae_NEO1	100	100	100	100	100	100	Parasite
AGCTCCAAGAGTGTATATTAAAGTTGTTGCGGTTAAAAAGCTCGTAGTTGGACTTGAGGGATTTATATAAAAGGATTCTAGTTTAAAACTAGATATTCTTATATATTTTTTCCTTTCTTTGTATTTTTTTAAGATTAATTAATGGGGTTAAACTCATTTTTTATTCTGGAGATAGATAGTTTACTTTGAAAAAATTAGAGTGTTTAAAGCAGACATGACATGTACAATTGAATATTACAGCATGGGATAATTGAATAAGACATTAACCTTAATTTTGTTGGTTTTGAAGGTTAATAGTAATGATTAAAAGGGATAGTTGGGGTCACTTGTATTTGATCGCTAGGGGTGAAATCCTATGATTGATCAAAGACAAACTACTGCGAAAGCATTTGACAAGGA…	Eukaryota	Amoebozoa	Lobosa	Tubulinea	Euamoebida	LOS7N/I-lineage	LOS7N/I-lineage_X	100	100	100	100	100	89	Consumer
AGCTCCAATAGCGTATGTTAAAGTTGTTGCAGTTAAAAAGCTCGTAGTTGGACTTGTGTGCGCCGGATGCGGCGATCTGCGGCCAAAAGGTCGTTGCGATCAGCCCGTCCTGGCGCCGTAAAATTTGCAACTGAGTCGCCTCTGGTCTTAATTGGTCGGTGGCGTCTGCTCGGTTGCTCGTTTACTGTGAGAAAATTGGAGTGTTCAAGGCAGGCGTGGATTGCAACTGAACATGTTAGCATGGAATAATAAGATAGGGCTCCGGCTCATATTTTGTTGGTTTCTAGAGCGTGGGAGTAATGATTGATAGGGACAGTTGGGGGTGCTAGTATTCAGCGGCCAGAGGTGAAATTCATGGATTCGCTGAAGACTGACTTATGCGAAAGCATTCACCAAGGA…	Eukaryota	Rhizaria	Cercozoa	Endomyxa-Phytomyxea	Plasmodiophorida	Polymyxa-lineage	Polymyxa	100	100	100	100	100	100	Parasite
AGCTCCAATAGCGTATATTAAAGTTGTTGCAGTTAAAACGCTCGTAGTTGAAACTTTGGTAATAATAATGGGTCATCTTTCGAGTATGTACCTTTTGTTATTACCATTATTCCGATCTATACAAGGGTTCGCTTTTGTATTTTCGGAACTGTTACTTTGAGAAAATTAGAGTGTTTCAAGCAGGCGCAATGCTTTGAATACTCCAGCATGGAATGACAACAAAGGACTCGTATCCTTCTTGTTGGTTTAAGGAGTCGAGTAATGATTAAGAGGAACAGTTGGGGGTATTCGTATTTAGTCGCTAGAGGTGAAATTCTTAGATTGACTAACGACGAACTACTGCGAAAGCATTTACCATGGATGTCTCCA	Eukaryota	Alveolata	Apicomplexa	Gregarinomorphea	Neogregarinorida	Actinocephalidae	Monocystis	100	100	99	99	99	88	Parasite
AGCTCCAAGAGCATATATTAAAGTTGTTGCAGTTAAAAAGCTCGTAGTTGGATTTCTGGTATAATGCGCCTGACCCGCGGCTTTTTTAGCCTGTGAGTGTCGGTGTGCGTTTACCATCCTTCTAGAAAACGTTTCTACCCTTTACTGGGCTGGACTCGCAATCTAGATCTTTTACTTTGAAAAAATTAGAGTGTTTAAAGCAGGCTTTTGCTATGAATACATTAGCATGGAATAATAATCTAGGACTTCGGTTCTATTTTGTTGGTTTCTAGTACTGAAGTAATGATTGATAGGGATAGTTGGGGGTGCTAGTATTGGCCGGCCAGAGGTGAAATTCTTGGATTCGGTCAAGACTAACTTATGCGAAAGCATTCACCAAGGATGTCTTCT	Eukaryota	Rhizaria	Cercozoa	Filosa-Thecofilosea	Cryomonadida	Protaspa-lineage	Protaspa-lineage_X	100	100	100	100	99	95	Consumer
AGCTCCAATAGCGTATATTAAAGTTGTTGCAGTTAAAACGCTCGTAGTTGAAATTCTGCTAGTGAGAATGGGTCATCTCTTTGAGCTTGTACCTGTTGTCATTGGCATTAATCCGATCCATTCAGCGGGTCAAACCGTTGGATATTCGGAGCAGTTACTTTGAGAAAATTAGAGTGTTTCAAGCAGGCGTAATGCCTTGAATACTCCAGCATGGAATAACAAGTAAGGACTCAAGTTCTTCTTGTTGGTTTAAGAACCTGAGTAATGATTAAGAGGAACAGTCGGGGGTATTCGTACTCGGTCGTCAGAGGTGAAATTCTTAGATTGACTGAAGACGAACTACTGCGAAGGCATCTACCATGGATGTTTTCA	Eukaryota	Alveolata	Apicomplexa	Gregarinomorphea	Neogregarinorida	Actinocephalidae	Monocystis	100	100	100	100	100	100	Parasite
AGCTCCAATAGTGTATATTAAAGTTGTTGCGGTTAAAAAGCTCGTAGTTGGATTTCGAAGAGTTTAAATTATAGATTATGATTCCTCTCTGGAATCATATATTTATTATTTATTCTCTTTTTCTCTTCATAACCTTGTTCTTTGATTCTTTTCAAAGAATGAAGTTATGGATAGTTTACTTTGAAAAAATTAGAGTGTTCAAAGCAGGCATAATTGTTCATATTGAATATTACAGCATGGGATAATTAAATAGGACATTTCATCTTATTTTTTATTGGTTTGAAAGATGGAATTGTAATGATAAATAGGGACAGTCGGGGTTACTTGTATTTGATCGCTAGGGGTGAAATCCTATGATTGATCAAAGACAAACTACTGCGAAAGCATTTAACAAGGATG…	Eukaryota	Amoebozoa	Lobosa	Tubulinea	Euamoebida	LOS7N/I-lineage	Ptolemeba	87	87	86	85	85	85	Consumer
AGCTCCAATAGCGTATATTAAAGTTGTTGCAGTTAAAACGCTCGTAGTTGAAACTTTGGTTGTAACAATGGGTTTGCTTTCTAAGTAATACCTATTGTTGTTACCATTATTCCGGTTATGCAGGGATGAGAATCCTTGTATATTTGGAAGTGTTACTTTGAGAAAATTAGAGTGTTTCAAGCAGGCGTGATGCTTTGAATACTCCAGCATGGAATGACAACAAAGGACTCATGTCCTTCTTGTTGGTTTAAGGAGATGAGTAATGATTAAGAGGAACAGTCGGGGGTATTCGTATTTAGTCGTTAGAGGTGAAATTCTTAGATTGACTGAAGACGAACTACTGCGAAGGCATCTACCATGGATGTTTTCA	Eukaryota	Alveolata	Apicomplexa	Gregarinomorphea	Neogregarinorida	Actinocephalidae	Monocystis	95	95	95	95	95	68	Parasite
AGCTCCAAGAGCGTATATGCAAGTTGCTGCAGTTGAAAAGCTCGTAGTTGGATTTCGGGTTTTAGTGAGAAGTTAGCCCTCAGGGGTCTCCTCTGCAGTGTGTTGACTTCGACTGCCCTCCGAGCTACTAGCAATAGTAGCTCCGTTTACTTTGAAGAACTTCGAGTGTTTCAAGCAGGCTTCGGCTTGTAGAGCTTAGCATGGAATAATGGTCTCGGACTGGGGTCTCTCTGGGTTGACGCAGACTCTGGTAAGGCTGGAGAGGGATAGTTGGGGGTGCTAGGATTCAGCGTGGAGAGGTGAAATTCTCGGATCCGCTGAAGACTGACTTATGCGAACGCATTCACCCAGGATGTCCTCT	Eukaryota	Unknown_Eukaryota	Unknown_Eukaryota	Unknown_Eukaryota	Unknown_Eukaryota	Unknown_Eukaryota	NA	26	26	14	13	8	3	NA
AGCTCCAATAGCGTATATGTAAGTTGTTGCAGTTAAAACGCTCGTAGTTGAAACTCTGATAGCAATAATGGGTTATCTCTTAGAGTATTACTTATTGTTGTTATCATTATTCTGAATTCTGTAGGTGATAATTCTCTTGCATATTCGGAATTGTTACTTTGAGAAAATTAGAGTGTTTCAAGCAGGCGTAATGCTTTGAATACTGCAGCATGGAATAACAATAAAGGACTCAGGTCGTTTTTGTTGGTTTAAAGATATGAGTAATGATTAAAAGGAACAGTCGGGGGTATTTGTATTCAGTCGTTAGAGGTGAAATTCTTAGATTGACTGAAGACAAACTACTGCGAAGGCATCTACCATGGATGTTTTCA	Eukaryota	Alveolata	Apicomplexa	Gregarinomorphea	Neogregarinorida	Actinocephalidae	NA	85	84	72	72	72	26	Parasite
AGCTCCAATAGCGTACTTTAAAGTTGCTGCAGTTAAAAAGCTCGTAGTTGAATTTCTGACTTAACATGCTTAGCCCTACCGGGTTACCGGTGGAGTGCTGAGTCGTGTTGGCCATCTTTGCAGAAAATGTTGTTACGCTTCATTGCGTTGACAACACTATCTGTATCTTTTACTTTGAAAAAATTAGAGTGTTTAAAGCAAGCTTTTGCTATGAATACATTAGCATGGAATAATAATTTAGGACTTCGGTTTTATTTTGTTGGTTTTCAGAACTGAAGTAATGATTGATAGGGACAGTTGGGGATGCTGAAATTCAGTGGCCAGAGGTGAAATTCTTGGATTCACTGAAGTTCAACTCATGCGAAAGCATTCATCAAGGATGTCTTCT	Eukaryota	Rhizaria	Cercozoa	Filosa-Sarcomonadea	Glissomonadida	Unknown_Glissomonadida	NA	97	95	73	61	46	28	Consumer
AGCTCCAATAGCGTATATTAAAGTTGCTGCAGTTAAAAAGCTCGTAGTTGGATTTCTGGCTTGAAACATTTTGCCGGCCACGGTTTCGTGTGTTAGTGCTTGATGTTCTGGCCATCCTTCCAATCGCTATCGGCTTATCTTCATTGATCGGTCGGTAGTATTGGATCTTTTACTTTGAAAAAATTAGAGTGTTTCAAGCAGGCTTTATGCTATGAATACATTAGCATGGAATAATAATTTAGGACTTCGGTTCTATTTTGTTGGTTTCTAGGACTGAAGTAATGATTGATAGGGATAGTTGGGGGTGCTAGTATTCAGCGGCCAGAGGTGAAATTCTCGGATTCGCTGAAGACTAACTTATGCGAAAGCATTCACCAAGGATGTCTTCT	Eukaryota	Rhizaria	Cercozoa	Filosa-Sarcomonadea	Glissomonadida	Sandonidae	Sandona	100	100	100	100	100	99	Consumer
AGCTCCAAGAGTGTATATTAAAGTTGTTGCGGTTAAAAAGCTCGTAGTTGGACCTTGGGATTGAGTACATCAGTTCCTTAGAACTTCGGTTCTAGGGGTTATAATTGAGTAATTCTTTCTCTATTCTCGGAACGTTCACGGCCAGCAATGGTCGGTTTCGTAGGATTTACTTTGAATAAATTAGGGTGTTTAAAGCAGGCATAAAAGCCTTGAATACATTAGCATGGGATAATAAAAGATGACCTTTGGTCTAAACTTTATTGGTTTCTAAGGCCTAGGTAATGATTGATAGGGATAGTTGAGGTCGCTCGTATTCAGTGGTCAGAGGTGAAATTCTAAGACCCACTGAGGACGAACTAATGCGAAGGCATTCGACAAGGATGTTTTCA	Eukaryota	Amoebozoa	Lobosa	Tubulinea	Euamoebida	Hartmannellidae	Copromyxa	100	100	100	100	100	100	Consumer
AGCTCCAATAGCGTATATTAAAGTTGTTGCAGTTAAAAAGCTCGTAGTCGAAGTTCTGGCTGGCCCTGTTTCCGGCTCCGGTCGACTCAGGGCCTAGTCATCCGTCGGAGAACCCTTGTCGTCCTTTACTGGTCGCTTGGGGGAACTGACCCTTTACTTTGAAAAAATTAGAGTGTTTCAGGCAGGCTCTCGCCCGAATACTCCAGCATGGAATAATGGAATAGGACTTTCTTCTATTTTGTTGGTTATTAGTGGAAAGTAATGATTAATAGGGACAGTTGGGGGCATTCGTACTTAATTGTCAGAGGTGAAATTCTTGGATTTATTAAAGACGAACTAATGCGAAAGCATTTGCCAAGGATGTTTTCA	Eukaryota	Alveolata	Ciliophora	Colpodea	Colpodea_X	Platyophryida	Platyophrya	100	100	100	100	100	100	Consumer
AGCTCCAGTAGCGTATATTAACGTTGCTGCAGTTAAAAAGCTCGTAGTTGGATTTCTGACTGATCGCTCTGACCCGGTGTCACTCCTCGTGGGTGGCTGCTGTGTGTCGGAACGCATCTTTCATCCTTTCCGGAAGGCCTTACGTACTGTTTACTCAGTCGCGTTTGTTTTGCATTTTCCGGATCTTTTACTTTGAAAAAATTAGAGTGTTTAAAGCAGGCTTACGCCGTGAATACATTAGCATGGAATAATAATATAGGACTTTGGTTCTATTTTGTTGGTTTCTAGGACTAAAGTAATGATTGATAGGGATAGTTGGGGGTGCTAGTATTCAGAGGCCAGAGGTGAAATTCTTGGATTCTCTGAAGACTAACTACTGCGAAAGCATTCACCAAGGAT…	Eukaryota	Rhizaria	Cercozoa	Unknown_Cercozoa	Unknown_Cercozoa	Unknown_Cercozoa	NA	98	98	37	37	37	37	NA
AGCTCCAATAGCGTATATTAAAGTTGCTGCAGTTAAAAAGCTCGTAGTTGGATTTCTGGCTTGAAACATTTTGCCGGCCACGGTTTCGTGTGTTAGTGCTTGATGTTCTGGCCATCCTTCCAATTGCTATTCACTTCTCTTCATTGATTGGTGAGTGGTATTGGATCTTTTACTTTGAAAAAATTAGAGTGTTTCAAGCAGGCTTTATGCTATGAATACATTAGCATGGAATAATAATTTAGGACTTCGGTTCTATTTTGTTGGTTTCTAGGACTGAAGTAATGATTGATAGGGATAGTTGGGGGTGCTAGTATTCAGCGGCCAGAGGTGAAATTCTCGGATTCGCTGAAGACTAACTTATGCGAAAGCATTCACCAAGGATGTCTTCT	Eukaryota	Rhizaria	Cercozoa	Filosa-Sarcomonadea	Glissomonadida	Sandonidae	Sandonidae_X	100	100	100	100	100	73	Consumer
AGCTCCAATAGCGTATATTAAAGTTGTTGCAGTTAAAAAGCTCGTAGTTGGATTTCTGGGAGGGTGATTTTGCCCGTTTGCGAACGTGTGCTTTATCGCCCTTCCATCCTTCTGTTAACGATTCTTGGTATTCATTTACTGGTTTCGGGCTCAGATATTTTACCTTGAGAAAATTAGAGTGTTTCAGGCAGGCTTGCGCCGGAATACATTAGCATGGAATAATAGAATAGGACTTTAGTCTCCTTTGTTGGTTTGAGGGATTAAAGTAATGATTAATAGGGATAGTTGGGGGCATTAGTATTTAATTGTCAGAGGTGAAATTCTCGGATTTGTTAAAGACTAACTTATGCGAAAGCATTTGCCAAGGATGTTTTCA	Eukaryota	Alveolata	Ciliophora	Spirotrichea	Hypotrichia	Oxytrichidae	NA	100	100	100	99	88	10	Consumer
AGCTCCAATAGCGTATATTAATGTTGTTGCAGTTAAAACGCTCGTAGTCGGAGTTATGTCTAAGAACTGACTTATGCTATGCATTCGTCTTTTCAACGACACCCGACCATTATGGGTTTACTCATTGTGGTCTTTTTACTTTGAGAAAATTAGAGTGTTTCAAGCGGGCGTTAGCCTAGATACTTCAGCATGGAATAATTTGACAGGACTCATGTTCCTTCTTATTGGTTCTACGAATATGGGTAATGGTAAATGGGGGCGATCGGGGACATCCGTACTCGGCAGGGAGAGGTGAAATTCTATAATCTGCCGAAGGCGAACAACTGCGAAAGCATTTGTCAAGGTCGTGCCTG	Eukaryota	Unknown_Eukaryota	Unknown_Eukaryota	Unknown_Eukaryota	Unknown_Eukaryota	Unknown_Eukaryota	NA	11	8	6	5	5	4	NA
AGCTCCAAGAGTGTATATTAAAGTTGTTGCGGTTAAAAAGCTCGTAGTTGGACTTGAGGGATTTATATAAAGGGATTTTAGTTAAACTAAATATCCTTATATATTTTTTCCTTTCTTTGTATTTTTTTAAGAAATAAGGGGTTAAACTCTTATTTCTGGGGATAGATAGTTTACTTTGAAAAAATTAGAGTGTTTAAAGCAGACATGACATGTACAATTGAATATTACAGCATGGGATAATTGAATAAGACATTAACCTTAATTTTGTTGGTTTTGAAGGTTAATAGTAATGATTAAAAGGGATAGTTGGGGTCACTTGTATTTGATCGCTAGGGGTGAAATCCTATGATTGATCAAAGACAAACTACTGCGAAAGCATTTGACAAGGATGTTTTCA	Eukaryota	Amoebozoa	Lobosa	Tubulinea	Euamoebida	LOS7N/I-lineage	NA	100	100	100	100	100	42	Consumer
AGCTCCAATAGCGTATATTAAAGTTGTTGCAGTTAAAAAGCTCGTAGTTGGATTTCTGGTATGGTGCGCCTGGCCCACGGTTGCAAAACCGCGAGTGTCGGTGTGCGCCTGCCATCTTTCTAGTTAACTGGACGCACTTAACTGGGCGGTCAGCGATCTAGATCTTTTACTTTGAAAAAATTAGAGTGTTTAAAGCAGGCTTGCGCTATGAATACATTAGCATGGAATAATAATTTAGGACTTTATTCCTATTTATTGGTTTCTGGAGTAGAGTAATGATTGATAGGGATAGTTGGGGGTGCTAGTATTCATCGGCCAGAGGTGAAATTCTTGGATTCGATGAAGACTAACTAATGCGAAAGCATTCACCAAGGATGTCTTCT	Eukaryota	Rhizaria	Cercozoa	Filosa-Sarcomonadea	Cercomonadida	Paracercomonadidae	Paracercomonas	100	100	100	100	100	100	Consumer
AGCTCCAATAGCGTATACTAAAGTTGTTGCAGTTAAAAAGCTCGTAGTTGAATTTCTGGTCTTGGATTTCGGTCTGCCTCAAACGAGGTATGTACCAGGGATCTGAGACCATCCTCGAGGAAAACATATCTGTCATTAAGTTAATGGGTATGGGATCCTCGTCATTTACTGTGAGCAAAATAGGGTGTTCAAAGCAGGCTTATGCCGTTGAATACATTAGCATGGAATAATAAGATAGGACCTTGGTCTATTTTGTTGGTTTGTACTCCAAGGTAATGATTAATAGGGATAGTTGGGGGTATTTGTATTCAATTGTCAGAGGTGAAATTCTTGGATTTATGGAAGACAAACTACTGCGAAAGCATTTACCAAGGATGTTTTCA	Eukaryota	Stramenopiles	Ochrophyta	Chrysophyceae	Chrysophyceae_X	Chrysophyceae_Clade-C	Spumella	100	100	100	100	100	100	Consumer
AGCTCCAATAGCGTATATTTAAGTTGTTGCAGTTAAAAAGCTCGTAGTTGGATTTCGGGTGGGCTCGAGTGGTCCGGTTCGCTGTGTACTGCTGGGGCCTACCTTTCTGCCGGGGACGGGCTCTCGGGCTTAATTGTTCGGGACTCGGAGTCGGCGAGGTTACTTTGAGTAAATTAGAGTGTTCAAAGCAAGCCTACGCTCTGAATACATTAGCATGGAATAACACGATAGGACTCTGGCTTATCTTGTTGGTCTGTAAGACCGGAGTAATGATTAAGAGGGACAGTCGGGGGCATTCGTATTTCATTGTCAGAGGTGAAATTCTTGGATTTATGAAAGACGAACTTCTGCGAAAGCATTTGCCAAGGATGTTTTCA	Eukaryota	Archaeplastida	Chlorophyta	Chlorophyceae	Chlamydomonadales	Chlamydomonadales_X	Chlorosarcinopsis	100	100	100	100	100	54	Phototrophic
AGCTCCAATAGCGTATATTAAAGTTGTTGCAGTTAAAACGCTCGTAGTTGAAACTTTGGTAATAATAATGGGTTTGCTTTCTAAGTAATACCTACTGTTGTTTCCATTATTCTGGCTATGCAGGGATGAAAGTCCTTGTATATTTGGAAGTGTTACTTTGAGAAAATTAGAGTGTTTCAAGCAGGCGTGATGCTTTGAATACTCCAGCATGGAATGACAACAAAGGACTCATGCCCTTCTTGTTGGTTTAAGGAGATGAGTAATGATTAAGAGGAACAGTCGGGGGTATTCGTATTTAGTCGTTAGAGGTGAAATTCTTAGATTGACTGAAGACGAACTACTGCGAAGGCATCTACCATGGATGTTTTCA	Eukaryota	Alveolata	Apicomplexa	Gregarinomorphea	Neogregarinorida	Actinocephalidae	Monocystis	100	100	99	99	99	68	Parasite
AGCTCCAATAGCGTATATTAAAGTTGCTGCAGTTAAAAAGCTCGTAGTTGGATTTCTGGCTTGTAACTTTAGGCCGGCCACGGTTTCGTGTGTTAGTGCTTGATGTTCTGGCCATCCTTCCAATTGCTGCTTGCTCTTCTTCATTGATTGGCAAGTGGTATTGGATCTTTTACTTTGAACAAATTAGAGTGTTTCAAGCAGGCTTTATGCTATGAATACATTAGCATGGAATAATAATTTAGGACTTCGGTTCTATTTTGTTGGTTTCTAGGACTGAAGTAATGATTGATAGGGACAGTTGGGGGTGCTAGTATTCAGCGGCCAGAGGTGAAATTCTCGGATTCGCTGAAGACTAACTTATGCGAAAGCATTCACCAAGGATGTCTTCT	Eukaryota	Rhizaria	Cercozoa	Filosa-Sarcomonadea	Glissomonadida	Sandonidae	Sandonidae_X	100	100	100	100	100	91	Consumer
AGCTCCAGTAGCGTATATTAAAGTTGTTGCAGTTAAAAAGCTCGTAGTTGGATTTCTGGTTTGATATGCCTGGCCCGCCACGGTTACGTGTGTGAGTGCCGGTGCGTGTCTGCCATCCTTCTGGAAAACGTGTCTACCCTTCACTGGGCCGGATACGCGATCCAGATCATTTACTTTGAAAAAATTAGAGTGTTTAAAGCAGGCTTTTTGCTATGAATACATTAGCATGGAATAATAATTTAGGACTTTGGTTCTATTTTGTTGGTTTCTAGAGCTGAAGTAATGATTGATAGGGATAGTTGGGGGTGCTCGAATTCAGCGGCCAGAGGTGAAATTCTTGGATTCGCTGAAGACGAACTCATGCGAAAGCATTCACCAAGGATGTCTTCT	Eukaryota	Rhizaria	Cercozoa	Filosa-Sarcomonadea	Glissomonadida	Glissomonadida_X	Glissomonadida_XX	100	100	98	98	98	98	Consumer
AGCTCCAATAGCGTATATTAAAATTGTTGCAGTTAAAAAGCTCGTAGTTGGATTTCTGGTTCGGCGCATTTGGCCCGTCTCGGTTTACGGGATTGTGTGCCGACGTGCGCCATCCATCCTTCGAGAGAACACTTCTACCCTTCACTGGGTCGGGAGTGCTATCTCGATCTTTTACTTTGAAAAAATTAGAGTGTTTAAAGCAGGCTTGCGCTATGAATACATTAGCATGGAATAATAATTTAGGACTTTGGTCTTATTTTGTTGGTTTCTAGGACTAAAGTAATGATTGATAGGGACAGTTGGGGGTGCTAGTATTCAGCGGCCAGAGGTGAAATTCTTGGATTCGCTGAAGACTAACTTATGCGAAAGCATTCACCAAGGATGTCTTCT	Eukaryota	Rhizaria	Cercozoa	Filosa-Sarcomonadea	Cercomonadida	Cercomonadidae	Cercomonas	100	100	100	100	100	100	Consumer
AGCTCCAGTAGCGTATATTAAAGTTGTTGCAGTTAAAAAGCTCGTAGTTGGATTTCTGATGAACCGGAGTGGCCCGTTTCCTTTCAGGGAATGAGTGCCGCTTTGAGTTTGTCATCCTTCCAGAGAGCTGCGTCTACCGTTTACTCGGCCGGACGTATGCGATCTGGATCTATTACTTTGAAAAAATTAGAGTGTTTAAAGCAGGCTTATGCTATGAATACATTAGCATGGAATAATAATTTAGGACTTTGGTTCTATTTTGTTGGTTTCTAGGACTGAAGTAATGATTGATAGGGATAGTTGGGGGTGCTAGTATTCCGCGGCCAGAGGTGAAATTCTTGGATTCGTGGAAGACTAACTACTGCGAAAGCATTCACCAAGGATGTCTTCT	Eukaryota	Rhizaria	Cercozoa	Filosa-Imbricatea	Euglyphida	Euglyphidae	Euglypha	100	100	100	100	100	100	Consumer
AGCTCCAATAGCGTATATTAAAGTTGCTGCAGTTAAAAAGCTCGTAGTTGAATTTCTGACCTAACATGCTTAGCCCGACAAGGTTACTTGTTGAGTGCTGAGTCGTGTTTGTCATCCTTCTAGAAAATGTTGTTGCGCTTTACTGCGTTGACAACACTATCTAGATCTTTTACTTTGAAAAAATTAGAGTGTTTAAAGCAGGCTTTTGCTATGAATACATTAGCATGGAATAATAATTTAGGACTTCGGTTCTATTTTGTTGGTTTCTAGGACTGAAGTAATGATTGATAGGGATAGTTGGGGATGCTGATATTCATCGGCCAGAGGTGAAATTCTTGGATTCGATGAAGATCAACTTATGCGAAAGCATTCATCAAGGATATCTTCT	Eukaryota	Rhizaria	Cercozoa	Unknown_Cercozoa	Unknown_Cercozoa	Unknown_Cercozoa	NA	100	100	35	35	35	35	NA
AGCTCCAATAGCGTATATTAAAGTTGTTGCAGTTAAAAAGCTCGTAGTTGGACTTGTGTGCATGGGAACTCGCGGTCTTCGTCCAAAAGGGCGTTACGACATGCGGTTCCTGTGCCGTAAAATCTTCAACTGGATCGCACCTGGTCTTGATTGACTGGGAGCTGTCATTCGGTTGATCGTTTACTGTGAGAAAATTAGAGTGTTCAAGGCAGGCATAATTGCAATTGAATATGTTAGCATGGAATAATAAGATAAGGCTTCTGCTTTATTTTTTTGGTTTCTAGAGTGGAAGTAATGATTGATAGGGATAGTTGGGGGTGCTAGTATTCAGCGGCCAGAGGTGAAATTCATGGATTCGCTGAAGACTAACTTATGCGAAAGCATTCACCAAGGATGTCC…	Eukaryota	Rhizaria	Cercozoa	Endomyxa-Phytomyxea	Plasmodiophorida	Plasmodiophorida_X	Spongospora	100	100	100	100	100	100	Parasite
AGCTCCAATAGCGTATGTTAAAGTTGTTGCAGTTAAAAAGCTCGTAGTTGGACTTGTGTGCGCCGGATGCGGCGATCTGCGGCCAAAAGGTCGTTGCGATCAGCCCGTCCTGGCGCCGTAAAATTTGCAACTGGGTCGCGGCTGGCCTTAATTGGTCGGTTGCGTCTGCTCGGTTGCTCGTTTACTGTGAGAAAATTGGAGTGTTCAAGGCAGGCGTGGATTGCAACTGAACATGTTAGCATGGAATAATAAGATAGGGCTCTGGCTCATATTTTGTTGGTTTCTAGAGCGTGAGAGTAATGATTGATAGGGACAGTTGGGGGTGCTAGTATTCAGCGGCCAGAGGTGAAATTCATGGATTCGCTGAAGACTGACTTATGCGAAAGCATTCACCAAGGA…	Eukaryota	Rhizaria	Cercozoa	Endomyxa-Phytomyxea	Plasmodiophorida	Polymyxa-lineage	Polymyxa	100	100	100	100	100	100	Parasite
AGCTCCAATAGCATATATTAAAGTTGCTGCAGTTAAAAAGCTCGTAGTTGGATTTCTGGCTTGAAACATTTAGCCGGCCACGGTTTCGTGTGTTAGTGCTTGATGTTCTGGCCATCCTTCCAATTGCTATTCATCTTTCTTCATTGATGGGTGAGTGGTATTGGATCTTTTACTTTGAAAAAATTAGAGTGTTTCAAGCAGGCTTAATGCTATGAATACATTAGCATGGAATAATAATTTAGGACTTCGGTTCTATTTTGTTGGTTTCTAGGACTGAAGTAATGATTGATAGGGATAGTTGGGGGTGCTAGTATTCAGCGGCCAGAGGTGAAATTCTCGGATTCGCTGAAGACTAACTTATGCGAAAGCATTCACCAAGGATGTCTTCT	Eukaryota	Rhizaria	Cercozoa	Filosa-Sarcomonadea	Glissomonadida	Sandonidae	Sandonidae_X	100	100	100	100	100	62	Consumer
AGCTCCAGTAGCGTATATTAAAGTTGTTGCAGTTAAAAAGCTCGTAGTTGGATTTCTGACAGACCGTTGCGGCCCGTGCTCGTTTCGGGCGTGTGTGCCGTGTCGTGTTTGTCATCCTTCCAGAGAGCTGCGTCTACCATTTACTTGGCCGGACGTACGCGATCTGGATCGATTACTTTGAAAAAATTAGAGTGTTTAAAGCAGGCTTTCGCTATGAATACATTAGCATGGAATAATAATTTAGGACTTCGGTTCTATTTTGTTGGTTTCTAGGACTGAAGTAATGATTGATAGGGACAGTTGGGGGTGCTAGTATTCCGCGGCCAGAGGTGAAATTCTTGGATTCGCGGAAGACTAACTACTGCGAAAGCATTCACCAAGGATGTCTTCT	Eukaryota	Rhizaria	Cercozoa	Filosa-Imbricatea	Euglyphida	Trinematidae	Trinematidae_X	100	100	100	100	100	81	Consumer
AGCTCCAATAGCATATACTAAAGTTGTTGCAGTTAAAAAGCTCGTAGTTGAATTTCGGGCCACCGGCTTGTGGTTGCCTTTCGGTTTTACCCTTGTCCGGTGGTCCTCCTCGCGGGGACGCCGTGGGTCTTCACTGGCTTGCGGATGCGAACCGTGACGTTTACTTTGAAAAAATTAGAGTGTTTAAAGCAGGCGTACGCTTGAATACATTAGCATGGAATAATGGAATAGGGCTGCTGCCCCATTTTGTTGGTTTCTGGGACCGTAGCAATGATTAATAGGGATAGTTGGGGGCGTCAAAATTTGATTGTCAGAGGTGAAATTCTTGGATTTATGAAAGATTAACTTCTGCGAAAGCATTCGCCAAGGATGTTTTCA	Eukaryota	Unknown_Eukaryota	Unknown_Eukaryota	Unknown_Eukaryota	Unknown_Eukaryota	Unknown_Eukaryota	NA	17	15	8	3	3	3	NA
AGCTCCAATAGCGTATATTAAAGTTGTTGCAGTTAAAACGCTCGTAGTTGAAGTTTTGGTAGTAATAATGGGTTATCTCTTTGAGTATGTACCTATTCTTACTACCATTATTCCGATTTATGCAAGGGGTAAAACCTTTGTGTGGTCGGAAGTGTTACTTTGAGAAAATTAGAGTGTTTCAAGCAGGCGTGATGCTTTGAATACTCCAGCATGGAATGACAACAAAGGATTCTTCTCCTTCTTGTTGGTTTAAGGAGTTGAATAATGATTAAGAGGAACAGTCGGGGGTATTCGTATTCAGTCGTTAGAGGTGAAATTCTTAGATTGACTGAAGACGAACTACTGCGAAGGCATCTACCATGGATGTTTTCA	Eukaryota	Alveolata	Apicomplexa	Gregarinomorphea	Neogregarinorida	Actinocephalidae	Monocystis	98	98	98	98	98	88	Parasite
AGCTCCAATAGCGTATATTAAAGTTGTTGCAGTTAAAAAGCTCGTAGTTGGATTTCTGGTTTGGTGCGCCTGGCCCACTGCCATCAGGCATGTGAGTGCCGGTGCGCGCCTGCCATCCCTTCTAGAGAACGGTTCTGCCCTTTACTGGTCGGAGTCGCGATCTAGATCTTTTACTTTGAAAAAATTAGAGTGTTTAAAGCAGGCTTGCGCTATGAATACATTAGCATGGAATAATAATTTAGGACTTTGTTTCTATTTTGTTGGTTTCTAGGAATGAAGTAATGATTGATAGGGACAGTTGGGGGTGCTAGTATTCATCGGCCAGAGGTGAAATTCTTGGATTCGATGAAGACTAACTTATGCGAAAGCATTCACCAAGGATGTCTTCT	Eukaryota	Rhizaria	Cercozoa	Filosa-Sarcomonadea	Cercomonadida	Paracercomonadidae	NA	100	100	96	94	90	37	Consumer
AGCTCCAATAGCGTATATTAAAGTTGTTGCAGTTAAAAAGCTCGTAGTTGGATTTCTGGTACGGTGCGCCTGGCCCACGGTCGCAAGATCGCGAGTGTCGGTGTGCGCCTGCCATCTTTCTAGTTAACCGGACGCACTTAACTGGGCGGTCGGCGATCTAGTTCGTTTACTTTGAAAAAATTAGAGTGTTTAAAGCAGGCTTGCGCTATGAATACATTAGCATGGAATAATAATTTAGGACTTTATTCCTATTTTATTGGTTTCTAGGAGTAAAGTAATGATTGATAGGGATAGTTGGGGGTGCTAGTATTCATCGGCCAGAGGTGAAATTCTTGGATTCGATGAAGACTAACTAATGCGAAAGCATTCACCAAGGATGTCTTCT	Eukaryota	Rhizaria	Cercozoa	Filosa-Sarcomonadea	Cercomonadida	Paracercomonadidae	Paracercomonas	100	100	100	100	100	100	Consumer
AGCTCCAAGAGTGTATATTAAAGTTGTTGCGGTTAAAAAGCTCGTAGTTGGACCTTGGGGTTGAGTACATCGGTTCTTCTTAGATTCGTCTTTGAAGGTTAAAATCGAGTAATTCTTCCTCTATTCTCGGAACGTTCACACCAGAAATGGTGGTTTCGTAGGATTTACTTTGAATAAATTAGGGTGTTTAAAGCAGGCATAAAAGCCTTGAATACATTAGCATGGGATAATAAAAGATGACCTTTGGTCTAAACTTTATTGGTTTCTAAGGCCTAGGTAATGATTGATAGGGATAGTTGAGGTCGCTCGTATTCAGTGGTCAGAGGTGAAATTCTAAGACCCACTGAGGACGAACTAATGCGAAGGCATTCGACAAGGATGTTTTCA	Eukaryota	Amoebozoa	Lobosa	Tubulinea	Euamoebida	Hartmannellidae	Copromyxa	100	100	100	100	100	100	Consumer
AGCTCCAAGAGCGTATATGCAAGTTGCTGCAGTTGAAAAGCTCGTAGTTGGATTTCGGGTTTTAGTGAGAATCAAGCCCTCTGGGGTCTCCTCAGATGTGTGTTTGGTTCGACTGCCCTCCGAGCTACTAGCAATAGTAGCTCCGTTTACTTTGAAGAACTTCGAGTGTTTCAAGCAGGCTTCGGCTTGTAGAGCTTAGCATGGAATAATGGTCTCGGACTGGGGTCTCTCTGGGTTGACGCAGACTCTGGTAAGGCTGGAGAGGGATAGTTGGGGGTGCTAGGATTCAGCGTGGAGAGGTGAAATTCTCGGATCCGCTGAAGACTGACTTATGCGAACGCATTCACCCAGGATGTCCTCT	Eukaryota	Unknown_Eukaryota	Unknown_Eukaryota	Unknown_Eukaryota	Unknown_Eukaryota	Unknown_Eukaryota	NA	26	25	10	7	2	0	NA
AGCTCCAATAGTGTATATTAAAGTTGCTGCGGTTAAAAAGCTCGTAGTTGGATTTCGAAAGTGTTAGTGTCAAAGCTCGCCCTTGTGGTGTGGCTCGATACTCCCTTTCTATTATTGGATAGTGGGCAACCGCTTCCAATCATTTACTTTGAAAAAATTAGAGTGTTCAAAGCAGGCGTAACCTTGCCATTGAATATTACAGCATGGGATAATAGAATATGACGTTGGTCTTATTTTGTTGGTTTCTAAGGCTGATGTAATGATTAATAGGGATAGTTGGGGTCGCTCGTATTGAGTTGTCAGAGGTGAAATTCTAGGATTTACTCAAGACGAACTAATGCGAAAGCATTCGACAAGGATGTTTTCA	Eukaryota	Amoebozoa	Lobosa	Tubulinea	Nolandida	Nolandellidae	Nolandellidae_X	100	100	100	100	100	100	Consumer
AGCTCCAAGAGCGTATCTTAAAGTTGTTGTGGTTAAAAAGCTCGTAGTTTATCTTTGATAAATTTATCAAAAATTTGAATCTGTAAAGATGAAAATGATTGAAAGTGTTTATGAATGTTAATTAACATTAAAGCATGTATACTGAAAGTTTATTCTGATGTGTATGTGTGTTAGTTAACTGTTACTGTGAAAAAATTAGAGTGTTTAAAACAGGCATTTACGGCCTTTAAATATATTAGCATGGTATAACGAAATATGACAACTCTATTACGATTGAGTGGGACTTAATCAGTTGAGTACTAGAGATGTAATGATTAAAAGGAGCAGTCGTAGTGACTTTTACTTAATGGAAAGAGGTGAAATTCTATAACCCATTAAAGAAAAACAACTGCGAAAGCA…	Eukaryota	Unknown_Eukaryota	Unknown_Eukaryota	Unknown_Eukaryota	Unknown_Eukaryota	Unknown_Eukaryota	NA	17	16	6	5	5	5	NA
AGCTCCAATAGCGTATATTAAAGTTGTTGCAGTTAAAAAGCTCGTAGTTGGATTTTGGGATGTACTTTCAAGAGGATCGGTCTGCCTCCACGTGAGGTGTGCACTGTCCTCGACATCCTTCCAGCGGGTCTTGGTTCTATCTGCCCTTAACTGGGTGGGTAGATACCTCCCGCTCGTTTACTTTGAAAAAATTAGAGTGTTTAAAGCAGGCGGTCTCCGCCACTGAATACATTAGCATGGGATAATGGAATAGGATTGTCTTTCCGATTTCGTTGGTTTCCGGAACGGACGATAATGATTAATAGAGATAGTTGGGGACATTTATATTCCATGGTCAGAGGTGAAATTCTTGGATTCATGGAAGATAAACAAGTGCGAAAGCATTTGTCAAGGATGTTT…	Eukaryota	Amoebozoa	Conosa	Variosea	Variosea_X	Mb5C-lineage	Mb5C-lineage_X	75	73	72	72	71	71	Consumer
AGCTCCAAGAGTGTATATTAAAGTTGTTGCGGTTAAAAAGCTCGTAGTTGGATTTCGGAATGCAAGGATCGAGGTCCATCGTTATGATGCGTACTGGATCTTTGCTTCCTTCTTTTCAGTATTTGATCTCTTGCCTTCGGGCAGGGGATTGAAACTGGATAGTTTACTTTGAAAAAATTAGAGTGTTCAAAGCAGGCCTAACCTAGCCTTGAATACATTAGCATGGGATAATAAAAGATGACTTTGGTCTTATTTTGTTGGTTTCTAAGGCTAAAGTAATGATTAATAGGGATAGTTGGGGCCACTCGTATTGAGTTGTCAGAGGTGAAATTCTAGGATTTACTCAAGACGAACTACTGCGAAAGCATTTGGCAAGGATGTTTTCA	Eukaryota	Amoebozoa	Lobosa	Tubulinea	Unknown_Tubulinea	Unknown_Tubulinea	NA	79	78	78	40	37	36	Consumer
AGCTCCAATAGCGTATACTAAAGTTGTTGCAGTTAAAAAGCTCGTAGTTGAATTTCTGGTCTCGAGACGCGGTCAGCCCCAAGGGGTCAGTACTGTCGGATTGGGACCATCCTCGAGAAGAACATATCTGTCATTGAGTTGATGGGTATGGGACTCTCGTCATTTACTGTGAGCAAAATAGAGTGTTCAAAGCAGGCTTACGCCGTTGAATACATTAGCATGGAATAATAAGATAGGACCTTGGTCTATTTTGTTGGTTAGTTCTCCAAGGTAATGATTAATAGGGACAGTTGGGGGTATTCGTATTCAATTGTCAGAGGTGAAATTCTTGGATTTATGGAAGACGAACTACTGCGAAAGCATTTACCAAGGATGTTTTCA	Eukaryota	Stramenopiles	Ochrophyta	Chrysophyceae	Chrysophyceae_X	Chrysophyceae_Clade-C	Chrysophyceae_Clade-C_X	100	100	100	100	84	52	NA
AGCTCCAATAGCGTATATTAAAGTTGTTGCAGTTAAAAAGCTCGTAGTTGGATTTCTGGTTTGATGTTGTTGGCCCGCTGGCACTCGCTGGCTGGTGCCGACTTGCGTCTACCATCTTTCTAGAGAACTAGCATGCCCTTCAATGGAGCGTACTAGGGATCTAGATCTTTTACTTTGAAAAAATTAGAGTGTTTAAAGCAGGCAATTTGCTATGAATACATTAGCATGGAATAATAATTTAGGACTTCGTGTCTTATTTTGTTGGTTTCTAGGACCGAAGTAATGATTGATAGGGATAGTTGGGGGTGCTAGTATTCAGCGGCCAGAGGTGAAATTCTTGGATTCGCTGAAGACTAACTTATGCGAAAGCATTCACCAAGGATGTCTTCT	Eukaryota	Rhizaria	Cercozoa	Filosa-Imbricatea	Thaumatomonadida	Unknown_Thaumatomonadida	NA	100	100	65	64	29	29	Consumer
AGCTCCAAGAGTGTATATTAAAGTTGTTGCGGTTAAAAAGCTCGTAGTTGGACCTTGGGATTGAGTACTTCAACTCCTTAGAACTACGGTTCTAGGGGCTACAGTTGAGTAATTCTTTCTCTATTCTCGGAACGTTCACGGCTAGCAATAGTCGGTTTCGTAGGATTTACTTTGAATAAATTAGGGTGTTTAAAGCAGGCATAAAAGCCTTGAATACATTAGCATGGGATAATAAAAGATGACCTTTGGTCTAAACTTTATTGGTTTCTAAGGCCTAGGTAATGATTGATAGGGACAGTTGAGGTCGCTCGTATTCAGTGGTCAGAGGTGAAATTCTAAGACCCACTGAGGACGAACTAATGCGAAGGCATTCGACAAGGATGTTTTCA	Eukaryota	Amoebozoa	Lobosa	Tubulinea	Euamoebida	Hartmannellidae	Copromyxa	100	100	100	100	100	100	Consumer
AGCTCCAATAGCGTATATTAAAGTTGCTGCAGTTAAAAAGCTCGTAGTTGGATTTCTGGTTTGTATCATTAGGCCGGCCACGGTTTCGTGTGTTAGTGCTTGCTGATCTGACCATCCTTCCAATCGCCGCGTACTCTTCTTCATTGATTGGTACGTGGTATTGGATCTTTTACTTTGAACAAATTAGAGTGTTTCAAGCAGGCTTTATGCTATGAATACATTAGCATGGAATAATAATTTAGGACTTCGGTTCTATTTTGTTGGTTTCTAGGACTGAAGTAATGATTGATAGGGACAGTTGGGGGTGCTAGTATTCAGCGGCCAGAGGTGAAATTCTCGGATTCGCTGAAGACTAACTTATGCGAAAGCATTCACCAAGGATGTCTTCT	Eukaryota	Rhizaria	Cercozoa	Filosa-Sarcomonadea	Glissomonadida	Sandonidae	NA	100	100	100	100	95	20	Consumer
AGCTCTAATAGCGTATATTAAAGTTGTTGCAGTTAAAACGCTCGTAGTTGAAATTTTGGCAGTAATAATGGGTTATCTTTCAAGATGTACCTATTGTTATTACCATTATTCCGAATATGCAAGGGGCGACCTTTGTATTTCCGGAATTGTTACTTTGAGAAAATTAGAGTGTTTCAAGCAGGCGTGATGCTTTGAATACTCCAGCATGGAATGACAACAAAGGACTCATATCCTTCTTGTTGGTTTAAGGAGTTGAGTAATGATTAAGAGAAACAGTCGGGGGTATTCGTATTTAGTCGTTAGAGGTGAAATTCTTAGATTGATTAAAGACGAACTACTGCGAAAGCATCTACCATGGATGTTTTCC	Eukaryota	Alveolata	Apicomplexa	Gregarinomorphea	Neogregarinorida	Actinocephalidae	Monocystis	98	98	98	98	98	87	Parasite
AGCTCCAATAGCGTATATTAAAGTTGCTGCAGTTAAAAAGCTCGTAGTTGGATTTCTGACGTCGTACAATCATGCCGGCCGCGATCTTCGTGTGTTAGTGCGTGATCGTCTCGTCATCCTTCCAATCGCTATTCGTTTCTTCTTCATTGATTGAACGAGTGGTATTGGATCTTTTACTTTGAACAAATTAGAGTGTTTCAGGCAGGCTTTATGCTATGAATACATTAGCATGGAATAATAATTTAGGACTTCGGTTCTATTTTGTTGGTTTCTAGGACTGAAGTAATGATTGATAGGGACAGTTGGGGGTGCTAGTATTCAGCGGCCAGAGGTGAAATTCTTGGATTCGCTGAAGACTAACTTATGCGAAAGCATTCACCAAGGATGTCTTCT	Eukaryota	Rhizaria	Cercozoa	Filosa-Sarcomonadea	Glissomonadida	Sandonidae	NA	100	100	100	99	91	24	Consumer
AGCTCCAATAGCGTATATTAAAGTTGTTGCAGTTAAAAAGCTCGTAGTTGGATTTCTGGGAGGGTGCCAATGTCCGCTTGTTGCGTGTGCAGCGGCGCCCTTCCATCCTTCTGTTAACCTTTCTTGGTATTAACTTACTGGTTGGGGGCTCAGATATTTTACCTTGAGAAAATTAGAGTGTTTAAGGCAGGCTTGTGCCCGAATACATTAGCATGGAATAATAGAATAGGACTTTGGTCTCCTTTGTTGGTTTGAGGGACTAGAGTAATGATTAATAGGGACAGTTGGGGGCATTAGTATTTAATTGTCAGAGGTGAAATTCTCGGATTTGTTAAAGACTAACTTATGCGAAAGCATTTGCCAAGGATGTTTTCA	Eukaryota	Alveolata	Ciliophora	Spirotrichea	Hypotrichia	Oxytrichidae	Oxytrichidae_X	100	100	100	100	76	75	Consumer
AGCTCCAATAGCGTATACTAAAGTTGTTGCAGTTAAAAAGCTCGTAGTTGAATTTCTGGTCTTGGATCTCGGTCTGCCTCAAACGAGGTATGTACCAGGGATCTGAGACCATCCTCGGGGAAAACATGTCTGTCATTAAGTTAATGGGCATGGGATCCCCGTCATTTACTGTGAGCAAAATAGGGTGTTCAAAGCAGGCTTATGCCGTTGAATACATTAGCATGGAATAATAAGATAGGACCTTGGTCTATTTTGTTGGTTTGTACTCCAAGGTAATGATTAATAGGGATAGTTGGGGGTATTCGTATTCAATTGTCAGAGGTGAAATTCTTGGATTTATGGAAGACGAACTACTGCGAAAGCATTTACCAAGGATGTTTTCA	Eukaryota	Stramenopiles	Ochrophyta	Chrysophyceae	Chrysophyceae_X	Chrysophyceae_Clade-C	Spumella	100	100	100	100	100	94	Consumer
AGCTCCAATAGCGTATATTAAAGTTGTTGCAGTTAAAAGGCTCGTAGTCGAACTTTTAGTCCTTCAGTGTTGTCCCGTTCTCTTGTAGAACGTTGTGACGCCACTAAGGACTTTCCTGGTGGAAAGTGTCTCTGCCCTTTATTGGGTTGGTTTCATAATCCACCTCTTTTACTGTGAGAAAAACAAAGTGCTCAAAGCAGGCTTTACAGCTTGAATGCGTTAGCATGGAATAATAAGATAGGACTTTGCTTCTATTTTGTTGGCTCTGAGAAACAAAGTAATGATTGATAGGGATAGTTGGGGGTGCTCGTATTTAATGGTCAGCGGTGAAATGCATGGACCCATTAAAGACGAACTTATGCGAAAGCATTCACCAAGGATATCTTCT	Eukaryota	Rhizaria	Cercozoa	Endomyxa	Vampyrellida	Leptophryidae	Leptophryidae_X	100	100	100	100	100	99	Consumer
AGCTCCAATAGCGTATATTAAAGTTGTTGCAGTTAAAAAGCTCGTAGTTGAATTTCTGGCCAGCGCTGTTCTCGGCTCTCTGAGTCGGTTCAGTGTTTGGTCATCCGTATGGGAAGCTAGCTCGGCCTTCACTGGTCGGCTAGTGGATCATACACTTTACTTTGAAAAAATTAGAGTGTTTCAGGCAGGCAATTGCTTGGATACTTCAGCATGGAATAATGGAATAGGACTTTGACCTATTTGTTGGTTTCTTCGAGGTCAAGGTAATGATTAATAGGGACAGTTGGGGGCATTCATATTTAATTGTCAGAGGTGAAATTCTTGGATTTATTAAAGATGAACTTATGCGAAAGCATTTGCCAAGGATGTTTTCA	Eukaryota	Alveolata	Ciliophora	Colpodea	Colpodea_X	Colpodida	Pseudoplatyophrya	100	100	100	100	100	82	Consumer
AGCTCCAGTAGCGTATATTAAAGTTGTTGCAGTTAAAAAGCTCGTAGTTGGATTTCTGGTTTGACAAACCTGGCCCGCCACGGTTACGTGTGTGAGTGCCGGTGTATGTCTGCCATCCTTCTGGTCAACGTGTCTACCCTTCACTGGGCCGGATACGCGATCCAGATCATTTACTTTGAAAAAATTAGAGTGTTTAAAGCAGGCGTTTGCTATGAATACATTAGCATGGAATAATAATTTAGGACTTTGGCCCTATTTTGTTGGTTTCTAGGACTGAAGTAATGATTGATAGGGATAGTTGGGGGTGCTCGAATTCAGCGGCCAGAGGTGAAATTCTTGGATTCGCTGAAGACGAACTCATGCGAAAGCATTCACCAAGGATGTCTTCT	Eukaryota	Rhizaria	Cercozoa	Filosa-Sarcomonadea	Glissomonadida	Glissomonadida_X	Glissomonadida_XX	100	100	99	99	99	99	Consumer
AGCTCCAATAGCGTATATTAAAGTTGTTGCAGTTAAAACGCTCGTAGTTGAAATTGTGGTAATAACAATGGGTCATCTTTAACGAGTATGTACTTATTGTTATTGCCATTATTCCGGTATATGCGGGGTAACCTGTATATTCGGAACTGTTACTTTGAGAAAATTAGAGTGTTTCAAGCAGGCGTAATGCTTTGAATACTCCAGCATGGAATGACAACAAAGGACTCAAGTCTTTCTTGTTGGTTTAAGGAGTTGAGTAATGATTAAGAGGAACAGTCGGGGGTATTCGTATTCAGTCGCTAGAGGTGAAATTCTTAGATTGACTGAAGACGAACTACTGCGAAGGCATCTACCATGGATGTTTTCA	Eukaryota	Alveolata	Apicomplexa	Gregarinomorphea	Neogregarinorida	Actinocephalidae	Monocystis	100	100	100	100	100	97	Parasite
AGCTCCAGTAGCGTATATTAAAGTTGTTGCAGTTAAAAAGCTCGTAGTTGGATTTCTGGCGAACCGATGCGACCCGTGCTCGTATCGGGCGTGTGTGCCGCGTCGAGTTTGTCATCCTTCCAGAAAGCTGCGTCTACCATTCACTTGGCCGGACGTATGTGATCTGGATCGATTACTTTGAAAAAATTAGAGTGTTTAAAGCAGGCTTACGCTGTGAATACATTAGCATGGAATAATAATATAGGACTTTGGTTCTATTTTGTTGGTTTCTAGGACTGAAGTAATGATTGATAGGGATAGTTGGGGGTGCTAGTATTCCGCGGCCAGAGGTGAAATTCTTGGATTCGCGGAAGACTAACTACTGCGAAAGCATTCACCAAGGATGTCTTCT	Eukaryota	Rhizaria	Cercozoa	Filosa-Imbricatea	Euglyphida	Trinematidae	Trinematidae_X	100	100	100	100	95	75	Consumer
AGCTCCAATAGCGTATATTAAAGTTGTTGCAGTTAAAAAGCTCGTAGTTGGATTTCTGGTTTGAACGTCCGGTCACCTTTAGGTCGTACTATGGATGTTTGGGCCATATTTTGTGAGGATGCCTTTCTGCCATTGAGTTGGTGGTTAGGTAGACTTGCATCGTTTACTGTGAAAAAATTAGAGTGTTTAAAGCAGGCGTTTGCTCATTTGAATACATTAGCATGGAATAATAAGATACGACCTTGGTGGTCTATTTTGTTGGTTTGCACGCCAGGGTAATGATTAATAGGGACAGTTGGGGGTATTCATATTTCAACGTCAGAGGTGAAATTCTTGGATCGTTGAAAGATGAGCTTAGGCGAAAGCATTTACCAAGGATGTTTTCA	Eukaryota	Stramenopiles	Pseudofungi	Oomycota	Oomycota_X	Saprolegniales	NA	100	100	100	100	97	40	Parasite
AGCTCCAATAGCATATATTAAAGTTGTTGCAGTTAAAAAGCTCGTAGTTGGACCTCTGGAGGACTGCCAATGTCCGCTTCGGCGTGCGCAGCGGCGGTCTTCCATCCTTCTGTTAACTCTTCTTGGCCTTAACTGGCTGGTTGAGGGCTCAGATATTTTACCTTGAGAAAATTAGAGTGTTTCAGGCAGGCTTGCGCCCGAATACATTAGCATGGAATAATAGAATAAGACTTCGGTCTCCTTTGTTGGTTTGAGGGATTGGAGTAATGATTAATAGGGACAGTTGGGGGCATTAGTATTTAATTGTCAGAGGTGAAATTCTCGGATTTGTTAAAGACTAACTTATGCGAAAGCATTTGCCAAGGATGTTTTCA	Eukaryota	Alveolata	Ciliophora	Spirotrichea	Hypotrichia	Holostichidae	Anteholosticha	100	100	100	96	52	52	Consumer
AGCTCCAATAGCGTATATTAAAGTTGCTGCTGTTAAAAAGCTCGTAGTTGGATTTCTGATATAATATTGCTGTCCCGCTGTGGTTACACATGTGAGTGACGGATAATATTTATCTGTTTTGTGTTTTGTCTGGTTGTATGAAAGTATAATCAAAACATACACATCTTTTACTTTGAACAAATTAGAGTGTTTCAAGCAGGCATTTATGCCTTGAATACATGAGCATGGAATAATCATCGAGGACTTTTAGTTCTATGTTGATTGGTTCTAGAACTATAGTAATGATGGATAGGGATAGTTGGGGGTGCTAGTATTCCGAGGCCAGAGGTGAAATTCTTGGATTCTCGGAAGACTCACTTAGGCGAAAGCATTCACCAAGGATGTCTTCA	Eukaryota	Rhizaria	Cercozoa	Filosa-Sarcomonadea	Glissomonadida	Glissomonadida_X	Glissomonadida_XX	100	100	100	100	100	100	Consumer
AGCTCCAATAGCGTATATTAAAGTTGTTGCAGTTAAAAAGCTCGTAGTTGGATTTCGGAAGGTCCTTTGCGGTCCGCCCCTTCGGGGAGCGGGTCGCAGGCCTCCTATGTTCCTAACGGTCCTCTCGCCGCGAGGCGAGGGGAATCAACCGCTAGGATCGTTTACTTTGAGGAAATTAGAGTGTTCAAAGCAGGCGTAACTCGCCTCCGAATACGTTAGCATGGGATAATGGAATACGACTTCGGTCTTGTTTCGTTGGTTTCGCTTGGCTGAAGTAATGATTGATAGGGACAGTTGGGGGCATTAGTATTTAGTTGTCAGAGGTGAAATTCTAGGATTTACTAAAGACTGACCAATGCGAAAGCATTTGCCAAGGATGTTTTCA	Eukaryota	Amoebozoa	Lobosa	Tubulinea	Echinamoebida	Vermamoebidae	Hartmannella	100	100	100	100	100	100	Consumer
AGCTCCAATAGCGTATATTTAAGTTGTTGCAGTTAAAAAGCTCGTAGTTGGATTTCGGGTGGGTTCGGTCGGTCCGCCTCTGGTGTGCACTGATTGAGCCTTCCTTTCTGCCGGGGACGGGTTCCTGGGCCTCACGGTTTGGGACTCGGAGTCGGCGAGGTTACTTTGAGTAAATTAGAGTGTTCAAAGCAAGCCTACGCTCTGAATACATTAGCATGGAATAACGCGATAGGACTCTGGCCTATCTTGTTGGTCTGTAGGACTGGAGTAATGATTAAGAGGGACAGTCGGGGGCATTCGTATTTCATTGTCAGAGGTGAAATTCTTGGATTTATGAAAGACGAACTTCTGCGAAAGCATTTGCCAAGGATGTTTTCA	Eukaryota	Archaeplastida	Chlorophyta	Chlorophyceae	Chlamydomonadales	Chlamydomonadales_X	Chlorococcales	100	100	100	100	100	99	Phototrophic
AGCTCCAATAGCGTATATTAAAGTTGCTGCAGTTAAAAAGCTCGTAGTTGGATTTCTGGAGATATCTTTCGGTCCGTGGTTTTTAATCATGAGTACTGTTTTTGTATATCTCCATCCTTGTAGTGAATGTATCTGGCATTTATTTGTCGGGTGCAGGAGCTGCATCGTTTACTGTGAAAAAATTAGAGTGTTTAAAGCAGGCTTATGCCGTGAATATATTAGCATGGAATGATAAAATAGGACATTAGTACTATTTATTGGTTCTAGTATTATGTAATGATTAGTAGGGACAGTTGGGGGTATTCATATTTAATTGTCAGAGGTGAAATTCTTGGATTTATGAAAGATGAACTTATGCGAAAGCATTTACCAAGGATGTTTTCA	Eukaryota	Stramenopiles	Opalozoa	MAST-12	MAST-12C	MAST-12C_X	MAST-12C_XX	100	100	100	100	100	100	Consumer
AGCTCCAAGAGTGTATATTAAAGTTGTTGCGGTTAAAAAGCTCGTAGTTGGACCTTGGGATTGAGTACATCGGTTCCTTAGAACTTCGGTTCTAGGGGTTAAAATCGAGTAATTCTTTCTCTATTCTCGGAACGTTCACGGCTAGCAATAGTCGGTTTCGTAGGATTTACTTTGAATAAATTAGGGTGTTTAAAGCAGGCATAAAAGCCTTGAATACATTAGCATGGGATAATAAAAGATGACCTTTGGTCTAAACTTTATTGGTTTCTAAGGCCTAGGTAATGATTGATAGGGATAGTTGAGGTCGCTCGTATTCAGTGGTCAGAGGTGAAATTCTAAGACCCACTGAGGACGAACTAATGCGAAGGCATTCGACAAGGATGTTTTCA	Eukaryota	Amoebozoa	Lobosa	Tubulinea	Euamoebida	Hartmannellidae	Copromyxa	100	100	100	100	100	100	Consumer
AGCTCCAATAGCGTATATTAAAGTTGTTGCAGTTAAAAAGCTCGTAGTTGGATTTTGGATTGCGTCTAACGGTCGGCCGTGAGGTTCGTACTGTTGGGTGCTTTCTTCTTCTCGAAGACCACGTGTGCTCTTAACTGGGTGTGCGTGGGGTTCGGGACTTTTACTGTGAGAAAATTAGAGTGTTCAAAGCAGGCATTTGCTTGAATATTGCAGCATGGAATAATGGAATAGGATCACAATCTTATTTTGTTGGTTTCTAGGATTGAGATAATGATTAATAGGGATAGTTGGGGGCATTAATATTTAATTGTCAGAGGTGAAATTCTTGGATTTATGAAAGATTAACTTCTGCGAAAGCATTTGCCAAGGATGTTTTCG	Eukaryota	Opisthokonta	Mesomycetozoa	Ichthyosporea	Ichthyosphonida	Pseudoperkinsidae	Anurofeca	100	100	100	100	100	100	Parasite
AGCTCCAATAGCGTATATTAAAGTTGTTGCAGTTAAAAAGCTCGTAGTTGAATTGGTGCAGATTGCAACTCGCTGTGCCCTTCGGGGTTACTGCGTGTTTGGTTCTGCATTCTGGTGGCCACATCACGCACTTCACTGTGCGCGGTGCTGTTACCGCGTTTTACTTTGAGAAAATTAGAGTGTTTCAAGCAGGCTTTAGCCTTGAATACTGCAGCATGGAATAATAAAATAGGACTTTAGTTCTACGTTTATTGGTTCAAGAACTGAAGTAATGGTTAACAGGGACAGTTGGGGGCATTTGAATTTAACTGTCAGAGGTGAAATTCTTAGATTTGTTAAAGACGAACCAATGCGAAAGCATTTGCCAAAAATGTTTTCA	Eukaryota	Alveolata	Apicomplexa	Gregarinomorphea	Gregarines_GRE7	Gregarines_GRE7_X	Gregarines_GRE7_XX	99	99	99	99	99	99	Parasite
AGCTCCAATAGCGTATATTAAAGTTGCTGCAGTTAAAAAGCTCGTAGTTGGATTTCTGGCTTGTACCATTGAGCCGGCCACGGTTTCGTGTGTTAGTGCTTGATGTTCTTGCCATCCTTCCAATCGCTGCGTATTCTTCTTCATTGATTGGTACGTGGTATTGGATCTTTTACTTTGAACAAATTAGAGTGTTTCAAGCAGGCTTTATGCTATGAATACATTAGCATGGAATAATAATTTAGGACTTCGGTTCTATTTTGTTGGTTTCTAGGACTGAAGTAATGATTGATAGGGACAGTTGGGGGTGCTAGTATTCAGCGGCCAGAGGTGAAATTCTCGGATTCGCTGAAGACTAACTTATGCGAAAGCATTCACCAAGGATGTCTTCT	Eukaryota	Rhizaria	Cercozoa	Filosa-Sarcomonadea	Glissomonadida	Sandonidae	Sandonidae_X	100	100	100	100	90	51	Consumer
AGCTCCAATAGCGTATATTAAAGTTGTTGCAGTTAAAACGCTCGTAGTCGAACCTTAGGGACGAGCCGAGTCGGTACGTTCGGGAAGAATGGAACTGCTTGGCTTTCCCTCTTTGCTGATCAGAGGCGCTGCTCTTAACTGAGCGGAGTCGATGGTCGGCGACTTTACTGTGAACAAATTAGAGTGTTTAAAGCAGGCATCTTTGCCTTGAATACATTAGCATGGAATAATAGAATAGGGCCGAAGCACTATTCTGTTGGTTTGAGCCGCTTCCGGCAATGATTAATAGAAATAGTTGGGGTAATTCATATTTGGTTGTCAGAGGTGAAATTCTTGGATTGACTAAAGATGAACCGCAGCGAAAGCGTTTTACAAGGACGTTTTCA	Eukaryota	Unknown_Eukaryota	Unknown_Eukaryota	Unknown_Eukaryota	Unknown_Eukaryota	Unknown_Eukaryota	NA	36	30	27	20	2	1	NA
AGCTCCAAGAGCATATATTAAAGTTGTTGCAGTTAAAAAGCTCGTAGTTGGATTTCTGGTTTAATGCACCTGGCCCGCGGCCACTAGGTTGTGAGTGCCGGCGCGCGTTTACCATCCTTCTAGAAAACGATTCTGCCATTCACTTGGTTGGGATCGCGATCTAGATCTTTTACTTTGAAAAAATTAGAGTGTTTAAAGCAGGCTTTTGCTATGAATACATTAGCATGGAATAATAATCTAGGACTTCGGTTCTATTTTGTTGGTTTCTATAACTGAAGTAATGATTGATAGGGATAGTTGGGGGTGCTAGTATTGGCCGGCCAGAGGTGAAATTCTTGGATTCGGTCAAGACTAACTTATGCGAAAGCATTCACCAAGGATGTCTTCT	Eukaryota	Rhizaria	Cercozoa	Filosa-Thecofilosea	Cryomonadida	Rhogostoma-lineage	Rhogostoma-lineage_X	100	100	100	100	100	100	Consumer
AGCTCCAGTAGCGTATATTAAAGTTGTTGCAGTTAAAAAGCTCGTAGTTGGATTTCTGGTTTGATATGCCTGGCCCGCCACGGTTACGTGTGTGAGTGCCGGTGCGTGTCTGCCATCCTTCTGGAAAACGTGTCTACCCTTCACTGGGCCGGATACGCGATCCAGATCATTTACTTTGAAAAAATTAGAGTGTTTAAAGCAGGCTTTTTGCTATGAATACATTAGCATGGAATAATAATTTAGGACTTTGGCCCTATTTTGTTGGTTTCTAGAGCTGAAGTAATGATTGATAGGGATAGTTGGGGGTGCTCGAATTCAGCGGCCAGAGGTGAAATTCTTGGATTCGCTGAAGACGAACTCATGCGAAAGCATTCACCAAGGATGTCTTCT	Eukaryota	Rhizaria	Cercozoa	Filosa-Sarcomonadea	Glissomonadida	Glissomonadida_X	Glissomonadida_XX	100	100	100	100	100	100	Consumer
AGCTCCAATAGCGTATATTAAAGTTGTTGCAGTTAAAACGCTCGTAGTTGAAGTTGTGGTAGTAATAATGGGTCATCTTTAACGAGAATGCACCTATTATTACTACCATTATTCCGATATATGCGGGGTAACCTGCATATTCGGGACTGTTACTTTGAGAAAATTAGAGTGTTTCAAGCAGGCGTAATGCTTTGAATACTCCAGCATGGAATGACAACAAAGGACTCACCTCCTTCTTGTTGGTTAAAGGAGTTGAGTAATGATTAAGAGGAACAGTCGGGGGTATTCGTATTCAGTCGTTAGAGGTGAAATTCTTAGATTGACTGAAGACGAACTACTGCGAAGGCATCTACCATGGATGTTTTCA	Eukaryota	Alveolata	Apicomplexa	Gregarinomorphea	Neogregarinorida	Actinocephalidae	Monocystis	100	100	100	100	100	98	Parasite
AGCTCCAATAGCGTATATTTAAGTTGTTGCAGTTAAAAAGCTCGTAGTTGGATTTCGGATGGGTGCCGTCGGTCCGCCGTTTCGGTGTGCACTGACGGCGCCCATCTTGCTGCCGGGGACGGGCTCCTGGGCTTAACTGTCCGGGACTCGGAGTCGGCGAGGTTACTTTGAGTAAATTAGAGTGTTCAAAGCAGGCCTACGCTCTGAATACATTAGCATGGAATAACACGATAGGACTCTGGCCTATCTTGTTGGTCTGTAGGACCGGAGTAATGATTAAGAGGGACAGTCGGGGGCATTCATATTTCATTGTCAGAGGTGAAATTCTTGGATTTATGAAAGATGAACCGCTGCGAAAGCTTTTGCCAAGGATGTTTTCA	Eukaryota	Archaeplastida	Chlorophyta	Trebouxiophyceae	Chlorellales	Chlorellales_X	Chlorella	100	100	100	100	100	100	Phototrophic
AGCTCCAATAGCGTATATTAAAGTTGTTGCAGTTAAAAAGCTCGTAGTTGGATTTCTGGGAGGGTGTCAATGTCCGCTTGTTAGCGTGCGCAGCGACGCCCTTCCATCCTTCTGTTAACGTTTCTTGGTATTCATTTACTGGTTTCGGGCTCAGATATTTTACCTTGAGAAAATTAGAGTGTTTCAGGCAGGCTTGCGCCGGAATACATTAGCATGGAATAATAGAATAGGACTTTAGTCTCCTTTGTTGGTTTGAGGGACCGAAGTAATGATTAATAGGGATAGTTGGGGGCATTAGTATTTAATTGTCAGAGGTGAAATTCTCGGATTTGTTAAAGACTAACTTATGCGAAAGCATTTGCCAAGGATGTTTTCA	Eukaryota	Alveolata	Ciliophora	Spirotrichea	Hypotrichia	Oxytrichidae	Oxytrichidae_X	100	100	100	100	100	100	Consumer
AGCTCTAATAGCGTATATTAAAGTTGTTGCAGTTGAAACGCTCGTAGTTGAACCTTAGTAAAACTTTTCAATGTTGCTATTGGTAATGTTGAAGGTTTCTTGTTTAACCAATTTTGTTTTCAAAATTGATTAAAAGTGTTACTGTAAGAAAATTAGAGTGTTTCAAGCAGGCGTATAGTTTTGAATACTTTATTATGGAATAATGATATAATTTGATTTCTCTCAAGTTGATTCTTGGAAAATCAATTAGTGATTGAAAGAGGCAGTCGGGGGCATTCGTATTTGGTAGTTAGAGGTGAAATTCTTAGATTTATCAAAGACGTACTATTGCGAAAGCATTTGCCAAGGATGTTCTCA	Eukaryota	Unknown_Eukaryota	Unknown_Eukaryota	Unknown_Eukaryota	Unknown_Eukaryota	Unknown_Eukaryota	NA	35	27	18	16	16	11	NA
AGCTCCAATAGCGTATATTTAAGTTGTTGCAGTTAAAAAGCTCGTAGTTGGATTTCGGGTGGGTTCTGTCGGTCCGCCTCTGGTGTGCACTGATGGAGCCTTCCTTTCTGCCGGGGACGGGTTCCTGGGCCTCACGGTTTGGGACTCGGAGTCGGCGAGGTTACTTTGAGTAAATTAGAGTGTTCAAAGCAAGCCTACGCTCTGAATACATTAGCATGGAATAACGCGATAGGACTCTGGCCTATCTTGTTGGTCTGTAGGACTGGAGTAATGATTAAGAGGGACAGTCGGGGGCATTCGTATTTCATTGTCAGAGGTGAAATTCTTGGATTTATGAAAGACGAACTTCTGCGAAAGCATTTGCCAAGGATGTTTTCA	Eukaryota	Archaeplastida	Chlorophyta	Chlorophyceae	Chlamydomonadales	Chlamydomonadales_X	Chlorococcales	100	100	100	100	100	100	Phototrophic
AGCTCCAATAGCGTATATTAAAGTTGTTGCAGTTAAAAAGCTCGTAGTTGAAATTCTGCAAGTCAGTGCAGGTCATCCAATCGGATTGTACTTTGCTTTGACTGGCATTGATCTGATTCATTCAGCAGGCAACTGTTTTATGTTCAGATTCGTTACTTTGAGAAAATTAGAGTGTTTCGAGCAGGCGTGATGCCTTGAATACTTCAGCATGGAAAAACAAGTAAGGACTCTAGTTCTTCTTGTTGGTTTAAGAGCTTGAGTAATGATTAAGAGGAACAGTTGGGGGCATTCGTATTTGGTAGTCAGAGGTGAAATTCTTAGATTTACCAAAGACGAACTACTGCGAAAGCATCTGTCAAGGATGTTTTCA	Eukaryota	Alveolata	Apicomplexa	Gregarinomorphea	Neogregarinorida	Actinocephalidae	NA	90	87	81	81	76	39	Parasite
AGCTCCAATAGCGTATATTCAAGTTGTTGCAGTTAAAAAGCTCGTAGTTGGATTTCTGGTACGGTGCGCCTGACCCACTGTCGAAAGGCGTGTGAAGTGTCGGAGTGCGTCTGCCATCCTTCTAGGAATCTTGTCGCACTTCACTGTGTGGCAAGTGAACTAGATCTTTTACTTTGAAAAAATTAGAGTGTTTAAAGCAGGCTAGCGCCTTGAATACATTAGCATGGAATAATAATTTAGGACTTTGTTCCTATTTTGTTGGTTTTAAGGAATAAAGTAATGATTGATAGGGATAGTTGGGGGTGCTAGTATTAATCGGCCAGAGGTGAAATTCTTGGATTCGATTAAGACTAACTTATGCGAAAGCATTCACCAAGGATGTCTTCT	Eukaryota	Rhizaria	Cercozoa	Filosa-Sarcomonadea	Cercomonadida	Paracercomonadidae	Paracercomonas	100	100	100	100	100	100	Consumer
AGCTCCAAGAGCATATATTAAAGTTGTTGCAGTTAAAAAGCTCGTAGTTGGATTTCTGGTTTAATGCACCTGGCCCGCGGCCATTAGGCTTGTGAGTGCCGGCGCGCGTTTACCATCCTTCTAGAAAACGATTCTGCCATTCACTTGGTTGGGATCGCGATCTAGATCATTTACTTTGAAAAAATTAGAGTGTTTAAAGCAGGCTTTTGCTATGAATACATTAGCATGGAATAATAATCTAGGACTTCGGTTCTATTTTGTTGGTTTCTATAACTGAAGTAATGATTGATAGGGATAGTTGGGGGTGCTAGTATTGGCCGGCCAGAGGTGAAATTCTTGGATTCGGTCAAGACTAACTTATGCGAAAGCATTCACCAAGGATGTCTTCT	Eukaryota	Rhizaria	Cercozoa	Filosa-Thecofilosea	Cryomonadida	Rhogostoma-lineage	Rhogostoma-lineage_X	100	100	100	100	100	100	Consumer
AGCTCCAATAGGATATATCAAAGTTGTTGCAGTTGAAAAGCTCGTAGTCGTATTTGTGGTGGGTAGAAGCTTGGTGTTTGCTGGTGGGCGCGAAAGCGCTCGCTGCTGCCGGCCGCCTGCCATTTTGTGGACAAAAGACCGGGCGCCGCGCGGGCAGCAATGCTCGCGTTGCTCGGTCTCCACTCCGTCACTGAGAGCAAATTGGAGTGCTCAAAGCAGGCTTTACAGCTTTGAACATCTTAGCTTGGAATGACAAAGTACGACCTTTGGTTCACTTTGTTGGTTATGAACTTGAAGGTAATGATAAATAGGAACAGTTGCGGGGACACTCGTACTGGAAAGTCAGAGGTGAAATTCTTGGATTTTTCCACGACGAACGACTGCGAAGGCATCTGTCCA…	Eukaryota	Stramenopiles	Sagenista	Labyrinthulomycetes	Thraustochytriales	Thraustochytriaceae	Amphifilidae	100	100	100	100	100	99	Consumer
AGCTCCAATAGTGTATATTAAAGTTGCTGCAGTTAAAAAGCTCGTAGTTGGATTTCGGTTAATAAGAAATTTACGGTCCACTTCTAAAGTGTGAACTAAAAATCTTATTTCCTTCCTTTTAGATTTACTCCTTTTATTATTCGTAATATTAGGATCAAAGTAATCTAAATCTTTTACTGTGAAGAAATTAGAGTGTTCAAAGCAGGCGTAACCTAGCCTTTGAATATATTAGCATGGGATAATGAAATAGGACTTAAGTTCTACTTTCGTTGGTTTCTAGGGCTTAAGTAATGATTAATAGGGATAGTTGGGGTCACTAGTATTTAATTGTCAGAGGTGAAATTCTAAGATTTATTAAAGACTAACTACTGCGAAAGCATTTGACAAGGATGTTTTCA	Eukaryota	Amoebozoa	Lobosa	Tubulinea	Leptomyxida	Leptomyxidae	Ripidomyxa	100	100	100	100	98	55	Consumer
AGCTCCAATAGCGTATATTAAAGTTGTTGCAGTTAAAAAGCTCGTAGTCGAATTTGTGGGCGGTGGTATTATGGCTTCGGTTATAATACGCCTGTCCATCCGTCAGGGAATTTCATTCGTCCTTTACTGGACGGTGAATGGAACTGACATTTTACTTTGAAAAAATTAGAGTGTTTCAGGCAGGCAATCGCTGGAATACATTAGCATGGAATAATGGAATAGGACTTTAGTCCATTTTATTGGTTATTGGTCTGAAGTAATGATTAATAGGGACAGTTGGGGGCATTAGTATTTAATTGTCAGAGGTGAAATTCTTGGATTTATTAAAGACTAACTAATGCGAAAGCATTTGCCAAGGATGTTTTCA	Eukaryota	Alveolata	Ciliophora	Nassophorea	Nassophorea_X	Nassulida	Nassulida_X	100	100	100	100	100	55	Consumer
AGCTCCAATAGCGTATATTAAAGTTGTTGCAGTTAAAAAGCTCGTAGTTGGACTTCTGGGAGGATGCCAATGTCCGCTCGTTAGCGTGTGCAGCGGCGTCCTTCCATCCTTCTGTTAACGTTTCTTGGTATTCACTTACTGGTTTCGGGCTCAGATATTTTACCTTGAGAAAATTAGAGTGTTTCAGGCAGGCTTGCGCCGGAATACATTAGCATGGAATAATAGAATAGGACTTTAGTCTCCTTTGTTGGTTTGAGGGACTGAAGTAATGATTAATAGGGATAGTTGGGGGCATTAGTATTTAATTGTCAGAGGTGAAATTCTCGGATTTGTTAAAGACTAACTTATGCGAAAGCATTTGCCAAGGATGTTTTCA	Eukaryota	Alveolata	Ciliophora	Spirotrichea	Hypotrichia	Oxytrichidae	Oxytrichidae_X	100	100	100	100	100	57	Consumer
AGCTCCAATAGCGTATATTTAAGTTGTTGCAGTTAAAAAGCTCGTAGTTGGATTTCGGGTGGGTGTCGCCGGTCTGCCTCTGGTATGTACTGGCGCTGCTCACCTTTCTGCCGGGGACGGGCTCCTGGGCTTAACTGTCTGGGACTCGGAGTCGGCGTTGTTACTTTGAGTAAATTAGAGTGTTCAAAGCAAGCCTTCGCTCTGAATACATTAGCATGGAATAACACGATAGGACTCTGGCCTATCTTGTTGGTCTGTAGGACCGGAGTAATGATTAAGAGGGACAGTCGGGGGCATTCGTATTTCATTGTCAGAGGTGAAATTCTTGGATTTATGAAAGACGAACTTCTGCGAAAGCATTTGCCAAGGATGTTTTCA	Eukaryota	Archaeplastida	Chlorophyta	Chlorophyceae	Chlamydomonadales	Chlamydomonadales_X	Chlorosarcinopsis	100	100	100	100	100	100	Phototrophic
AGCTCCAATAGCGTATATTAAAGTTGCTGCAGTTAAAAAGCTCGTAGTTGGATTTCTGGCTTGATACATTTTGCCGGCCACGGTTTCGTGTGTTAGTGCTTTATGTTCTGGCCATCCTTCCAATCGCTGCTCACTTTTCTTCATTGATTGGTGAGTGGTATTGGATCTTTTACTTTGAAAAAATTAGAGTGTTTCAAGCAGGCTTTATGCTATGAATACATTAGCATGGAATAATAATTTAGGACTTCGGTTCTATTTTGTTGGTTTCTAGGACTGAAGTAATGATTGATAGGGATAGTTGGGGGTGCTAGTATTCAGCGGCCAGAGGTGAAATTCTCGGATTCGCTGAAGACTAACTTATGCGAAAGCATTCACCAAGGATGTCTTCT	Eukaryota	Rhizaria	Cercozoa	Filosa-Sarcomonadea	Glissomonadida	Sandonidae	Sandonidae_X	100	100	100	100	100	97	Consumer
AGCTCCAATAGCATATATTAAAGTTGTTGCAGTTAAAAAGCTCGTAGTTGGATTTCTGGGAGGGTGCCAATGTCCGGTAATACCGTGTGCAGCGGTGCCCTTCCATCCTTCTGTTAACGTTTCTTGGTATTAACTTACTGGTTGCGGGCTCAGATATTTTACCTTGAGAAAATTAGAGTGTTTCAGGCAGGCTTGCGCCCGAATACATTAGCATGGAATAATAGAATAGGACTTTGGTCTCCTTTGTTGGTTTGAGGGACTGGAGTAATGATTAATAGGGACAGTTGGGGGCATTAGTATTTAATTGTCAGAGGTGAAATTCTCGGATTTGTTAAAGACTAACTTATGCGAAAGCATTTGCCAAGGATGTTTTCA	Eukaryota	Alveolata	Ciliophora	Spirotrichea	Hypotrichia	Oxytrichidae	NA	100	100	100	100	57	47	Consumer
AGCTCCAAGAGTGTATATTAAAGTTGTTGCGGTTAAAAAGCTCGTAGTTGGACTTTGGGTAGGAGTGCGGGGTCCCCGGCGGCCAACGCCGTCGGGATTCGGGCCGAGCATTTCCCTCCCCGTCGCTCGGAACGTCAAACGGCGGCGATCTTTCGCCGTCGGTTCCGTAGGTTTTACTTTGAATAAATTAGGGTGTTCAAAGCAGGCGAATCGCCTTGAATACATTAGCATGGGATAATGAAAGATGACCTTCGGTCTATACTTTATTGGTTTCCAAGGCCGAGGTAATGATTGATAGGGACGGTCGGGGTCGCTCGTATTCAGTGGTCAGAGGTGAAATTCTAGGACCCACCGAGGACGAACAAATGCGAAGGCATTCGACAAGGATGTTTTCA	Eukaryota	Amoebozoa	Lobosa	Tubulinea	Euamoebida	Hartmannellidae	Copromyxa	97	97	97	61	61	55	Consumer
AGCTCCAATAGCGTATATTAAAATTGTTGCAGTTAAAAAGCTCGTAGTTGGATTTCTGGTACGGCGCACTTGGCCCGTCGCGGTTACGCGTATGTGTGCCGGTGTGCGCCTGCCATCCATCTGGAGAACGCCGTCGCCCTTCACTGGGTGGGCGGTGGTATCCAGATCTTTTACTTTGAAAAAATTAGAGTGTTTAAAGCAGGCTTGTGCTATGAATACATTAGCATGGAATAATAATTTAGGACTTTGGTCTTATTTTGTTGGTTTCTAGGACTAAAGTAATGATTGATAGGGACAGTTGGGGGTGCTAGTATTCAGCGGCCAGAGGTGAAATTCTTGGATTCGCTGAAGACTAACTTATGCGAAAGCATTCACCAAGGATGTCTTCT	Eukaryota	Rhizaria	Cercozoa	Filosa-Sarcomonadea	Cercomonadida	Cercomonadidae	Cercomonas	100	100	100	100	100	100	Consumer
AGCTCCAATAGCGTATATTAAAGTTGTTGCAGTTAAAAAGCTCGTAGTTGAACTTGAAAGTTTCCTGGTTGGGATTGGCTTGGGTGTCCAGATTCTGTCTGGGTACTATTCCAAACAAGTCAAGTTTCCCATTTTACCAGGGGCTTCAAACCTTGTCTGAGGAGCTTGGATGCACTTTACTGTTGTGTCCTTGCAAGTCAGAACATTTTACCTTGAAAAAATTAGAGTGTTCAAAGCAGGCTCATCGAGCTTGAATACATTAGCATGGGATAATAGAATAGGACTTTTGGTTCTATTTTGTTGGTTTTTGAGAACCAGAGTAATGATGAATAGGAACAGTTGGGGGCATTCATATTCAATCGCTAGAGGTGAAATTCTTAGATTGATTGACGATGAACT…	Eukaryota	Unknown_Eukaryota	Unknown_Eukaryota	Unknown_Eukaryota	Unknown_Eukaryota	Unknown_Eukaryota	NA	49	33	17	13	12	5	NA
AGCTCCAAGAGCATATATTAAAGTTGTTGCAGTTAAAAAGCTCGTAGTTGGACTTCTGGTTTAATGCACCTGGCCCGCGGTCTTTTAGACCTGTGAGTGCCGGCGCGCGTTTACCATCCTTCTAGGAAACAAGTCTTCCCTTAACTGGGCCGGATTTGGGATCTAGATCATTTACTTTGAAAAAATTAGAGTGTTTAAAGCAGGCTTATGCTATGAATACATTAGCATGGAATAATAATCTAGGACTTCGGTTCTATTTTGTTGGTTTCTATAACTGAAGTAATGATTGATAGGGATAGTTGGGGGTGCTAGTATTGGCCGGTCAGAGGTGAAATTCTTGGATTCGGTCAAGACTAACTTATGCGAAAGCATTCACCAAGGATGTCTTCT	Eukaryota	Rhizaria	Cercozoa	Filosa-Thecofilosea	Cryomonadida	Rhogostoma-lineage	Rhogostoma-lineage_X	100	100	100	100	100	94	Consumer
AGCTCCAAGAGCATATATTAAAGTTGTTGCAGTTAAAAAGCTCGTAGTTGGATTTCTGGTTTAATGCACCTGGCCCGCGGCCATTAGGCTTGTGAGTGCCGGCGCGCGTTTACCATCCTTCTAGAAAACGATTCTGCCATTCACTTGGTTGGGATCGCGATCTAGATCTTTTACTTTGAAAAAATTAGAGTGTTTAAAGCAGGCTTTTGCTATGAATACATTAGCATGGAATAATAATCTAGGACTTCGGTTCTATTTTGTTGGTTTCTATAACTGAAGTAATGATTGATAGGGACAGTTGGGGGTGCTAGTATTGGCCGGCCAGAGGTGAAATTCTTGGATTCGGTCAAGACTAACTTATGCGAAAGCATTCACCAAGGATGTCTTCT	Eukaryota	Rhizaria	Cercozoa	Filosa-Thecofilosea	Cryomonadida	Rhogostoma-lineage	Rhogostoma-lineage_X	100	100	100	100	100	100	Consumer
AGCTCCAAGAGTGTATATTAAAGTTGTTGCGGTTAAAAAGCTCGTAGTTGAATTTCTGAAAATAATGATAAAAATGATTTAACCGTCGTAATTAAAATTGGGTTCATACTTGTTGTGCGGAAACGTATGACTAAATTACTTTGAAAAAATTAGAGTGTTCAAAGCAGGATTCACATCTGAATAATACAGCATGGGATAATAAAATATGACATTAGCAAAAATTTGTTGGTTTCTTGGGCTAATGTAATGATTAAAAGGGACAGTTGGAGTAATTTATATTGGTTGGGGAGGGGTGAAATCCTATGATCCTTCCAAGATAAACTAGTGCGAAAGCATTTTACTAGGATGTTTTCA	Eukaryota	Amoebozoa	Conosa	Unknown_Conosa	Unknown_Conosa	Unknown_Conosa	NA	86	53	42	33	33	27	Consumer
AGCTCCAATAGCGTATATTAAAGTTGTTGCAGTTAAAAAGCTCGTAGTTGGATTTCTGGATTGAATATCCGGTCCGCGTACCTTTGGTGCGTGCGTACTATGGATGTTTGTTCCATTTTACTAGAAATGTTTTCTGCCATTAGGTTGGTGGGAGGCAATTTTCTAGTTCTTTTACTGTGAATAACTCAGCTTGCTCCAGAAAGGCGTTTGCCAAATTTTGAATGCATTAGCATGGAATAATAAGATAAGACTTTGGTGGTCTGTTTTGTTGGTTTACACACCAGAGTAATGATTAATAGGGACAGTTGGGGGTATCTATATTTCATTGTCAGAGGTGAAATTCTTGGATCAATGAAAGATAAACTAATGCGAAAGCATTTACCAAGGATGTTTTCT	Eukaryota	Stramenopiles	Pseudofungi	Oomycota	Oomycota_X	Haptoglossales	Haptoglossa	100	100	100	100	100	100	Parasite
AGCTCCAATAGCGTATATTAAAGTTGCTGCTGTTAAAAAGCTCGTAGTTGGATTTCTGATATAATATATCTGTCCCGCTGTGGTTACACATGTGAGTGACGGAATATATTTATCTGTTTTATGTTTTGTTGTTGTTGAGTGAAAGCTTAATAACAAACATACATATCTTTTACTTTGAACAAATTAGAGTGTTTCAAGCAGGCATTTATGCCTTGAATACATGAGCATGGAATAATCATCGAGGACTTTTAGTTCTATGTTGATTGGTTCTAGAACTATAGTAATGATGGATAGGGATAGTTGGGGGTGCTAGTATTCCAAGGCCAGAGGTGAAATTCTTGGATTCTTGGAAGACTCACTTAGGCGAAAGCATTCACCAAGGATGTCTTCA	Eukaryota	Rhizaria	Cercozoa	Filosa-Sarcomonadea	Glissomonadida	Glissomonadida_X	Glissomonadida_XX	100	100	100	100	100	100	Consumer
AGCTCCAATAGCGTATATTAAAGTTGTTGCAGTTAAAAAGCTCGTAGTTGGATTTCTGGTTTGAGCGTCCGGTCGAGCTTGTCTCTGTACTATGGATGTTTGGGCCATTTTTTGTGAGGGGGCTTTTCTGCCATTGAGTTGGTGGTTGAGTCGACTTGCATCGTTTACTGTGAAAAAATTAGAGTGTTTAAAGCAGGCGTTTGCTCATTTGAATACATTAGCATGGAATAATAAGATACGACCTTGGTGGTCTATTTTGTTGGTTTGCACACCGAGGTAATGATTAATAGGGACAGTTGGGGGTATTCATATTTCAACGTCAGAGGTGAAATTCTTGGATCGTTGAAAGATGAGCTTAGGCGAAAGCATTTACCAAGGATGTTTTCA	Eukaryota	Stramenopiles	Pseudofungi	Oomycota	Oomycota_X	Saprolegniales	Saprolegniales_X	100	100	100	100	100	61	Parasite
AGCTCCAATAGCGTATATTAAAGTTGTTGCAGTTAAAAAGCTCGTAGTTGAATTTCTGGTACGGTGCGCCTGGCCCGCTGCCGCAAGGTACGCGAGTGTCGGTGTGCGTCTGCCATCTTTGTAGGGAAACTCCTCTTTACTGGGGAGTGGAACTACATCTTTTACTTTGAAAAAATTAGAGTGTTTAAAGCAGGCTTGCGCTATGAATACATTAGCATGGAATAATAATTTAGGACTTCGTTTCTATTTTGTTGGTTTCTAGGGATGAAGTAATGATTGATAGGGATAGTTGGGGGTGCTAGTATTCATCGGCCAGAGGTGAAATTCTTGGATTCGATGAAGACTAACTTATGCGAAAGCATTCACCAAGGATGTCTTCT	Eukaryota	Rhizaria	Cercozoa	Filosa-Sarcomonadea	Cercomonadida	Paracercomonadidae	Paracercomonas	100	100	100	100	100	100	Consumer
AGCTCCAAGAGCGTATCTTAAAGTTGTTGTGGTTAAAAAGCTCGTAGTTGATACTTGATAAATTTATCAAGAGTTTGAATCTTAAAGAGGAAAATGATTGAAAGTGTTTATGAATGTTTAGCTAACGTCAAGCATTGTATAATTTATGTTTGGTTTTACTTTATATGGATTATGTAGTGTGTTAGTTAACAGTTACTGTGAAAAAATTAGAGTGTTCAAAACAGGCATTTACGGCCATTGAATATATTAGCATGGTATAACGAAATATGACAACTCTATTACGTTTGAGTGGTACTATATCAGTTGAGTAATTAGAGATGTAATGATTAAAAGGAACAGTCGTAGTGACTTTTACTTAATGGAAAGAGGTGAAATTCTATAACCCATTAAAGAAAAACA…	Eukaryota	Unknown_Eukaryota	Unknown_Eukaryota	Unknown_Eukaryota	Unknown_Eukaryota	Unknown_Eukaryota	NA	24	22	21	21	21	21	NA
AGCTCCAATAGCGTATATTAAAGTTGTTGCAGTTAAAAAGCTCGTAGTTGAATTTCTGGTCAGCGCTGTTCTTGGCTCTCTGAGTCGGCTCAGTGTTTGGTCATCCGTATGGGAAGCTAGCTCGGCCTTCACTGGTCGGCTAGTGGATCATACACTTTACTTTGAAAAAATTAGAGTGTTTCAGGCAGGCAATTGCTTGGATACTTCAGCATGGAATAATGGAATAGGACTTTGACCTATTTGTTGGTTTCTTCGAGGTCAAGGTAATGATTAATAGGGACAGTTGGGGGCATTCATATTTAATTGTCAGAGGTGAAATTCTTGGATTTATTAAAGATGAACTTATGCGAAAGCATTTGCCAAGGATGTTTTCA	Eukaryota	Alveolata	Ciliophora	Colpodea	Colpodea_X	Colpodida	NA	100	100	100	100	100	49	Consumer
AGCTCCAATAGCGTATATTAAAATTGCTGCAGTTAAAGCGTCCGTAGTTGAATTTCGTTCAGATTGAATAGTGCCGAGTTTTCCTCGTGTTAATTCGAGTACTTTTTGATTAGAACTTGGGTGAGATGGACTCGTTTCGGCGAGTTCGTTTCGCTCCGTTACTTTGAGCAAATTGGAGTGCTCCAACCAGGCTTAAGCTTGAACAGCTCAGCATGGAATAACAAGATAAGACTTTAGTTCTTCTTGTTGGTGACATGAACTAATAGTAATGGTTGATAAGGACATACGGGGGCATTTGTACTTGCTGGAGAGAGGTGAAATTCTAAGACCCAGCAAAGACAAACAAGTGCGAAAGCATTTGCCCAGTATGTACCTG	Eukaryota	Alveolata	Apicomplexa	Gregarinomorphea	Eugregarinorida	Gregarinidae	Leidyana1	100	100	100	100	100	88	Parasite
AGCTCCAATAGCGTATATTAAAGTTGTTGCAGTTAAAACGCTCGTAGTTGAAATTGTGGCAATAATATTTGGTCATCTTTAACGAGCATGCACCTATTGTTATTACCATTATTCCAGTATATGCAGGGTAACCTGTGTATTTGGAACTGTTACTTTGAGAAAATTAGGGTGTTTCAAGTAGGCGTAATGCTTTGAATACTCCAGCATGGAATGACAACAAAGGACTTAAATCCTTCTTGTTGGTTTAAGGAGTTGAGTAATAATTAAGAGGAACAGTCGGGGGTATTCGTATTCAGTCGCTAGAGGTGAAATTCTTAGATTGACTGAAGATGAACTATTGCGAAGGCATCTACCATGGATGTTTTCA	Eukaryota	Alveolata	Apicomplexa	Gregarinomorphea	Neogregarinorida	Actinocephalidae	Monocystis	99	99	99	99	99	94	Parasite
AGCTCCAAGAGCATATATTAAAGTTGTTGCAGTTAAAAAGCTCGTAGTTGGATTTCTGGTACAATGCACCTGGCCCGCGGCCTATTAGGCTTGTGAGTGCCGGCGCGCGTTTACCATCCTTCTAGAAAACAGGCCTGCCCTTTACTGGGTTGGGTTTGCGATCTAGATCTTTTACTTTGAAAAAATTAGAGTGTTTAAAGCAGGCTTTTGCTATGAATACATTAGCATGGAATAATAATCTAGGACTTCGGTTCTATTTTGTTGGTTTCTATAACTGAAGTAATGATTGATAGGGATAGTTGGGGGTGCTAGTATTGGCCGGCCAGAGGTGAAATTCTTGGATTCGGTCAAGACTAACTTATGCGAAAGCATTCACCAAGGATGTCTTCT	Eukaryota	Rhizaria	Cercozoa	Filosa-Thecofilosea	Cryomonadida	Rhogostoma-lineage	Rhogostoma-lineage_X	100	100	100	100	100	100	Consumer
AGCTCCAATAGCGTATACTAAAGTTGTTGCAGTTAAAAAGCTCGTAGTTGAATTTCTGGTCTTGGATTTCGGTCTGCCTCAAACGAGGTATGTACCAGGGATCTGAGACCATCCTCGAGGAAAACATATCTGTCATTAAGTTAATGGGTATGGGATCCTCGTCATTTACTGTGAGCAAAATAGGGTGTTCAAAGCAGGCTTATGCCGTTGAATACATTAGCATGGAATAATAAGATAAGACCTTGGTCTATTTTGTTGGTTTGTACTCCAAGGTAATGATTAATAGGGATAGTTGGGGGTATTCGTATTCAATTGTCAGAGGTGAAATTCTTGGATTTATGGAAGACGAACTACTGCGAAAGCATTTACCAAGGATGTTTTCA	Eukaryota	Stramenopiles	Ochrophyta	Chrysophyceae	Chrysophyceae_X	Chrysophyceae_Clade-C	Spumella	100	100	100	100	100	100	Consumer
AGCTCCAATAGCGTATATTAAAGTTGTTGCAGTTAAAAAGCTCGTAGTTGAAATTCTGCAACCGCGTACTGTTCTCTGCCATCTGGCAGGTGTAATAGTAGCCGTGGTTGTATCTTTTTCACAGTTGGTTTGAACTTCGGTTCTGGCTAGTTGTGAATCTTTTACTTTGAGTAAATTAGAGTGTTTCAAGCAGGTTTTGCCTGGATACTGCAGCATGGAATAATAAGACAGGACTTCAGTCTGTTCTTGTTGGTTCTTTGGATTTGGAGTAATGGTTGATAGGGATGGTCGGGGGCATTCGTATTCAATTGTCAGAGGTGAAATTCTTGGATTTGTTGAAGACGAACAACTGCGAAAGCATTTGCCAAGGACGTTCCCA	Eukaryota	Unknown_Eukaryota	Unknown_Eukaryota	Unknown_Eukaryota	Unknown_Eukaryota	Unknown_Eukaryota	NA	43	22	17	8	7	2	NA
AGCTCCAAGAGCGTATCTTAAAGTTGTTGTGGTTAAAAAGCTCGTAGTTTATCTTTGATAAACTTATCAAAAGTTTGAATCTGAAAGATGAAAATGATTGAAAGTGTTTATGAATGTTAATTAACGTTAAGCATTTATATTGAGGTTTATTCTGATGTATAGGTGTGTTAGTTAACTGTTACCGTGAAAAAATTAGAGTGTTTAAAACAGGCATTTACGGCCTTTGAATATATTAGCATGGTATAACGAAATATGACAACTCTATTACGATGAGTGGTATTTATCAGTTGAGTAATTAGAGATGTAATGATTAAAAGGAGTAGTCGTAGTGACTTTTACTTAATGGAAAGAGGTGAAATTCTATAACCCATTAAAGAAAAACAACTGCGAAAGCATTTC…	Eukaryota	Unknown_Eukaryota	Unknown_Eukaryota	Unknown_Eukaryota	Unknown_Eukaryota	Unknown_Eukaryota	NA	39	34	15	9	9	9	NA
AGCTCCAATAGCGTATGTTAAAGTTGTTGCAGTTAAAAAGCTCGTAGTTGGACTTGTGTGCGCCGGATGCGGCGATCTGCGGCCAAAAGGTCGTTGCGATCAGCCCGTCCTGGCGCCGTAAAATTTGCAACTGGGTCTCCGCTGGTCTTAATTGGTCGGTGGCGTCTACTCGGTTGCTCGTTTACTGTGAGAAAATTGGAGTGTTCAAGGCAGGCGTGGATTGCAACTGAACATGTTAGCATGGAATAATAAGATAGGGCTCCGGCTCATATTTTGTTGGTTTCTAGAGCGTGGGAGTAATGATTGATAGGGACAGTTGGGGGTGCTAGTATTCAGCGGCCAGAGGTGAAATTCATGGATTCGCTGAAGACTGACTTATGCGAAAGCATTCACCAAGGA…	Eukaryota	Rhizaria	Cercozoa	Endomyxa-Phytomyxea	Plasmodiophorida	Polymyxa-lineage	Polymyxa	100	100	100	100	100	100	Parasite
AGCTCCAAGAGCATATATTAAAGTTGTTGCAGTTAAAAAGCTCGTAGTTGGACTTCTGGTTTAATGCACCTGGCCCGCAGCCAACAGGCTTGTGAGTGCCGGCGCGCGTTTACCATCCTTCCAGGAAACGAGTCTTCCCTTAACTGGGCCGGACTCGGGATCTGGATCATTTACTTTGAAAAAATTAGAGTGTTTAAAGCAGGCTTTTGCTATGAATACATTAGCATGGAATAATAATCTAGGACTTCGGTTCTATTTTGTTGGTTTCTATAACTGAAGTAATGATTGATAGGGATAGTTGGGGGTGCTAGTATTGGCCGGTCAGAGGTGAAATTCTTGGATTCGGTCAAGACTAACTTATGCGAAAGCATTCACCAAGGATGTCTTCT	Eukaryota	Rhizaria	Cercozoa	Filosa-Thecofilosea	Cryomonadida	Rhogostoma-lineage	Rhogostoma-lineage_X	100	100	100	100	100	100	Consumer
AGCTCCAAGAGTGTATATTAAAGTTGTTGCGGTTAAAAAGCTCGTAGTTGGACCTTGAGGTTGAGTACATTGGTTCCCCTTAACTTCGGTTTTGGGGGTTACTACCAAGTAATTCTTCCTCTATTCTCGGAACGTTCACGGCCAGCAATGGTCGGTTTCGTAGGATTTACTTTGAATAAATTAGGGTGTTTAAAGCAGGCATAAAAGCCTTGAATACATTAGCATGGGATAATAAAAGATGACCTTTGGTCTAGACTTTATTGGTTTCTAGGGCCTAGGTAATGATTGATAGGGATAGTTGAGGTCGCTCGTATTCAGTGGTCAGAGGTGAAATTCTAAGACCCACTGAGGACGAACTAATGCGAAGGCATTCGACAAGGATGTTTTCA	Eukaryota	Amoebozoa	Lobosa	Tubulinea	Euamoebida	Hartmannellidae	Copromyxa	100	100	100	100	100	100	Consumer
AGCTCCAATAGCGTATATTAAAGTTGTTGCAGTTAAAACGCTCGTAGTTGAAATTGTGGCAGTAACAATGGGTCATCTTTAACGAGCATGCACCTATTGCTACTACCATTATTCTGATATATGCGGGGTAACCTGTATACTCAGAACTGTTACTTTGAGAAAATTAGAGTGTTTCAAGCAGGCGTAATGCTTTGAATACTCCAGCATGGAATGACAACAAAGGACTCATATCCTTCTTGTTGGTTTAAGGAGTTGAGTAATGATTAAGAGGAACAGTCGGGGGTATTCGTATTCAGTCGTTAGAGGTGAAATTCTTAGATTGACTGAAGACGAGCTACTGCGAAGGCATCTACCATGGATGTTTTCA	Eukaryota	Alveolata	Apicomplexa	Gregarinomorphea	Neogregarinorida	Actinocephalidae	Monocystis	100	100	100	100	100	100	Parasite
AGCTCCAATAGCGTATGTTAATTTTGTTGCAATTAAAAAGCTCGTAGTTGAACCTCCGGCGCAAGCAATTGCGCCTGCCTGAGGCGACTGACGATACCGAAAGGTTTTGTCAACTCGTTCAGGCGTTTACTGTGAACAAATTAGAGTGCTCAAAGCAGGCTATCGCTTGAATATTTTAGCATGGAATAATAAAATAAGACTTCATTGATTTTATTGGTTATTTGATGAAGTAATGATTAACAGGAACAGTTGGGGGTATTCGTATTTAATAGTCAGAGGTGAAATTCTTAGATTTATTAAAGACGAACTAATGCGAAAGCATTTACCAAGGATGTTTTCA	Eukaryota	Alveolata	Ciliophora	Phyllopharyngea	Suctoria	Unknown_Suctoria	NA	64	64	59	56	41	41	Consumer
AGCTCCAAGAGCATATATTAAAGTTGTTGCAGTTAAAAAGCTCGTAGTTGGATTTCTGGTTTAATGCACCTGGCCCGCGGCCTCTAGGCTTGTGAGTGCCGGCGCGCGTTTACCATCCTTCTAGAAAACGATTCTGCCATTCACTTGGTTGGGATCGCGATCTAGATCATTTACTTTGAAAAAATTAGAGTGTTTAAAGCAGGCTTTTGCTATGAATACATTAGCATGGAATAATAATCTAGGACTTCGGTTCTATTTTGTTGGTTTCTATAACTGAAGTAATGATTGATAGGGATAGTTGGGGGTGCTAGTATTGGCCGGCCAGAGGTGAAATTCTTGGATTCGGTCAAGACTAACTTATGCGAAAGCATTCACCAAGGATGTCTTCT	Eukaryota	Rhizaria	Cercozoa	Filosa-Thecofilosea	Cryomonadida	Rhogostoma-lineage	Rhogostoma-lineage_X	100	100	100	100	100	100	Consumer
AGCTCCAATAGCGTATATTTAAGTTGCTGCAGTTAAAAAGCTCGTAGTTGGATTTCGGATGGGTTCCGTCGGTCCGCCGCTTCGGTGTGCACCGGCGGCGCCCATCTTGCTGCCGGGGACGGGCTCCTGGGCTTAATTGTCCGGGACTCGGAGTCGGCGAGGTTACTTTGAGTAAATTAGAGTGTTCAAAGCAGGCCTACGCTCTGAATACATTAGCATGGAATAACACGATAGGACTCTGGCCTATCTTGTTGGTCTGTAGGACCGGAGTAATGATTAAGAGGGACAGTCGGGGGCATTCGTATTTCATTGTCAGAGGTGAAATTCTTGGATTTATGAAAGACGAACTACTGCGAAAGCATTTGCCAAGGATGTTTTCA	Eukaryota	Archaeplastida	Chlorophyta	Trebouxiophyceae	Watanabea-Clade	Watanabea-Clade_X	Diplosphaera	100	100	100	95	95	95	Phototrophic
AGCTCCAAGAGTGTATATTAAAGTTGTTGCGGTTAAAAAGCTCGTAGTTGAATTTCTGAAAATAATCTTGTGATTGATTTAACCGTCATGATCAAAAATTATTATCATACTTGGTAGGTGGAAACATTTACCTTAATTACTTTGAAAAAATTAGAGTGTTCAAAGCAAGATTCACATCTGAATAATACAGCATGGGATAATATAATATGACATTAGTTAAAATTTGTTGGTTTCTTTGGCTAATGTAATGATTAAAAGGGACAGTTGGGGTAATTTATATTGGTCGGGGAGGGGTGAAATCCTATGATCCTTCCAAGATAAACTAGTGCGAAAGCATTTTACCAGGATGTTTTCA	Eukaryota	Amoebozoa	Unknown_Amoebozoa	Unknown_Amoebozoa	Unknown_Amoebozoa	Unknown_Amoebozoa	NA	76	44	39	35	35	33	Consumer
AGCTCCAATAGCGTATATTAAAGTTGCTGCTGTTAAAAAGCTCGTAGTTGGATTTCTGATATAATATTTCTGTCCCGCTGTGGTTACACATGTGAGTGACGGATAATATTTATCTGTTTTGTGTTTGTGTTTGTATTGTGAAAGCAATACATGTCACTACACATCTTTTACTTTGAACAAATTAGAGTGTTTCAAGCAGGCATTTATGCCTTGAATACATGAGCATGGAATAATCATCGAGGACTTTTAGTTCTATGTTGATTGGTTCTAGAACTATAGTAATGATGGATAGGGATAGTTGGGGGTGCTAGTATTCCGAGGCCAGAGGTGAAATTCTTGGATTCTCGGAAGACTCACTTAGGCGAAAGCATTCACCAAGGATGTCTTCA	Eukaryota	Rhizaria	Cercozoa	Filosa-Sarcomonadea	Glissomonadida	Glissomonadida_X	Glissomonadida_XX	100	100	100	100	100	100	Consumer
AGCTCCAATAGCGTATATTAAAGTTGTTGCAGTTAAAAAGCTCGTAGTTGGATTTCTGGTCTAGTGCGCCTGGCCCACGGCCGTTAGGCTTGTGAGTGCCGGTGCGCGCTTGCCATCCTTTCTAGTCAGCGGCTCTGTCCTTTACTGGTCGGAGTCGTGGGCTAGATCTATTACTTTGAAAAAATTAGAGTGTTTAAAGCAGGCTTGCGCTATGAATATATTAGCATGGAATAATAATTTAGGACTTTGTTTCTATTTTGTTGGTTTCTAGGAATGAAGTAATGATTGATAGGGACAGTTGGGGGTGCTAGTATTCATCGGCCAGAGGTGAAATTCTTGGATTCGATGAAGACTAACTTATGCGAAAGCATTCACCAAGGATGTCTTCT	Eukaryota	Rhizaria	Cercozoa	Filosa-Sarcomonadea	Cercomonadida	Paracercomonadidae	NA	100	100	80	80	71	37	Consumer
AGCTCCAATAGTGTATATTAAAGTTGCTGCAGTTAAAAAGCTCGTAGTTGGATTTCGGTTAATAAAGAATTTACGGTCCACTTCACAAAGTGAGAACTAAAATCTTTATTTCCTTCCTTTTGAAATAACTCCCGAAATTATCTAATAACTAGGGTATCAAGTATTTCAAATCTTTTACTGTGAAGAAATTAGAGTGTTCAAAGCAGGCGTATCCAAGTCTTTGAATATATTAGCATGGGATAATGAAATAGGACTTTGGTTCTACTTTCGTTGGTTTCTAGGGCTGAAGTAATGATTAATAGGGATAGTTGGGGTCACTAGTATTTAATTGTCAGAGGTGAAATTCTAAGATTTATTAAAGACTAACTACTGCGAAAGCATTTGACAAGGATGTTTTCA	Eukaryota	Amoebozoa	Lobosa	Tubulinea	Leptomyxida	Leptomyxidae	Ripidomyxa	100	100	100	100	98	75	Consumer
AGCTCCAATAGCGTATATTAAAGTTGTTGCAGTTAAAAAGCTCGTAGTTGGATTTCTGTTTTGAGCGTCCGGTCCGCTTCTTTGAAGTGTGTTACTAGGATGTTTGAGACATTTTTTGTGAGGATGTCTTTCTGCTATTCAGTTAGTGGTTGGATAGACTTGCATCGTTTACTGTGAAAAAATTAGAGTGTTTAAAGCAGGCGTTTGCTCATTGAATACATTAGCATGGAATAATAAGATACGACCTTGGTGGTCTATTTTGTTGGTTTGCACACCAGGGTAATGATTAATAGGGACAGTTGGGGGTATTCATATTTCAGCGTCAGAGGTGAAATTCTTGGATCGCTGAAAGATGAGCTTAGGCGAAAGCATTTACCAAGGATGTTTTCA	Eukaryota	Stramenopiles	Pseudofungi	Oomycota	Oomycota_X	Peronosporales	Pythium	100	100	100	100	100	97	Parasite
AGCTCCAATAGCGTATATTAAAGTTGCTGCAGTTAAAAAGCTCGTAGTTGGATTTCTGGCTTGAAACATTAAGCCGGCCACGGTTTCGTGTGTTAGTGCTTGATGTTCTGGCCATCCTTCCAATCGCTATTCATCTTTCTTCATTGATGGGTGAGTGGTATTGGATCTTTTACTTTGAAAAAATTAGAGTGTTTCAAGCAGGCTTTATGCTATGAATACATTAGCATGGAATAATAATTTAGGACTTCGGTTCTATTTTGTTGGTTTCTAGGACTGAAGTAATGATTGATAGGGATAGTTGGGGGTGCTAGTATTCAGCGGCCAGAGGTGAAATTCTCGGATTCGCTGAAGACTAACTTATGCGAAAGCATTCACCAAGGATGTCTTCT	Eukaryota	Rhizaria	Cercozoa	Filosa-Sarcomonadea	Glissomonadida	Sandonidae	Sandonidae_X	100	100	100	100	100	73	Consumer
AGCTCCAATAGCGTATATTAAAGTTGTTGCAGTTAAAAAGCTCGTAGTTGAAACTCTGGCTGTTCGATCCCCGAGCTCTGTAGCCGGGGGCTCGACAGTCATCCGCTTGCAAGTATATGTTCGCCTTTAATCGGGTGGCTATACGAGCAAGCAATTTACCTTGAGAAAAACAGAGTGTTCCAGGCAGGTTTGTCCGGAATGCGTTAGCATGGAATAATAGAATATGACTGAAGTCGACTTATTGGTTTGAGGCTTTAGTAATGATTAATAGGAACAGTCGGGGGCATTGGTACTTGACAGTCAGAGGTGAAATTCTAGGATTTGTCAAAGACTAACAAATGCGAAAGCATTTGCCAAGGATGTTTTCA	Eukaryota	Alveolata	Ciliophora	Oligohymenophorea	Peritrichia_2	Sessilida	Vorticella	100	100	100	100	100	55	Consumer
AGCTCCAAGAGCATATATTAAAGTTGTTGCAGTTAAAAAGCTCGTAGTTGGATTTCTGGTTTAATGCACCTGGCCCGCGGCCACTAGGCTTGTGAGTGCCGGCGCGCGTTTACCATCCTTCTAGAAAACGATTCTGCCATTCACTTGGTTGGGATCGCGATCTAGATCTTTTACTTTGAAAAAATTAGAGTGTTTAAAGCAGGCTTTTGCTATGAATACATTAGCATGGAATAATAATCTAGGACTTCGGTTCTATTTTGTTGGTTTCTATAACTGAAGTAATGATTGATAGGGACAGTTGGGGGTGCTAGTATTGGCCGGCCAGAGGTGAAATTCTTGGATTCGGTCAAGACTAACTTATGCGAAAGCATTCACCAAGGATGTCTTCT	Eukaryota	Rhizaria	Cercozoa	Filosa-Thecofilosea	Cryomonadida	Rhogostoma-lineage	Rhogostoma-lineage_X	100	100	100	100	100	100	Consumer
AGCTCCAATAGCGTATATTAAAGTTGTTGCAGTTAAAAAGCTCGTAGTTGGATTTCAAGGGTCGCAACGTGTAACCACGCTTGCACCCTACCAGTCTTTGACTGTTACTGTGAGAAAATTAGAGTGTTTCAAGCAGGCTATTGCAGGAATACATTAGCATGGAATAACGAATGTGTCTAGAATCTTGGTTAATTCTAGATTACGATTAATAGGGACAGTTGGGGGCATTAGTATTTAATTGTCAGAGGTGAAATTCTTGGATTTATTAAAGACTAACGTATGCGAAAGCATTTGTCAAGGATGTTTTCA	Eukaryota	Alveolata	Ciliophora	Litostomatea	Litostomatea_X	Litostomatea_XX	Litostomatea_XXX	100	100	100	99	99	99	Consumer
AGCTCCAATAGCGTATATTAAAGTTGTTGCAGTTAAAAAGCTCGTAGTCGAAGTTCTGGCTGGTCCTGTTTTTGGCTCCGGTCGACTCAGGACCTAGTCATCCGTCGGAGAACTCTTGTCGTCCTTCACTGGTCGCTTGAGGGAACTGACCCTTTACTTTGAAAAAATTAGAGTGTTTCAGGCAGGCTCTCGCCCGAATACTCCAGCATGGAATAATGGAATAGGACTTTCTTCTATTTTGTTGGTTATTAGTGGAAAGTAATGATTAATAGGGACAGTTGGGGGCATTCGTACTTAATTGTCAGAGGTGAAATTCTTGGATTTATTAAAGACGAACTAATGCGAAAGCATTTGCCAAGGATGTTTTCA	Eukaryota	Alveolata	Ciliophora	Colpodea	Colpodea_X	Platyophryida	Platyophrya	100	100	100	100	100	100	Consumer
AGCTCCAATAGCGTATATTAAAGTTGTTGCAGTTAAAACGCTCGTAGTTGAAACTTTGGTAGTAATAATGGGTTATCTCTTTGAGTATGTACCTATTGTTATTACCATTATTCCGATCTGTACAAAGGGTAATTCCTTTGTATTTTCGGAAGTGTTACTTTGAGAAAATTAGAGTGTTTCAAGCAGGCGTGATGCTTTGAATACTCCAGCATGGAATGACGACAAAGGACTCATATCCTTCTTGTTGGTTTAAGGAGTTGAGTAATGATTAAGAGGAACAGTCGGGGGTATTCGTATTCAGTCGTTAGAGGTGAAATTCTTAGATTGACTGAAGACGAACTACTGCGAAGGCATCTACCATGGATGTTTTCA	Eukaryota	Alveolata	Apicomplexa	Gregarinomorphea	Neogregarinorida	Actinocephalidae	Monocystis	100	100	100	100	100	99	Parasite
AGCTCCAATAGCGTATATTAAAGTTGCTGCAGTTAAAAAGCTCGTAGTTGGATTTCTGACTTGGCGCACCTGGCCCGCCACGGTTACGTGTGTGAGTGCCGGGATGCGCCTGTCACTGTTCTGGTAAACTATTGTGCTCTTCATTGGGTGTGATAGGTAGCCAGATATTTTACTTTGAAAAAATTAGAGTGTTTAAAGCAGGCGTTTGCTATGAATACATTAGCATGGAATAATAAGTTAGGACTTCGGTTCTATTTTGTTGGTTTCTAGGACTGAAGTAATGATTGATAGGGATAGTTGGGGGTGCTAGTATTCAGCGGCCAGAGGTGAAATTCTCGGATTCGCTGAAGACTAACTTATGCGAAAGCATTCACCAAGGATGTCTTCT	Eukaryota	Rhizaria	Cercozoa	Filosa-Sarcomonadea	Glissomonadida	Allapsidae	Allapsidae_X	100	100	100	100	100	79	Consumer
AACTCCAAGAGTGTATCTTAATGTTGCTGCAGTTAAAAAGCTCGTAGTTGAACCTCTGGCTAGTGAAAATCCTCAGGGATCCTTCGCTAGTCATCCGCTCGGAGAAGCAGTATTTCCTTAACCGGTTTTATTGTAGACCCAGCATTTTACTTTGAAGAAATTAGAGTGTTCCTAGCAGGCTTAGCTTGCATATATTAGCATGGAATAATGGAATAGGACCTTGTCTGTTTTATTGGTTGACAGATAGGTAATGATTAACAGGGACAGTCGGGGGCATTCGTACTCAGTGGCTAGAGGTGAAATTCTTAGATTCGCTGAAGACGAACTAATGCGAAAGCATTTGCCAAGGATGTTTTCA	Eukaryota	Alveolata	Ciliophora	Phyllopharyngea	Cyrtophoria_4	Chilodonellidae	Chilodonellidae_X	100	100	100	100	100	99	Consumer
AGCTTCACTAGTGTATATTAAAGTTGTTGCGGTTAAAAAGCTCGTAGTTGGATTTCGAAATAATGATCGTATTTGTTCAATTTATTGTTCATTTACTTTCATACTTCTTCTTAAAGGTTTTAAAAACCTTAAAATTTACTGTGAAAAAATTAGAGTGTTAAAAGCAGACAATCGTCGGAATATTTCAGCATGGGATAATAAAATATGACTTTAGTCTTATTTTGTTGGTTTCTACGGCTAAAGTAATGATTAAAAGGGACAGTTGGGGTAACTCGTATTGATTCGCTAGAGGTGAAATTCTATGATTGAGTCAAGACGTACTACTGCGAAAGCATTTTACAAGGATGTTTTCA	Eukaryota	Amoebozoa	Lobosa	Tubulinea	Euamoebida	LOS7N/I-lineage	Ptolemeba	71	66	65	55	55	55	Consumer
AGCTCCAATAGCGTATATTAAAGTTGTTGCAGTTAAAACGCTCGTAGTTGAAATTGTGGCAGTAACAATGGGTCATCTTTAACGAGCATGCACCTATTGCTACTACCATTATTCCGATATATGCGGGGTAACCTGTATATTCGGAACTGTTACTTTGAGAAAATTAGAGTGTTTCAAGCAGGCGTAATGCTTTGAATACTCCAGCATGGAATGACAACAAAGGACTCATATCCTTCTTGTTGGTTTAAGGAGTTGAGTAATGATTAAGAGGAACAGTCGGGGGTATTCGTATTCAGTCGTTAGAGGTGAAATTCTTAGATTGACTGAAGACGAACTACTGCGAAGGCATCTACCATGGATGTTTTCA	Eukaryota	Alveolata	Apicomplexa	Gregarinomorphea	Neogregarinorida	Actinocephalidae	Monocystis	100	100	100	100	100	100	Parasite
AGCTCCAATAGCATATATTAAAGTTGTTGCAGTTAAAAAGCTCGTAGTTGGATTTCTGGGAGGGTGCCAATGTCCGTTTGATACGTGTGCAGCGGCGCCCTTCCATCCTTCTGTTAACGTTTCTTGGTATTAACTTACTGGTTGCGGGCTCAGATATTTTACCTTGAGAAAATTAGAGTGTTTCAGGCAGGCTTGCGCCCGAATACATTAGCATGGAATAATAGAATAGGACTTTGGTCTCCTTTGTTGGTTTGAGGGACTGGAGTAATGATTAATAGGGACAGTTGGGGGCATTAGTATTTAATTGTCAGAGGTGAAATTCTCGGATTTGTTAAAGACTAACTTATGCGAAAGCATTTGCCAAGGATGTTTTCA	Eukaryota	Alveolata	Ciliophora	Spirotrichea	Hypotrichia	Oxytrichidae	NA	100	100	100	100	54	48	Consumer
AGCTCCAATAGGATATATCAAAGTTGTTGCAGTTGAAAAGCTCGTAGTCGTATTTGTGGTGGGTAGAAGCTTGGTTTTGCTGGTGGGCGCGAAAGCGCTCGCTGCTGCCGGCCGCCTGCCATTTTGTGGAATCAAGACTGGGCGCCGCGCGGGCAGCAATGTCCGCGTTGCTTGGTCTCCACTCCGTCACTGAGAGCAAATTGGAGTGCTCAAAGCAGGCTTTACAGCTTTGAACATCTTAGCTTGGAATGACAAAGTACGACCTTTGGTTCACTTTGTTGGTTATGAACTTGAAGGTAATGATAAATAGGAACAGTTGCGGGGACACTCGTACTGGAAAGTCAGAGGTGAAATTCTTGGATTTTTCCACGACGAACGACTGCGAAGGCATCTGTCCAG…	Eukaryota	Stramenopiles	Sagenista	Labyrinthulomycetes	Thraustochytriales	Thraustochytriaceae	Amphifilidae	100	100	100	100	100	97	Consumer
AGCTCCAATAGTGTATATTAAAGTTGCTGCGGTTAAAAAGCTCGTAGTTGGATTTCGGAGTTGTCAGTCAGGCACTTGTGTCTGGTTGGCTACTGTCATCATCAAAGTCCACCAATCTTTTGTTTGGTGTGTACTGGATGTTGACCTCCTATCTTCTGGTAACTACCACTTTCGGGTGGGAGTTCCAGATAGTTTACTTTGAAAAAATTAGAGTGTTCAAAGCAGGCGAACCTGGCATCATGAATACATTAGCATGGGATAATAGAATATGACTTTTGGTCTTATTTTGTTGGTTTCTAAGGCCGAAGTAATGATTGATAGGGATAGTTGGGGCCGCTCGTATTGAGTTGTCAGAGGTGAAATTCTAGGATTTACTCAAGACGAACTAATGCGAAAGCA…	Eukaryota	Amoebozoa	Lobosa	Tubulinea	Arcellinida	Arcellinida_X	Cryptodifflugia	96	96	96	84	84	79	Consumer
AGCTCCAAGAGCATATATTAAAGTTGTTGCAGTTAAAAAGCTCGTAGTTGGACTTCTGGTTTAATGCACCTGGCCCGCGGCCCAAAAGGCCTGTGAGTGCCGGCGCGCGTTTACCATCCTTCCAGCGACGCTACCATTAACTTGGCGGTGGAACTGGATCTTTTACTTTGAAAAAATTAGAGTGTTTAAAGCAGGCGTTTGCTCTGAATACATTAGCATGGAATAATAATCTAGGACTTCGGTTCTATTTTGTTGGTTTCTATAACTGAAGTAATGATTGATAGGGATAGTTGGGGGTGCTAGTATTGGCCGGTCAGAGGTGAAATTCTTGGATTCGGTCAAGACTAACTTATGCGAAAGCATTCACCAAGGATGTCTTCT	Eukaryota	Rhizaria	Cercozoa	Filosa-Thecofilosea	Cryomonadida	Rhogostoma-lineage	Rhogostoma-lineage_X	100	100	100	100	100	100	Consumer
AGCTCCAATAGCGTATATTAAAGTTGTTGCAGTTAAAAAGCTCGTAGTCGAAGTTCTGGCTGGTCCTGTTTCCGGCTCCGGTCGACTCAGGACCTAGTCATCCGTCGGAGAACCCTTGTCGTCCTTTACTGGTCGCTTGGGGGAACTGACCCTTTACTTTGAAAAAATTAGAGTGTTTCAGGCAGGCTCTCGCCCGAATACTCCAGCATGGAATAATGGAATAGGACTTTCTTCTATTTTGTTGGTTATTAGTGGAAAGTAATGATTAATAGGGACAGTTGGGGGCATTCGTACTTAATTGTCAGAGGTGAAATTCTTGGATTTATTAAAGACGAACTAATGCGAAAGCATTTGCCAAGGATGTTTTCA	Eukaryota	Alveolata	Ciliophora	Colpodea	Colpodea_X	Platyophryida	Platyophrya	100	100	100	100	100	100	Consumer
AGCTCCAATAGGATATATCAAAGTTGTTGCAGTTAAAAAGCTCGTAGTCGTATTTCTGGTGGGTTGATGTTTTAGCCTGAGTTGACGCAAGTTAGCTTTGGTTAGGGCCGCCTGCCATTTTGTGGAACAATGTGGCCAAGTTGTGGTTTACTCTATGATTTGGTTGCACCACTCCGTCACTGAGAGCAAATTGGAGTGCTCAAAGCAGGCTTTACAGCTTTGAACATCTTAGCTTGGAATGACAAAGTATGACTTATTGTTCACTTTGTTGGTTATGAACAGAAAGTAATGATAAATAGGAACAGTTGCGGGGGTACTCGTACTGGAAAGTCAGAGGTGAAATTCTTGGATTTTTCCACGACGAACGACTGCGAAAGCATTTACCAAGGATGTTTTCA	Eukaryota	Stramenopiles	Sagenista	Labyrinthulomycetes	Thraustochytriales	Thraustochytriaceae	Amphifilidae	100	100	100	100	100	94	Consumer
AGCTCCAAGAGCGTATATTAAAGTTGTTGCAGTTAAAAAGCTCGTAGTCTGAATTTGAGGATTCTGGTAGTTTAGGGGCCTGTCGGAAGATGGGCTGACCGGCTACTTGGCCTCAAACACCTAGTTGATGCCTCTGCTCTTAATTGAGTGGGGGTTTAGGCTGGGTCTTTTACCTTGAAGAAATTGGAGTGTTCAAAGCAGATATTCTTTCGTCTTGCACATATTAGCATGGGACAATGAAAGAAGACCGCGTCAGAGTCTGGTAGTAACTCGGGCGCGGTAATGATCGATAGGGGCGATGGGGGCGGTTGGTATTCAGCGGCTAGAGGTGAAATTCTTAGATTCGCTGCAGACTCCCGGAAGCAAAAGCGTTCCGCTACTGTACCCCCG	Eukaryota	Unknown_Eukaryota	Unknown_Eukaryota	Unknown_Eukaryota	Unknown_Eukaryota	Unknown_Eukaryota	NA	17	3	2	2	2	2	NA
AGCTCCAATAGCGTATATTAAAGTTGTTGCGGTTAAAAAGCTCGTAGTTGGATTTCTGTTGAGGACGATCGGTCCGCCTTCTGGGTGAGTATCTGGCTCGGCCTTGGCATCTTCTTGGAGAACGTACTGCACTTCATTGTGTGGTGCGGAATCCAGGACCTTTACTTTGAGGAAATTAGAGTGTTTCAAGCAGGCGCACGCCTTGAATACATTAGCATGGAATAATAAGATAGGACCTCGGTTCTATTTTGTTGGTTTCTAGAGCTGAGGTAATGATTAATAGGGATAGTTGGGGGCATTCGTATTTAACTGTCAGAGGTGAAATTCTTGGATTTGTTAAAGACGGACTACTGCGAAAGCATTTGCCAAGGATGTTTTCA	Eukaryota	Alveolata	Dinoflagellata	Dinophyceae	Unknown_Dinophyceae	Unknown_Dinophyceae	NA	100	100	100	30	30	30	Phototrophic
AGCTCCAATAGCGTATATTAAAGTTGTTGCAGTTAAAAAGCTCGTAGTTGGATTTCGGAAGGTCTTTAGTGGTCCGCCCCTTCGGGGAGCGGGTCACTGGCCTCCTATGTTCCTAACGGTCCTCATCCGCGAGGGTGGGGAATCAACCGCTAGGATCGTTTACTTTGAGGAAATTAGAGTGTTCAAAGCAGGCGTAACTCGCCTCCGAATACGTTAGCATGGGATAATGGAATACGACTTCGGTCTTGTTTCGTTGGTTTCGCTTGGCTGAAGTAATGATTGATAGGGACAGTTGGGGGCATTAGTATTTAGTTGTCAGAGGTGAAATTCTAGGATTTACTAAAGACTGACCAATGCGAAAGCATTTGCCAAGGATGTTTTCA	Eukaryota	Amoebozoa	Lobosa	Tubulinea	Echinamoebida	Vermamoebidae	Hartmannella	100	100	100	100	100	100	Consumer
AGCTCCAATAGCGTATATTAAAATTGCTGCAGTTAAAGCGTCCGTAGTTGAATTTCGTTCAGATTGAATAGTGCCGAGTTTTCCTCGTGTTAATTCGAGTACTTTTCGATTAGAACTTGGGTGAGATGGACTCGCTTCGGCGAGTTCGTTTCGCTCCGTTACTTTGAGCAAATTGGAGTGCTCCAACCAGGCTTAAGCTTGAACAGCTCAGCATGGAATAACAAGATAAGACTTTAGTTCTTCTTGTTGGTGACATGAACTAATAGTAATGGTTGATAAGGACATACGGGGGCATTTGTACTTGCTGGAGAGAGGTGAAATTCTAAGACCCAGCAAAGACAAACAAGTGCGAAAGCATTTGCCCAGTATGTACCTG	Eukaryota	Alveolata	Apicomplexa	Gregarinomorphea	Eugregarinorida	Gregarinidae	Leidyana1	100	100	100	100	100	94	Parasite
AGCTCCAATAGCGTATATTAAAGTTGTTGCAGTTAAAACGCTCGTAGTTGAAATTCTGCTAGTGAGAACGGGTCATCTCATTGAGTATGTACCTGTTGTCATTGGCATTAATCCGATCCATTCAGCGGGTCAAACCGTTGAATATTCGGAGCTGTTACTTTGAGAAAATTAGAGTGTTTCAAGCAGGCGTAATGCCTTGAATACTCCAGCATGGAATAACAAGTAAGGACTCAAGTTCTTCTTGTTGGTTTAAGAACCTGAGTAATGATTAAGAGGAACAGTCGGGGGTATTCGTACTCGGTCGTCAGAGGTGAAATTCTTAGATTGACTGAAGACGAACTACTGCGAAGGCATCTACCATGGATGTTTTCA	Eukaryota	Alveolata	Apicomplexa	Gregarinomorphea	Neogregarinorida	Actinocephalidae	Monocystis	100	100	100	100	100	100	Parasite
AGCTCTAATAGCGTATATTAAAGTTGTTGCAGTTAAAAAGCTCGTAGTTGGATTTCGGCGTGCGCTCAGGCTGGTCGGCCGTCATGGTCTGTACCGTTTGGGTCACGCCCCACTGTAGGATACTCACCGCTGTCCTTAACTGGGTGGCGGTCAAAGGTTGCAGTGCATGGGGGCAACTCTGTCGCTGCCGCTGGGGTTCCTACTCTTTTACTTTGAGCAAATTAGAGTGTTCAAAGCAGGCAATCGAGCCTTGAATACTTCAGCATGGGATAATGGAACAGGACTGGGATCCTGATTTCGTTGGTTTCTAGGGTCTTAGTAATGATTAATAGGGATAGTTGGGGGCATTAGTATTTAATTGTCAGAGGTGAAATTCTTGGATTTATGAAAGACTAACTT…	Eukaryota	Amoebozoa	Lobosa	Lobosa_X	Lobosa_XX	LKM74-lineage	LKM74-lineage_X	100	100	100	100	100	100	Consumer
AGCTCCAAGAGCATATATTAAAGTTGTTGCAGTTAAAAAGCTCGTAGTTGGATTTCTGGTTTAATGCACCTGGCCCGCGGCCACTAGGCTTGTGAGTGCCGGCGCGCGTTTACCATCCTTCTAGAAAACGTTTCTGCCATTCACTTGGTTGGGAACGCGATCTAGATCTTTTACTTTGAAAAAATTAGAGTGTTTAAAGCAGGCTTTTGCTATGAATACATTAGCATGGAATAATAATCTAGGACTTCGGTTCTATTTTGTTGGTTTCTATAACTGAAGTAATGATTGATAGGGATAGTTGGGGGTGCTAGTATTGGCCGGCCAGAGGTGAAATTCTTGGATTCGGTCAAGACTAACTTATGCGAAAGCATTCACCAAGGATGTCTTCT	Eukaryota	Rhizaria	Cercozoa	Filosa-Thecofilosea	Cryomonadida	Rhogostoma-lineage	Rhogostoma-lineage_X	100	100	100	100	100	100	Consumer
AGCTCCAATAGCGTATATTAAAGTTGTTGCAGTTAAAACGCTCGTAGTTGAAATTCTGCTAGTGAGAACGGGTCATCTCTTTGAGCATGTACCTGTTGTCATTGGCATTAATCCGATCCATTCAGCGGGTCAAACCGTTGGATATTCGGAGCAGTTACTTTGAGAAAATTAGAGTGTTTCAAGCAGGCGTAATGCCTTGAATACTCCAGCATGGAATAACAAGTAAGGACTCAAGTTCTTCTTGTTGGTTTAAGAACCTGAGTAATGATTAAGAGGAACAGTCGGGGGTATTCGTACTCGGTCGTCAGAGGTGAAATTCTTAGATTGACCGAAGACGAACTACTGCGAAGGCATCTACCATGGATGTTTTCA	Eukaryota	Alveolata	Apicomplexa	Gregarinomorphea	Neogregarinorida	Actinocephalidae	Monocystis	100	100	100	100	100	100	Parasite
AGCTCCAGTAGCGTATATTAAAGTTGCTGCAGTTAAAAAGCTCGTAGTTGGACATTGGTCGTGAAAAAAAGTCGGTTACTCGTGTAGCTTGCTTTTTTTCTCACCCACCAGGATGAGAGCCGCAAGTGCCCTTTATCGGGTGTTGGCGTAGATCTCTCCTCGGTTACTTTGACAAAACTAGAGTGCTTAAGGCAGGCATTTATGCTTGAATAATTTCGCATAGAATAACAAAATAGGTCGCTCAGGCCCTTTTGTTGGTTCAAAGCCTGAATGAAATGATTAAGAGGAACTGATGGGAGCATCCGTATTGTAAGGCTAGAGGTGAAATTCTTGGACCCTTACAAGACGAACAACAGCGAAAGCATTTGCTAAGAATGTTTTCA	Eukaryota	Unknown_Eukaryota	Unknown_Eukaryota	Unknown_Eukaryota	Unknown_Eukaryota	Unknown_Eukaryota	NA	13	12	11	11	11	11	NA
AGCTCCAATAGCGTGCGCAAAAGTTGTTGCAGTTAAAAAGCTCGTAGTTGAACTTCTGGTCATACACTGGCTTGGCTTCAGTCGGCCTGTTGTGTGATCATCCGTCTGCAAACTTATGTCTTCCTTAACTGGTTAGTGTAAGAGAGCAGACAATTTACCTTGAAAAAATTAGAGTGTTTCAGGCAGGTAATCGCCGGAATACATTAGCATGGAATAATGGAATAGGACTTGTCTCCTTTGTTGGTTCAAGGATTCGAGTAATGATAAATAGGAACAGTTGGGGGCATTAGTATTTAATTGTCAGAGGTGAAATTCTTGGATTTATTAAAGACTAACTTATGCGAAAGCATCTGCCAAGGATGTTTTCA	Eukaryota	Alveolata	Ciliophora	Oligohymenophorea	Peniculia	Frontoniidae_2	Frontoniidae_2_X	100	100	100	100	100	100	Consumer
AGCTCCAATAGTGTATATTAAAGTTGCTGCAGTTAAAAAGCTCGTAGTTGGATTTCGGATTAATGGGAGTTAAGGTCCATCAATTTGATGTGTACCTTATTCTCGTTTCCTTCCTTTTGAATACACTCCCTGAAATTTTTTTTTGGGGATCAAAGTGTTTCAAATCTTTTACTGTGAAGAAATTAGAGTGTTCAAAGCAGGCGTAATCTAGCCTTTGAATATATTAGCATGGGATAATGAAATAGGACTTTAGTTCTACTTTCGTTGGTTTCTAGGGCTAAAGTAATGATTAATAGGGATAGTTGGGGTCACTAGTATTTAATTGTCAGAGGTGAAATTCTAAGATTTATTAAAGACTAACTACTGCGAAAGCATTTGACAAGGATGTTTTCA	Eukaryota	Amoebozoa	Lobosa	Tubulinea	Leptomyxida	Leptomyxidae	Ripidomyxa	100	100	100	100	97	86	Consumer
AGCTCCAATAGCGTATATTAAAGTTGTTGCAGTTAAAAAGCTCGTAGTTGGATTTCTGAGAATAACTATCGGTCCGCGGTTTTTAATCGTGTGTACTGTTTTTGTTTATTCTCATCCTTGTAGTGAGTGTATCTGGCATTTAGTTGTCGGGTGCAGGAGCTGCATCGTTTACTGTGAAAAAATTAGAGTGTTTAAAGCAGGCTTATGCCGTGAATATATTAGCATGGAATGATATTATAGGACTTTGGTGCTATTTTATTGGTCTACATCAAAGTAATGATTAACAGGGATAGTTGGGGGTATTCATATTTAATTGTCAGAGGTGAAATTCTTGGATTTATGAAAGATGAACTTATGCGAAAGCATTTACCAAGGATGTTTTCA	Eukaryota	Stramenopiles	Opalozoa	MAST-12	MAST-12C	MAST-12C_X	MAST-12C_XX	100	100	100	100	100	100	Consumer
AGCTCCAATAGCGTATATTAAAGTTGTTGCAGTTAAAAAGCTCGTAGTTGGATTTTAGGGTAACTTCGACCCCTTGCCTCGCCGGTAGGTGAGTTTGCAGGGGTTGATTACCCTTTATATATTTTCCGGGACGTACTAGCCTGCTCTTAATTGAGTGGGTTAGGGGTTTTGGATCGTTTACTTTGAAAAAATTAGGGTGTTTAAAGCAGGCTACATTTATGCCTTGAATAGATTAGCATGGGATAATAGAATAGGACTTCTCTTTCTTTTTGGTTAGTTTCAGAAAAAGGGGTAATGATTAATAGGAACGGTCGGGGTTATTCATATTTAATTGTCAGAGGTGAAATTCTTAGATTTTTTAAAGATGAACCTATGCGAAAGCATCTAACAAGGACGCTT…	Eukaryota	Amoebozoa	Conosa	Variosea	ATCC50593-Flamella-WIM80-lineage	ATCC50593-lineage	ATCC50593-lineage_X	93	92	92	86	86	86	Consumer
AGCTCCAATAGGATATATCAAAGTTGTTGCAGTTGAAAAGCTCGTAGTCGTATTTGTGGTGGGTAGAAGCTGTGGTTTGGGTGTTGGGCGCGAAAGCTGCTCGGGCCTCCCGGCCGCCTGCCATTTTGTGGGCAATACAGGTTGGGCGAGGTGCAGCAATGCTCTTTGCCTAGTCTCCACTCCGTCACTGAGAGCAAATTGGAGTGCTCAAAGCAGGCTTTTCATAGCTTTGAACATCTTAGCTTGGAATGACAAAGTACGACCTTTGGTTCACTTTGTTGGTTATGAACTGGAAGGTAATGATAAATAGGAACAGTTGCGGGGACACTCGTACTGGAAAGTCAGAGGTGAAATTCTTGGATTTTTCCACGACGAACGACTGCGAAGGCATCTGTCCAG…	Eukaryota	Stramenopiles	Sagenista	Labyrinthulomycetes	Thraustochytriales	Thraustochytriaceae	Amphifilidae	100	100	100	100	100	97	Consumer
AGCTCCAATAGCGTATATTAAAGTTGTTGCAGTTAAAAAGCTCGTAGTTGGACTTCTGGGAGGATGCCAATGTCCGCTCGTTAGCGTGTGCAGCGGCGTCCTTCCATCCTTCTGTTAACGTTTCTTGGTATTCATTTACTGGTTTCGGGCTCAGATATTTTACCTTGAGAAAATTAGAGTGTTTCAGGCAGGCTTGCGCCGGAATACATTAGCATGGAATAATAGAATAGGACTTTAGTCTCCTTTGTTGGTTTGAGGGACTGAAGTAATGATTAATAGGGATAGTTGGGGGCATTAGTATTTAATTGTCAGAGGTGAAATTCTCGGATTTGTTAAAGACTAACTTATGCGAAAGCATTTGCCAAGGATGTTTTCA	Eukaryota	Alveolata	Ciliophora	Spirotrichea	Hypotrichia	Oxytrichidae	Oxytrichidae_X	100	100	100	100	100	88	Consumer
AGCTCCAATAGCGTATGTTAAAGTTGTTGCAGTTAAAAAGCTCGTAGTTCTTCTTTTGATTGACTCTATAGAGATTTTTTCTCCGTGGCGTCATCAAATTGAGCAGATTATATCTGCTCCGGTACTGTGAAAAAATTAAAGTGTTCAATGCAGTCAATTGACTGAATAGTGAAGCATGGTATACAGAAATAGGACGCTGCGTTAGTTTTCTGGTTCAATAATGTAGTTGTAATGGTCGATAAGGGCATTTGTGGACATACGTATTCAAGTGTTAGAGGTGAAATTCTTGAATTACTTGAAGACGAACAAAAGCGAAAGCAGTTGTCTAAAATGTACTTG	Eukaryota	Alveolata	Apicomplexa	Gregarinomorphea	Stenophorida	Stenophoridae	Stenophora	98	98	98	98	98	98	Parasite
AGCTCCAATAGCGTATATTAAAGTTGTTGCAGTTAAAAAGCTCGTAGTTGGATTTCTGTTGATAATTGCCGAACTGCTCTTGAGTATGATTTCGGTATATTGTTAGCATTTTTCTAGGTGTAGTTCTTTCCGCAAGGTTAGTGCTGTGTCTAGAATGTTACTTTGAGAAAATTAGAGTGTTTCAAGCAGGTGTACTGCCTTGAATACTCCAGCATGGAATAACAAGATAAGGCTTTCGTCCTTTGTTGGTTCTAGGATGAATGTAATGGTTAATAGGGACAGTTGGGGGCATTCGTATTTAACTGTCAGAGGTGAAATTCTTAGATTTGTTAAAGACGAACTACTGCGAAAGCATTTGCCAAGGATGTTTTCA	Eukaryota	Alveolata	Apicomplexa	Coccidiomorphea	Eimeriida	Unknown_Eimeriida	NA	95	93	75	66	24	20	Parasite
AGCTCCAATAGCGTATATTAAAGTTGCTGCAGTTAAAAAGCTCGTAGTTGGATTTCTCGCGTTTTGATTTCGGCCGGCCACGGTTTCGTGTGTTAGTGCTGTCATTTTTCGCGATCCTTCCAATCGCTGCTTACTATTCTTCATTGATTGGTAAGTAGTATTGGATCTTTTACTTTGAAAAAATTAGAGTGTTTCAAGCAGGCTTTATGCTATGAATACATTAGCATGGAATAATAATTTAGGACTTCGGTTCTATTTTGTTGGTTTCTAGGACTGAAGTAATGATTGATAGGGATAGTTGGGGGTGCTAGTATTCAGCGGCCAGAGGTGAAATTCTCGGATTCGCTGAAGACTAACTTATGCGAAAGCATTCACCAAGGATGTCTTCT	Eukaryota	Rhizaria	Cercozoa	Filosa-Sarcomonadea	Glissomonadida	Sandonidae	NA	100	100	100	100	95	24	Consumer
AGCTCCAATAGCGTATATTTAAGTTGTTGCAGTTAAAAAGCTCGTAGTTGGATTTCGGGCGGGGCCTGCCGGTCCGCCTCTGGTGTGCACTGGCATGGGCTCGCCTCGCTGTCGGGGACGGGCTCCTGGGCTTAACTGTCCGGGACTCGGAGTCGACGAGGTTACTTTGAGTAAATTAGAGTGTTCAAAGCAGGCCTACGCTCTGAATACGTTAGCATGGAATAACACGATAGGACTCTGGCCTATCTTGTTGGTCTGTGGGACCGGAGTAATGATTAAGAGGGACGGTCGGGGGCATTCGTATTTCATTGTCAGAGGTGAAATTCTTGGATTTATGAAAGACGAACTTCTGCGAAAGCATTTGCCAAGGATGTTTTCA	Eukaryota	Archaeplastida	Chlorophyta	Trebouxiophyceae	Watanabea-Clade	Watanabea-Clade_X	Chloroidium	100	100	100	100	100	100	Phototrophic
AGCTCCAATAGCGTATATTAAAGTTGTTGCAGTTAAAAAGCTCGTAGTTGGATCTTGAAGTTCTTTCTTGTACCGTCTCTGCCGGAAGGTAGAGGCGTATAGGAATCCTTCTAACTCTCGGAGGTGGCCTTCTGCTCTTAACTGGGTGGTTGGTTGCGCCGAGACGTTTACCTTGAAAAAATTAGAGTGTTCAAAGCAGGCTACTAGCTAGCCCTGAATAGATTAGCATGGGATAATGGAATACGACGTTGTTCGGTTTCGTTGGTTTACGGACGGCGTAATGATCAATAGGACTGATCGGGGTTATTCATATTTAATTGTCAGAGGTGAAATTCTTAGATTCTTTAAAGATGAACGAGGGCGAAAGCATCTAACAAGGGTGCTTCCA	Eukaryota	Amoebozoa	Unknown_Amoebozoa	Unknown_Amoebozoa	Unknown_Amoebozoa	Unknown_Amoebozoa	NA	58	48	47	47	24	24	Consumer
AGCTCCAATAGCGTATATTAAAGTTGTTGCAGTTAAAAAGCTCGTAGTTGGATTTCTGGGAGGGTGGTCTCGCTCCGCCTGCGGGCGTGAGTGAGATTGCCCTCCCATCCTTCTGTTAACGATTCTTGGTATTCATTTACTGGTTTCGGGCTCAGATATTTTACCTTGAGAAAATTAGAGTGTTTAAGGCAGGCTTGCGCCGGAATACATTAGCATGGAATAATAGAATAGGACTTTAGTCCCTTTTGTTGGTCTTCAGGGGCTGAAGTAATGATTAATAGGGATAGTTGGGGGCATTAGTATTTAATTGTCAGAGGTGAAATTCTCGGATTTGTTAAAGACTAACATATGCGAAAGCATTTGCCAAGGATGTTTTCA	Eukaryota	Alveolata	Ciliophora	Spirotrichea	Spirotrichea_X	Spirotrichea_XX	Phacodinium	100	100	100	99	99	99	Consumer
AGCTCCAATAGCGTATATTAAAGTTGTTGCAGTTAAAAAGCTCGTAGTCGGACTTTGGGGTGTTTTTTTGTCGGACCCGGTCTGCCGGGATGGTGTGTACTGGTCCGACCACCCTTCCTTCTGGTTTGCTACCTCTTGCCCTTAACTGGGTGAGGGGCCAGCTCCAGATCGTTTACTTTGAAAAAATTAGAGTGTTTAAAGCAGGCAAATCACGCCTTGAATACATTAGCATGGGATAATAGAATAGGACCTTGCGCCTATTTTGTTGGTTTCTAGGTGTAGGGTAATGATTAATGGAGACAGTTGGGGGTATTCATATTTAATTGTCAGAGGTGAAATTCTTGGATTTATGAAAGATGAACTTCTGCGAAAGCATTTATCAAGGATGTTTTCA	Eukaryota	Amoebozoa	Conosa	Variosea	Variosea_X	Schizoplasmodiids	NA	99	98	98	97	81	48	Consumer
AGCTCCAATAGCGTATATTTAAGTTGTTGCAGTTAAAAAGCTCGTAGTTGGATTTCGGGTGGGCTGCGCCGGTCCGCCGTTTCGGTGTGCACTGGCGTGGCCCACCTTGCTGCCGGGGACGGGCTCCTGGGCTTCACTGTCCGGGACTCGGAGTCGGCGAGGTTACTTTGAGTAAATTAGAGTGTTCAAAGCAGGCCTACGCTCTGAATACATTAGCATGGAATAACACGATAGGACTCTGGCCTATCTTGTTGGTCTGTGGGACCGGAGTAATGATTAAGAGGGACAGTCGGGGGCATTCGTATTTCATTGTCAGAGGTGAAATTCTTGGATTTATGAAAGACGAACTACTGCGAAAGCATTTGCCAAGGATGTTTTCA	Eukaryota	Archaeplastida	Chlorophyta	Trebouxiophyceae	Chlorellales	Chlorellales_X	NA	100	100	85	67	67	48	Phototrophic
AGCTCCAATAGCGTATATTAAAATTGTTGCAGTTAAAAAGCTCGTAGTTGGATTTCTGGCTTGGTGCGCGCCGTCCGCTTCCGTTAGGGAGTGTGTGCGGTTGTGCGCCTGCCATCTTTTTAGACATTATGCTGTGCCCTTCACTGGGTGGCAGGTAGTGGCTGAATCTTTTACTTTGAAAAAATTAGAGTGTTCAAAGCAGGCTTGCGCTATGAATACATTAGCATGGAATAATAATTTAGGACTCCCGTTCTATTTTGTTGGTTTCTAGGATGGAAGTAATGATTGATAGGGATAGTTGGGGGTGCTAGTATTCAGAGGCCAGAGGTGAAATTCTCGGATTCTCTGAAGACTAACTTATGCGAAAGCATTCACCAAGGATGTCTTCT	Eukaryota	Rhizaria	Cercozoa	Filosa-Sarcomonadea	Cercomonadida	Cercomonadidae	Eocercomonas	100	100	100	100	100	100	Consumer
AGCTCCAAGAGCGTATCTTAAAGTTGTTGTGGTTAAAAAGCTCGTAGTTTATATTTGATAAATTTATCAAGAGTTTGAATCTGAAAGAGGAAAATGATTGAAAGTGTTTATGAATGTTCAATTAACATTAAGCGGTGTATAATTTATGCTTGGTTTACTCCTCGTATGGATTATATATCGTGTTAGTTGACAGTTACTGTGAAAAAATTAGAGTGTTCAAAACAGGCATTTACGGCCATTGAATATATTAGCATGGTATAACAAAATATGACAACTCTATTACGGTTGAGTGGTACTATATCAGTTGAGTAATTAGAGATGTAATGATTAAAAGGAGCAGTCGTAGTGACTTTTACTTAATGGAAAGAGGTGAAATTCTATAACCCATTAAAGAAAAAC…	Eukaryota	Unknown_Eukaryota	Unknown_Eukaryota	Unknown_Eukaryota	Unknown_Eukaryota	Unknown_Eukaryota	NA	29	28	21	19	19	19	NA
AGCTCCAATAGCGTATACTAAAGTTGTTGCAGTTAAAAAGCTCGTAGTTGAATTTCTGGACTCGTCGCCTAGTCTGGCCTCAGGGCATTTGTACTATTGGTGACGGGTCCATCCTCGGGGAGAACGTTCGTGTTGTTTACTCAATGCGGACGGGACCCTCGTCATTTACTGTGAGCAAAACAGAGTGTTCAAAGCAGGCTTACGCCGTTGAATACATTAGCATGGAATAATAAGATAGGACCTTGGTCTATTTTGTTGGTTTGTATCCAAGGTAATGATTAATAGGGACAGTTGGGGGTATTCGTATTCAATTGTCAGAGGTGAAATTCTTGGATTTATGGAAGACGAACTACTGCGAAAGCATTTACCAAGGATGTTTTCA	Eukaryota	Stramenopiles	Ochrophyta	Chrysophyceae	Chrysophyceae_X	Unknown_Chrysophyceae_X	NA	100	100	93	93	46	26	NA
AGCTTCAATAGCGTATATTAAAGTTGTTGCAGTTAAAACGCTCGTAGTTGAAATTTTGGTAGTACTAATGGGTCATCTCTTTGAGTATGTACCCATTGTTATTGCCATTATTCTGATATATACAGGAGGTAATACTCTTGCATATTCGGAATTGTTACTTTGAGAAAATTAGAGTGTTTCAAGCAGGCGTGATGCTTTGAATACTCCAGCATGGAATGACAACAAAGGACTCATATCCTTCTTGTTGGTTTAAGGAGTTGAGTAATGATTAAGAGGAACAGTTGGGGGTATTCGTATTCAGTCGTTAGAGGTGAAATTCTTAGATTGACTGAAGACGAACTACTGCGAAGGCATCTACCATGGATGTTTTCA	Eukaryota	Alveolata	Apicomplexa	Gregarinomorphea	Neogregarinorida	Actinocephalidae	Monocystis	100	100	100	100	100	92	Parasite
AGCTCCAATAGCGTATATTTAAGTTGTTGCAGTTAAAAAGCTCGTAGTTGGATTTCGGGTGGGTTCTAGCGGTCCGCCTATGGTGAGTACTGCTATAGCCTTCCTTTCTGTCGGGGACGGGCTTCTGGGCTTCACTGTCCGGGACTCGGAGTCGACGTGGTTACTTTGAGTAAATTAGAGTGTTCAAAGCAGGCTTACGCCCTGAATACTTTAGCATGGAATAACACGATAGGACTCTGGCCTATCTTGTTGGTCTGTAGGACTGGAGTAATGATTAAGAGGGACAGTCGGGGGCATTCGTATTTCATTGTCAGAGGTGAAATTCTTGGATTTATGAAAGACGAACTACTGCGAAAGCATTTGCCAAGGATGTTTTCA	Eukaryota	Archaeplastida	Chlorophyta	Chlorophyceae	Sphaeropleales	Sphaeropleales_X	Coelastrella	100	100	100	100	100	84	Phototrophic
AGCTCCAAGAGCATATATTAAAGTTGTTGCAGTTAAAAAGCTCGTAGTTGGACTTCTGGTTTAATGCACCTGGCCCGCGGCCGCAAGGCCTGTGAGTGCCGGCGCGCGTTTACCATCCTTCCAGGTAACGAGTCTTCCCTTTACTGGGCCGGATTCGGGGTCTGGATCATTTACTTTGAAAAAATTAGAGTGTTTAAAGCAGGCTATTGCTATGAATACATTAGCATGGAATAATAATCTAGGACTTCGGTTCTATTTTGTTGGTTTCTATAACTGAAGTAATGATTGATAGGGATAGTTGGGGGTGCTAGTATTGGCCGGTCAGAGGTGAAATTCTTGGATTCGGTCAAGACTAACTTATGCGAAAGCATTCACCAAGGATGTCTTCT	Eukaryota	Rhizaria	Cercozoa	Filosa-Thecofilosea	Cryomonadida	Rhogostoma-lineage	Rhogostoma-lineage_X	100	100	100	100	100	100	Consumer
AGCTCCAATAGCGTATATTTAAGTTGTTGCAGTTAAAAAGCTCGTAGTTGGATTTCGGATGGGCACTGCCGGTCCGCCGATTCGGTGTGCACTGGCCGTGCCCATCTTGCTGCCGGGGACAGGCTGCTGGGCTTAACTGTCTGGCACCTGGAGTCGGCGAGGTTACTTTGAGTAAATTAGAGTGTTCAAAGCAGGCCTACGCTCTGAATACATTAGCATGGAATAACACGATAGGACTCTGGCCTATCTCGTTGGTCTGTGGGACCGGAGTAATGATTAAGAGGGACAGTCGGGGGCATTCGTATTTCATTGTCAGAGGTGAAATTCTTGGATTTATGAAAGACGAACTTCTGCGAAAGCATTTGCCAAGGATGTTTTCA	Eukaryota	Archaeplastida	Chlorophyta	Trebouxiophyceae	Microthamniales	Microthamniales_X	Myrmecia	100	100	100	100	100	100	Phototrophic
AGCTCCAATAGCGTATATTAAAGTTGCTGCGGTTAAAAAGCTCGTAGTTGGATTTTGGGTCCAGCCCCGGTGGGCCGGTGAAAGCCGTGAACTGCTAGGATGGACCTTCTGTCTGGAGGCGGGGCGCTTCCTATTCACTTAGTGGCGCCCGCGCGTCTAGGACCTTTACTTTGAACAAATTGGAGTGTTTAAAGCAGGCAAACGTCTTGAACACATTAGCATGGAATAACATAATAGGGCTTTGGTTCTATTTTGTTGGTTTTAAGGACCGAAGTAATGATCAATAGGGACAGTTGGGGGCATTCGTATTTAATTGTCAGAGGTGAAATTCTTAGATTTATGAAAGACGAACTTCTGCGAAAGCATTTGCCAAGGATGTTTTCA	Eukaryota	Apusozoa	Apusomonadidae	Apusomonadidae_Group-1	Apusomonadidae_Group-1_X	Apusomonadidae_Group-1_XX	Amastigomonas	100	100	100	100	100	100	Consumer
AGCTCCAATAGCGTACTTTAAAGTTGCTGCAGTTAAAAAGCTCGTAGTTGAATTTCTGACTTAACATGCTTAGCCCTACCGGGTTACCGGTGGAGTGCTGAGTCGTGTTGGCCATCTTTGCAGAAAATGTTGTTGCGCTTCATTGCGTTGACAACACTATCTGTATCTTTTACTTTGAAAAAATTAGAGTGTTTAAAGCAAGCTTTTGCTATGAATACATTAGCATGGAATAATAATTTAGGACTTCGGTTTTATTTTGTTGGTTTTCAGAACTGAAGTAATGATTGATAGGGACAGTTGGGGATGCTGAAATTCAGTGGCCAGAGGTGAAATTCTTGGATTCACTGAAGTTCAACTCATGCGAAAGCATTCATCAAGGATGTCTTCT	Eukaryota	Rhizaria	Cercozoa	Filosa-Sarcomonadea	Unknown_Filosa-Sarcomonadea	Unknown_Filosa-Sarcomonadea	NA	93	93	50	43	28	15	Consumer
AGCTCCAATAGCGTATATTAATGTTGCTGCAGTTAAAAAGCTCGTAGTTGGATTTCTGACTTGGCGCACCTGGCCCGCCACGGTTACGTGTGTGAGTGCCGGGATGCGCCTGTCACTTTTCTAGTAAACTATTGTGCTCTTCATTGAGTGCGATAGGTAGCTAGATATTTTACTTTGAAAAAATTAGAGTGTTTAAAGCAGGCGTTTGCTATGAATACATTAGCATGGAATAATAAGTTAGGACTTCGGTTCTATTTTGTTGGTTTCTAGGACTGAAGTAATGATTGATAGGGATAGTTGGGGGTGCTAGTATTCAGCGGCCAGAGGTGAAATTCTCGGATTCGCTGAAGACTAACTTATGCGAAAGCATTCACCAAGGATGTCTTCT	Eukaryota	Rhizaria	Cercozoa	Filosa-Sarcomonadea	Glissomonadida	Allapsidae	Allapsidae_X	100	100	100	100	100	83	Consumer
AGCTCCAATAGCGTATATTAAAGTTGTTGCAGTTAAAACGCTCGTAGTTGAAATTTTGGTAGCAACAATGGGTTATCTCTTCGAGTATATACCTATTGTTGTTATCATTGTTCTGTATTATGCATGGGGTAATACCCGTGTATATTCGGAATTGTTACTTTGAGAAAATTAGAGTGTTTCAAGCAGGCGTGATGCTTTGAATACTCCAGCATGGAATGACAACAAAGGACTCGAGTCCTTCTTGTTGGTTTAAGGAGTCGAGTAATGATTAAGAGGAACAGTCGGGGGTATTCGTATTCAGTCGTTAGAGGTGAAATTCTTAGATTGGCTGAAGACGAACTACTGCGAAGGCATCTACCATGGATGTTTTCA	Eukaryota	Alveolata	Apicomplexa	Gregarinomorphea	Neogregarinorida	Actinocephalidae	Monocystis	97	97	97	97	97	80	Parasite
AGCTCCAATAGTGTATATTAAAGTTGCTGCAGTTAAAAAGCTCGTAGTTGGATTTCGGATTAATGAGAACTTAAGGTCCATCTTTCCGATGTGTACCTTATTCTCGTTTCCTTCCTTTTGAATACACTCCCTAAAATTATATTTTAGGGGTCAAAGTGTTTCAAATCTTTTACTGTGAAGAAATTAGAGTGTTCAAGGCAGGCGTAATCTAGCCTTTGAATATATTAGCATGGGATAATGAAATAGGACTTTAGTCCTACTTTCGTTGGTTTCTAGGGCTAAAGTAATGATTAATAGGGATAGTTGGGGTCACTAGTATTTAATTGTCAGAGGTGAAATTCTAAGATTTATTAAAGACTAACTACTGCGAAAGCATTTGACAAGGATGTTTTCA	Eukaryota	Amoebozoa	Lobosa	Tubulinea	Leptomyxida	Leptomyxidae	Ripidomyxa	100	100	100	100	98	91	Consumer
AGCTCCAATAGCGTATATTAAAGTTGTTGCAGTTAAAAAGCTCGTAGTTGGATTTCTGGCAGACGCTGGTTGCTCGCTTCCGCAAGGAAGTGCGGCTTCTTTGTGTTTGTCATCCTTCTAGATTGGGGTGATGCTCGGTTTACTCCTGGTGTCTCCTTTGTCTAGATTTTTTACTTTGAAGAAATTAGAGTGTTCAAAGCAGGCATATCGCTTTGCATACATTAGCATGGAATAATACCATAGGACTTTTGTTCTATTGTGTTGGTCTAGAACTTAAGTAATGATTGATAGGGATAGTTGGGGGTGCTAGTATTCAACGGCCAGAGGTGAAATTCTTGGATTCGTTGAAGACTAACTTATGCGAAAGCATTCACCAAGGATGTCTTCT	Eukaryota	Rhizaria	Cercozoa	Filosa-Imbricatea	Spongomonadida	Spongomonadidae	Spongomonadidae_X	100	100	100	100	100	95	Consumer
AGCTCCAATAGCGTATATTAAAATTGTTGCAGTTAAAAAGCTCGTAGTTGGATTTCTGGCTTGGTGCGCGCCGTCCGCTGCGGTTACGTAGTGTGTGCGGTTGTGCGCCTGCCATCTTTCTAGACATCATGCTGCGCCCTTCACTGGGTGGCAGGTGGTGGCTGGATCTTTTACTTTGAAAAAATTAGAGTGTTCAAAGCAGGCTTGCGCCTTGAATACATTAGCATGGAATAATAATTTAGGACTTCTGTTCTATTTTGTTGGTTTCTAGGATGGAAGTAATGATTGATAGGGATAGTTGGGGGTGCTAGTATTCAGCGGCCAGAGGTGAAATTCTCGGATTCGCTGAAGACTAACTTATGCGAAAGCATTCACCAAGGATGTCTTCT	Eukaryota	Rhizaria	Cercozoa	Filosa-Sarcomonadea	Cercomonadida	Cercomonadidae	Eocercomonas	100	100	100	100	100	100	Consumer
AGCTCCAATAGGATATATCAAAGTTGTTGCAGTTGAAAAGCTCGTAGTCGTATTTGTGGTGGGTAGAAGCTTGGTTTGCGATTTGGGCGCGAAAGCGCTCGTTGCACTAGGCCGCCTGCCATTTTGTGGAATCAAGGCAGGGTTTAAAGTGGTAACACTTTGAATTCAGTCTCCACTCCGTCACTGAGAGCAAATTGGAGTGCTCAAAGCAGGCTTTACAGCTTTGAACATCTTAGCTTGGAATGACAAAGTACGACCTTTGGTTCACTTTGTTGGTTATGAACTTGAAGGTAATGATAAATAGGAACAGTTGCGGGGACACTCGTACTGGAAAGTCAGAGGTGAAATTCTTGGATTTTTCCACGACGAACGACTGCGAAGGCATCTGTCCAGGATGTT…	Eukaryota	Stramenopiles	Sagenista	Labyrinthulomycetes	Thraustochytriales	Thraustochytriaceae	Amphifilidae	100	100	100	100	100	91	Consumer
AGCTCCAATAGCGTATATTAAAGTTGTTGCAGTTAAAAAGCTCGTAGTTGAATCTTAGAATTTTTTGATTATATTATGGGGTTAATATAAATTCTTTAGGGAGTTTTATTATACTCTTTAATCAGAAAATTTCTTAAATCATTTCAAGTGACTTTTAATATACTTTATTGTATGTTTTAAGTATTCACTTGAACTTTTACTTTGAAAAAATTAGAGTGTTCAAAGCAGGCATATCATATTAATTTATGTTAGCTTGAATACATTAGCATGGAATAATAGAATAGGACTTTTGGTCTTATTTTGTTGGTTTTTAAAGACCAAAGTAATGATTAATAGGGACAGTTGGGGACACTGATATTTGTGGGTTAGAGGTGAAATTCGTTGACCCCATAAAGATCA…	Eukaryota	Unknown_Eukaryota	Unknown_Eukaryota	Unknown_Eukaryota	Unknown_Eukaryota	Unknown_Eukaryota	NA	4	4	4	4	4	4	NA
AGCTCCAATAGCGTATATTAAAGTTGTTGCAGTTAAAACGCTCGTAGTTGAAACTTTGGTAATAATAATGGGTTTGCTTCTAAAGTATATACCTATTGTTGTTACCATTATTCTGATTTATGCAAGGGGTTTACCTCTTGTATATTCGGAATTGTTACTTTGAGAAAATTAGAGTGTTTCAAGCAGGCGTGATGCTTTGAATACTCCAGCATGGAATGACAACAAAGGACTCATGTCCTTCTTGTTGGTTTAAGGAGATGAGTAATGATTAAGAGGAACAGTCGGGGGTATTCGTATTTAGTCGTTAGAGGTGAAATTCTTAGATTGACTGAAGACGAACTACTGCGAAGGCATCTACCATGGATGTTTTCA	Eukaryota	Alveolata	Apicomplexa	Gregarinomorphea	Neogregarinorida	Actinocephalidae	Monocystis	97	97	97	97	96	87	Parasite
AGCTCCAATAGCGTATATTAAAGTTGCTGCTGTTAAAAAGCTCGTAGTTGGATTTCTGATATAATATTTCTGTCCCGCTGTGGTTACACATGTGAGTGACGGATAATATTTATCTGTTTTGTGTTTTGTGTTGTGATGTGAAAGCATCATAACAACATACACATCTTTTACTTTGAACAAATTAGAGTGTTTCAAGCAGGCATTTATGCCTTGAATACATGAGCATGGAATAATCATCGAGGACTTTTAGTTCTATGTTGATTGGTTCTAGAACTATAGTAATGATGGATAGGGATAGTTGGGGGTGCTAGTATTCCGAGGCCAGAGGTGAAATTCTTGGATTCTCGGAAGACTCACTTAGGCGAAAGCATTCACCAAGGATGTCTTCA	Eukaryota	Rhizaria	Cercozoa	Filosa-Sarcomonadea	Glissomonadida	Glissomonadida_X	Glissomonadida_XX	100	100	100	100	100	100	Consumer
AGCTCCAATAGCGTATATTTAAGTTGTTGCAGTTAAAAAGCTCGTAGTTGGATTTCGGATGGGTTGCTGCGGTCCGCCTCTGGTGAGTACTGCTGTGGCCTATCTTTCTGCCGGGGACGGGCTCCTGGGCTTCACTGTCCGGGACTCGGAGTCGGCGATGTTACTTTGAGTAAATTAGAGTGTTCAAAGCAGGCCTACGCTCTGAATACTTTAGCATGGAATAACACGATAGGACTCTGGCCTATCTTGTTGGTCTGTAGGACCGGAGTAATGATTAAGAGGGACAGTCGGGGGCATTCGTATTTCATTGTCAGAGGTGAAATTCTTGGATTTATGAAAGACGAACTACTGCGAAAGCATTTGCCAAGGATGTTTTCA	Eukaryota	Archaeplastida	Chlorophyta	Chlorophyceae	Sphaeropleales	Sphaeropleales_X	Bracteacoccus	100	100	100	100	100	100	Phototrophic
AGCTCCAATAGCGTATATTAAAGTTGTTGCAGTTAAAAAGCTCGTAGTTGGATTTCTGCTTTGAGCGTCCGGTCCGCTCCTTTGGAGTGTGTTACTAGGATGTTTGAGGCATTTTTTGTGAGGACGCCTTTCTGCCATTCAGTTGGTGGTTGGATGGACTTGCATCGTTTACTGTGAAAAAATTAGAGTGTTTAAAGCAGGCGTTTGCTCATTGAATACATTAGCATGGAATAATAAGATACGACCTTGGTGGTCTATTTTGTTGGTTTGCACACCAGGGTAATGATTAATAGGGACAGTTGGGGGTATTCATATTGCAGCGTCAGAGGTGAAATTCTTGGATCGCTGCAAGATGAGCTTAGGCGAAAGCATTTACCAAGGATGTTTTCA	Eukaryota	Stramenopiles	Pseudofungi	Oomycota	Oomycota_X	Peronosporales	Pythium	100	100	100	100	99	72	Parasite
AGCTCCAATAGCGTATATTAAAGTTGTTGCAGTTAAAAAGCTCGTAGTTGAAATTCTGCAAGTCAGTGTGGGTCATCCAATCGGATTGTACTTTGCTTTGACTAGCATTAATTTGATTCATTCAGCAGGTAACTGTTGTATGTTCAGATTCGTTACTTTGAGAAAATTAGAGTGTTTCGAGCAGGCGTGATGCCTTGAATACTTCAGCATGGAAAAACAAGTAAGGACTCTGGTTCTTCTTGTTGGTTTAAGAGCTTGAGTAATGATTAAGAGGAACAGTTGGGGGCATTCGTATTTGGTAGTCAGAGGTGAAATTCTTAGATTTACCAAAGACGAACTACTGCGAAAGCATCTGTCAAGGATGTTTTCA	Eukaryota	Alveolata	Apicomplexa	Gregarinomorphea	Neogregarinorida	Actinocephalidae	NA	90	88	83	81	78	24	Parasite
AGCTCCAATAGCATATATTAAAGTTGTTGCAGTTAAAAAGCTCGTAGTTGAATTTCTGGAGGATTCCCAATGTCGGCTCGACGCTTGTGCAGCGGGGATCTTCCATCCTTCTGTTAACGTTTCTCGGTATTAACTTACTGGTTGCGGGCTCAGATATTTTACCTTGAGAAAATTAGAGTGTTTCAGGCAGGCTTGCGCCCGAATACATTAGCATGGAATAATAGAATAGGACTTTAGTCTTCTTTGTTGGTTTGAAGGACTGGAGTAATGATTAATAGGGACAGTTGGGGGCATTAGTATTTAATTGTCAGAGGTGAAATTCTCGGATTTGTTAAAGACTAACTTATGCGAAAGCATTTGCCAAGGATGTTTTCA	Eukaryota	Alveolata	Ciliophora	Spirotrichea	Hypotrichia	Pseudourostylidae	Pseudourostyla	100	100	100	99	51	50	Consumer
AGCTCCAATAGCGTATATTAAAGTTGTTGCAGTTAAAACGCTCGTAGTTGAACTTTTGCTGTGCGAAACTTGGGGAGTTTTCGGACTTGTTCCTTGTTTCTGACAGCATTATTCTGATTCTGCTTCAACTTAATTGTTGGTGTGGTGTCAGAGATGTTACTTTGAATAAACTAGAGTGTTTCAAGCAGGCATAACGCCTTGAATACTCCAGCATGGAATAATAAGTGAGAACTCAGGTTCTTCTTGTTGGTTCAAGAACTAGAGTAATGATTAATAGGGACAGTTAGGGGCATTCGAATTTGGTAGCTAGAGGTGAAATTCTTAGATTTACCAAAGACGAACTACTGCGAAAGCATCTGCCAGGGATGTTTTCA	Eukaryota	Alveolata	Apicomplexa	Gregarinomorphea	Neogregarinorida	Actinocephalidae	Ascogregarina	100	100	100	100	100	99	Parasite
AGCTCCAATAGCGTATATTAAAGTTGTTGCAGTTAAAAAGCTCGTAGTTGAATTTCTGGCCGGCGCTGTTCACGGCTCTCGCAGTCGGTTCAGGAGCCTGGTCATCCGTATGGGAAGCTAGCACGTCCTTCAGTGGTCGGCTAGTGGATCATACACTTTACTTTGAAAAAATTAGAGTGTTTCAGGCAGGCAATTGCTTGGATACTGCAGCATGGAATAATGGAATAGGACTTTGACCTATTTGTTGGTTTCTTGAGGTCAAAGTAATGATTAATAGGGACAGTTGGGGGCATCCGTATTTAATTGTCAGAGGTGAAATTCTTGGATTTATTAAAGACGAACTTATGCGAAAGCATTTGCCAAGGATGTTTTCA	Eukaryota	Alveolata	Ciliophora	Colpodea	Colpodea_X	Colpodida	Colpoda	100	100	100	100	100	100	Consumer
AGCTCCAATAGCGTATATTAAAGTTGTTGCAGTTAAAAAGCTCGTAGTTGGATTTCAAGGGTCGCACCGGGGATAACTCGCGTGCACTCTACCAGTCTTTGACTGTTACTGTGAGAAAATTAGAGTGTTTCAAGCAGGCTGTTGCAGGAATACATTAGCATGGAATAACGAATGTGTCTAGAATCTTGGTTAATTCTAGATTACGATTAATAGGGACAGTTGGGGGCATTAGTATTTAATTGTCAGAGGTGAAATTCTTGGATTTGTTAAAGACTAACGTATGCGAAAGCATTTGCCAAGGATGTTTTCA	Eukaryota	Alveolata	Ciliophora	Litostomatea	Unknown_Litostomatea	Unknown_Litostomatea	NA	100	100	100	35	35	26	Consumer
AGCTCCAATAGCGTATATTAAAATTGTTGCAGTTAAAAAGCTCGTAGTTGGATTTCTGGCTTGGTGCGCGCCGTCCGCTGCGGTTACGTAGTGTGTGCGGTTGTGCGCCTGCCATCTTTCTAGACATCATGCTGCGCCCTTCACTGGGTGGCAGGTGGTGGCTGGATCTTTTACTTTGAAAAAATTAGAGTGTTCAAAGCAGGCTTGCGCTATGAATACATTAGCATGGAATAATAATTTAGGACTTCTGTTCTATTTTGTTGGTTTCTAGGATGGAAGTAATGATTGATAGGGATAGTTGGGGGTGCTAGTATTCAGCGGCCAGAGGTGAAATTCTCGGATTCGCTGAAGACTAACTTATGCGAAAGCATTCACCAAGGATGTCTTCT	Eukaryota	Rhizaria	Cercozoa	Filosa-Sarcomonadea	Cercomonadida	Cercomonadidae	Eocercomonas	100	100	100	100	100	100	Consumer
AGCTCCAATAGGATATATCAAAGTTGTTGCAGTTGAAAAGCTCGTAGTCGTATTTGTGGTGGGTTGATGTTTAATTACTATAATGTACGAAAGTGCTTATTGAATTTAACCGCCTGCCATTTTGTGGATTAAAGTAAGTTTCTAGATAGTTTACTCTATTTTAGGAATTTGCTCCACTCCGTCACTGAGAGCAAATTGGAGTGCTCAAAGCAGGCTTTACAGCTTTGAACATCTTAGCTTGGAATGACAAAGTATGACTTTTTGTTCACTTTGTTGGTTATGAACTGAAAAGTAATGATAAATAGGAACAGTTGCGGGGACACTCGTACTGGAAAGTCAGAGGTGAAATTCTTGGATTTTTCCACGACGAACGACTGCGAAGGCATCTGTCCAGGATGT…	Eukaryota	Stramenopiles	Sagenista	Labyrinthulomycetes	Thraustochytriales	Thraustochytriaceae	Amphifilidae	100	100	100	100	100	97	Consumer
AGCTCCAATAGCGTATATTAAAGTTGTTGCAGTTAAAAAGCTCGTAGTTGGATTTCTGGTATAGTGCGCTTGGCCCGCCACGGTTTCGTGTGTGAGTGCCGATGCGTGCTTACCATCTTTCTGGAGAACGTTCCTGCCCTTTACTGGGTTGGGTTCGCAATCCAGAACTTTTACTTTGAAAAAATTAGAGTGTTTAAAGCAGGCGTGAGCTATGAATACATTAGCATGGAATGATCAGGTAGGACTTGAGTTTTATTTTGTTGGTTCCAGAACTTAAGTAATGATTGATAGGGATTGTTGGGGGTGCCAGTATTCAGCGGCCAGAGGTGAAATTCTTGGATTCGCTGAAGACTAACTTAAGCGAAAGCATTCACCAAGGATGTCTTCT	Eukaryota	Rhizaria	Cercozoa	Filosa-Imbricatea	Thaumatomonadida	Peregriniidae	Peregrinia	100	100	100	100	100	100	Consumer
AGCTCCAATAGCGTATATTAAAGTTGTTGCAGTTAAAAAGCTCGTAGTTGGATTTCAAGGGTCGCACCAGGGATAACCTGCGTGCTCCCTACCAGTCTTTGACTGTTACTGTGAGAAAATTAGAGTGTTTCAAGCAGGCTGTTGCAGGAATACATTAGCATGGAATAACGAATGTGTCTAGAATCTTGGTTAATTCTAGATTACGATTAATAGGGACAGTTGGGGGCATTAGTATTTAATTGTCAGAGGTGAAATTCTTGGATTTGTTAAAGACTAACGTATGCGAAAGCATTTGCCAAGGATGTTTTCA	Eukaryota	Alveolata	Ciliophora	Litostomatea	Litostomatea_X	Litostomatea_XX	Arcuospathidium_1	100	100	100	99	99	73	Consumer
AGCTCCAATAGTGTATATTAAAGTTGCTGCAGTTAAAAAGCTCGTAGTTGGATTTCGGATTAATGGGAGTTAAGGTCCATCATATTGATGTGTACCTTATTCTCGTTTCCTTCCTTTTGAATACACTCCCTAAAATTTTTTTTGGGGATCAAGTGTTTCAAATCTTTTACTGTGAAGAAATTAGAGTGTTCAAAGCAGGCGTAATCTAGCCTTTGAATATATTAGCATGGGATAATGAAATAGGACTTTAGTTCTACTTTCGTTGGTTTCTAGGGCTAAAGTAATGATTAATAGGGATAGTTGGGGTCACTAGTATTTAATTGTCAGAGGTGAAATTCTAAGATTTATTAAAGACTAACTACTGCGAAAGCATTTGACAAGGATGTTTTCA	Eukaryota	Amoebozoa	Lobosa	Tubulinea	Leptomyxida	Leptomyxidae	Ripidomyxa	100	100	100	100	94	91	Consumer
AGCTCCAATAGCGTATATTAAAGTTGCTGCAGTTAAAAAGCTCGTAGTTGGATTTCTGGCTTGTACCATTCGGCCGGCCACGGTTTCGTGTGTTAGTGCTTGGTGGTCTGGCCATCCTTCCAATCGCCGCTGCGCTCTTCTTCATTGATTGGCGCTGTCGGTATTGGATCTTTTACTTTGAACAAATTAGAGTGTTTCAAGCAGGCTTTATGCTATGAATACATTAGCATGGAATAATAATTTAGGACTTCGGTTCTATTTTGTTGGTTTCTAGGACTGAAGTAATGATTGATAGGGACAGTTGGGGGTGCTAGTATTCAGCGGCCAGAGGTGAAATTCTCGGATTCGCTGAAGACTAACTTATGCGAAAGCATTCACCAAGGATGTCTTCT	Eukaryota	Rhizaria	Cercozoa	Filosa-Sarcomonadea	Glissomonadida	Sandonidae	Sandona	100	100	100	100	96	63	Consumer
AGCTCTTCTAGTGTACATCGAAGTTGATGCAGTTAAAAAGCTCGTAGTCGGAGATGTTGGAGTCAGGGAAAAACTGTTTGGCGTCCGAAAGGATGTCCAGGCGACCTGCTCCATTTATTTTTGAATGGATGTTCATTTGTAGCAATACAGGTGGACCTCTCCTTCAAATCGTTTACTTTGAGGAAATTAGAGTGTTCATAACAGTCGTTTGACTGAATATTTTAGCATGGGATAATGAAATATGACATACAGCTTGTATTTTATGGTTTTTTGAAGCGGTAGTAATGATTAATGGGAGTAGATGGGGCTGCCTGTATTGAGAAGCTAGAGGTGAAATTCTATGATTTTCTCAGGACAAACAAATGCGAAAGCATCCAGCCAGTATATATCCG	Eukaryota	Amoebozoa	Lobosa	Lobosa-G1	Lobosa-G1_X	Lobosa-G1_XX	Lobosa-G1_XXX	96	96	94	94	94	94	Consumer
AGCTCCAATAGCGTATATTAAGATTGTTGCAGTTGAAACGTCCGTAGTTGAATTTCACTCAGAAACAGAGTACTCTTGCATTTCGCTTGAGAACTTTGTTTCGAGCGGGAATTTGCGCAAGCATTTTCCCAACGTTACTTTGAGCAAACTGGAGGGCTCCAGCCGGGTATTATGCCTTAACAGCTCAGCATGGAATAACAAGCTAGGATTTTGGTCCATCTTGTTGGTAACATGGATTAAAATAATGGTTGATAAGGATGTACGGGGACATTCGGACTTGCTGGAGAGAGGTGAAATTCTAAGACCCAGCAAAGACGAACAAGTGCGAAAGCATTTGTCCAGTACTTGCCTG	Eukaryota	Alveolata	Apicomplexa	Gregarinomorphea	Eugregarinorida	Gregarinidae	NA	76	76	76	76	76	37	Parasite
AGCTCCAAGAGTGTATATTAAAGTTGTTGCGGTTAAAAAGCTCGTAGTTGGATTTCGGAATGCAAGGATCGAGGTCCATCATTTGATGCGTACTGGATCTTTGCTTCCTTCTTTTCAGTATTTGATCTCTTGCTTTCGGGCAGGGGATTGAAACTGGATAGTTTACTTTGAAAAAATTAGAGTGTTCAAAGCAGGCCTAACCTAGCCTTGAATACATTAGCATGGGATAATAAAAGATGACTTTGGTCTTATTTTGTTGGTTTCTAAGGCTAAAGTAATGATTAATAGGGATAGTTGGGGCCACTCGTATTGAGTTGTCAGAGGTGAAATTCTAGGATTTACTCAAGACGAACTACTGCGAAAGCATTTGGCAAGGATGTTTTCA	Eukaryota	Amoebozoa	Lobosa	Tubulinea	Unknown_Tubulinea	Unknown_Tubulinea	NA	70	70	70	25	23	23	Consumer
AGCTCCAAGAGCATATATTAAAGTTGTTGCAGTTAAAAAGCTCGTAGTTGGACTTCTGGTACAATGCACCTGGCCCGCGGCTATTTAGGCCTGTGTGTGCCGGAGCGCGTTTACCATCCTTCTGGGCAACAAGTCTTCCCTTCACTGGGCCGGATTTGTGATCCAGATCTTTTACTTTGAAAAAATTAGAGTGTTTAAAGCAGGCTATTGCATTGAATACATTAGCATGGAATAATAATCTAGGACTTCGGTTCTATTTTGTTGGTTTCTATAACTGAAGTAATGATTGATAGGGATAGTTGGGGGTGCTAGTATTGGCCGGTCAGAGGTGAAATTCTTGGATTCGGTCAAGACTAACTTATGCGAAAGCATTCACCAAGGATGTCTTCT	Eukaryota	Rhizaria	Cercozoa	Filosa-Thecofilosea	Cryomonadida	Rhogostoma-lineage	Rhogostoma-lineage_X	100	100	98	98	88	80	Consumer
AGCTCCAAGAGTGTATATTAAAGTTGTTGCGGTTAAAAAGCTCGTAGTTGAATTTCTGAAAATAAATTTGTGATTGATTTAACCGTCATGATCAAAAATTATTATCATACTTGGTGAGTGGAAACATTTACCTTAATTACTTTGAAAAAATTAGAGTGTTCAAAGCAAGATTCACATCTGAATAATACAGCATGGGATAATATAATATGACATTAGTTAAAATTTGTTGGTTTCTTTGGCTAATGTAATGATTAAAAGGGACAGTTGGGGTAATTTATATTGGTCGGGGAGGGGTGAAATCCTATGATCCTTCCAAGATAAACTAGTGCGAAAGCATTTTACCAGGATGTTTTCA	Eukaryota	Amoebozoa	Unknown_Amoebozoa	Unknown_Amoebozoa	Unknown_Amoebozoa	Unknown_Amoebozoa	NA	89	43	39	36	36	29	Consumer
AGCTCCAATAGCGTATATTAAAGTTGTTGCAGTTAAAAAGCTCGTAGTTGGACTTCTGGGAGGGTGCCAATGTCCGCTCGTTAGCGTGTGCAGCGGCGCCCTTCCATCCTTCTGTTAACGTTTCTTGGTATTCACTTACTGGTTTCGGGCTCAGATATTTTACCTTGAGAAAATTAGAGTGTTTCAGGCAGGCTTGCGCCGGAATACATTAGCATGGAATAATAGAATAGGACTTTAGTCTCCTTTGTTGGTTTGAGGGACTGAAGTAATGATTAATAGGGATAGTTGGGGGCATTAGTATTTAATTGTCAGAGGTGAAATTCTCGGATTTGTTAAAGACTAACTTATGCGAAAGCATTTGCCAAGGATGTTTTCA	Eukaryota	Alveolata	Ciliophora	Spirotrichea	Hypotrichia	Oxytrichidae	Oxytrichidae_X	100	100	100	100	100	80	Consumer
AGCTCCAATAGCGTATATTAAAATTGCTGCAGTTAAAGCGTCCGTAGTCGGATTTCGTCCACTCGAGTTGGATGCAGTGACTACTTGTAGTTCACTAGCGCCTTCTCTTCTGGACTAGGGTGGAACGAGCAATCGTTTCCACTCTGTTACTTTGAGCAAATTGGAGTGCTCCAAACAGGCTTTAGCTTGAACAGCTCAGCATGGAATAACGAGATAGGACTTTGGTTCTTCTTGTTGGTGTCATGAACCGATAGTAATGGTTGACAAGGACATACGGGGGCATTTGTACTTGCTGGAGAGAGGTGAAATTCTAAGACCCTGCAAAGACAAACAAGTGCGAAAGCATTTGCCCAGTGTGTGCCTG	Eukaryota	Alveolata	Apicomplexa	Gregarinomorphea	Eugregarinorida	Gregarinidae	Amoebogregarina	100	100	100	100	100	52	Parasite
AGCTCCAATAGCGTATATTAAAGTTGTTGCAGTTAAAAAGCTCGTAGTTGAATATCTGGCCGTCGCTGTTCTCGGCTCCCTGAGTCGGCTCAGTGGCTGGTCATCCGTATGGGAAACTAGCTCGACCTTCACTGGTCGGCTAGTGGATCATACACTTTACTTTGAAAAAATTAGAGTGTTTCAGGCAGGCAATTGCTTGGATACTGTAGCATGGAATAATGGAATAGGACTTTGACCTATTTGTTGGTTTCTCGAGGTCAAAGTAATGATTAATAGGGACAGTTGGGGGCATTCGTATTTAATTGTCAGAGGTGAAATTCTTGGATTTTTTAAAGACGAACTTATGCGAAAGCATTTGCCAAGGATGTTTTCA	Eukaryota	Alveolata	Ciliophora	Colpodea	Colpodea_X	Colpodida	Colpoda	100	100	100	100	100	88	Consumer
AGCTCCAATAGCGTATATTAAAGTTGCTGCTGTTAAAAAGCTCGTAGTTGGATTTCTGATATAATATTTTTGTCCCGCTGTGGTTACACATGTGAGTGACGAAACATATTTATCTGTTTTATGTTTTGTTTGTTATTGTGTTAAAACTTTAACAAAACATACATATCTTTTACTTTGAACAAATTAGAGTGTTTCAAGCAGGCATTTATGCCTTGAATACATGAGCATGGAATAATCATCGAGGACTTTTAGTTCTATGTTGATTGGTTCTAGAACTATAGTAATGATGGATAGGGATAGTTGGGGGTGCTAGTATTCCAAGGCCAGAGGTGAAATTCTTGGATTCTTGGAAGACTCACTTAGGCGAAAGCATTCACCAAGGATGTCTTCA	Eukaryota	Rhizaria	Cercozoa	Filosa-Sarcomonadea	Glissomonadida	Glissomonadida_X	Glissomonadida_XX	100	100	100	100	100	100	Consumer
AGCTCGATGAAGGAACATTAAAATTGTTGCAGTTAAAAAGCTCGTAGTTGAATTTCTGCGCGGCGGGGGGCAAGTTTTACTGTGAACAAAATGACGCGTTCATCGCAGGTTTAGGCTTGAACAACTCGCACGGAATAATGGAAAGGGGCAGGTCCTTTTCGTTGGTACATGGATCGGTCTCGGGTTAACAGGAACGGTTGGGGGTATTCGTACTTTCATGCTAGAGGTGAAATTCTTGGATTATGAAAAGACGAACGACTGCGAAAGCATTTACCAAGGATGTTTTCA	Eukaryota	Unknown_Eukaryota	Unknown_Eukaryota	Unknown_Eukaryota	Unknown_Eukaryota	Unknown_Eukaryota	NA	35	29	12	12	7	3	NA
AGCTCCAATAGCGTATATTAAAGTTGTTGCAGTTAAAAAGCTCGTAGTTGGATTTCTGGTTTGAGCGTCCGGTCGAGTTTATCTCTGTACTATGGATGTTTGGGCCATTTTTTGTGAGGATATTTTTCTGCCATTGAGTTGGTGGTTGAATAGACTTGCATCGTTTACTGTGAAAAAATTAGAGTGTTTAAAGCAGGCGTTTGCTCATTTGAATACATTAGCATGGAATAATAAGATACGACTTTGGTAGTATTTTGTTGGTTTGCATACCGAAGTAATGATTAATAGGGACAGTTGGGGGTATTCATATTTCAACGTCAGAGGTGAAATTCTTGGATCGTTGAAAGATGAGCTTAGGCGAAAGCATTTACCAAGGATGTTTTCA	Eukaryota	Stramenopiles	Pseudofungi	Oomycota	Oomycota_X	Saprolegniales	Saprolegniales_X	100	100	100	100	100	51	Parasite
AGCTCCAATAGCGTATATTTAAGTTGTTGCAGTTAAAAAGCTCGTAGTTGGATTTCGGGTGGGTTGCAATGGTCCGGTTCGCTGTGTACTGTTGCGGCCTTCCTTTCTGCCGGGGACGGGCTCTTGGGCTTCACTGTCTGGGATCCGGAGTCGGCGAGGTTACTTTGAGTAAATTAGAGTGTTCAAAGCAAGCTTACGCTCTGAATACATTAGCATGGAATAACACGATAGGACTCTGGCCTATCTTGTTGGTCTGTAGGACTGGAGTAATGATTAAGAGGGACAGTCGGGGGCATTCGTATTTCATTGTCAGAGGTGAAATTCTTGGATTTATGAAAGACGAACTTCTGCGAAAGCATTTGCCAAGGATGTTTTCA	Eukaryota	Archaeplastida	Chlorophyta	Chlorophyceae	Chlamydomonadales	Chlamydomonadales_X	Chloromonas	100	100	100	100	100	100	Phototrophic
AGCTCCAATAGCGTATATTAAAGTTGTTGCAGTTAAAACGCTCGTAGTTGAAATTCTGCTAGTGAGAACGGGTCATCTCTTTGAGTATGTACCTGTTGTCATTGGCATTAATCCGATCCATTCAGCGGGTTAAACCGTTGGATTTTCGGAGCTGTTACTTTGAGAAAATTAGAGTGTTTCAAGCAGGCGTAATGCCTTGAATACTCCAGCATGGAATAACAAGTAAGGACTCAAGTTCTTCTTGTTGGTTTAAGAACCTGAGTAATGATTAAGAGGAACAGTCGGGGGTATTCGTACTCGGTCGTCAGAGGTGAAATTCTTAGATTGACTGAAGACGAACTACTGCGAAGGCATCTACCATGGATGTTTTCA	Eukaryota	Alveolata	Apicomplexa	Gregarinomorphea	Neogregarinorida	Actinocephalidae	Monocystis	100	100	100	100	100	100	Parasite
AGCTCCAATAGTGTATATTAAAGTTGCTGCAGTTAAAAAGCTCGTAGTTGGATTTTGAATTATAAAAATTTAACATTCATCTTTTAGATGTGATTTAATTTTTATATTCTTCCTTTTGATACGCTCCATCAAATTATATTTTTTGGATTTAAGTGTTTCAAATTGTTTACTGTGAAAAAATTAGAGTGTTCAAAGCAGGCGTAACCTAGCCTTTGAATATATTAGCATGGGATAATGAAATAGGACTTTAATCCTACTTTCGTTGGTTTCTAGGGCTAAAGTAATGATTAATAGGGATAGTTGGGGTCACTAGTATTTAATTGTCAGAGGTGAAATTCTAAGATTTATTAAAGACTAACTACTGCGAAAGCATTTGACAAGGATGTTTTCA	Eukaryota	Amoebozoa	Lobosa	Tubulinea	Leptomyxida	Leptomyxidae	Ripidomyxa	100	100	100	100	100	95	Consumer
AGCTCCAGTAGCGTATATTAAAGTTGTTGCAGTTAAAAAGCTCGTAGTTGGATTTCTGGCGAACCGTTGCGGCCCGTGCTCGTTTCGGGCGTGTGTGCCGTGTCGTGTTTGTCATCCTTCCAGAAAGCTGCGTCTACCATTCACTTGGCCGGACGTACGCGATCTGGATCGATTACTTTGAAAAAATTAGAGTGTTTAAAGCAGGCTTATGCTGTGAATACATTAGCATGGAATAATAATTTAGGACTTCGGTTCTATTTTGTTGGTTTCTAGGACTGAAGTAATGATTGATAGGGACAGTTGGGGGTGCTAGTATTCCGCGGCCAGAGGTGAAATTCTTGGATTCGCGGAAGACTAACTACTGCGAAAGCATTCACCAAGGATGTCTTCT	Eukaryota	Rhizaria	Cercozoa	Filosa-Imbricatea	Euglyphida	Trinematidae	Trinematidae_X	100	100	100	100	100	96	Consumer
AGCTCCAATAGCGTATACTAAAGTTGTTGCAGTTAAAAAGCTCGTAGTTGAATTTCTGGTCTTGGATTTCGGTCTGCCTCAAACGAGGTATGTACCAGGGATCTGAGACCATCCTCGCGGAAAACATATCTGTCATTAAGTTAATGGGTATGGGATCCGCGTCATTTACTGTGAGCAAAATAGGGTGTTCAAAGCAGGCTTATGCCGTTGAATACATTAGCATGGAATAATAAGATAGGACCTTGGTCTATTTTGTTGGTTTGTACTCCAAGGTAATGATTAATAGGGATAGTTGGGGGTATTCGTATTCAATTGTCAGAGGTGAAATTCTTGGATTTATGGAAGACGAACTACTGCGAAAGCATTTACCAAGGATGTTTTCA	Eukaryota	Stramenopiles	Ochrophyta	Chrysophyceae	Chrysophyceae_X	Chrysophyceae_Clade-C	NA	100	100	100	100	100	39	NA
AGCTCCAATAGCGTATATTAAAGTTGTTGCAGTTAAAACGCTCGTAGTTGAAACTTTGGTAATAATAATGGGTTTGCTTTCTAAGTAATACCTACTGTTGTTACCATTATTCTGGCTATGCAGGGATGAAAGTCCTTGTATATTTGGAAGTGTTACTTTGAGAAAATTAGAGTGTTTCAAGCAGGCGTGATGCTTTGAATACTCCAGCATGGAATGACAACAAAGGACTCATGTCCTAATTGTTGGTTTAAGGAGATGAGTAATGATTAAGAGGAACAGTCGGGGGTATTCGTATTTAGTCGTTAGAGGTGAAATTCTTAGATTGACTGAAGACGAACTACTGCGAAGGCATCTACCATGGATGTTTTCA	Eukaryota	Alveolata	Apicomplexa	Gregarinomorphea	Neogregarinorida	Actinocephalidae	Monocystis	96	96	95	95	95	74	Parasite
AGCTCCAATAGCGTATATTAAAGTTGCTGCAGTTAAAAAGCTCGTAGTTGGATTTCTGGCTTGATACAGTTTACCGGCCACGGTTTCGTGTGTTAGTGTTTGCTGTTCTGGCCATCCTTCCAATCGCTGCTCACTTTTCTTCATTGATTGGTGTGTGGTATTGGATCTTTTACTTTGAAAAAATTAGAGTGTTTCAAGCAGGCTTTATGCTATGAATACATTAGCATGGAATAATAATTTAGGACTTCGGTTCTATTTTGTTGGTTTCTAGGACTGAAGTAATGATTGATAGGGATAGTTGGGGGTGCTAGTATTCAGCGGCCAGAGGTGAAATTCTCGGATTCGCTGAAGACTAACTTATGCGAAAGCATTCACCAAGGATGTCTTCT	Eukaryota	Rhizaria	Cercozoa	Filosa-Sarcomonadea	Glissomonadida	Sandonidae	Sandonidae_X	100	100	100	100	100	100	Consumer
AGCTCTAATAGCGTATATTAAAGTTGTTGCAGTTGAAACGCTCGTAGTTGAACGTAAGCAAATTTCTTCATCGTTGCTTTTTGGCAATGGTGAAGATTTCTTACTCGGTCTATTTTGTTCGCAAAGCAGATCGAGTACGTTACTGTAAGAAAATTAGAGTGTTTCAAGCAGGCGTTTTGTCTTGAATACTTTATTATGGAATAACATCATGAATTGATTTTTCTCGCGTCGGTTCTTGGAAAATCAATTAGTGATTGAAAGAGACAGTCGGGGGCATTCGTATTTGGTAGCTAGAGGTGAAATTCTTAGATTTATCAAAGACGCACTATTGCGAAAGCATTTGCCAAGGATGTTCTCA	Eukaryota	Alveolata	Apicomplexa	Unknown_Apicomplexa	Unknown_Apicomplexa	Unknown_Apicomplexa	NA	55	52	48	46	46	32	NA
AGCTCCAAGAGCGTATCTTAAAGTTGTTGTGGTTAAAAAGCTCGTAGTTGATATTTGATAAATTTATCAAGAGTTTGAATCTTAAAGAGGAAAATGATTGAAAGTGTTTATGAATGTTTAGCTAACATTAAGCGTTATATAATTTATGTTTGGTTTTACTTTATATGGATTATGTAGCGTGTTAGTTAACAGTTACTGTGAAAAAATTAGAGTGTTCAAAACAGGCATTTACGGCCATTGAATATATTAGCATGGTATAACGGAATATGACAACTCTATTACGTTTGAGTGGTACTATATCAGTTGAGTAATTAGAGATGTAATGATTAAAAGGAGCAGTCGTAGTGACTTTTACTTAATGGAAAGAGGTGAAATTCTATAACCCATTAAAGAAAAACA…	Eukaryota	Unknown_Eukaryota	Unknown_Eukaryota	Unknown_Eukaryota	Unknown_Eukaryota	Unknown_Eukaryota	NA	26	22	18	16	16	16	NA
AGCTCCAAGAGCGTATCTTAAAGTTGTTGTGGTTAAAAAGCTCGTAGTTTATCTTTGATAAATTTATCAAGAATTTGAATCTGTAAAGATGAAAATGATTGAAAGTGTTTATGAATGTTAATTAACATAAAAGCATGTATACTGAAAGTTTATTCTGATGTATATGTGTGTTAGTTAACTGTTACTGTGAAAAAATTAGAGTGTTTAAAACAGGCATTTACGGCCTTTAAATATATTAGCATGGTATAACGAAATATGACAACTCTATTACGATTGAGTGGGACTTAATCAGTTGAGTACTAGAGATGTAATGATTAAAAGGAGCAGTCGTAGTGACTTTTACTTAATGGAAAGAGGTGAAATTCTATAACCCATTAAAGAAAAACAACTGCGAAAGCA…	Eukaryota	Unknown_Eukaryota	Unknown_Eukaryota	Unknown_Eukaryota	Unknown_Eukaryota	Unknown_Eukaryota	NA	30	29	18	16	16	16	NA
AGCTCCAATAGCGTATATTAAAGTTGTTGCAGTTAAAACGCTCGTAGTTGAAACTTTGGTAATAGTAATGGGTTTGCTTTCTAAGTAATACCTACTGTTGTTACCATTATTCCGGCTATGCAGGGATGAAAGTCTTTGTGTATTTGGAAGTGTTACTTTGAGAAAATTAGAGTGTTTCAAGCAGGCGTGATGCTTTGAATACTCCAGCATGGAATGACAACAAAGGACTCATGTCCTTCTTGTTGGTTTAAGGAGATGAGTAATGATTAAGAGGAACAGTCGGGGGTATTCGTATTTAGTCGTTAGAGGTGAAATTCTTAGATTGACTGAAGACGAACTACTGCGAAGGCATCTACCATGGATGTTTTCA	Eukaryota	Alveolata	Apicomplexa	Gregarinomorphea	Neogregarinorida	Actinocephalidae	Monocystis	100	99	99	99	99	67	Parasite
AGCTCCAGTAGCGTATATTAAAGTTGTTGCAGTTAAAAAGCTCGTAGTTGGATTTCTGGTTTGACGCGTTTGGCCCTCCCGGGTTTCCACTCGGTGTGCGTGCCGATGCGCGTCTGCCATCCTTGTAGAGAACGTTTCTACCCTTCACTGGGCCGGATTCGCGATCTACATCTTTTACTTTGAAAAAATTAGAGTGTTTAAAGCAGGCTTGTGCTATGAATACATTAGCATGGAATAATAATTTAGGACTTTAGTTCTATTTTGTTGGTTTCTAGAGCTGAAGTAATGATTGATAGGGATAGTTGGGGGTGCTAGTATTCACTGGCCAGAGGTGAAATTCTTGGATTCAGTGAAGACTAACTTATGCGAAAGCATTCACCAAGGATGTCTTCT	Eukaryota	Rhizaria	Cercozoa	Filosa-Imbricatea	Thaumatomonadida	Thaumatomonadidae	Thaumatomonas	100	100	100	100	100	100	Consumer
AGCTCCAATAGCGTATATTAAAGTTGTTGCAGTTAAAAAGCTCGTAGTTGGATTTCTGAGAGGGTGCCAATGTCCGCTCGTTGCGTGTGCAGCGGCGCCCTCTCATCCTTCTGTTAACGTTTCTGATATTCACTTATTGGTCTCGGGCTCAGATATTTTACCTTGAGAAAATTAGAGTGTTCCAGGCAGGCTTGCGCCGGAATACATTAGCATGGAATAATAGAATAGGACTTTAGTCTCCTTTGTTGGTTTGAGGGACTGAAGTAATGATTAATAGGGATAGTTGGGGGCATTAGTATTTAATTGTCAGAGGTGAAATTCTCGGATTTGTTAAAGACTAACTTATGCGAAAGCATTTGCCAAGGATGTTTTCA	Eukaryota	Alveolata	Ciliophora	Spirotrichea	Hypotrichia	Oxytrichidae	Oxytricha	100	100	100	100	99	90	Consumer
AGCTCCAATAGCGTATATTAAAGTTGTTGCAGTTAAAAGGCTCGTAGTCGAACTTTTGGTTCTTTAGTCTTGTCCCGTTCTCTTGTAGAACGTTGTGACGAGTCTTAGAACCTTCCTGGTTGAAAGCGCTTCTGCCCTTTATTGGGTTGGTCGTGTGATCTGCCTCTTTTACTGTGAGAAAAACAAAGTGCTCAAAGCAGGCTTTACAGCTTGAATGCGTTAGCATGGAATAATAAGATAGGACTTTGTTTCTATTTTGTTGGCTCTGAGGAACAAAGTAATGATTGATAGGGATAGTTGGGGGTGCTCGTATTTAACGGTCAGCGGTGAAATGCATGGACCCGTTAAAGACGAACCTATGCGAAAGCATTCACCAAGGATATCTTCT	Eukaryota	Rhizaria	Cercozoa	Endomyxa	Vampyrellida	Leptophryidae	Leptophryidae_X	100	100	100	100	100	68	Consumer
AGCTCCAATAGCGTATATTAATGTTGCTGCAGTTAAAAAGCTCGTAGTTGGATTTCTGACTTGGCGCACCTGGCCCGCCACGGTTACGTGTGTGAGTGCCGGGATGCGCCTGTCACTTTTCTGGTAAACTATTGTGCTCTTCACTGAGTATGATAGGTAGCCAGATATTTTACTTTGAAAAAATTAGAGTGTTTAAAGCAGGCGTTTGCTATGAATACATTAGCATGGAATAATAAGTTAGGACTTCGGTTCTATTTTGTTGGTTTCTAGGACTGAAGTAATGATTGATAGGGATAGTTGGGGGTGCTAGTATTCAGCGGCCAGAGGTGAAATTCTCGGATTCGCTGAAGACTAACTTATGCGAAAGCATTCACCAAGGATGTCTTCT	Eukaryota	Rhizaria	Cercozoa	Filosa-Sarcomonadea	Glissomonadida	Allapsidae	Viridiraptor	100	100	100	100	100	57	Consumer
AGCTCCAATAGCGTATATTAAAGTTGTTGCAGTTAAAAAGCTCGTAGTTTGTTTTTTGTTCAGTTGGATGAGTTTTTCTCGACTAAACTGGCAAAATGAGTAGATTCTGTCTGCTTTCGTACTGTTAAAAAATTAGATTGTTCAAAGCGGTTTGTTGACTGTATAATGAAGCATGGTATACAGATAAAGGACACTTCATTAGTTTTCTGGTTCGATGATGAAGTTGTAATGGTCGATAAGGGCATTTGTGGACATACGTATTCAAGTGTTAGAGGTGAAATTCTTGAATTACTTGAAGACGAACAAAAGCGAAAGCAGTTGTCTAAAATGTACTTG	Eukaryota	Alveolata	Apicomplexa	Gregarinomorphea	Stenophorida	Stenophoridae	Stenophora	99	98	98	98	98	98	Parasite
AGCTCCAATAGTGTATATTAAAGTTGCTGCGGTTAAAAAGCTCGTAGTTGGATTTCGGAACGCGTTTGGTCAAAGCTCGTCCTTGTGGCGTGGCTCGGCTGATGCTTCCTATCTTCTGGTAGTGGGGTTAAACTCATTCCAGATCATTTACTTTGAAAAAATTAGAGTGTTCAAAGCAGGCGTAACTTGCCATTGAATATTACAGCATGGGATAATAGAATATGACGTTGGTCTTATTTTGTTGGTTTCTAAGGCTGATGTAATGATTAATAGGGATAGTTGGGGTCGCTCGTATTGAGTTGTCAGAGGTGAAATTCTAGGATTTACTCAAGACGAACTAGTGCGAAAGCATTCGACAAGGATGTTTTCA	Eukaryota	Amoebozoa	Lobosa	Tubulinea	Nolandida	Nolandellidae	Nolandellidae_X	100	100	100	100	100	100	Consumer
AGCTCCAATAGCGTATATTTAAGTTGTTGCAGTTAAAAAGCTCGTAGTTGGATTTCGGGTGGGTTGCAATGGTCCGGTTCGCTGTGTACTGTTGCGGCCTATCTTTCTGCCGGGGACGGGCTCTTGGGCTTCACTGTCTGGGATCCGGAGTCGGCGAGGTTACTTTGAGTAAATTAGAGTGTTCAAAGCAAGCTTACGCTCTGAATACATTAGCATGGAATAACACGATAGGACTCTGGCCTATCTTGTTGGTCTGTAGGACTGGAGTAATGATTAAGAGGGACAGTCGGGGGCATTCGTATTTCATTGTCAGAGGTGAAATTCTTGGATTTATGAAAGACGAACTTCTGCGAAAGCATTTGCCAAGGATGTTTTCA	Eukaryota	Archaeplastida	Chlorophyta	Chlorophyceae	Chlamydomonadales	Chlamydomonadales_X	Chloromonas	100	100	100	100	100	100	Phototrophic
AGCTCCAAGAGCATATATTAAAGTTGTTGCAGTTAAAAAGCTCGTAGTTGGATTTCTGGTATAATGCGCCTGACCCGCGGCTTTTTTAGCCTGTGAGTGTCGGTGTGCGTTTACCATCCTTCTAGAAAACGTTTCTACCCTTAATTGGGCGGGACTCGCGATCTAGATCTTTTACTTTGAAAAAATTAGAGTGTTTAAAGCAGGCTTTTGCTATGAATACATTAGCATGGAATAATAATCTAGGACTTCGGTTCTATTTTGTTGGTTTCTAGTACTGAAGTAATGATTGATAGGGATAGTTGGGGGTGCTAGTATTGGCCGGCCAGAGGTGAAATTCTTGGATTCGGTCAAGACTAACTTATGCGAAAGCATTCACCAAGGATGTCTTCT	Eukaryota	Rhizaria	Cercozoa	Filosa-Thecofilosea	Cryomonadida	Protaspa-lineage	Protaspa-lineage_X	100	100	100	100	100	99	Consumer
AGCTCCAATAGCGTATATTAAAGTTGCTGCAGTTAAAAAGCTCGTAGTTGGATTTCTGACGAAACTGCTAGCTGGCCCGCCACGCAAGTGGTGAGTGCCGGCTTGGCGTTTGTCATCCGTTCGAATGATATGCGTGCTGCCCTTCACTGGGTTGGCGCTGCATGTTTTCGATCTTTTACTTTGAAAAAATTAGAGTGTTTCAAGCAGGCATGTTTTGCTATGAATACATTAGCATGGAATAATAATCTAGGACTTTCGGTTCTATTTTGTTGGTGTTCTGGAGCTGAAGTAATGATTGATAGGGATAGTTGGGGGTGCTAGTATTCAATGGCCAGAGGTGAAATTCTCGGATTCCTTGAAGACTAACTTATGCGAAAGCATTCACCAAGGATGTCTTCT	Eukaryota	Rhizaria	Cercozoa	Filosa-Sarcomonadea	Glissomonadida	Allapsidae	Group-Te	100	100	100	100	100	100	Consumer
AGCTCCAATAGCGTATATTAATGTTGCTGCAGTTAAAAAGCTCGTAGTTGGATTTCTGACTTGGCGCACCTGGCCCGCCACGGTTACGTGTGTGAGTGCCGGGATGCGCCTGTCACTTTTCTAGTAAACTATTGTGCTCTTCATTGAGTGTGATAGGTAGCTAGATAATTTACTTTGAAAAAATTAGAGTGTTTAAAGCAGGCGTTTGCTATGAATACATTAGCATGGAATAATAACTTAGGACTTCGGTTCTATTTTGTTGGTTTCTAGGACTGAAGTAATGATTGATAGGGATAGTTGGGGGTGCTAGTATTCAGCGGCCAGAGGTGAAATTCTCGGATTCGCTGAAGACTAACTTATGCGAAAGCATTCACCAAGGATGTCTTCT	Eukaryota	Rhizaria	Cercozoa	Filosa-Sarcomonadea	Glissomonadida	Allapsidae	Allapsidae_X	100	100	100	100	100	92	Consumer
AGCTCCAATAGCGTATATTAAAGTTGTTGCAGTTAAAAAGCTCGTAGTTGGATTTCGGAAGGTCTTTAGCAGTCCGCCCCTTCGGGGAGCGGGTTGCTGGCCTCCTATGTTCCTAACGGTCCTCATCCGCGAGGGTGGGGAATCAACCGCTAGGATCGTTTACTTTGAGGAAATTAGAGTGTTCAAAGCAGGCGTAACTCGCCTCCGAATACGTTAGCATGGGATAATGGAATACGACTTCGGTCTTGTTTCGTTGGTTTCGCTTGGCTGAAGTAATGATTGATAGGGACAGTTGGGGGCATTAGTATTTAGTTGTCAGAGGTGAAATTCTAGGATTTACTAAAGACTGACCAATGCGAAAGCATTTGCCAAGGATGTTTTCA	Eukaryota	Amoebozoa	Lobosa	Tubulinea	Echinamoebida	Vermamoebidae	Hartmannella	100	100	100	100	100	100	Consumer
AGCTCCAATAGCGTATATTAAAGTTGTTGCAGTTAAAACGCTCGTAGTTGAAGTTGTGGTAGTAACAGTGGGTCATCTTTAACGAGCATGCACCTATTGCTACTGCCATTATTCCGATATATGCGGGGTAACCTGTATATTCGGGACTGTTACTTTGAGAAAATTAGAGTGTTTCAAGCAGGCGTAATGCTTTGAATACTCCAGCATGGAATGACAACAAAGGACTCATATCCTTCTTGTTGGTTTAAGGAGTTGAGTAATGATTAAGAGGAACAGTCGGGGGTATTCGTATTCAGTCGTTAGAGGTGAAATTCTTAGATTGACTGAAGACGAACTACTGCGAAGGCATCTACCATGGATGTTTTCA	Eukaryota	Alveolata	Apicomplexa	Gregarinomorphea	Neogregarinorida	Actinocephalidae	Monocystis	100	100	100	100	100	100	Parasite
AGCTCCAATAGCGTATATTAAAGTTGTTGCAGTTAAAAAGCTCGTAGTTGGATTTCTGGGAGGGTGCCAATGTCCGCTTGTTGCGTGTGCAGCGGCGCCCTTCCATCCTTCTGTTAACGTTTCTTGGTATTCATTTACTGGTTGCGGGCTCAGATATTTTACCTTGAGAAAATTAGAGTGTTTAAGGCAGGCTTGTGCCCGAATACATTAGCATGGAATAATAGAATAGGACTTTGGTCTCCTTTGTTGGTTTGAGGGACTAGAGTAATGATTAATAGGGACAGTTGGGGGCATTAGTATTTAATTGTCAGAGGTGAAATTCTCGGATTTGTTAAAGACTAACTTATGCGAAAGCATTTGCCAAGGATGTTTTCA	Eukaryota	Alveolata	Ciliophora	Spirotrichea	Hypotrichia	Oxytrichidae	Oxytrichidae_X	100	100	100	100	94	94	Consumer
AGCTCCAATAGCGTATATTAAAGTTGTTGCGGTTAAAAAGCTCGTAGTTGGATTTTGGAACCTGAATGGCTGGTCCGGCTTTGCCGCGCACTGACCATTCGGTTCTTCTGTCTAGAGACTCCTTGTTCCTTCTTAACTGAAGGGCTTGGGGGATCTAGGACTTTTACTTTGAACAAATTAGAGTGCCCAACGCAGGCCTATGCCTTGAATACATTAGCATGGAATAACGTATAGGACTTTGGTTCTATTTTGTTGGTTTTAAGGACCGAAGTAATGATTAATAGGGATAGTTGGGGGCATTAATATTTAATTGTCAGAGGTGAAATTCTTAGATTTATGAAAGATTAACTTCTGCGAAAGCATTTGCCAAGGATGTTTTCA	Eukaryota	Apusozoa	Apusomonadidae	Apusomonadidae_Group-1	Apusomonadidae_Group-1_X	Apusomonadidae_Group-1_XX	Apusomonas	100	100	100	100	100	100	Consumer
AGCTCCAAGAGCATATATTAAAGTTGTTGCAGTTAAAAAGCTCGTAGTTGGATTTCTGGTTTAATGCACCTGGCCCGCGGCCACTAGGCTTGTGAGTGCCGGCGCGCGTTTACCATCCTTCTAGAAAACGATTCTGCCATTCACTTGGTTGGGATCGCGATCTAGATCTTTTACTTTGAAAAAATTAGAGTGTTTAAAGCAGGCTTTTGCTATGAATACATTAGCATGGAATAATAATCTAGGACTTCGGTTCTATTTTGTTGGTTTCTATAACTGAAGTAATGATTGATAGGGATCGTTGGGGGTGCTAGTATTGGCCGGCCAGAGGTGAAATTCTTGGATTCGGTCAAGACTAACTTATGCGAAAGCATTCACCAAGGAGGTCTTCT	Eukaryota	Rhizaria	Cercozoa	Filosa-Thecofilosea	Cryomonadida	Rhogostoma-lineage	Rhogostoma-lineage_X	100	100	100	100	100	99	Consumer
AGCTCCAATAGCGTATATTAAAGTTGTTGCAGTTAAAACGCTCGTAGTTGAAAATGTGGTAATAGCAATGGGTCATCTTTAACGAGCATGCACCTATTGCCGTTGCCATTATTCCGGTATATGCAGGGCAACCTGTATATTCGGAACTGTTACTTTGAGAAAATTAGAGTGTTTCAAGCAGGCGTAATGCTTTGAATACTCCAGCATGGAATGACAACAAAGGACTCAAGTCTTTCTTGTTGGTTTAAGGAGTTGAGTAATGATTAAGAGGAACAGTCGGGGGTATTCGTATTCAGTCGCTAGAGGTGAAATTCTTAGATTGACTGAAGACGAACTACTGCGAAGGCATCTACCATGGATGTTTTCA	Eukaryota	Alveolata	Apicomplexa	Gregarinomorphea	Neogregarinorida	Actinocephalidae	Monocystis	100	100	100	100	100	96	Parasite
AGCTCCAATAGCGTATATTAAAGTTGTTGCAGTTAAAACGCTCGTAGTTGAAATTGTGGCAGTAATAATGGGTCATCTTTAACGAGCATGCACCTATTGCTACTACCATTATTCTGATATATGCGGGGTAACCTGTATACTCAGAACTGTTACTTTGAGAAAATTAGAGTGTTTCAAGCAGGCGTAATGCTTTGAATACTCCAGCATGGAATGACAACAAAGGACTCATATCCTTCTTGTTGGTTTAAGGAGTTGAGTAATGATTAAGAGGAACAGTCGGGGGTATTCGTATTCAGTCGTTAGAGGTGAAATTCTTAGATTGACTGAAGACGAGCTACTGCGAAGGCATCTACCATGGATGTTTTCA	Eukaryota	Alveolata	Apicomplexa	Gregarinomorphea	Neogregarinorida	Actinocephalidae	Monocystis	100	100	100	100	100	100	Parasite
AGCTCCAAGAGCATATATTAAAGTTGTTGCAGTTAAAAAGCTCGTAGTTGGATTTCTGGTTTAATGCACCTGGCCCGCGGCCACTAGGCTTGTGAGTGCCGGCGCGCGTTTACCATCCTTCTAGAAAACGATTCTGCCATTAACTTGGTTGGGACCGCGATCTAGATCTTTTACTTTGAAAAAATTAGAGTGTTTAAAGCAGGCTTTTGCTATGAATACATTAGCATGGAATAATAATCTAGGACTTCGGTTCTATTTTGTTGGTTTCTATAACTGAAGTAATGATTGATAGGGATAGTTGGGGGTGCTAGTATTGGCCGGCCAGAGGTGAAATTCTTGGATTCGGTCAAGACTAACTTATGCGAAAGCATTCACCAAGGATGTCTTCT	Eukaryota	Rhizaria	Cercozoa	Filosa-Thecofilosea	Cryomonadida	Rhogostoma-lineage	Rhogostoma-lineage_X	100	100	100	100	100	100	Consumer
AGCTCCAATAGCGTATATTAAAGTTGTTGCAGTTAAAAGGCTCGTAGTCGAACTTTCAGCTCTCTGGCTCTGTCCCGCTCTCTTGTGGAGCGTTGTGACGGTTCTAAGAGCTTTCCTGGTGAAAAGTGCTTCTGCCCTTTATTGGGTTGGTTGCACGATTTACCTCTTTTACTGTGAGAAAAACAAGGTGCTCAAAGCAGGCTTTATAGCTTGAATGCGTTAGCATGGAATAATAAGATAGGACTTTGAATCTATTTTGTTGGCTCTGAGAATCAAAGTAATGATTGATAGGGATAGTTGGGGGTGCTCGTATTTAACGGTCAGCGGTGAAATGCGTGGACCCGTTAAAGACGAACTTATGCGAAAGCATTCACCAAGGATATTTTCT	Eukaryota	Rhizaria	Cercozoa	Endomyxa	Vampyrellida	Leptophryidae	Leptophryidae_X	100	100	100	100	98	87	Consumer
AGCTCCAATAGTGTATATTAAAGTTGCTGCGGTTAAAAAGCTCGTAGTTGGATTTCGGAATGTCGCCGGTCAAAGCTCGTCCTTGTGGCGTGGCTGGATTGGTGCTTCCTAGCTTCGGATTGGCCAGCAATGGTCTCCGATCATTTACTTTGAAAAAATTAGAGTGTTCAAAGCAGGCGTAACCTTGCCATTGAATATTACAGCATGGGATAATAGAATATGACGTTGGTCTTATTTTGTTGGTTTCTAAGGCTGATGTAATGATTAATAGGGATAGTTGGGGTCGCTCGTATTGAGTTGTCAGAGGTGAAATTCTAGGATTTACTCAAGACGAACTAGTGCGAAAGCATTCGACAAGGATGTTTTCA	Eukaryota	Amoebozoa	Lobosa	Tubulinea	Nolandida	Nolandellidae	Nolandellidae_X	100	100	100	100	100	100	Consumer
AGCTCCAATAGCGTATATTAAAGTTGCTGCAGTTAAAAAGCTCGTAGTTGGATTTCTGACTTGTAACTTTTGGCCAGCCACGGTTTCGTGTGTTAGTGCTGTATAGTTCTGGTCATCCTTTCAATTGCTATGCGTCTGTCTTCATTGATAGATGTGTGGTATTGAATCTTTTACTTTGAAAAAATTAGAGTGTTTCAGGCAGGCTTTATGCTATGAATACATTAGCATGGAATAATAATTTAGGACTTCGGTTCTATTTTGTTGGTTTCTAGGACTGAAGTAATGATTGATAGGGATAGTTGGGGGTGCTAGTATTCAGCGGCCAGAGGTGAAATTCTCGGATTCGCTGAAGACTAACTTATGCGAAAGCATTCACCAAGGATGTCTTCT	Eukaryota	Rhizaria	Cercozoa	Filosa-Sarcomonadea	Glissomonadida	Unknown_Glissomonadida	NA	100	100	100	100	30	30	Consumer
AGCTCCAATAGCGTATATTAAAGTTGTTGCAGTTAAAACGCTCGTAGTTGAAATTCTGCTAGTGAGAACGGGTCATCTCTTTGAGCATGTACTTGTTGTCATTGGCATTAATCCGATCCATTCAGCGGGTCAAACCGTTGGATATTCGGAGCAGTTACTTTGAGAAAATTAGAGTGTTTCAAGCAGGCGTAATGCCTTGAATACTCCAGCATGGAATAACAAGTAAGGACTCAAGTTCTTCTTGTTGGTTTAAGAACCTGAGTAATGATTAAGAGGAACAGTCGGGGGTATTCGTACTCGGTCGTCAGAGGTGAAATTCTTAGATTGACTGAAGACGAACTACTGCGAAGGCATCTACCATGGATGTTTTCA	Eukaryota	Alveolata	Apicomplexa	Gregarinomorphea	Neogregarinorida	Actinocephalidae	Monocystis	100	100	100	100	100	100	Parasite
AGCTCTAATAGCGTATATTAAATTTGCTGCAGTTAAAAAGCTCGTAGTCGAATCTTGAAACTCGTTTAGGTTGGTCCGTCGGGAGATGTGTACTGCCTTTTCGATTCTCTCAACTTTTTAGAAGTGGTCGGCTGATCTTAACTGATTGGTTGGTGGCTCTAAATTGTTTACTGTGAACAAATTGGAGTGTTTAAAGCAGGCGTTGTTGCACGAACAACTTAGCATGGGATAATAGAATAGGACTTAGTTCAAGTTTTGTTGGTTTTTGAGGGATTGAGTAATGGTTAAAGGGGGTTGCCGGGGCTGTTAGTATTTGATGGTCAGAGGTGAAATTCTTGGATTCATTAAAGACTTGCATCAGCGAAAGCATTCAGCAAGAATATTCCCA	Eukaryota	Unknown_Eukaryota	Unknown_Eukaryota	Unknown_Eukaryota	Unknown_Eukaryota	Unknown_Eukaryota	NA	11	11	11	10	3	3	NA
AGCTCCAGTAGCGTATATTAAAGTTGCTGCAGTTAAAAAGCTCGTAGTTGAAATTCTGCTCGACGCTGTGAAACCCTAGTGGTTTTACAGTTCGAGCATCTGTCTGCAACCATCGGCACGGCCTTTACTGGTCGACCATGTGAGCAGACGTTTTACCTTGAGAAAATTAGAGTGTTTCAGGCAGGCTTTAGCCGGAATACATTAGCATGGAATAATGGAATAGGACAGAAGACTATTTATTGGTTTGAGGCTTCTGTAATGATTAATAGAAGTAGTCGGGGCCATTAGTACTTAATAGTCAGAGGTGAAATTCTTGGATTTATTAAAGACTAACTAATGCGAAAGCATTTGGCAAGCATATTTTCA	Eukaryota	Alveolata	Ciliophora	Oligohymenophorea	Peritrichia_2	Sessilida	Campanella	99	99	99	99	93	78	Consumer
AGCTCCAATAGCGTATATTAAAGTTGTTGCAGTTAAAAAGCTCGTAGTCGAATTTCACTTCCGTCGCCGGTTGTTTGGCGTACGGCTTCGGCTGTGCGTCTTATAGATCGGTCGGCGGGAATCAACCTTTCTCGAAGGCCGTTCATGCTCTTCACTGAGTGTGGACGGAATTTCGGGACCTTTACCTTGAATAAATTAGAGTGTTCAAAGCAGGCATTTTCGCTTGAATACTATTAGCATGGGATAATAAAATAGGACTTTGGTTCTATTTTGTTGGTTTTTAGGACCAGAGTAATGATTAATAGGGTCAGTTGGGGGCATTCATATTTAATTGTCAGAGGTGAAATTCTTGGATTTATGAAAGATGAACTTCTGCGAAAGCATTTGCCAAGGATGTTT…	Eukaryota	Unknown_Eukaryota	Unknown_Eukaryota	Unknown_Eukaryota	Unknown_Eukaryota	Unknown_Eukaryota	NA	27	26	26	26	23	23	NA
AGCTCCAATAGCGTATATTAAAGTTGTTGCAGTTAAAAAGCTCGTAGTTGGATTTCAAGGGTCGCAGCGCTTAGGCGTTTGCACTCTACCAGTCTTTGACTGTTACTGTGAGAAAATTAGAGTGTTTCAAGCAGGCTGTTGCAGGAATACATTAGCATGGAATAACGAATGTGTCTAGAATCTTGGTTAATTCTAGATTACGATTAATAGGGACAGTTGGGGGCATTAGTATTTAATTGTCAGAGGTGAAATTCTTGGATTTGTTAAAGACTAACGTATGCGAAAGCATTTGCCAAGGATGTTTTCA	Eukaryota	Alveolata	Ciliophora	Litostomatea	Litostomatea_X	Litostomatea_XX	NA	100	100	100	77	77	44	Consumer
AGCTCCAATAGCGTATATTAATGTTGCTGCAGTTAAAAAGCTCGTAGTTGGATTTCTGACTTGGCGCACCTGGCCCGCCACGGTTACGTGTGTGAGTGCCGGGATGCGCCTGTCACTTTTCTAGTAAACTATTGTGCTCTTCATTGAGTGTGATAGGTAGCTAGATAATTTACTTTGAAAAAATTAGAGTGTTTAAAGCAGGCGTTTGCTATGAATACATTAGCATGGAATAATAAGTTAGGACTTCGGTTCTATTTTGTTGGTTTCTAGGACTGAAGTAATGATTGATAGGGATAGTTGGGGGTGCTAGTATTCAGCGGCCAGAGGTGAAATTCTCGGATTCGCTGAAGACTAACTTATGCGAAAGCATTCACCAAGGATGTCTTCT	Eukaryota	Rhizaria	Cercozoa	Filosa-Sarcomonadea	Glissomonadida	Allapsidae	Allapsidae_X	100	100	100	100	100	79	Consumer
AGCTCCAATAGCGTATATTAAAGTTGTTGCAGTTAAAAAGCTCGTAGTTGAATTTCTGGCCAGCGTTGCGTCTGGCTCTCTGAGTCGACGTACTCGCTTGGTCATCCGTATGGGAAGCCTGCTCGGCCTTCACTGGTCGGCTGGTGGATCATACACTTTACTTTGAAAAAATTAGAGTGTTTCAGGCAGGCAATTGCTTGGATACTTCAGCATGGAATAATGGAATAGGACTTTGACCTATTTGTTGGTTTTTCTCTCAAGGTCAAGGTAATGATTAATAGGGACAGTTGGGGGCATTCGTATTTAATTGTCAGAGGTGAAATTCTTGGATTTATTAAAGACGAACTTATGCGAAAGCATTTGCCAAGGATGTTTTCA	Eukaryota	Alveolata	Ciliophora	Colpodea	Colpodea_X	Colpodida	NA	100	100	100	100	99	24	Consumer
AGCTCCAATAGCGTATATTAAAGTTGCTGCAGTTAAAAAGCTCGTAGTTGGATTTCTGGAGATATCTTTCGGTCCGTGGTTTTTAATCATGAGTACTGTTTTTGTATATCTTCATCCTTGTAGTGAATGTATCTGGCATTTATTTGTCGGGTGCAGGAGCTGCATCGTTTACTGTGAAAAAATTAGAGTGTTTAAAGCAGGCTTATGCCGTGAATATATTAGCATGGAATGATAAAATAGGACATTAGTACTATTTATTGGTTCTAGTATTATGTAATGATTAGTAGGGACAGTTGGGGGTATTCATATTTAATTGTCAGAGGTGAAATTCTTGGATTTATGAAAGATGAACTTATGCGAAAGCATTTACCAAGGATGTTTTCA	Eukaryota	Stramenopiles	Opalozoa	MAST-12	MAST-12C	MAST-12C_X	MAST-12C_XX	100	100	100	100	100	100	Consumer
AGCTCCAGTAGCGTATATTAAAGTTGTTGCAGTTAAAAAGCTCGTAGTTGGATTTCTGACGAACCGGATTGGCCCGTTTCCTTTCAGGGAATGAGTGCCGCTTTGAGTTTGTCATCCTTCCAGAGAGCTACGTCTACCGTTTACTCGGCCGGATGTATGCGATCTGGATCTATTACTTTGAAAAAATTAGAGTGTTTAAAGCAGGCTTATGCTGTGAATACATTAGCATGGAATAATAATTTAGGACTTTGGTTCTATTTTGTTGGTTTCTAGGACTGAAGTAATGATTGATAGGGATAGTTGGGGGTGCTAGTATTCCACGGCCAGAGGTGAAATTCTTGGATTCGTGGAAGACTAACTACTGCGAAAGCATTCACCAAGGATGTCTTCT	Eukaryota	Rhizaria	Cercozoa	Filosa-Imbricatea	Euglyphida	Euglyphidae	Euglypha	100	100	100	100	100	100	Consumer
AGCTCCAATAGCGTATATTAATGTTGCTGCAGTTAAAAAGCTCGTAGTTGGATTTCTGACTTGGCGCACCTGGCCCGCCACGGTTACGTGTGTGAGTGCCGGGATGCGCCTGTCACTGTTCTGGTAAACTATTGTGCTCTTCATTGGGTGTGATAGGTAGCCAGATATTTTACTTTGAAAAAATTAGAGTGTTTAAAGCAGGCGTTTGCTATGAATACATTAGCATGGAATAATAAGTTAGGACTTCGGTTCTATTTTGTTGGTTTCTAGGACTGAAGTAATGATTGATAGGGATAGTTGGGGGTGCTAGTATTCAGCGGCCAGAGGTGAAATTCTCGGATTCGCTGAAGACTAACTTATGCGAAAGCATTCACCAAGGATGTCTTCT	Eukaryota	Rhizaria	Cercozoa	Filosa-Sarcomonadea	Glissomonadida	Allapsidae	Allapsidae_X	100	100	100	100	100	58	Consumer
GGCTCTAGTAGCGTATATTAAAGTTGTTGCAGTTAAAAAGCTCGTAGTCTGACTTCGGGCTGGGCTGTGAAGGCTCACCGCAAGGTGGGACGGATAGCCTGGCCTTACCCTCTGATGTGCTCTCTGCTCTTAACTGAGTGGATCTGTCGCACAGAGGCGTTTACCTTGAGCAAATTGAGGTGTTCAAGGCAGGCATAATCGCTCGTACACGTTAGCATGGGATAATGAAATAGGGCCTTGGGTTCGCTGTTGCCGGTTGGTGAGCCCGGGCAATGATCAACAGGGGCGGTCGGGGTGCTTCATATGCAGGCGCTAGAGGTGAAATTCTTGGACCGTCTGCAGATGCCCAGATGCGAAAGCGTTGCACCAGTACGTCCCCA	Eukaryota	Amoebozoa	Conosa	Variosea	Variosea_X	Filamoebidae	Filamoeba	100	100	100	100	100	100	Consumer
AGCTCCAAGAGCATATATTAAAGTTGTTGCAGTTAAAAAGCTCGTAGTTGGACTTCTGGTTTAATGCGCCTGGCCCGCGGCCTTTTAGGCCTGTGAGTGCCGGTGCGCGTTTACCATCCTTCTAGGAAACGAGTCTTCCCTTAACTGGGCCGGATTCGGGATCTAGATCATTTACTTTGAAAAAATTAGAGTGTTTAAAGCAGGCTTATGCTATGAATACATTAGCATGGAATAATAATCTAGGACTTCGGTTCTATTTTGTTGGTTTCTATAACTGAAGTAATGATTGATAGGGATAGTTGGGGGTGCTAGTATTGGCCGGTCAGAGGTGAAATTCTTGGATTCGGTCAAGACTAACTTATGCGAAAGCATTCACCAAGGATGTCTTCT	Eukaryota	Rhizaria	Cercozoa	Filosa-Thecofilosea	Cryomonadida	Rhogostoma-lineage	Rhogostoma-lineage_X	100	100	100	99	87	87	Consumer
AGCTCCAATAGCGTATATTAAAATTGTTGCAGTTAAAAAGCTCGTAGTTGAATTTCTGTTGGTGATAGTGGAACGATTTTCGTTCGTCACTTCCACCGGCATTCGGTGTTAGTTCACTTGTGATTTAACATCATTATTACTTTGAGGAAATTAGAGTGTTTCAAGCAGGCATATGTCGGAATACCATAGCATGGAATAATAAGATAGAACTTTGGTTCTTTCTCATTGGTTCTGCGAACTAAAGTAATGGTTGATAGGGACAGTCGGGGGTATTCGTACTCAAATGTTAGAGGTGAAATTCTTGAATTTTTTGAAGACGAACTGATGCGAAAGCGTTTGCCAAGGATGCTCCCG	Eukaryota	Unknown_Eukaryota	Unknown_Eukaryota	Unknown_Eukaryota	Unknown_Eukaryota	Unknown_Eukaryota	NA	31	18	15	6	6	4	NA
AGCTCCAATAGCGTATATTAAAGTTGCTGCAGTTAAAAAGCTCGTAGTTGGATTTCTGGCTTGTACCATTTGGCCGGCCACGGTTTCGTGTGTTAGTGCTTGATGTTCTGGCCATCCTTCCAAATGCTGCGCGTCCTTCTTCACTGATGGGCGCGCGGTTTTGGATCTTTTACTTTGAATAAATTAGAGTGTTTCAAGCAGGCTTTATGCTATGAATACATTAGCATGGAATAATGATTTAGGACTTCGGTTCTATTTTGTTGGTTTCTAGGACTGAAGTAATGATTGATAGGGACAGTTGGGGGTGCTAGTATTCAGCGGCCAGAGGTGAAATTCTCGGATTCGCTGAAGACTAACTTATGCGAAAGCATTCACCAAGGATGTCTTCT	Eukaryota	Rhizaria	Cercozoa	Filosa-Sarcomonadea	Glissomonadida	Sandonidae	Sandonidae_X	100	100	100	100	94	71	Consumer
AGCTCCAGTAGCGTATATTAAAGTTGTTGCAGTTAAAAAGCTCGTAGTTGGATTTCTGACTGACCGTCCTGGCCCGCTTCTTTTACGGGAGTGAGTGCCGGTACGAGTTTGTCATCCTTCTAGAAAGCCGCGCCTACCGTTCATTCGTGCGGGCGTGTGCGGTCTAGATCTTTTACTTTGAAAAAATTAGAGTGTTTAAAGCAGGCTTACGCTATGAATACATTAGCATGGAATAATAATATAGGACTTTGATTCTATTTTGTTGGTTTCTAGGATTGAAGTAATGATTGATAGGGATAGTTGGGGGTGCTAGTATTCCGCGGCCAGAGGTGAAATTCTTGGATTCGCGGAAGACTAACTACTGCGAAAGCATTCACCAAGGATGTCTTCT	Eukaryota	Rhizaria	Cercozoa	Filosa-Imbricatea	Euglyphida	Euglyphidae	NA	100	100	74	74	63	28	Consumer
AGCTCCAATAGCGTATATTAAAGTTGTTGCAGTTAAAAAGCTCGTAGTTGGATTTCGGAAGGTCCTTAGCAGTCCGCCCCTTCGGGGAGCGGGCTGCTGGCCTCCTATGTTCCTAACGGTCCTCATCCGCGAGGGTGGGGAATCAACCGCTAGGATCGTTTACTTTGAGGAAATTAGAGTGTTCAAAGCAGGCGTAACTCGCCTCCGAATACGTTAGCATGGGATAATGGAATACGACTTCGGTCTTGTTTCGTTGGTTTCGCTTGGCTGAAGTAATGATTGATAGGGACAGTTGGGGGCATTAGTATTTAGTTGTCAGAGGTGAAATTCTAGGATTTACTAAAGACTGACCAATGCGAAAGCATTTGCCAAGGATGTTTTCA	Eukaryota	Amoebozoa	Lobosa	Tubulinea	Echinamoebida	Vermamoebidae	Hartmannella	100	100	100	100	100	100	Consumer
AGCTCCAGTAGCGTATATTAAAGTTGTTGCAGTTAAAAAGCTCGTAGTTGGATTTCTGGTTTGATATGCCTGGCCCGCCACGGTTACGTGTGTGAGTGCCGGTGCGTGTCTGCCATCCTTCTGGAAAACGTGTCTACCCTTCACTGGGCCGGATACGCGCTCCAGATCATTTACTTTGAAAAAATTAGAGTGTTTAAAGCAGGCTTTTTGCTATGAATACATTAGCATGGAATAATAATTTAGGACTTTGGCCCTATTTTGTTGGTTTCTAGGACTGAAGTAATGATTGATAGGGATAGTTGGGGGTGCTCGAATTCAGCGGCCAGAGGTGAAATTCTTGGATTCGCTGAAGACGAACTCATGCGAAAGCATTCACCAAGGATGTCTTCT	Eukaryota	Rhizaria	Cercozoa	Filosa-Sarcomonadea	Glissomonadida	Glissomonadida_X	Glissomonadida_XX	100	100	99	99	99	99	Consumer
AGCTCCAATAGCGTATATTAAAGTTGTTGCAGTTAAAAAGCTCGTAGTTGGATTTCTGGGAGGGTGCCAATGTCGTCATGTGATTGTGCAGCGGCGCCCTTCCATCCTTCTGTTAACGTTTCTGATATTCATTTATTGGTCTCGGGCTCAGATATTTTACCTTGAGAAAATTAGAGTGTTCCAGGCAGGCTTGCGCCGGAATACATTAGCATGGAATAATAGAATAGGACTTTAGTCTCCTTTGTTGGTTTGAGGGACTGAAGTAATGATTAATAGGGATAGTTGGGGGCATTAGTATTTAATTGTCAGAGGTGAAATTCTCGGATTTGTTAAAGACTAACTTATGCGAAAGCATTTGCCAAGGATGTTTTCA	Eukaryota	Alveolata	Ciliophora	Spirotrichea	Hypotrichia	Oxytrichidae	Sterkiella	100	100	100	100	100	81	Consumer
AGCTCCAATAGTGTATATTAAAGTTGCTGCGGTTAAAAAGCTCGTAGTTGGATTTCGGGGGTTTCAGACCAAAGCTCGTCCTTGTGGCGTGGCTCGGTTTGGGCTTCCTATTATTGGATAGTGGGCAACCGCTTCCAATCATTTACTTTGAAAAAATTAGAGTGTTCAAAGCAGGCGTAACCTTGCCATTGAATATTACAGCATGGGATAATAGAATATGACGTTGGTCTTATTTTGTTGGTTTCTAAGGCTGATGTAATGATTAATAGGGATAGTTGGGGTCGCTCGTATTGAGTTGTCAGAGGTGAAATTCTAGGATTTACTCAAGACGAACTAATGCGAAAGCATTCGACAAGGATGTTTTCA	Eukaryota	Amoebozoa	Lobosa	Tubulinea	Nolandida	Nolandellidae	Nolandellidae_X	100	100	100	100	100	100	Consumer
AGCTCCAAGAGTGTATATTAAAGTTGTTGCGGTTAAAAAGCTCGTAGTTGGACTTTGGGTAGGAGCACGAGGTCCCCCGCGGCGTGCCGTGGGGATCGAGGCCGAGCGTTTCCCTCCCTGCTCTCGGAACGCCACGATGGTAAAACATCGGTTCCGTAGGGTTTACTTTGAAGAAATTAGGGTGTTCAAAGCAGGCGAATCGCCTTGAATACATTAGCATGGGATAATGAAAGATGACCTTTGGTCTATACTTTATTGGTTTCTAAGGCTTAGGTAATGATTAACAGGGACAGTTGGGGTCGCTTGTATTCAGTGGTCAGAGGTGAAATTCTAGGACCCACTGAGGACAAACAAATGCGAAGGCATTCGACAAGGATGTTTTCA	Eukaryota	Amoebozoa	Lobosa	Tubulinea	Euamoebida	Hartmannellidae	Copromyxa	100	100	100	84	84	67	Consumer
AGCTCCAATAGCGTATATTAAAGTTGTTGCAGTTAAAAAGCTCGTAGTTGGATTTCTGGCAGACGCTGGTTGCTCGCTTCCGCAAGGAAGTGCGGCTTCTTTGTGTTTGTCATCCTTCTAGATTGGGGAGATGCTCGGTTTACTCCTGGTGTCTCCTTTGTCTAGATTTTTTACTTTGAAGAAATTAGAGTGTTCAAAGCAGGCATATCGCTTTGCATACATTAGCATGGAATAATACCATAGGACTTTTGTTCTATTGTGTTGGTCTAGAACTTAAGTAATGATTGATAGGGATAGTTGGGGGTGCTAGTATTCAACGGCCAGAGGTGAAATTCTTGGATTCGTTGAAGACTAACTTATGCGAAAGCATTCACCAAGGATGTCTTCT	Eukaryota	Rhizaria	Cercozoa	Filosa-Imbricatea	Spongomonadida	Spongomonadidae	Spongomonadidae_X	100	100	100	100	100	89	Consumer
AGCTCCAAGAGCATATATTAAAGTTGTTGCAGTTAAAAAGCTCGTAGTTGGATTTCTGGTTTAATGCACCTGGCCCGCGGCCACTAGGCTTGTGAGTGCCGGCGCGCGTTTACCATCCTTCTAGAAATCGATTCTGCCATTCACTTGGTTGGGACCGCGATCTAGATCTTTTACTTTGAAAAAATTAGAGTGTTTAAAGCAGGCTTTTGCTATGAATACATTAGCATGGAATAATAATCTAGGACTTCGGTTCTATTTTGTTGGTTTCTATAACTGAAGTAATGATTGATAGGGATAGTTGGGGGTGCTAGTATTGGCCGGCCAGAGGTGAAATTCTTGGATTCGGTCAAGACTAACTTATGCGAAAGCATTCACCAAGGATGTCTTCT	Eukaryota	Rhizaria	Cercozoa	Filosa-Thecofilosea	Cryomonadida	Rhogostoma-lineage	Rhogostoma-lineage_X	100	100	100	100	100	100	Consumer
AGCTCCAATAGCGTATATTAAAGTTGTTGCAGTTAAAAAGCTCGTAGTTGAACTTCTGGCAGTCTTTGATTTTGGCTTCGGTCGAGTCAAGGGTTGTCATCCGTCTGTAAACCATTTTCGGCCTTCACTGGTCGGCTTGGGGAGCAGACATTTTACTTTGAAAAAATTAGAGTGTTTCAGGCAGGCATTTGCCCGAATACATTAGCATGGAATAATGGAATAGGACTTAGTCCATTTGATTGGTTATTGGATTGAGTAATGATTAATAGGGACAGTCGGGGGCATCTGGATTTAATAGTCAGAGGTGGAATTCTTGGATTTATTAAAGACAAACTTATGCGAAAGCATTTGCCAAGGATGTTTTCA	Eukaryota	Alveolata	Ciliophora	Oligohymenophorea	Unknown_Oligohymenophorea	Unknown_Oligohymenophorea	NA	100	100	93	28	28	16	Consumer
AGCTCCAATAGCGTATATTAAAGTTGTTGCAGTTAAAAAGCTCGTAGTTGGACTTCTGGGAGGGTGCCAATGTCCGCTCGTTAGCGTGTGCAGCGGCGCCCTTCCATCCTTCTGTTAACGTTTCTTGGTATTCAGTTACTGGTTTCGGGCTCAGATATTTTACCTTGAGAAAATTAGAGTGTTTCAGGCAGGCTTGCGCCGGAATACATTAGCATGGAATAATAGAATAGGACTTTAGTCTCCTTTGTTGGTTTGAGGGACTGAAGTAATGATTAATAGGGATAGTTGGGGGCATTAGTATTTAATTGTCAGAGGTGAAATTCTCGGATTTGTTAAAGACTAACTTATGCGAAAGCATTTGCCAAGGATGTTTTCA	Eukaryota	Alveolata	Ciliophora	Spirotrichea	Hypotrichia	Oxytrichidae	Oxytrichidae_X	100	100	100	100	100	100	Consumer
AGCTCCAATAGCGTATATTAAAATTGTTGCAGTTAAAAAGCTCGTAGTTGGATTTCTGGTTCGGCGCACTTGGCCCGCCTCGGTTTACGGGGTTGTGTGCCGGTGTGCGCCATCCATCCTTCGAGTGAACAGTTCTGCCCTTCACTGGGTTGGAGCTGCCTAACTCGATCATTTACTTTGAAAAAATTAGAGTGTTTAAAGCAGGCTTGCGCTATGAATACATTAGCATGGAATAATAATTTAGGACTTTGGTCTTATTTTGTTGGTTTCTAGGACTAAAGTAATGATTGATAGGGACAGTTGGGGGTGCTAGTATTCAGCGGCCAGAGGTGAAATTCTTGGATTCGCTGAAGACTAACTTATGCGAAAGCATTCACCAAGGATGTCTTCT	Eukaryota	Rhizaria	Cercozoa	Filosa-Sarcomonadea	Cercomonadida	Cercomonadidae	Cercomonas	100	100	100	100	100	100	Consumer
AGCTCCAATAGCGTATATTAAAGTTGCTGCAGTTAAAAAGCTCGTAGTTGGATTTCTGGCTTGAAACATTTTGCCGGCCACGGTTTCGTGTGTTAGTGCATTATGTTCTGGCCATCCTTCCAATCGCTATTTGCCTTTCTTCATTGATTGGTAAGTGGTATTGGATCTTTTACTTTGAAAAAATTAGAGTGTTTCAAGCAGGCTTTATGCTATGAATACATTAGCATGGAATAATAATTTAGGACTTCGGTTCTATTTTGTTGGTTTCTAGGACTGAAGTAATGATTGATAGGGATAGTTGGGGGTGCTAGTATTCAGCGGCCAGAGGTGAAATTCTCGGATTCGCTGAAGACTAACTTATGCGAAAGCATTCACCAAGGATGTCTTCT	Eukaryota	Rhizaria	Cercozoa	Filosa-Sarcomonadea	Glissomonadida	Sandonidae	NA	100	100	100	100	100	40	Consumer
AGCTCCAATAGCGTATATTAAAGTTGTTGCAGTTAAAAAGCTCGTAGTTGGATTTCTAGAGAGAGGCCTTAAACCAATCTCTACTAGTCCCTTTAGGGACAGTTACTGTGAGAAAATTAGAGTGTTTCAAGCAGGCGTTTGCAGGAATACATTAGCATGGAATAACGAATGTTTCTAGAATCTTGGTTAATTCTAGACAACGATTAATAGGGACAGTTGGGGGCATTAGTATTTAACTGTCAGAGGTGAAATTCTTGGATTTGTTAAAGACTAACGTATGCGAAAGCATTTGCCAAGGATGTTTTCA	Eukaryota	Alveolata	Ciliophora	Litostomatea	Rhynchostomatia	Dileptidae	Dileptidae_X	100	100	100	100	98	66	Consumer
AGCTCCAATAGCGTATATTAAAGTTGTTGCAGTTAAAAAGCTCGTAGTTGAACTTCTGTACGTGCCCGGTTCTGGCTTCGGTCAAGCTGTGGTGCGTGCATCCGCTTGCAAACCTGGCCCGGCCTTAACTGGTCGACCAGGGGAGTAGGCCTTTTACTTTGAAAAAATTAGAGTGTTTCAAGCAGGCAATGGCTCGAATACATTAGCATGGAATAATGGAATAGGACTTTTGTCCATTTGGTTGGTTATTGGACATGAGTAATGATTAACAGGGACAGTTGGGGGCATTAGTATTTAATTGTCAGAGGTGAAATTCTTGGATTTATTAAAGACTAACCTATGCGAAAGCATTTGCCAAGGATGTTTTCA	Eukaryota	Alveolata	Ciliophora	Oligohymenophorea	Scuticociliatia_1	Philasterida	Philasterida_X	100	100	100	100	100	100	Consumer
AGCTCCAATAGCGTATATTAAAGTTGTTGCAGTTAAAAAGCTCGTAGTTGGATTTCAAGGGACGCAGTATGGATTCATGCTGCCCCCTACCAGTCTTTGACTGTTACCGTGAGAAAATTAGAGTGTTTCAAGCAGGCTGTTGCAGGAATACATTAGCATGGAATAACGAATGTGTCTAGAATCTTGGTTAATTCTAGATTTCGATTAATAGGGACAGTTGGGGGCATTAGTATTTAATTGTCAGAGGTGAAATTCTTGGATTTGTTAAAGACTAACGTATGCGAAAGCATTTGCCAAAGATGTTTTCA	Eukaryota	Alveolata	Ciliophora	Litostomatea	Litostomatea_X	Litostomatea_XX	Litostomatea_XXX	100	100	100	89	89	68	Consumer
AGCTCCAATAGCGTATATTAAAGTTGTTGCAGTTAAAAAGCTCGTAGTTGGATTTTGGGACGCGAGGGGCCCGGTCTGCCGGGATGGTGTGTACTGGCCCCTCCGTCCTTCCTTCCAGTCTGCTTCCTTCTGCTCTTAATTGAGTGGGAGGCCAAGCTCTGGATCGTTTACTTTGAAAAAATTAGAGTGTTTAAAGCAGGCATACTTTTGCCTTGAATACTGCAGCATGGGATAATAGAATAGGACTTCGCTTCTATTTTGTTGGTTTCTAGCAGTGAAGTAATGATTAATAGAGATAGTTGGGGGTATTCATATTTAATTGTCAGAGGTGAAATTCTTGGATTTATGAAAGATGAACTTATGCGAAAGCATTTATCAAGGATGTTTTCA	Eukaryota	Amoebozoa	Conosa	Variosea	Variosea_X	Schizoplasmodiids	NA	99	98	98	98	60	26	Consumer
AGCTCCAATAGCGTATATTAAAGTTGTTGCAGTTAAAACGCTCGTAGTTGAAGTTGTGGTAGTAATAATGGGTCATCTTTAACGAGCATGCACCTATTATTACTGCCATTATTCCGATATATGCGGGGTAACCTGCATATTCGGGACTGTTACTTTGAGAAAATTAGAGTGTTTCAAGCAGGCGTAATGCTTTGAATACTCCAGCATGGAATGACAACAAAGGACTCACCTCCTTCTTGTTGGTTAAAGGAGTTGAGTAATGATTAAGAGGAACAGTCGGGGGTATTCGTATTCAGTCGTTAGAGGTGAAATTCTTAGATTGACTGAAGACGAACTACTGCGAAGGCATCTACCATGGATGTTTTCA	Eukaryota	Alveolata	Apicomplexa	Gregarinomorphea	Neogregarinorida	Actinocephalidae	Monocystis	100	100	100	100	100	99	Parasite
AGCTCCAAGAGCATATATTAAAGTTGTTGCAGTTAAAAAGCTCGTAGTTGGACTTCTGGTTTAATGCACCTGGCCCGCGGCCCAAAAGGCCTGTGAGTGCCGGCGCGCGTTTACCATCCTTCCAGCAACGGCTACCATTAACTTGGCGGCTGGAACTGGATCTTTTACTTTGAAAAAATTAGAGTGTTTAAAGCAGGCGTTTGCTCTGAATACATTAGCATGGAATAATAATCTAGGACTTCGGTTCTATTTTGTTGGTTTCTATAACTGAAGTAATGATTGATAGGGATAGTTGGGGGTGCTAGTATTGGCCGGTCAGAGGTGAAATTCTTGGATTCGGTCAAGACTAACTTATGCGAAAGCATTCACCAAGGATGTCTTCT	Eukaryota	Rhizaria	Cercozoa	Filosa-Thecofilosea	Cryomonadida	Rhogostoma-lineage	Rhogostoma-lineage_X	100	100	100	100	100	100	Consumer
AGCTCCAATAGCGTATATTAAAATTGTTGCAGTTAAAAAGCTCGTAGTTGGATTTCTGGTTCGGCGCACTTGGCCCTGTCCCGGTTTCCGGGCTGTGTGCTGGTGTGCGCCATCCATCCTTCGAGAACGCATGTCTTCCTCACGGTTGGCATGTTATCTCGATCTTTTACTTTGAAAAAATTAGAGTGTTTAAAGCAGGCTTGCGCTATGAATACATTAGCATGGAATAATAATTTAGGACTTTGGTCTTATTTTGTTGGTTTCTAGGACTAAAGTAATGATTGATAGGGACAGTTGGGGGTGCTAGTATTCAGCGGCCAGAGGTGAAATTCTTGGATTCGCTGAAGACTAACTTATGCGAAAGCATTCACCAAGGATGTCTTCT	Eukaryota	Rhizaria	Cercozoa	Filosa-Sarcomonadea	Cercomonadida	Cercomonadidae	Cercomonas	100	100	100	100	100	100	Consumer
AGCTCCAATAGCGTATATTAAAGTTGTTGCAGTTAAAAAGCTCGTAGTTGGATTTCTGGTATGGTGCGCCTGGCCCACGGTTGCAAAACCGCGAGTGTCGGTGTGCGCCTGCCATCTTTCTAGTTAACTGGACGCACTTAACTGGGCGGTCAGCGATCTAGTTCTTTTACTTTGAAAAAATTAGAGTGTTTAAAGCAGGCTTGCGCTATGAATACATTAGCATGGAATAATAATTTAGGACTTTGCTCTTATTTTATTGGTTTCTAGGAGTTAAGTAATGATTGATAGGGATAGTTGGGGGTGCTAGTATTCATCGGCCAGAGGTGAAATTCTTGGATTCGATGAAGACTAACTAATGCGAAAGCATTCACCAAGGATGTCTTCT	Eukaryota	Rhizaria	Cercozoa	Filosa-Sarcomonadea	Cercomonadida	Paracercomonadidae	Paracercomonas	100	100	100	100	100	100	Consumer
AGCTCCAAGAGCATATATTAAAGTTGTTGCAGTTAAAAAGCTCGTAGTTGGACTTCTGGTTTAATGCGCCTGGCCCGCGGCCTTTTAGGCCTGTGAGTGCCGGTGCGCGTTTACCATCCTTCTAGGAAACGAGTCTTCCCTTAACTGGGCAGGATTCGGGATCTAGATCATTTACTTTGAAAAAATTAGAGTGTTTAAAGCAGGCTTATGCTATGAATACATTAGCATGGAATAATAATCTAGGACTTCGGTTCTATTTTGTTGGTTTCTATAACTGAAGTAATGATTGATAGGGATAGTTGGGGGTGCTAGTATTGGCCGGTCAGAGGTGAAATTCTTGGATTCGGTCAAGACTAACTTATGCGAAAGCATTCACCAAGGATGTCTTCT	Eukaryota	Rhizaria	Cercozoa	Filosa-Thecofilosea	Cryomonadida	Rhogostoma-lineage	Rhogostoma-lineage_X	100	100	100	100	89	86	Consumer
AGCTCCAATAGCGTATATTAAAGTTGCTGCAGTTAAAAAGCTCGTAGTTGGATTTCTGGCTTGATACATTTTGCCGGCCACGGTTTCGTGTGTTAGTGCTTGATGTTCTGGCCATCCTTCCAATCGCTATTTACCTTTCTTCATTGATTGGTAAGTGGTATTGGATCTTTTACTTTGAAAAAATTAGAGTGTTTCAAGCAGGCTTTATGCTATGAATACATTAGCATGGAATAATAATTTAGGACTTCGGTTCTATTTTGTTGGTTTCTAGGACTGAAGTAATGATTGATAGGGATAGTTGGGGGTGCTAGTATTCAGCGGCCAGAGGTGAAATTCTCGGATTCGCTGAAGACTAACTTATGCGAAAGCATTCACCAAGGATGTCTTCT	Eukaryota	Rhizaria	Cercozoa	Filosa-Sarcomonadea	Glissomonadida	Sandonidae	Sandonidae_X	100	100	100	100	100	67	Consumer
AGCTCCAATAGCGTATATTAAAGTTGTTGCAGTTAAAACGCTCGTAGTTGAAACTTTGGTAGTAATAATGGGTTGTCTTTCAAGATATACCTATTGTTATTACCATTATTCCGATCTATGCAAGGAGTAAAACCCTTGTATTTTCGGAATTGTTACTTTGAGAAAATTAGAGTGTTTCAAGCAGGCGTGATGCTTTGAATACTCCAGCATGGAATGACAACAAAGGACTCATATCCTTCTTGTTGGTTTAAGGAGTTGAGTAATGATTAAGAGGAACAGTCGGGGGTATTCGTATTTAGTCGTTAGAGGTGAAATTCTTAGATTGACTAAAGACGAACTACTGCGAAGGCATCTATCATGGATGTTTTCA	Eukaryota	Alveolata	Apicomplexa	Gregarinomorphea	Neogregarinorida	Actinocephalidae	Monocystis	100	100	100	100	100	97	Parasite
AGCTCCAATAGCGTATATTAAAGTTGTTGCAGTTAAAAAGCTCGTAGTTGGATTTTGGATTGCGTCTAACGGTCGGCCGTGAGGTTCGTACTGTTGGGTGCTTTCTTCTTCTCGAAGACCACGTGTGCTCTTAACTGAGTGTGCGTGGGGTTCGGGACTTTTACTGTGAGAAAATTAGAGTGTTCAAAGCAGGCATTTGCTTGAATATTGCAGCATGGAATAATGGAATAGGATCACGATCTTATTTTGTTGGTTTCTAGGATCGAGATAATGATTAATAGGGATAGTTGGGGGCATTAATATTTAATTGTCAGAGGTGAAATTCTTGGATTTATGAAAGATTAACTTCTGCGAAAGCATTTGCCAAGGATGTTTTCG	Eukaryota	Opisthokonta	Mesomycetozoa	Ichthyosporea	Ichthyosphonida	Pseudoperkinsidae	Anurofeca	100	100	100	100	100	100	Parasite
AGCTCCAATAGCGTATATTAAAGTTGCTGCAGTTAAAAAGCTCGTAGTTGGATTTCTGATCTGTCAACATTTAGCCGGCCACGGTTTCGTGTGTTAGTGTTAGATGTTCTGGTCATCCTTCCAATTGCTGCACGCTTGATCTTCATTGATTTTGTGTTGTAGTATTGGATCTTTTACTTTGAAAAAATTAGAGTGTTTCAAGCAGGCTTTATGCTATGAATACATTAGCATGGAATAATAATTTAGGACTTCGGTTCTATTTTGTTGGTTTCTAGGACTGAAGTAATGATTGATAGGGACAGTTGGGGGTGCTAGTATTCAGCGGCCAGAGGTGAAATTCTCGGATTCGCTGAAGACTAACTTATGCGAAAGCATTCACCAAGGATGTCTTCT	Eukaryota	Rhizaria	Cercozoa	Filosa-Sarcomonadea	Glissomonadida	Sandonidae	Sandona	100	100	100	100	100	100	Consumer
AGCTCCAATAGCGTATATTAAAGTTGTTGCAGTTAAAAAGCTCGTAGTTGAATTTCTGGCCGGTCCTGTTTTGGCTCTCTGAGTCGATTCAGGACCTGGTCATCCGTATGGGAAGCTAGCTCGGCCTTCACTGGTCGGCTAGTGGATCATACACTTTACTTTGAAAAAATTAGAGTGTTTCAGGCAGGCAATTGCTTGGATACTTCAGCATGGAATAATGGAATAGGACTTTGACCTATTTGTTGGTTTCTTGAGGTCAAAGTAATGATTAATAGGGACAGTTGGGGGCATTCGTATTTAATTGTCAGAGGTGAAATTCTTGGATTTATTAAAGACGAACTTATGCGAAAGCATTTGCCAAGGATGTTTTCA	Eukaryota	Alveolata	Ciliophora	Colpodea	Colpodea_X	Colpodida	Colpodida_X	100	100	100	100	100	89	Consumer
AGCTCCAATAGCGTATATTAAAGTTGCTGCAGTTAAAAAGCTCGTAGTTGGATTTCTGGCTTGAAACATTTTGCCGGCCACGGTTTCGTGTGTTAGTGCTTTGTGTTCTGGCCATCCTTCCAATCGCTATTCATTCTTCTTCATTGAGGGGTGAGTGGTATTGGATCTTTTACTTTGAAAAAATTAGAGTGTTTCAAGCAGGCTTTATGCTATGAATACATTAGCATGGAATAATAATTTAGGACTTCGGTTCTATTTTGTTGGTTTCTAGGACTGAAGTAATGATTGATAGGGATAGTTGGGGGTGCTAGTATTCAGCGGCCAGAGGTGAAATTCTCGGATTCGCTGAAGACTAACTTATGCGAAAGCATTCACCAAGGATGTCTTCT	Eukaryota	Rhizaria	Cercozoa	Filosa-Sarcomonadea	Glissomonadida	Sandonidae	Neoheteromita	100	100	100	100	100	77	Consumer
AGCTCCAATAGCGTATATTAAAGTTGTTGCAGTTAAAAAGCTCGTAGTTGGATTTTAGGGTAACCTGGCTCTTTGCCTTGCCGGTAGGTAAGTTGCAGGGGCTGGGTACTCTTTATATATTTTCCGAGGCGCACTAGCCTGCTCTTAATTGAGTGGGTTAGGGGCCTTGGATCGTTTACTTTGAAAAAATTAGGGTGTTTAAAGCAGGCTACTTTTATGCCTTGAATAGATTAGCATGGGATAATGGAATAGGACTCAGTTTTCCTTTTCGTTGGTTTTAGGAAACAGGGTAATGATTAATAGGAACGGTCGGGGTTATTCATATTTAATTGTCAGAGGTGAAATTCTTAGATTTTTTAAAGATGAACCTATGCGAAAGCATCTAACAAGGACGCTTTCA	Eukaryota	Amoebozoa	Conosa	Variosea	ATCC50593-Flamella-WIM80-lineage	ATCC50593-lineage	ATCC50593-lineage_X	87	85	83	78	78	78	Consumer
AGCTCCAATAGCGTATATTAAAGTTGTTGCAGTTAAAAAGCTCGTAGTTGGATTTCTGGGAGGGTGCCAATGTCCGCTTGTTCGCGAGTGCAGCGGCGCCCTTCCATCCTTCTGTTAACGTTTCTTGGTATTCAGTTACTGGTTTCGGGCTCAGATATTTTACCTTGAGAAAATTAGAGTGTTTCAGGCAGGCTTGCGCCGGAATACATTAGCATGGAATAATAGAATAGGACTTTAGTCTCCTTTGTTGGTTTGAGGGACTGAAGTAATGATTAATAGGGATAGTTGGGGGCATTAGTATTTAATTGTCAGAGGTGAAATTCTCGGATTTGTTAAAGACTAACTTATGCGAAAGCATTTGCCAAGGATGTTTTCA	Eukaryota	Alveolata	Ciliophora	Spirotrichea	Hypotrichia	Oxytrichidae	Oxytrichidae_X	100	100	100	100	78	60	Consumer
AGCTCCAATAGCGTATATTAAAGTTGTTGCAGTTAAAAAGCTCGTAGTTGGATTTCTGGGGCGTCGGATGGGCCCTCGCCTCACGGCGTGTGTGTCCCGACTCTGAATGCCCCATCCTCGGGTGGGTCCCTCTTGGCATTAGGTTGTTGGGGGGGGGAAGCCCGTCGTTTACTGTGAAAAAATTAGAGTGTTCAAAGCAGGCTTAGGCCGTTGGATACATTAGCATGGAATAATGAGATAGGGCCTTGATGTTTTATTTTGTTGGTTTGCACGCCAAGGTAATGATTAATAGGGATAGTTGGGGGTATTCGTATTCAATTGTCAGAGGTGAAATTCTTGGATTTATGGAAGACGAACTACTGCGAAAGCATTTACCAAGGATGTTTTCA	Eukaryota	Stramenopiles	Ochrophyta	Xanthophyceae	Xanthophyceae_X	Xanthophyceae_XX	Heterococcus	100	100	100	100	100	83	Phototrophic
AGCTCCAATAGCGTATATTAAAATTGTTGCAGTTAAAAAGCTCGTAGTTGGATTTCTGGTTCGGCGCACTTGGCCCGTCTCGGTTTACGGGATTGCGTGCCGGTGTGCGCCATCCATCCTTCGAGAGAACACTTCTACCCTTTACTGGGTCGGGAGTGCTATCTCGATCTTTTACTTTGAAAAAATTAGAGTGTTTAAAGCAGGCTTGCGCTATGAATACATTAGCATGGAATAATAATTTAGGACTTTGGTCTTATTTTGTTGGTTTCTAGGACTAAAGTAATGATTGATAGGGACAGTTGGGGGTGCTAGTATTCAGCGGCCAGAGGTGAAATTCTTGGATTCGCTGAAGACTAACTTATGCGAAAGCATTCACCAAGGATGTCTTCT	Eukaryota	Rhizaria	Cercozoa	Filosa-Sarcomonadea	Cercomonadida	Cercomonadidae	Cercomonas	100	100	100	100	100	100	Consumer
AGCTCCAATAGCGTATATGTAAGTTGTTGCAGTTAAAACGCTCGTAGTTGAAACTCTGATAGCAATAATGGGTTATCTCTTAGAGTTTATACTTATTGTTGTTATCATTATTCCGGATTCTGTAGGTGATAATTCTCTTGCATATTCGGAATTGTTACTTTGAGAAAATTAGAGTGTTTCAAGCAGGCGTAATGCTTTGAATACTGCAGCATGGAATAACAATAAAGGACTCAGGTCGTTTTTGTTGGTTTAAAGATATGAGTAATGATTAAAAGGAACAGTCGGGGGTATTTGTATTCAGTCGTTAGAGGTGAAATTCTTAGATTGACTGAAGACAAACTACTGCGAAGGCATCTACCATGGATGTTTTCA	Eukaryota	Alveolata	Apicomplexa	Gregarinomorphea	Neogregarinorida	Actinocephalidae	NA	82	81	73	73	73	29	Parasite
AGCTCCAATAGCGTATATTAAAATTGCTGCAGTTAAAGCGTCCGTAGTTGAATTTCGTTCAAATTGAATAGTGCCGAGTTTTCCTCGTGTTAATTCGAGTACTTTTCGATTAGAACTTGGGTGAGATGTATTCGCTTCGGTGAGTTCGTTTCGCTCCGTTACTTTGAGCAAATTGGAGTGCTCCAACCAGGCTTAAGCTTGAACAGCTCAGCATGGAATAACAAGATAAGACTTTAGTTCTTCTTGTTGGTGACATGAACTAATAGTAATGGTTGATAAGGACATACGGGGGCATTTGTACTTGCTGGAGAGAGGTGAAATTCTAAGACCCAGCAAAGACAAACAAGTGCGAAAGCATTTGCCCAGTGTGTACCTG	Eukaryota	Alveolata	Apicomplexa	Gregarinomorphea	Eugregarinorida	Gregarinidae	Leidyana1	100	100	100	100	100	100	Parasite
AGCTCCAATAGCGTATATTAAAGTTGTTGCAGTTAAAAAGCTCGTAGTTGGATTTTGGGGTACCGATGAGCCCGGTCTGCCGGGATGGTGTGTACTGGCTCATCTGCCCTTCCTTCCGGTTTGCTACCTTCTGCTCTTAACTGAGTGGGAGGGCTAAGCTCCGGATCGTTTACTTTGAAAAAATTAGAGTGTTTAAAGCAGGCCTACCTTAGTGCCTATATATTGCAGCATGGAATAATGGAATAGGACTTTGTACCTATTTTGTTGGTTTCTAGGTATAGAGTAATGATTAATAGAGATAGTTGGGGGTATTCATATTTAATTGCTAGAGGTGAAATTCTTGGATTTATGAAAGATGAACTTCTGCGAAAGCATTTATCAAGGATGTTTTCA	Eukaryota	Amoebozoa	Conosa	Variosea	Variosea_X	Unknown_Variosea_X	NA	100	100	100	100	47	47	Consumer
AGCTCCAATAGCGTATATTAAAGTTGTTGCAGTTAAAACGCTCGTAGTTGAAACTTTGGTAGTAATAATGGGTTATCTCTTTGAGTATGTACCTATTGTTATTACCATTATTCCGATCTATACAAGGGGTAATTCCTTTGTATTTTTGGAAGTGTTACTTTGAGAAAATTAGAGTGTTTCAAGCAGGCGTGATGCTTTGAATACTCCAGCATGGAATGACGACAAAGGACTCATATCCTTCTTGTTGGTTTAAGGAGTTGAGTAATGATTAAGAGGAACAGTCGGGGGTATTCGTATTCAGTCGTTAGAGGTGAAATTCTTAGATTGACTGAAGACGAACTACTGCGAAGGCATCTACCATGGATGTTTTCA	Eukaryota	Alveolata	Apicomplexa	Gregarinomorphea	Neogregarinorida	Actinocephalidae	Monocystis	100	100	100	100	100	99	Parasite
AGCTCTTCTAGCATATATTAAAGTTGCTGCAGTTAAAACGCTCGTAGTTTGAATTATTTCGGTGTCAGGCTGGCTGGAGAATTTAATTTTTCAAGCTGTCTGGTGCCGAATTAAAGTTTGGGTAGAGGCGATTAATTTCTCTCTATCCATTTAACCTTGAAAAAACATTGTCGCTCAAAAAAGGACGGAAAAGTCTATTGAGATTTCAGCATGGGATTATGAAAAAAGGGAGGCGAGGACGAGAGGGGGTAAAAGCCTGATTGACTCGTTTCCAATGGTTAATGAGGACGATGCGTGGGAGTTCATATTAATAAGTCAGAGGTGAAATTCTTGGATTTTATTAAGATGAACATCAGCGAAGGCGTTCTTCAAGTGCGTGCCTG	Eukaryota	Unknown_Eukaryota	Unknown_Eukaryota	Unknown_Eukaryota	Unknown_Eukaryota	Unknown_Eukaryota	NA	17	16	15	12	10	8	NA
AGCTCCAATAGCGTATATTAAAGTTGTTGCAGTTAAAACGCTCGTAGTTGAAATTCTGCTAGTGAGAACGGGTCATCTCTTTGAGCATGTACTTGTTGTCGTTGGCATTAATCCGATCCATTCAGCGGGTCAAACCGTTGGATATTCGGAGCAGTTACTTTGAGAAAATTAGAGTGTTTCAAGCAGGCGTAATGCCTTGAATACTCCAGCATGGAATAACAAGTAAGGACTCAAGTTCTTCTTGTTGGTTTAAGAACCTGAGTAATGATTAAGAGGAACAGTCGGGGGTATTCGTACTCGGTCGTCAGAGGTGAAATTCTTAGATTGACTGAAGACGAACTACTGCGAAGGCATCTACCATGGATGTTTTCA	Eukaryota	Alveolata	Apicomplexa	Gregarinomorphea	Neogregarinorida	Actinocephalidae	Monocystis	100	100	100	100	100	100	Parasite
AGCTCCAATAGTGTATATTAAAGTTGCTGCAGTTAAAAAGCTCGTAGTTGGATTTCGGTAAGTGAAAGTTAAAAGTCCATCTTTTAGGTGTGTACTTAATTTTCACTTCCTTCCTTTTGAATACACTCCTTAATAATTTATTATTTTGGATCAAGTGTTTCAAATCTTTTACTGTGAAAAAATTAGAGTGTTCAAAGCAGGCGTAACCTAGCCTTTGAATATATTAGCATGGGATAATGAAATAGGATTTTGGTCCTACTTTCGTTGGTTTCTAGGGCTAAAATAATGATTAATAGGGATAGTTGGGGTCACTAGTATTTAATTGTCAGAGGTGAAATTCTAAGATTTATTAAAGACTAACTACTGCGAAAGCATTTGACAAGGATGTTTTCA	Eukaryota	Amoebozoa	Lobosa	Tubulinea	Leptomyxida	Leptomyxidae	Ripidomyxa	100	100	100	100	99	72	Consumer
AGCTCCAAGAGTGTATATTAAAGTTGTTGCGGTTAAAAAGCTCGTAGTTGGACTATGGGTCGGAGCGCGAGGTCCCCGGGGGCGTCAGTTCTCGGGATGAAGGCCTCGTCCTTCCTTCCTTTTTTGCAAAACGTCAAACGCCAGCAATGGTGGTTTTACAGGGTTTACTTTGAATAAATTAGGGTGTTCAAAGCAGGCGAATCGCCTTGAATACATTAGCATGGGATAATAAAAGATGACCGTTGGTTCATACTTTATTGGTTTCTAGAACCGAGGTAATGATTAATAGGGACGGTTGGGGTCGCTTGTATTCAGTGGTCAGAGGTGAAATTCTAGGACCCACTGAGGACAAACAAATGCGAAGGCATTCGACAAGGATGTTTTCA	Eukaryota	Amoebozoa	Lobosa	Tubulinea	Euamoebida	Hartmannellidae	Copromyxa	95	95	95	80	80	59	Consumer
AGCTCCAATAGCGTATATTAAAGTTGCTGCAGTTAAAAAGCTCGTAGTTGGATTTCTGGCTTGAAACACTTTGCCGGCCACGGTTTCGTGTGTTAGTGCTTTGTGTTCTGGCCATCCTTCCAATCGCTATTGGCTCTTCTTCATTGATTGGTCAGTAGTATTGGATCTTTTACTTTGAAAAAATTAGAGTGTTTCAAGCAGGCTTTATGCTATGAATACATTAGCATGGAATAATAATTTAGGACTTCGGTTCTATTTTGTTGGTTTCTAGGACTGAAGTAATGATTGATAGGGATAGTTGGGGGTGCTAGTATTCAGCGGCCAGAGGTGAAATTCTCGGATTCGCTGAAGACTAACTTATGCGAAAGCATTCACCAAGGATGTCTTCT	Eukaryota	Rhizaria	Cercozoa	Filosa-Sarcomonadea	Glissomonadida	Sandonidae	Sandona	100	100	100	100	100	100	Consumer
AGCTCCAATAGCGTATATTAAAATTGTTGCAGTTAAAAAGCTCGTAGTTGGATTTCTGGTTGGGCGCATTTGGCCCGCCTCGGTTACGAGGTTGAGTGCCGTTTTGCGCCCGCCATCCTTCTAGAGTACGACTCTCCCTTTACTGGGTTGGGCCGGAATCTAGATCATTTACTTTGAAAAAATTAGAGTGTTTAAAGCAGGCTTACGCTATGAATACATTAGCATGGAATAATAATTTAGGACTTTGGTCTTATTTTGTTGGTTTCTAGGACTAAAGTAATGATTGATAGGGATAGTTGGGGGTGCTAGTATTCAGCGGCCAGAGGTGAAATTCTTGGATTCGCTGAAGACTAACTTATGCGAAAGCATTCACCAAGGATGTCTTCT	Eukaryota	Rhizaria	Cercozoa	Filosa-Sarcomonadea	Cercomonadida	Cercomonadidae	Cercomonadidae_X	100	100	100	100	100	90	Consumer
AGCTCCAATAGCGTATATTTAAGTTGCTGCAGTTAAAAAGCTCGTAGTTGGATTTCGGATGGGTTCCGTCGGTCCGCCGTTTCGGTGTGCACTGACGGCGCCTATCTTGCTGTCGGGGACGGGCTCCTGGGCTTCACTGTCCGGGACTCGGAGTCGACGAGGTTACTTTGAGTAAATTAGAGTGTTCAAAGCAGGCCTACGCTCTGAATACATTAGCATGGAATAACACGATAGGACTCTGGCCTATCTTGTTGGTCTGTAGGACCGGAGTAATGATTAAGAGGGACAGTCGGGGGCATTCGTATTTCATTGTCAGAGGTGAAATTCTTGGATTTATGAAAGACGAACTACTGCGAAAGCATTTGCCAAGGATGTTTTCA	Eukaryota	Archaeplastida	Chlorophyta	Trebouxiophyceae	Prasiolales	Prasiolales_X	Koliella	100	100	100	100	100	51	Phototrophic
AGCTCCAAGAGTGTATATTAAAGTTGTTGCGGTTAAAAAGCTCGTAGTTGATTTTAGGATAAGGATACATCCGGTCCCAGGGATTTAAATAATCTCTGGAACAAGGCCGAGTATACCTTATTCTATTCGTCGGAACGTACAACACATGTAGTAATACATGTGGTTTCGGTGGTTTTACTTTGAATGAATTAGAGTGTTTAAAGCAGACGAAATCGTCTTGAATATTTTAGCATGGGATAATGAAATATGACCTACCTGCTCATACTTTTATTGGTTTCTAGAGCGGTGGTAATGATTGAGAGGGACAGTCGGGGTCGCTCATATTCTATGGTCAGAGGTGAAATTCTAAGACCCATAGAGGATGAACAAATGCGAAGGCATTCGACAAGGATGTTTTCA	Eukaryota	Amoebozoa	Lobosa	Tubulinea	Euamoebida	Hartmannellidae	NA	91	90	88	74	71	32	Consumer
AGCTCCAATAGCGTATATTAAAATTGTTGCAGTTAAAAAGCTCGTAGTTGGATTTCTGGTTCGGCGCATTTGGCCCGTCTCGGTTTACGGGATTGTGTGCCGACGTGCGCCATCCATCCTTCGAGAGAACACTTCTACCCTTCACTGGGCGGGAGTGCTATCTCGATCTTTTACTTTGAAAAAATTAGAGTGTTTAAAGCAGGCTTGCGCTATGAATACATTAGCATGGAATAATAATTTAGGACTTTGGTCTTATTTTGTTGGTTTCTAGGACTAAAGTAATGATTGATAGGGACAGTTGGGGGTGCTAGTATTCAGCGGCCAGAGGTGAAATTCTTGGATTCGCTGAAGACTAACTTATGCGAAAGCATTCACCAAGGATGTCTTCT	Eukaryota	Rhizaria	Cercozoa	Filosa-Sarcomonadea	Cercomonadida	Cercomonadidae	Cercomonas	100	100	100	100	100	100	Consumer
AGCTCCAATAGCGTATATTAAAGTTGTTGCAGTTAAAAAGCTCGTAGTCGAATTTCACTTCCGTCGCCGGTTGTTTGGGGCATGGCTTCGGCTGTGCGTCTTATAGATCGGTCGGCGGGAATCAACCTTTCTCGAAGGCCGTCCATGCTCTTAACTGAGTGTGGGCGGAATTTCGGGACCTTTACCTTGAAAAAATTAGAGTGTTCAAAGCAGGCATTTTCGCTTGAATACTATTAGCATGGAATAATAAAATAGGACTTTGGTTCTATTTTGTTGGTTTTCAGGACCAGAGTAATGATTAATAGGGTCAGTTGGGGGCATTCATATTTAATTGTCAGAGGTGAAATTCTTGGATTTATGAAAGATGAACTTCTGCGAAAGCATTTGCCAAGGATGTTT…	Eukaryota	Unknown_Eukaryota	Unknown_Eukaryota	Unknown_Eukaryota	Unknown_Eukaryota	Unknown_Eukaryota	NA	27	27	27	27	26	26	NA
AGCTCCAATAGCGTATATTAAAGTTGTTGCAGTTAAAAAGCTCGTAGTTGGATTTCTGGTATAGTGCGCTTGGCCCGCCAGGTTTTCCTGTGTGAGTGCCGATGCGCGCTTACCATCTTTCTGGAGAACGTTCCTGCCCTTTACTGGGTTGGGTTCGCAATCCAGAACATTTACTTTGAAAAAATTAGAGTGTTTAAAGCAGGCGTGAGTTATGAATATATTAGCATGGAATAATGAGAGAGGACTTGAGTTTTATTTTATTGGTTAGAGGAGCTTAAGTAATGGTTGACAGGGATTGTTGGGGGTGCTAGTATTCAGCGGCCAGAGGTGAAATTCTTGGATTCGCTGAAGACTAACTTATGCGCAAGCATTCACCAAGGATGTTTTCT	Eukaryota	Rhizaria	Cercozoa	Filosa-Imbricatea	Thaumatomonadida	Peregriniidae	Peregrinia	100	100	100	100	100	100	Consumer
AGCTCCAATAGCGTATATTAAAGTTGTTGCAGTTAAAAAGCTCGTAGTTGGATTTCTGGGAGGGTGCCAATGTCCGATTGTTTCGTGCGCAGCGGCGCCCTTCCATCCTTCTGTTAACGTTTCTTGGTATTCATTTACTGGTTGCGGGCTCAGATATTTTACCTTGAGAAAATTAGAGTGTTTCAGGCAGGCTTGCGCCCGAATACATTAGCATGGAATAATAGAATAGGACTTTGGTCTCCTTTGTTGGTTTGAGGGACTAGAGTAATGATTAATAGGGACAGTTGGGGGCATTAGTATTTAATTGTCAGAGGTGAAATTCTCGGATTTGTTAAAGACTAACTTATGCGAAAGCATTTGCCAAGGATGTTTTCA	Eukaryota	Alveolata	Ciliophora	Spirotrichea	Hypotrichia	Oxytrichidae	Oxytrichidae_X	100	100	100	100	74	68	Consumer
AGCTCCAATAGCGTATATTAAAATTGTTGCAGTTAAAAAGCTCGTAGTTGGATTTCTGGTTCGGCGCACTTGGCCCGTCTCGGTTTACGGGATTGTGTGCCGGTGTGCGCCATCCATCCTTCGAGAGAACACTTTTGCCCTTCACTGGGTTGAGAGTGCTATCTCGATCTTTTACTTTGAAAAAATTAGAGTGTTTAAAGCAGGCTTGCGCTATGAATACATTAGCATGGAATAATAATTTAGGACTTTGGTCTTATTTTGTTGGTTTCTAGGACTAAAGTAATGATTGATAGGGACAGTTGGGGGTGCTAGTATTCAGCGGCCAGAGGTGAAATTCTTGGATTCGCTGAAGACTAACTTATGCGAAAGCATTCACCAAGGATGTCTTCT	Eukaryota	Rhizaria	Cercozoa	Filosa-Sarcomonadea	Cercomonadida	Cercomonadidae	Cercomonas	100	100	100	100	100	100	Consumer
AGCTCCAATAGCGTATATTAAAGTTGCTGCAGTTAAAAAGCTCGTAGTTGGATTTCTGGCTTGATACAGTTTACCGGCCACGGTTTCGTGTGTTAGTGTTTTCTGTTCTGGCCATCCTTCCAATCGCTGCTCACTTTTCTTCATTGATTGGTGAGTGGTATTGGATCTTTTACTTTGAAAAAATTAGAGTGTTTCAAGCAGGCTTTATGCTATGAATACATTAGCATGGAATAATAATTTAGGACTTCGGTTCTATTTTGTTGGTTTCTAGGACTGAAGTAATGATTGATAGGGATAGTTGGGGGTGCTAGTATTCAGCGGCCAGAGGTGAAATTCTCGGATTCGCTGAAGACTAACTTATGCGAAAGCATTCACCAAGGATGTCTTCT	Eukaryota	Rhizaria	Cercozoa	Filosa-Sarcomonadea	Glissomonadida	Sandonidae	Sandonidae_X	100	100	100	100	100	100	Consumer
AGCTCCAATAGCGTATATTAAAGTTGTTGCAGTTAAAAAGCTCGTAGTTGGATTTCAAGGGTCGCAACGTGGATAACACGCTTGCCCCCTACCAGTCTTTGACTGTTACTGTGAGAAAATTAGAGTGTTTCAAGCAGGCTATTGCAGGAATACATTAGCATGGAATAACGAATGTGTCTAGAATCTTGGTTAATTCTAGATTACGATTAATAGGGACAGTTGGGGGCATTAGTATTTAATTGTCAGAGGTGAAATTCTTGGATTTATTAAAGACTAACGTATGCGAAAGCATTTGCCAAGGATGTTTTCA	Eukaryota	Alveolata	Ciliophora	Litostomatea	Litostomatea_X	Litostomatea_XX	Litostomatea_XXX	100	100	100	99	99	99	Consumer
AGCTCCAATAGCGTATATTTAAGTTGTTGCAGTTAAAAAGCTCGTAGTTGGATTTCGGGCGGGGCCTGCCGGTCCGCCTCTGGTGTGCACTGGCATGGGCTCGCCTCGCTGTCGGGGACGGGCTCCTGGGCTTCACTGTCCGGGACTCGGAGTCGACGAGGTTACTTTGAGTAAATTAGAGTGTTCAAAGCAGGCCTACGCTCTGAATACGTTAGCATGGAATAACACGATAGGACTCTGGCCTATCTTGTTGGTCTGTGGGACCGGAGTAATGATTAAGAGGGACGGTCGGGGGCATTCGTATTTCATTGTCAGAGGTGAAATTCTTGGATTTATGAAAGACGAACTTCTGCGAAAGCATTTGCCAAGGATGTTTTCA	Eukaryota	Archaeplastida	Chlorophyta	Trebouxiophyceae	Watanabea-Clade	Watanabea-Clade_X	Chloroidium	100	100	100	100	100	100	Phototrophic
AGCTCCAATAGCGTATATTAAAGTTGCTGCAGTTAAAAAGCTCGTAGTTGGATTTCTGGCTTGGTTCGCCTGGCCCGCCACGGTTACGTGTGTGAGTGCCGGTGTGGATCTGCCATCACTTCTAGGTCACATTCATACTCTTCATTGAGCCGTGAATGCGTATCTAGATCTTTTACTTTGAAAAAATTAGAGTGTTTCAAGCAGGCTTTTGCTATGAATACATTAGCATGGAATAATAATTTAGGACTTCGGTTCTATTTTGTTGGTTTCTAGAATGGAAGTAATGATTGATAGGGATAGTTGGGGGTGCTAGTATTCAGTGGCCAGAGGTGAAATTCTCGGATTCACTGAAGACTAACTTATGCGAAAGCATTCACCAAGGATGTCTTCT	Eukaryota	Rhizaria	Cercozoa	Filosa-Sarcomonadea	Glissomonadida	Glissomonadida_X	Glissomonadida_XX	100	100	100	100	84	84	Consumer
AGCTCCAAGAGCATATATTAAAGTTGTTGCAGTTAAAAAGCTCGTAGTTGGATTTCTGGTTTAATGCACCTGGCCCGCGGCCACTAGGCTTGTGAGTGCTGGCGCGCGTTTACCATCCTTCTAGAAAACGTTTCTGCCATTCACTTGGTTGGGATCGCGATCTAGATCTTTTACTTTGAAAAAATTAGAGTGTTTAAAGCAGGCTTTTGCTATGAATACATTAGCATGGAATAATAATCTAGGACTTCGGTTCTATTTTGTTGGTTTCTATAACTGAAGTAATGATTGATAGGGATAGTTGGGGGTGCTAGTATTGGCCGGCCAGAGGTGAAATTCTTGGATTCGGTCAAGACTAACTTATGCGAAAGCATTCACCAAGGATGTCTTCT	Eukaryota	Rhizaria	Cercozoa	Filosa-Thecofilosea	Cryomonadida	Rhogostoma-lineage	Rhogostoma-lineage_X	100	100	100	100	100	100	Consumer
AGCTCCAATAGCGTATATTAAAGTTGTTGCAGTTAAAAAGCTCGTAGTTGGATTTCAAGGAACATTAATAGGAAACTATTAATTTCCTACCAGTCTTTGACTGTTACTGTGAGAAAATTAGAGTGTTTCAAGCAGGCTGTTGCCCGAATACATTAGCATGGAATAACGAATGTGTCTAGAATCTTGGTTAATTCTAGATTACGATTAATAGGGACAGTTGGGGGCATTAGTATTTAATTGTCAGAGGTGAAATTCTTGGATTTGTTAAAGACTAACGTATGCGAAAGCATTTGCCAAGGATGTTTTCA	Eukaryota	Alveolata	Ciliophora	Litostomatea	Litostomatea_X	Litostomatea_XX	Litostomatea_XXX	100	100	100	100	100	97	Consumer
AGCTCCAATAGCGTATATTAAAGTTGTTGCAGTTAAAACGCTCGTAGTTGAATTTTTGTTGTGCGAAACAGAGTTTTCTTCGGATTATCTCTTGTTTCTGGCAACATTTATCTGGTTCTGCTATAACTTAATTGTTGTAGTAGTGTCAGAAATGTTACTTTGAATAAACTAGAGTGTTTCAAGCAGGCTTTACGCCTTGAATACTCCAGCATGGAATAATAAGTGAGGACTCAGGTTCTTCTTGTTGGTTCAAGAGCCAGAGTAATGATTAATAGGGACAGTTGGGGGCATTCGTATTTGGAAGCTAGAGGTGAAATTCTTAGATTTTCCAAAGACGAACTACTGCGAAAGCATCTGCCAGGGATGTTTTCA	Eukaryota	Alveolata	Apicomplexa	Gregarinomorphea	Neogregarinorida	Actinocephalidae	Ascogregarina	100	100	100	100	100	57	Parasite
AGCTCCAATAGCGTATATTAAAGTTGTTGCAGTTAAAAAGCTCGTAGTTGGATTTCGGAATGATCGGTTATGTGGTCCGCTGAAATGGCGAGTGCTACATCCGGTTTTCCTTCCTTGTGGTCAACTGGGCGGTGGTTTACTCCATCGTTCCGGTCCACATCGTTTACTTTGAGAAAATTAGAGTGTTCAAAGCAGGCACAACCTTGCCTGAATATTGCAGCATGGGATAATAAAACAGGACGAGAGTCCTATTTTGTTGGTTTCTAGGGCTTTTGTAATGATTAAAAGGGACAGTTGGGGGCATTAGTATTCAGTGGTCAGAGGTGAAATTCTAGGATTTACTGAAGACTAACTACTGCGAAAGCATTTGCCAAGGATGTTTTCA	Eukaryota	Amoebozoa	Lobosa	Tubulinea	Echinamoebida	Echinamoebidae	Echinamoeba	67	67	67	66	64	64	Consumer
AGCTCCAATAGCGTATATTAAAGTTGTTGCAGTTAAAAAGCTCGTAGTTGGATTTCTGGGAGGGTGCCAATGTCCGCTTGTTAGCGTGTGCAGCGGCGCCCTTCCATCCTTCTGTTAACGTTTCTTGGTATTTGTTTACTGGTTTCGGGCTCAGATATTTTACCTTGAGAAAATTAGAGTGTTTCAGGCAGGCTTGCGCCGGAATACATTAGCATGGAATAATAGAATAGGACTCTGGTCTCCTTTGTTGGTTTGAGGGACTGAAGTAATGATTAATAGGGATAGTTGGGGGCATTAGTATTTAATTGTCAGAGGTGAAATTCTCGGATTTGTTAAAGACTAACTTATGCGAAAGCATTTGCCAAGGATGTTTTCA	Eukaryota	Alveolata	Ciliophora	Spirotrichea	Hypotrichia	Oxytrichidae	Oxytrichidae_X	100	100	100	100	96	54	Consumer
AGCTCCAATAGTGTATATTAAAGTTGCTGCAGTTAAAAAGCTCGTAGTTGGATTTCGGATAATAAGAAATTAAAGTTTACCAATTTCGGTTAAACTAATATCTTATTTCCTTCTTTTCAAATATGCTCCCATTAACATAGTTTTTGGGGTAAAGTATTTTGAATCTTTTACTGTGAAGAAATTAGAGTGTTCAAAGCAGGCGTAACTTAGTCTTTGAATATATTAGCATGGGATAATGAAATAGGACTTTAGTCCTACTTTCGTTGGTTTCTAGGGCTGAAGTAATGATTAATAGGGATAGTTGGGGTCACTAGTATTTAATTGTCAGAGGTGAAATTCTAAGATTTATTAAAGACTAACTACTGCGAAAGCATTTGACAAGGATGTTTTCA	Eukaryota	Amoebozoa	Lobosa	Tubulinea	Leptomyxida	Leptomyxidae	Ripidomyxa	100	100	100	100	100	87	Consumer
AGCTCCAATAGCGTATATTAAAGTTGTTGCAGTTAAAAGGCTCGTAGTCGAACTTTTGGTTCTTTAGTCTTGTCCCGTTCTCTTGTAGAACGTTGTGACGAGTCTTAGAACCTTCTTGGTTGAAAGTGCTTCTGCCCTTTATTGGGTTGGTTGTGCGATCTGCCTCTTTTACTGTGAGAAAAACAAGGTGCTCAAAGCAGGCTTTACAGCTTGAATGCGTTAGCATGGAATAATAAGATAGGACTTTGTTTCTATTTTGTTGGCTCTGAGGAACAAAGTAATGATTGATAGGGATAGTTGGGGGTGCTCGTATTTAACGGTCAGCGGTGAAATGCATGGACCCGTTAAAGACGAACCTATGCGAAAGCATTCACCAAGGATATCTTCT	Eukaryota	Rhizaria	Cercozoa	Endomyxa	Vampyrellida	Leptophryidae	Leptophryidae_X	100	100	100	100	100	81	Consumer
AGCTCTACTAGCGTATCTTAAAGTTGTTGCGGTTAAAAAGCTCGTAGTTGAAATTAGGTTTTCTAGTTCAACTTTACAATTATTATTTCTATCATTCTTCTTTAGATGGTAGGATTAATAAGTAGGGAAAAAATTAGAAATTCCTATCGAAGCCAAATTTTAAAGAGTTAAATCTTTGAATTTTGGTTTAATACTTTGAACAAAATAGCGTGTTCAAAACAGGCATTTATTTAAAGCCTTGAATATATTAGCATGGGATATTCGAAAATGACTTTCAATAAAGTTCTTATTGGTCTTTATTTAAAGTAATGATTAATAGGGATTGATGGAGTCACTCTTATTTAATGGATAGAGGTGAAATTCTATGACCCATTAAAGAAGAACTGAAGCGAAAGCATT…	Eukaryota	Unknown_Eukaryota	Unknown_Eukaryota	Unknown_Eukaryota	Unknown_Eukaryota	Unknown_Eukaryota	NA	18	17	9	7	7	7	NA
AGCTCCAATAGCGTATACTAAAGTTGTTGCAGTTAAAAAGCTCGTAGTTGAATTTCTGGTCTTGGATTTCGGTCTGCCTCAAACGAGGTATGTACCAGGGATCTGAGACCATCCTCGAGGAAAACATGTCTGTCATTTAGTTAATGGGCATGGGATCCTCGTCATTTACTGTGAGCAAAATAGGGTGTTCAAAGCAGGCTTATGCCGTTGAATACATTAGCATGGAATAATAAGATAAGACCTTGGTCTATTTTGTTGGTTTGTACTCCAAGGTAATGATTAATAGGGATAGTTGGGGGTATTCGTATTCAATTGTCAGAGGTGAAATTCTTGGATTTATGGAAGACGAACTACTGCGAAAGCATTTACCAAGGATGTTTTCA	Eukaryota	Stramenopiles	Ochrophyta	Chrysophyceae	Chrysophyceae_X	Chrysophyceae_Clade-C	Spumella	100	100	100	100	100	98	Consumer
AGCTCTTCTAGCATATATTAAAGTTGCTGCAGTTAAAACGCTCGTAGTTTGAAACATTTCGGCGCGGGTGGGTGGCGAGATTTAATTTTTGCCGCGCGCTCGGGTCGAATTTAAGCCAAGGGAGGACAGATTAAGTTCTGTCTTTCCAGATAACCTTGAACAAACATTGACGCTCAAGATAGGACTAAGGTCTATTGAGATTTCAGCATGGGATTATGAAAGATGGGAGGGGGGCAAGAGGGACGCGTAAAAACCGCCTAAAGGCCTCTTTCCAATGGTTAATGAGGACAATGCGTGGAAGTTTATATTGGAACGTCAGAGGTGAAATTCTTGGATTGTTCCACGATAAACATCAGCGAAGGCGTTCTTCAAGTGTGTGCCTG	Eukaryota	Unknown_Eukaryota	Unknown_Eukaryota	Unknown_Eukaryota	Unknown_Eukaryota	Unknown_Eukaryota	NA	26	22	20	16	13	10	NA
AGCTCCAATAGCGTATATTAAAGTTGTTGCAGTTAAAAAGCTCGTAGTTGGACCTCGGGACTCGAGGGATCCGGTCAGCCGGGATGGCGAGTACTGATCCCTCCGTCCTTCCTTCCAGCATGCCGCCTTCTGCTCTTAACTGAGTGGGGGGACCGGCTCTGGATCGTTTACTTTGAAAAAATTAGAGTGTTTAAAGCAGGCCCTTTGGCCTTGAATACATTAGCATGGGATAATGGAATAGGACCGAGCTCCTATTTTGTTGGTTTCTAGGGGTTCAGTAATGATTAATGGAGATGGTCGGGGTGATTCATATTTAATTGTCAGAGGTGAAATTCTTGGATTTATGAAAGATGAACTCGTGCGAAAGCGTTTCACAAGGACGTTTTCA	Eukaryota	Amoebozoa	Conosa	Variosea	Variosea_X	Variosea_XX	Variosea_XXX	82	76	76	76	57	57	Consumer
AGCTCCAATAGCGTATACTAAAGTTGTTGCAGTTAAAAAGCTCGTAGTTGAATTTCTGGTCTTGGATTTCGGTCTGCCTCAAACGAGGTATGTACCAGTGATCTGAGACCATCCTCGAGGAAAACATGTCTGTCATTTAGTTAATGGGCATGGGATCCTCGTCATTTACTGTGAGCAAAATAGGGTGTTCAAAGCAGGCTTATGCCGTTGAATACATTAGCATGGAATAATAAGATAAGACCTTGGTCTATTTTGTTGGTTTGTACTCCAAGGTAATGATTAATAGGGATAGTTGGGGGTATTCGTATTCAATTGTCAGAGGTGAAATTCTTGGATTTATGGAAGACGAACTACTGCGAAAGCATTTACCAAGGATGTTTTCA	Eukaryota	Stramenopiles	Ochrophyta	Chrysophyceae	Chrysophyceae_X	Chrysophyceae_Clade-C	Spumella	100	100	100	100	100	94	Consumer
AGCTCCAATAGCGTATATTAAAGTTGTTGCAGTTAAAAAGCTCGTAGTTGGATTTTAGGGTAATTTCGACCCCTTGCCTCGCCGGTAGGTGAGTTTGCAGGGGTTGATTACCCTTTATATATTTTCCGAGACGCACTAGCCTGCTCTTAATTGAGTGGGTTAGGGGTTTTGGATCGTTTACTTTGAAAAAATTAGGGTGTTTAAAGCAGGCTACATTTATGCCTTGAATAGATTAGCATGGGATAATAGAATAGGACTTCTCTTTCTTTTTGGTTAGTTTCAGAAAAAGGGGTAATGATTAATAGGAACGGTCGGGGTTATTCATATTTAATTGTCAGAGGTGAAATTCTTAGATTTTTTAAAGATGAACCTATGCGAAAGCATCTAACAAGGACGCTT…	Eukaryota	Amoebozoa	Conosa	Variosea	ATCC50593-Flamella-WIM80-lineage	ATCC50593-lineage	ATCC50593-lineage_X	96	96	94	86	86	86	Consumer
AGCTCCAATAGTGTATATTAAAGTTGCTGCGGTTAAAAAGCTCGTAGTTGGATTTCGGGGGCATTCAGGCCAAAGCTCGTCCTTGTGGCGTGGCTGGGTCTGGGCTTCCTATGTTTGGATAGTGGGCAACCGCTTCCAATCTTTTACTTTGAAAAAATTAGAGTGTTCAAAGCAGGCGTAACCTTGCCATTGAATATTACAGCATGGGATAATAGAATATGACGTTGGTCTTATTTTGTTGGTTTCTAAGGCTGATGTAATGATTAATAGGGATAGTTGGGGTCGCTCGTATTGAGTTGTCAGAGGTGAAATTCTAGGATTTACTCAAGACGAACTAATGCGAAAGCATTCGACAAGGATGTTTTCA	Eukaryota	Amoebozoa	Lobosa	Tubulinea	Nolandida	Nolandellidae	Nolandellidae_X	100	100	100	100	100	100	Consumer
AGCTCCAGTAGCGTATATTAAAGTTGTTGCAGTTAAAAAGCTCGTAGTTGGATTTCTGGTTTGATGCGTTTGGCCCTCTCGGAGCAATCCGGCGTGCGTGCCGATGCGCGTCTGCCATCCCTTGTAGAGAACGTTTCTACCCTTCACTGGGCCGGATTCGCAATCTACATCTTTTACTTTGAAAAAATTAGAGTGTTTAAAGCAGGCTTGTGCTATGAATACATTAGCATGGAATAATAATTTAGGACTTTGGTTCTATTTTGTTGGTTTCTAGGACTGAAGTAATGATTGATAGGGATAGTTGGGGGTGCTAGTATTCAGCGGCCAGAGGTGAAATTCTTGGATTCGCTGAAGACTAACTTATGCGAAAGCATTCACCAAGGATGTCTTCT	Eukaryota	Rhizaria	Cercozoa	Filosa-Imbricatea	Thaumatomonadida	Thaumatomonadidae	Thaumatomonas	100	100	100	100	100	100	Consumer
AGCTCCAATAGCGTATATTAAAGTTGCTGCAGTTAAAAAGCTCGTAGTTGGATTTCTCGCGTGCAAATTTCGGCCGGCCACGGTTTCGTGTGTTAGTGCTGTCATTTTTCGCGATCCTTCCAATCGCTGCTTACTTTTCTTCACTGATTGGTAAGTAGTATTGGATCTTTTACTTTGAAAAAATTAGAGTGTTTCAAGCAGGCTTTATGCTATGAATACATTAGCATGGAATAATAATTTAGGACTTCGGTTCTATTTTGTTGGTTTCTAGGACTGAAGTAATGATTGATAGGGATAGTTGGGGGTGCTAGTATTCAGCGGCCAGAGGTGAAATTCTTGGATTCGCTGAAGACTAACTTATGCGAAAGCATTCACCAAGGATGTCTTCT	Eukaryota	Rhizaria	Cercozoa	Filosa-Sarcomonadea	Glissomonadida	Sandonidae	NA	100	100	100	100	92	26	Consumer
AGCTCCAATAGCGTATATTAAAGTTGCTGCAGTTAAAAAGCTCGTAGTTGGATTTCTGGCTTGAAACATTTTGCCGGCCACGGTTTCGTGTGTTAGTGCTTGATGTTCTGGCCATCCTTCCAATTGCTATTTACCTTTCTTCATTGATTGGTAAGTGGTATTGGATCTTTTACTTTGAAAAAATTAGAGTGTTTCAAGCAGGCTTTATGCTATGAATACATTAGCATGGAATAATAATTTAGGACTTCGGTTCTATTTTGTTGGTTTCTAGGACTGAAGTAATGATTGATAGGGATAGTTGGGGGTGCTAGTATTCAGCGGCCAGAGGTGAAATTCTCGGATTCGCTGAAGACTAACTTATGCGAAAGCATTCACCAAGGATGTCTTCT	Eukaryota	Rhizaria	Cercozoa	Filosa-Sarcomonadea	Glissomonadida	Sandonidae	Sandonidae_X	100	100	100	100	100	57	Consumer
AGCTCCAAAAGCGTATATTTAAGTTGTTGCAGTTAAAAGGCTCGTAGTCGAACTTCGGGCGCGTCGGGACGGTCCGCCTCTGGTGTGCACTGTCTCCGTCGTGCCTTTCTGTCGGGGACGGGCTCCTGGGCTTCATTGTCTGGGACCCGGGCTCGGCGAGGTTACTTTGAGTAAATTAGAGTGTTCAAAGCAGGCGATCGCCCTGAATACATTAGCATGGAATAGCACGATAGGACTCTGGCCTATCTTGCTGGTCTGTAGGACCGGAGTAATGATTAAGAGGGACAGTCGGGGGCATTGGTATTTCTGGGTCAGAGGTGAAATTCTTGGATTCCAGAAAGACCTACCACTGCGAAAGCATTTGCCAAGGATGTTTTCA	Eukaryota	Archaeplastida	Chlorophyta	Chlorophyceae	Chlamydomonadales	Chlamydomonadales_X	Chlorococcum	100	100	100	100	100	56	Phototrophic
AGCTCCAATAGCGTATATTAAAGTTGTTGCAGTTAAAAAGCTCGTAGTTGGATTTCTGGTTTGAGCGTCCGGTCGCCTATGGGCAGTACTATGGATGTTTGGGCCATATTTTGTGAGGATGCCTTTCTGCCATTGAGTTGGTGGTTGGGTGGACTTGCATCTTTTACTGTGAAAAAATTAGAGTGTTTAAAGCAGGCGTTTGCTCATTTGAATACATTAGCATGGAATAATAAGATACGACCTTGGCGGTCTATTTTGTTGGTTTGCACGCCAGGGTAATGATTAATAGGGACAGTTGGGGGTATTCATATTTCAACGTCAGAGGTGAAATTCTTGGATCGTTGAAAGATGAGCTTAGGCGAAAGCATTTACCAAGGATGTTTTCA	Eukaryota	Stramenopiles	Pseudofungi	Oomycota	Oomycota_X	Saprolegniales	Aphanomyces	100	100	100	100	100	99	Parasite
AGCTCCAATAGCGTATACTAAAGTTGTTGCAGTTAAAAAGCTCGTAGTTGAATTTCTGGCTTCGGAACACGGTCGACCCCTAGGGGCCTGTACCTGTGGATCGGAGCCATCCTCGGGGAGAACATGTCTGCTATTAAGTTAGTGGGCATGGGACCCTCGTCATTTACTGTGAGCAAAATAGAGTGTTCAAAGCAGGCTTACGCCGTTGAATACATTAGCATGGAATAATAAGATAGGACCTTGGTCTATTTTGTTGGTTTGTACTCCAAGGTAATGATTAATAGGGATAGTTGGGGGTATTCGTATTCAATTGTCAGAGGTGAAATTCTTGGATTTATGGAAGACGAACTACTGCGAAAGCATTTACCAAGGATGTTTTCA	Eukaryota	Stramenopiles	Ochrophyta	Chrysophyceae	Chrysophyceae_X	Chrysophyceae_Clade-C	Chrysophyceae_Clade-C_X	100	100	100	100	99	97	NA
AGCTCCAATAGCGTATATTTAAGTTGTTGCAGTTAAAAAGCTCGTAGTTGGATTTCGGGCGGGTTCCTTCGGTCCGCCGATCGGTGGCACTGTTGGAGCCTGTCTTGCTGTCGGGGACGGGCTCCTGGGCTTAATTGTCCGGGACCCGGAGTCGACGAGGTTACTTTGAGTAAATTAGAGTGTTCAAAGCAAGCCTACGCTCTGAATACATTAGCATGGAATAACACGATAGGACTCTGGCCTATCTTGTTGGTCTGTGGGACCGGAGTAATGATTAAGAGGGACAGTCGGGGGCATTCGTATTTCATTGTCAGAGGTGAAATTCTTGGATTTATGAAAGACGAACTTCTGCGAAAGCATTTGCCAAGGATGTTTTCA	Eukaryota	Archaeplastida	Chlorophyta	Trebouxiophyceae	Ctenocladales	Ctenocladales_X	Leptosira	100	100	100	99	99	99	Phototrophic
AGCTCCAATAGTGTATATTAAAGTTGTTGCGGTTAAAAAGCTCGTAGTTGGATTTCGAGAAGTTTAAATTATAGATCATGATTCCAACGGAATCATGTATTTATTATTTATTCTTTTCTTCTCTTCATAGCCTTGTCCTTAAATTTTTAAGGATGGAGTTATGGATAGTTTACTTTGAAAAAATTAGAGTGTTCAAAGCAGGCATAATTGTTCATTGAATATTACAGCATGGGATAATTAAATAGGACATTTCATCTTATTTTTGTTGGTTTGAAAGATGGAATTGTAATGATAAATAGGGACAGTCGGGGTTACTTGTATTTGATCGCTAGGGGTGAAATCCTATGATTGATCAAAGACAAACTACTGCGAAAGCATTTAACAAGGATGTTTTCA	Eukaryota	Amoebozoa	Lobosa	Tubulinea	Euamoebida	LOS7N/I-lineage	Ptolemeba	89	87	87	86	86	85	Consumer
AGCTCCAATAGCGTATATTTAAGTTGTTGCAGTTAAAACGCTCGTAGTCGAAACTTTGGTAATAATAATGGGTTATCTTTCGAGTATGTACCTATTGTTATTACCATTATTCCGATTTATGCAAGGGTTCGCTCTTGTATTTTCGGAACTGTTACTTTGAGAAAAATAGAGTGTTTCAAGCAGGCGCGATGCTTTGAATACTCCAGCATGGAATGACAACAAAGGACTCATATCCTTCTTGTTGGTTTAAGGAGTTGAGTAATGATTAAGAGGAACAGTCGGGGGTATTCGTATTTAGTCGTTAGAGGTGAAATTCTTAGATTGACTAAAGACGAACTACTGCGAAGGCATTTACCATGGATGTTTCCA	Eukaryota	Alveolata	Apicomplexa	Gregarinomorphea	Neogregarinorida	Actinocephalidae	Monocystis	100	100	100	100	100	99	Parasite
AGCTCCAATAGGATATATCAAAGTTGTTGCAGTTGAAAAGCTCGTAGTCGTATTTGTGGTGGGTAGAAGCTTGGGTTGGGTGTTGGGCGCGAAAGCGCTCGGGCCTCCCGGCCGCCTGCCATTTTGTGGACAAAACACGGTTGGGCGAGGTGCAGCAATGCTCTTTGCCTAGTCTCCACTCCGTCACTGAGAGCAAATTGGAGTGCTCAAAGCAGGCTTTTCATAGCTTTGAACATCTTAGCTTGGAATGACAAAGTACGACCTTTGGTTCACTTTGTTGGTTATGAACTGGAAGGTAATGATAAATAGGAACAGTTGCGGGGACACTCGTACTGGAAAGTCAGAGGTGAAATTCTTGGATTTTTCCACGACGAACGACTGCGAAGGCATCTGTCCAGG…	Eukaryota	Stramenopiles	Sagenista	Labyrinthulomycetes	Thraustochytriales	Thraustochytriaceae	Amphifilidae	100	100	100	100	100	98	Consumer
AGCTCCAATAGTGTATATTAAAGTTGCTGCGGTTAAAAAGCTCGTAGTTGGATTTCGGAATGCTATCGGTCAAAGCTCGTCCTTGTGGCGTGGCTCGGTTGATGCTTCCTATCTTCCAGTAGTGGGGTTAAACTCATTCTGGATCATTTACTTTGAAAAAATTAGAGTGTTCAAAGCAGGCGTAACTTGCCATTGAATATTACAGCATGGGATAATAGAATATGACGTTGGTCTTATTTTGTTGGTTTCTAAGGCTGATGTAATGATTAATAGGGATAGTTGGGGTCGCTCGTATTGAGTTGTCAGAGGTGAAATTCTAGGATTTACTCAAGACGAACTAGTGCGAAAGCATTCGACAAGGATGTTTTCA	Eukaryota	Amoebozoa	Lobosa	Tubulinea	Nolandida	Nolandellidae	Nolandellidae_X	100	100	100	100	100	100	Consumer
AGCTCCAAGAGTGTATATTAAAGTTGTTGCGGTTAAAAAGCTCGTAGTTGGACCTTGGGGTTGAGTACATCGGTTCTTCTTAGATTCGTCTTTGAAGGTTAAAATCGAGTAATTCTTCCTCTATTCTCGGAACGTTCACACTAGAAATAGTGGTTTCGTAGGATTTACTTTGAATAAATTAGGGTGTTTAAAGCAGGCATAAAAGCCTTGAATACATTAGCATGGGATAATAAAAGATGACCTTTGGTCTAAACTTTATTGGTTTCTAAGGCCTAGGTAATGATTGATAGGGATAGTTGAGGTCGCTCGTATTCAGTGGTCAGAGGTGAAATTCTAAGACCCACTGAGGACGAACTAATGCGAAGGCATTCGACAAGGATGTTTTCA	Eukaryota	Amoebozoa	Lobosa	Tubulinea	Euamoebida	Hartmannellidae	Copromyxa	100	100	100	100	100	100	Consumer
AGCTCCAATAGCGTATATTTAAGTTGTTGCAGTTAAAAAGCTCGTAGTTGGATTTCGGGTGGGTACCGCCGGTCTCCCTTTGGGTATGTACTGGCGTGGCCCGCCTTGCTGTCGGGGACGGTCTCCTGGGCTTCATTGGCCGGGAATCGGAGTCGACGAGGTTACTTTGAGTAAATTAGAGTGTTCAAAGCAAGCCTACGCTCTGAATATAATAGCATGGGATAACACGACAGGACTCTGGCCTATCGTGTTGGTCTGTAGGACCGGAGTAATGATTAAGAGGGACAGTCGGGGGCATTCGTATTCCATTGTCAGAGGTGAAATTCTTGGATTTATGGAAGACGAACATCTGCGAAAGCATTTGCCAAGGATGTTTTCA	Eukaryota	Archaeplastida	Chlorophyta	Ulvophyceae	Ulotrichales	Ulotrichales_X	NA	100	100	73	69	69	31	Phototrophic
AGCTCCAATAGCGTATATTAAAGTTGTTGCAGTTAAAACGCTCGTAGTTGAAGTTTTGGTAACAATAATGGGTTATCTCTTTGAGCATATACCTATTGTTGTTATCATTGTTCTGCATTATGCACAGGGTAATGCTTGTGTATAGTCAGAATCGTTACTTTGAGAAAATTAGAGTGTTTCAAGCAGGCGTGATGCTTTGAATACTCCAGCATGGAATGACAACAAAGGACTCAAGTCCTTCTTGTTGGTTTAAGGAGTTGAGTAATGATTAAGAGGAACAGTCGGGGGTATTCGTATTCAGTCGTTAGAGGTGAAATTCTTAGATTGGCTGAAGACGAACTACTGCGAAGGCATCTACCATGGATGTTTTCA	Eukaryota	Alveolata	Apicomplexa	Gregarinomorphea	Neogregarinorida	Actinocephalidae	Monocystis	98	98	98	98	98	55	Parasite
AGCTCCAAGAGCATATATTAAAGTTGCTGCAGTTAAAAAGCTCGTAGTTGGACTTCTGGTGTAATGAGTCTGGCCCGAGGCCTTCTAGGTTTTTGAGTGCCGGTTCGCATTTACCATCCTTCCAGAAACGATTCTTTCCGCAAGGTTTGATTCGGAACTGGATCTTTTACTTTGAAAAAATTAGAGTGTTTAAAGCAGGCGTTTGCTCTGAATACATTAGCATGGAATAATAATCTAGGACTTCGGTTCTATTTTGTTGGTTTCTATAACTGAAGTAATGATTGATAGGGATAGTTGGGGGTGCTAGTATTGGCCGGTCAGAGGTGAAATTCTTGGATTCGGTCAAGACTAACTTATGCGAAAGCATTCACCAAGGATGTCTTCT	Eukaryota	Rhizaria	Cercozoa	Filosa-Thecofilosea	Cryomonadida	Rhogostoma-lineage	NA	99	99	82	77	53	24	Consumer
AGCTCCAATAGCGTATATTTAAGTTGTTGCAGTTAAAAAGCTCGTAGTTGGATTTCGGGCGGGGCGACGCGGTCCGCCTCTGGTGTGCACTGCGGCGTCCCGCCTTCCGGCCGGGGACGGGCTCCTGGGCTTCACTGTCCGGGACTCGGAGTCGGCGAGGTTACTTTGAGTAAATTAGAGTGTTCAAAGCAGGCCTACGCTCTGAATACGTTAGCATGGAATAACGCGATAGGACTCTGGCCTATCTCGTTGGTCTGTGGGACCGGAGTAATGATTAAGAGGGACGGTCGGGGGCATTCGTATTGCGTTGTCAGAGGTGAAATTCTTGGATTCACGCAAGACGAACTTCTGCGAAAGCATTTGCCAAGCACGCGCCCG	Eukaryota	Archaeplastida	Chlorophyta	Chlorophyceae	Chlamydomonadales	Chlamydomonadales_X	Heterochlamydomonas	100	100	100	100	100	100	Phototrophic
AGCTCCAGTAGCGTATATTAAAGTTGTTGCAGTTAAAAAGCTCGTAGTTGGATTTCTGGTTTAACATGCCTGGCCCGCCATGGTTACATGTGTGAGTGCCGGCGCGCGTTTGCCATCCTTCTGGAAAACGTGTCTACCCTTCACTGGGCCGGATACGCGATCCAGATCATTTACTTTGAAAAAATTAGAGTGTTTAAAGCAGGCTTTTTGCTATGAATACATTAGCATGGAATAATAATTTAGGACTTTGGCCCTATTTTGTTGGTTTCTAGGACTGAAGTAATGATTGATAGGGATAGTTGGGGGTGCTCGAATTCAGCGGCCAGAGGTGAAATTCTTGGATTCGCTGAAGACGAACTCATGCGAAAGCATTCACCAAGGATGTCTTCT	Eukaryota	Rhizaria	Cercozoa	Filosa-Sarcomonadea	Glissomonadida	Glissomonadida_X	Glissomonadida_XX	100	100	79	78	78	78	Consumer
AGCTCTAATAGCGTATATTAAAGTTGTTGCAGTTGAAACGCTCGTAGTTGAACGTAAGCAAATTTCTTCGTTGTTGCTTTTTGGCAATGGCGAAGATTTCTTACTCGGTCTATTTTGTTCGCAAAGCAGATCGAGTACGTTACTGTAAGAAAATTAGAGTGTTTCAAGCAGGCGTTTTGTCTTGAATACTTTATTATGGAATAACATCATGATCTGATTTTTCTCGAGTCGGTTCTTGGAAAATCAATTAGTGATTGAAAGAGACAGTCGGGGGCATTCGTATTTGGTAGCTAGAGGTGAAATTCTTAGATTTATCAAAGACGCACTATTGCGAAAGCATTTGCCAAGGATGTTCTCA	Eukaryota	Alveolata	Apicomplexa	Gregarinomorphea	Neogregarinorida	Actinocephalidae	NA	58	57	54	54	54	38	Parasite
AGCTCCAATAGCGTATATTAAAGTTGTTGCAGTTAAAAAGCTCGTAGTTGGATTTCTGTTTTGAGCGTCCGGTCCGCTTCTTTGAAGTGTGTTACTAGGATGTTTGAGACATTTTTTGTGAGGATGTCCTTCTGCCATTCAGTTAGTGGTTGGATAGACTTGCATCGTTTACTGTGAAAAAATTAGAGTGTTTAAAGCAGGCGTTTGCTCATTGAATACATTAGCATGGAATAATAAGATACGACTTTGGTGGTCTATTTTGTTGGTTTGCACACCAGGGTAATGATTAATAGGGACAGTTGGGGGTATTCATATTTCAGCGTCAGAGGTGAAATTCTTGGATCGCTGAAAGATGAGCTTAGGCGAAAGCATTTACCAAGGATGTTTTCA	Eukaryota	Stramenopiles	Pseudofungi	Oomycota	Oomycota_X	Peronosporales	Pythium	100	100	100	100	100	91	Parasite
AGCTCCAGTAGCGTATATTAAAGTTGTTGCAGTTAAAAAGCTCGTAGTTGGATTTCTGACGAACCGGAGTGGCCCGTTTCCTTTCAGGGAATGAGTGCCGCTTTGAGTTTGTCATCCTTCCAGAGAGCTGCGTCTACCGTTTATTCGGCCGGACGTATGCGATCTGGATCTATTACTTTGAAAAAATTAGAGTGTTTAAAGCAGGCTTACGCTGTGAATACATTAGCATGGAATAATAATCTAGGACTTTGGTTCTATTTTGTTGGTTTCTAGGACTGAAGTAATGATTGATAGGGATAGTTGGGGGTGCTAGTATTCCGCGGCCAGAGGTGAAATTCTTGGATTCGTGGAAGACTAACTACTGCGAAAGCATTCACCAAGGATGTCTTCT	Eukaryota	Rhizaria	Cercozoa	Filosa-Imbricatea	Euglyphida	Euglyphidae	Euglypha	100	100	100	100	100	100	Consumer
AGCTCCAATAGCGTATATTAAAGTTGTTGCAGTTAAAAAGCTCGTAGTTGGATTTCTGGTCTAGTGCGCTTGGCCCACTGCCGTTAGGTTTGTGAGTGCCGATGCGCGCTTGCCATCTCTTTCTAGTCAGCAGTCTCCATCTGTCCTTTACTGGTCGGGTGGCTGTGGGCTAGATCTATTACTTTGAAAAAATTAGAGTGTTTAAAGCAGGCTTGCGCTATGAATATATTAGCATGGAATAATAATTTAGGACTTTGTTCTTATTTTGTTGGTTTCTAGGGATGAAGTAATGATTGATAGGGACAGTTGGGGGTGCTAGTATTCATCGGCCAGAGGTGAAATTCTTGGATTCGATGAAGACTAACTTATGCGAAAGCATTCACCAAGGATGTCTTCT	Eukaryota	Rhizaria	Cercozoa	Filosa-Imbricatea	Thaumatomonadida	Unknown_Thaumatomonadida	NA	100	100	50	50	46	46	Consumer
AGCTCCAATAGCGTATATTAAAATTGCTGCAGTTAAAGCGTCCGTAGTTGAATTTCGTTCAAATTGAATAGTGCCGAGTTTTCCTCGTGTTAATTCGAGTACTTTTCGATTAGAACTTGGGTGAGATGTATTCGTTTCGGCGAGTTCGTTTCGCTCCGTTACTTTGAGCAAATTGGAGTGCTCCAACCAGGCTTAAGCTTGAACAGCTCAGCATGGAATAACAAGATAAGACTTTAGTTCTTCTTGTTGGTGACATGAACTAATAGTAATGGTTGATAAGGACATACGGGGGCATTTGTACTTGCTGGAGAGAGGTGAAATTCTAAGACCCAGCAAAGACAAACAAGTGCGAAAGCATTTGCCCAGTGTGTACCTG	Eukaryota	Alveolata	Apicomplexa	Gregarinomorphea	Eugregarinorida	Gregarinidae	Leidyana1	100	100	100	100	100	100	Parasite
AGCTCCAATAGCGTATATTAAAGTTGTTGCAGTTAAAAAGCTCGTAGTTGAATTTCTGGCGCGGGCCGCGTGGCCGCCTTCGGGCGCGCCGTGCGACCGCGCCATCCTCGCGGGGAAGGCGTCGGCATTAACTTGTCGGCGTTCGGACCCGCGTCCTTTACTGTGAAAAAATTAGAGTGTTTCAAGCAGGCTTCACGCCTGAATACATTAGCATGGAATAATGAGATAGGACTTCGGTGCTATTTCGTTGGTTGCGTACCGAGGTAATGATTAATAGGGACAGTTGGGGGTATTCATATTTAGCTGTCAGAGGTGAAATTCTTGGATTTGCTAAAGATGAACTACTGCGAAAGCATTTACCAAGGATGTTTTCA	Eukaryota	Stramenopiles	Opalozoa	Bicoecea	Pseudodendromonadales	Pseudodendromonadales_X	Pseudodendromonadales_XX	100	100	100	100	100	81	Consumer
AGCTCCAATAGCGTATACTAAAGTTGTTGCAGTTAAAAAGCTCGTAGTTGGATTTCTGGTCGCCAGCCTCGGTCCGCCCTTCGCGGGGTGTGTACCTGGGGTTAGCAGCCATCCTCGGGGAAAACATGTCTGGCATTAAGTTGTCGGGCATGGGATCCTCGTCATTTACTGTGAGCAAAATAGAGTGTTCAAAGCAGGCTTAGGCCGTTGAATACATTAGCATGGAATAATAAGATAGGACCTTGGTCTATTTTGTTGGTTTGCACTCCAAGGTAATGATTAATAGGGATAGTTGGGGGTATTCGTATTCAATTGTCAGAGGTGAAATTCTTGGATTTATGGAAGACGAACTACTGCGAAAGCATTTACCAAGGATGTTTTCA	Eukaryota	Stramenopiles	Ochrophyta	Chrysophyceae	Chrysophyceae_X	Chrysophyceae_XX	Chrysophyceae_XXX	100	100	98	98	90	90	NA
AGCTCCAATAGCGTATATTTAAGTTGTTGCAGTTAAAAAGCTCGTAGTTGGATTTCGGGTGGGCTCGAGCGGTCCGGTTCGCTGTGTACTGCTGGGGCCTACCTTTCTGCCGGGGACGGGCTCTCGGGCTTAACTGTTCGGGACTCGGAGTCGGCGAGGTTACTTTGAGTAAATTAGAGTGTTCAAAGCAAGCCTACGCTCTGAATACATTAGCATGGAATAACACGATAGGACTCTGGCTTATCTTGTTGGTCTGTAAGACCGGAGTAATGATTAAGAGGGACAGTCGGGGGCATTCGTATTTCATTGTCAGAGGTGAAATTCTTGGATTTATGAAAGACGAACTTCTGCGAAAGCATTTGCCAAGGATGTTTTCA	Eukaryota	Archaeplastida	Chlorophyta	Chlorophyceae	Chlamydomonadales	Chlamydomonadales_X	Chlorosarcinopsis	100	100	98	98	98	56	Phototrophic
AGCTCCAATAGCGTATATTAAAGTTGTTGCAGTTAAAAAGCTCGTAGTTGGATTTCTGGTATGGTGCGCCTAGCCCATGTGGGTAACCTCATGAGTGCTGGTGTGCGTCTGCCATCCTTCTAGAAAACAGTACTACCCTTCATTGGGCCGGTACTGGGATCTAGATCTTTTACTTTGAAAAAATTAGAGTGTTTAAAGCAGGCTTGCGCTATGAATACATTAGCATGGAATAATAATTTAGGACTTTGTTTCTATTTTGTTGGTTTCTAGGAACGAAGTAATGATTGATAGGGATAGTTGGGGGTGCTAGTATTCAGCGGCCAGAGGTGAAATTCTTGGATTCGCTGAAGACTAACTTATGCGAAAGCATTCACCAAGGATGTCTTCT	Eukaryota	Rhizaria	Cercozoa	Filosa-Sarcomonadea	Cercomonadida	Unknown_Cercomonadida	NA	100	100	56	56	41	33	Consumer
AGCTCCAAGAGCGTATATTAAAGTTGTTGCGGTTAAAAAGCTCGTAGTTGGACTTTGGGTAGGAGCGTGGGGTCCCCGGCGGTCTACGCCGTCGGGATTCAGGCCGAGCGTTTCCCTCCCCGTCGCTCGGAACGTTTCACGGCAGCGACACGTCGCTGTCGGTTCCGTAGGGTTTACTTTGAATAAATTAGGGTGTTCAAAGCAGGCGAATCGCCTTGAATACGTTAGCATGGGATAATGAAAGATGACCTTTGGTCTATACTTTATTGGTTTCCAAGGCCGAGGTAATGATCGATAGGGACGGTCGGGGTCGCTCGTATTCGGTGGTCAGAGGTGAAATTCTAGGACCCACCGAGGACGAACAAATGCGAAGGCATTCGACAAGGACGTTTTCG	Eukaryota	Amoebozoa	Lobosa	Tubulinea	Unknown_Tubulinea	Unknown_Tubulinea	NA	95	95	95	46	46	46	Consumer
AGCTCCAATAGCGTATATTTAAGTTGTTGCAGTTAAAAAGCTCGTAGTTGGATTTCGGTTGGGTGGCAGCGGTCCGCCACTGGTGAGTACTGCTGCGGCCCAACTTTCTGCCGGGGACGAGCTCTTGGGCTTAACTGTCCGGGACTCGGAGTCGGCGTTGTTACTTTGAGTAAATTAGAGTGTTCAAAGCAGGCCTTCGCTCTGAATACTTTAGCATGGAATAACACGATAGGACTCTGGCCTATCTTGTTGGTCTGTAGGACCGGAGTAATGATTAAGAGGGACAGTCGGGGGCATTCGTATTTCATTGTCAGAGGTGAAATTCTTGGATTTATGAAAGACGAACTACTGCGAAAGCATTTGCCAAGGATGTTTTCA	Eukaryota	Archaeplastida	Chlorophyta	Chlorophyceae	Sphaeropleales	Sphaeropleales_X	Bracteacoccus	100	100	100	99	99	98	Phototrophic
AGCTCCAAGAGCATATATTAAAGTTGTTGCAGTTAAAAAGCTCGTAGTTGGACTTCTGGTTTAATGCACCTGGCCCGCGGCCGTAAGGCCTGTGAGTGCCGGCGCGCGTTTACCATCCTTCTAGAAAACGGGTCTTCCCTTAACTGGGCCGGATTCGGGATCTAGATCATTTACTTTGAAAAAATTAGAGTGTTTAAAGCAGGCTATTGCTATGAATACATTAGCATGGAATAATAATCTAGGACTTCGGTTCTATTTTGTTGGTTTCTATGACTGAAGTAATGATTGATAGGGATAGTTGGGGGTGCTAGTATTGGCCGGTCAGAGGTGAAATTCTTGGATTCGGTCAAGACTAACTTATGCGAAAGCATTCACCAAGGATGTCTTCT	Eukaryota	Rhizaria	Cercozoa	Filosa-Thecofilosea	Cryomonadida	Rhogostoma-lineage	Rhogostoma-lineage_X	100	100	100	100	100	100	Consumer
AGCTCCAATAGCGTATATTAAAGTTGTTGCAGTTAAAAAGCTCGTAGTTGAAACTCTGGCTGTTCGATCTCCGAGCTCTGTAGCCGGGGGCTCGACAGTCATCCGCTTGCAAGTATATGTTCGCCTTTAATCGGGTGGCTATACGAGCAAGCAATTTACCTTGAGAAAAACAGAGTGTTCCAGGCAGGTTTGTCCGGAATGCGTTAGCATGGAATAATAGAATATGACTGAAGTCGATTTATTGGTTTGAGGCTTTAGTAATGATTAATAGGAACAGTCGGGGGCATTGGTACTTGACAGTCAGAGGTGAAATTCTAGGATTTGTCAAAGACTAACAAATGCGAAAGCATTTGCCAAGGATGTTTTCA	Eukaryota	Alveolata	Ciliophora	Oligohymenophorea	Peritrichia_2	Sessilida	Vorticella	100	100	100	100	100	59	Consumer
AGCTCCAATAGCGTATATTAAAATTGCTGCAGTTAAAGCGTCCGTAGTTGAATTTCGTTCAAATTGAATGGTGCCGAATTTTCCTCGTGTTAATTCGAGTACTTTTCGATTAGAACTTGGGTGAGATGTATTCGTTTCGGCGAGTTCGTTTCGCTCCGTTACTTTGAGCAAATTGGAGTGCTCCAACCAGGCTTAAGCTTGAACAGCTCAGCATGGAATAACAAGATAAGACTTTAGTTCTTCTTGTTGGTGACATGAACTAATAGTAATGGTTGATAAGGACATACGGGGGCATTTGTACTTGCTGGAGAGAGGTGAAATTCTAAGACCCAGCAAAGACAAACAAGTGCGAAAGCATTTGCCCAGTGTGTACCTG	Eukaryota	Alveolata	Apicomplexa	Gregarinomorphea	Eugregarinorida	Gregarinidae	Leidyana1	100	100	100	100	100	100	Parasite
AGCTCCAATAGCGTATTTTAAAATTGTTGCAGTTAAAAAGCTCGTAGTTGGATTTCTGACTTGGTGCGCGCTGTCCGTTGCGGTTACGTGACGTGTGCAGTAGCGCGCCTGTCATACTTCTGGATTTTGATGTTGCCCTTCACTGGGTGATGTCGCTATCTAGATCTTTTACTTTGAAAAAATTAGAGTGTTTAAAGCAGGCTCGCGCTATGAATACATTAGCATGGAATAATAATTTAGGACTTCTGTTCTATTTTGTTGGTTTCTAGGATGGAAGTAATGATTGATAGGGATAGTTGGGGGTGCTAGTATTCAGCGGCCAGAGGTGAAATTCTTGGATTCGCTGAAGACTAACTTATGCGAAAGCATTCACCAAGGATGTCTTCT	Eukaryota	Rhizaria	Cercozoa	Filosa-Sarcomonadea	Cercomonadida	Cercomonadidae	Eocercomonas	100	100	90	83	83	56	Consumer
AGCTCCAATAGCGTATATTAAAGTTGCTGCAGTTAAAAAGCTCGTAGTTGGATTTCTGATTTGTATCATTAGGCCGGCCACGGTTTCGTGTGTTAGTGCTTGCTGATCTGATCATCCTTCCAATCGCCGCGTGCTCTTCTTCATTGATTGGTACGTGGTATTGGATCTTTTACTTTGAACAAATTAGAGTGTTTCAGGCAGGCTTTATGCTATGAATACATTAGCATGGAATAATAATTTAGGACTTCGGTTCTATTTTGTTGGTTTCTAGGACTGAAGTAATGATTGATAGGGACAGTTGGGGGTGCTAGTATTCAGCGGCCAGAGGTGAAATTCTCGGATTCGCTGAAGACTAACTTATGCGAAAGCATTCACCAAGGATGTCTTCT	Eukaryota	Rhizaria	Cercozoa	Filosa-Sarcomonadea	Glissomonadida	Sandonidae	Sandona	100	100	100	100	96	58	Consumer
AGCTCCAATAGCGTATATTAAAGTTGTTGCAGTTAAAAAGCTCGTAGTTGGATTTCTGGTATGGTGCGCCTGGCCCACGGTTGCAAAACCGCGAGTGTCGGTGTGCGCCTGCCATCTTTCTAGTTAACTGGACGCACTTAACTGGGCGGTCAGCGATCTAGTTCTTTTACTTTGAAAAAATTAGAGTGTTTAAAGCAGGCTTGCGCTATGAATACATTAGCATGGAATAATAATTTAGGACTTTACGCCTATTTTATTGGTTTCTAGGAGTGAAGTAATGATTGATAGGGATAGTTGGGGGTGCTAGTATTCATCGGCCAGAGGTGAAATTCTTGGATTCGATGAAGACTAACTAATGCGAAAGCATTCACCAAGGATGTCTTCT	Eukaryota	Rhizaria	Cercozoa	Filosa-Sarcomonadea	Cercomonadida	Paracercomonadidae	Paracercomonas	100	100	100	100	100	100	Consumer
AGCTCCAATAGCGTATATTAAAGTTGCTGCAGTTAAAAAGCTCGTAGTTGGATTTCTGGCGAAACTGCTAGCTGGCCCGCCACGTCAGTGTGTGAGTGCCGGCTTGGCGTTTGCCATCCGTTCGAATGATATGTATACTGCCCTTCACTGGGTTGGTATTTTCATGTTTTCGATCTTTTACTTTGAAAAAATTAGAGTGTTTCAAGCAGGCATTTTTGCTATGAATACATTAGCATGGAATAATAATCTAGGACTTTCGGTTCTATTTTGTTGGTGTTCTGGAGCTGAAGTAATGATTGATAGGGATAGTTGGGGGTGCTAGTATTCAATGGCCAGAGGTGAAATTCTCGGATTCCTTGAAGACTAACTTATGCGAAAGCATTCACCAAGGATGTCTTCT	Eukaryota	Rhizaria	Cercozoa	Filosa-Sarcomonadea	Glissomonadida	Allapsidae	Group-Te	100	100	100	100	100	100	Consumer
AGCTCCAATAGCGTATATTAAAGTTGTTGCAGTTAAAAAGCTCGTAGTTGAACTTCTGTCTAGCTTTATTTCGACTCGTCGAATAAAGCTGGACATACGTCTGCAAACTAAAATCGGCCTTTACTGGTTCGACTTAGGGAGTAGACATTTTACTGTGAAAAAATTAGAGTGTTTAAGGCAGGTACTAGCCTGAATACATTAGCATGGAATAATGGAATAGGACTAAGTCCATTTTATTGGTTCTTGGATTTGGTAATGATTAATAGGGACAGTTGGGGGCATTAGTATTTAATAGTCAGAGGTGAAATTCTTGGATTTATTAAGGACTAACTAATGCGAAAGCATTTGCCAAAGATGTTTTCA	Eukaryota	Alveolata	Ciliophora	Oligohymenophorea	Hymenostomatia	Tetrahymenida	Tetrahymena	100	100	100	100	100	83	Consumer
AGCTCCAGTAGCGTATATTAAAGTTGTTGCAGTTAAAAAGCTCGTAGTTGGATTTCTGGTTTGATATGCCTGGCCCGCCATGTTACATGTGTGAGTGCCGGTGCGTGTCTGCCATCCTTCTGGAAAACGTGTCTACCCTTCACTGGGCCGGATGCGCGATCCAGATCATTTACTTTGAAAAAATTAGAGTGTTTAAAGCAGGCTTTTTGCTATGAATACATTAGCATGGAATAATAATTTAGGACTTTGGCCCTATTTTGTTGGTTTCTAGGACTGAAGTAATGATTGATAGGGATAGTTGGGGGTGCTCGAATTCAGCGGCCAGAGGTGAAATTCTTGGATTCGCTGAAGACGAACTCATGCGAAAGCATTCACCAAGGATGTCTTCT	Eukaryota	Rhizaria	Cercozoa	Filosa-Sarcomonadea	Glissomonadida	Glissomonadida_X	Glissomonadida_XX	100	100	82	82	82	82	Consumer
AGCTCCAATAGCGTATACTAAAGTTGTTGCAGTTAAAAAGCTCGTAGTTGAATTTCTGGTCTTGGATTTCGGTCTGCCTCAAACGAGGTATGTACCAGGGATCTGAGACCATCCTCGAGGAAAACATGTCTGTCATTCAGTTAATGGGCATGGGATCCTCGTCATTTACTGTGAGCAAAATAGGGTGTTCAAAGCAGGCTTATGCCGTTGAATACATTAGCATGGAATAATAAGATAAGACCTTGGTCTATTTTGTTGGTTTGTACTCCAAGGTAATGATTAATAGGGATAGTTGGGGGTATTCGTATTCAATTGTCAGAGGTGAAATTCTTGGATTTATGGAAGACGAACTACTGCGAAAGCATTTACCAAGGATGTTTTCA	Eukaryota	Stramenopiles	Ochrophyta	Chrysophyceae	Chrysophyceae_X	Chrysophyceae_Clade-C	Spumella	100	100	100	100	100	87	Consumer
AGCTCCAATAGTGTATATTAAAGTTGCTGCGGTTAAAAAGCTCGTAGTTGGATTTCGAAAGTGTTAGTGTCAAAGTTCGCCCTTGTGGTGTGACTCGATACTCCCTTTCTATTATTGGATAGTGGGCAACCGCTTCCAATCATTTACTTTGAAAAAATTAGAGTGTTCAAAGCAGGCGTAACCTTGCCATTGAATATTACAGCATGGGATAATAGAATATGACGTTGGTCTTATTTTGTTGGTTTCTAAGGCTGATGTAATGATTAATAGGGATAGTTGGGGTCGCTCGTATTGAGTTGTCAGAGGTGAAATTCTAGGATTTACTCAAGACGAACTAATGCGAAAGCATTCGACAAGGATGTTTTCA	Eukaryota	Amoebozoa	Lobosa	Tubulinea	Nolandida	Nolandellidae	Nolandellidae_X	100	100	100	100	100	100	Consumer
AGCTCCAAAAGTGTATACGAATATTGTTGCAGTTAAAACGCTCGTAGTTGGAAGTGGATTTTTTTTCAATGCATTTTTCAAATTTTTCAAGATTTGAGAAAAGGAAGTGAAAAAGAATAAGATGAAGAAAAGAAAGAAGATGATGAAGAGAGATTTTCATGATTTTTTTTTTTGAATTACTTTGAAAAAATTAAAGTGTTTAAAACAATTGAACAAAAAAGGAATTTTTCAATTTTGTTGATTGATTGAATAATGAAGCATAGGATAATGAAATAAGATTTGAAAGAAAGTTGGGTTGAATCTTTTTAGGGTTTCGAATAATGATCGATAAAAGTGGTCGGGGGTATCCAGATTGAATAGGGAGCGGTGAAATGTGAGGATCTATTCAAGATGAACAAG…	Eukaryota	Amoebozoa	Lobosa	Discosea-Flabellinia	Dactylopodida	Vexilliferidae	Vexillifera	100	100	100	100	100	100	Consumer
AGCTCCAATAGCGTATATTAAAGTTGTTGCAGTTAAAAAGCTCGTAGTTGAAATTCTGCAAGTCAGTGCAGGTCATCCAATTGGATTGTACTTTGCTTTGACTGGCATTGATCTGATTCATTCAGCAGGCAACTGTTGTGTGTTCAGATTCGTTACTTTGAGAAAATTAGAGTGTTTCGAGCAGGCGTGATGCCTTGAATACTTCAGCATGGAAAAACAAGTAAGGACTCTCGTTCTTCTTGTTGGTTTAAGAGCTTGAGTAATGATTAAGAGGAACAGTTGGGGGCATTCGTATTTGGTAGTCAGAGGTGAAATTCTTAGATTTACCAAAGACGAACTACTGCGAAAGCATCTGTCAAGGATGTTTTCA	Eukaryota	Alveolata	Apicomplexa	Gregarinomorphea	Neogregarinorida	Actinocephalidae	NA	90	88	86	85	82	43	Parasite
AGCTCCAATAGCGTATATTAAAGTTGTTGCAGTTAAAAAGCTCGTAGTTGAACTTCTGTATATATCTAGTTCTGGCTCCGGTCAAGCTATGATGTATACATCCGCTTGCAAACCTAGACTGGCCTTCACTGGTCAACTAGGGGAGTAGGCCTTTTACTTTGAAAAAATTAGAGTGTTTCAAGCAGGCAATGGCTCGAATACATTAGCATGGAATAATGGAATAGGACTTTTGTCCATTTGGTTGGTTATTGGACATAAGTAATGATTAACAGGGACAGTTGGGGGCATTAGTATTTAATTGTCAGAGGTGAAATTCTTGGATTTATTAAAGACTAACTTATGCGAAAGCATTTGCCAAGGATGTTTTCA	Eukaryota	Alveolata	Ciliophora	Oligohymenophorea	Scuticociliatia_1	OLIGO9	OLIGO9_X	100	100	100	100	99	99	Consumer
AGCTCCAATAGCGTATATTAAAGTTGCTGCAGTTAAAAAGCTCGTAGTTGAATTTCTGGTACGATGTGCCTTGTCCACGGTCGCAAGACCGCGAGTATGGGAGCATATCTGCCATCCTTCTAGTTAACTGGCTGTACTTAACTGTGCGGTCAGCGATCTAGATCTTTTACTTTGAAAAAATTAGAGTGTTTAAAGCAGGCTTGCGCAATGAATACATTAGCATGGAATAATAATTTAGGACTTTGCTCCTATTTTATTGGTTTCTAGGGGTGAAGTAATGATTGATAGGGATAGTTGGGGGTGCTAGTATTCATCGGCCAGAGGTGAAATTCTTGGATTCGATGAAGACTAACTTATGCGAAAGCATTCACCAAGGATGTCTTCT	Eukaryota	Rhizaria	Cercozoa	Filosa-Sarcomonadea	Cercomonadida	Paracercomonadidae	Paracercomonas	100	100	100	100	100	100	Consumer
AGCTCCAATAGCGTATATTAAAGTTGCTGCAGTTAAAAAGCTCGTAGTTGGATTTCTGGCTTGATACAGTTTACCGGCCACGGTTTCGTGTGTTAGTGTTTGCTGTTCTGGCCATCCTTCCAATCGCTGCTCACTTTTCTTCATTGATTGGTGAGTGGTATTGGATCTTTTACTTTGAAAAAATTAGAGTGTTTCAAGCAGGCTTTATGCTATGAATACATTAGCATGGAATAATAATTTAGGACTTCGGTTCTATTTTGTTGGTTTCTAGGACTGAAGTAATGATTGATAGGGATAGTTGGGGGTGCTAGTATTCAGCGGCCAGAGGTGAAATTCTCGGATTCGCTGAAGACTAACTTATGCGAAAGCATTCACCAAGGATGTCTTCT	Eukaryota	Rhizaria	Cercozoa	Filosa-Sarcomonadea	Glissomonadida	Sandonidae	Sandonidae_X	100	100	100	100	100	100	Consumer
AGCTCCAATAGCGTATATTAAAATTGCTGCAGTTAAAGCGTCCGTAGTTGAATTTCGTTCAAATTGAATAGTGCCGAGTTTTCCTCGTGTTAATTCGAGTACTTTTTGATTAGAACTTGGGTGAGATGTACTCGTTTCGACGAGTTCGTTTCGCTCCGTTACTTTGAGCAAATTGGAGTGCTCCAACCAGGCTTAAGCTTGAACAGCTCAGCATGGAATAACAAGATAAGACTTTAGTTCTTCTTGTTGGTGACATGAACTAATAGTAATGGTTGATAAGGACATACGGGGGCATTTGTACTTGCTGGAGAGAGGTGAAATTCTAAGACCCAGCAAAGACAAACAAGTGCGAAAGCATTTGCCCAGTATGTACCTG	Eukaryota	Alveolata	Apicomplexa	Gregarinomorphea	Eugregarinorida	Gregarinidae	Leidyana1	100	100	100	100	100	92	Parasite
AGCTCCAATAGCGTATATTAAAGTTGTTGCAGTTAAAAAGCTCGTAGTTGGATTTGTGGCGTGTGCTTTGGCGTCCATTAATTTGGTTCTGCTGGGGCCGTGCCATCCTTGGGTGGATCCTGTGTGGCATTAGGTTGTCGCGCAGGGGATGCCCATCGTTTACTGTGAAAAAATTAGAGTGTTCAAAGCAGGCTTATGCCGTTGAATATATTAGCATGGAATAATAAGATAGGTCTTTGGTCCTATTTTGTTGGTTTGCGGGCCGGAGAAATGATTAACAGGGACAGTTGGGGGTATTCGTATTCCATTGTCAGAGGTGAAATTCTTGGATTTCTGGAAGACGAACTACTGCGAAAGCATTTACCAAGGATGTTTTCA	Eukaryota	Stramenopiles	Ochrophyta	Bacillariophyta	Bacillariophyta_X	Raphid-pennate	Stauroneis	100	100	100	100	100	85	Phototrophic
AGCTCCAATAGCGTATATTAAAGTTGTTGCAGTTAAAAAGCTCGTAGTTGAATTGCTGCAGAATGCGGTGCCTTGCGGCCTTAGGGTTGTCTCGGTGTTTGCTTCTGCTTTCTGGCGGCTGCCTCGCGATGCTTTATTGTATCAAGAGGTTGTCGCTGGCGTTTTTACTTTGAGAAAATTAGAGTGTTTCAAGCAGGCTGTTGCCTTGAATACTGCAGCATGGAATAATAATATAGGACTTTGGTTCTATCTTTATTGGTTCAAGAACTGAAGTAATGGTTAACAGGGACAGTTGGGGGCATTTGAATTTAACTGTCAGAGGTGAAATTCTTAGATTTGTTAAAGACAAACCAATGCGAAAGCATTTGCCAAAAATGTTTTCA	Eukaryota	Alveolata	Apicomplexa	Gregarinomorphea	Gregarines_GRE7	Gregarines_GRE7_X	Gregarines_GRE7_XX	98	98	70	69	69	69	Parasite
AGCTCCAAGAGCGTATATTAAATTTGTTGCAGTTAAAACGCTCGTAGTTGAACTTCTGTCTGGTTTCTGTTCTCCGCCTTTTGGTGTGTAGAGCTGCAACTTGGCATCCGTTCGTTTGAGCTTCTGGCTCTTTCGAACTCTTTACTTTGAGGAAATTAGAATGTTTCAAGTAGGCTTTTGCCTGAATACTACAGCATGGAATAATATTATAGGACTTTTGTTCTTTCTATTGGTCTTTGAATGAAAGTAATGGTGAAAAGGGATGGCCGGGGGCACTCGTATCAAGTTGTCAGAGGTGAAATTCTTGGATCAGCTTGAGACGAACAACTGCGAAAGCATTTGCCAAGTACATTCCCA	Eukaryota	Unknown_Eukaryota	Unknown_Eukaryota	Unknown_Eukaryota	Unknown_Eukaryota	Unknown_Eukaryota	NA	13	10	9	4	3	3	NA
AGCTCCAGTAGCGTATATTAAAGTTGTTGCAGTTAAAAAGCTCGTAGTTGGATTTCTGGCTGGCCGCGTATGGTCGGGCGTCCTCAGGGCGCTTTGTATTGTCGCGTGTCTGCCATCCTTCCAGAGAGCTGTGCCTACCGTCTCGTACGGCAGGGCGCTGCGATCTGGATCGTTTACTTTGAAAAAATTAGAGTGTTCCAAGCAAGCTTACGCTTTGAATACATTAGCATGGAATAATAATATAGGACTTCTGTTCTATTTTGTTGGTTTCTAGGACCGAAGTAATGATTGATAGGGATAGTTGGGGGTGCTAGTATTCAGCGGCCAGAGGTGAAATTCTTGGATTCGCTGAAGACTAACTACTGCGAAAGCATTCACCAAGGATGTCTTCT	Eukaryota	Rhizaria	Cercozoa	Filosa-Imbricatea	Euglyphida	Paulinellidae	Paulinella	100	100	100	100	91	91	Consumer
AGCTCCAATAGCGTATATTAAAGTTGTTGCAGTTAAAAAGCTCGTAGTTGGATTTCAAGGGTCGCAACGTGGATAACACGCTTGCACCCTACCAGTCTTTGACTGTTACTGTGAGAAAATTAGAGTGTTTCAAGCAGGCTATTGCAGGAATACATTAGCATGGAATAACGAATGTGTCTAGAATCTTGGTTAATTCTAGATTACGATTAATAGGGACAGTTGGGGGCATTAGTATTTAATTGTCAGAGGTGAAATTCTTGGATTTATTAAAGACTAACGTATGCGAAAGCATTTGTCAAGGATGTTTTCA	Eukaryota	Alveolata	Ciliophora	Litostomatea	Litostomatea_X	Litostomatea_XX	Litostomatea_XXX	100	100	100	100	100	100	Consumer
AGCTCCAAGAGCATATATTAAAGTTGTTGCAGTTAAAAAGCTCGTAGTTGGACTTCTGGTTTAATGCACCTGGCCCGCAGCCAACAGGCTTGTGAGTGCCGGCGCGCGTTTACCATCCTTCCAGGAAACGAGTCTTCCCTTAACTGGGCCGGACTCGGGATCTGGATCATTTACTTTGAAAAAATTAGAGTGTTTAAAGCAGGCTTTTGCTATGAATACATTAGCATGGAATAATAATCTAGGACTTCGGTTCTATTTTGTTGGTTTCTATAACTGAAGTAATGATTGATAGGGATAGTTGGGGGTGCTAGTATTGGCCGGCCAGAGGTGAAATTCTTGGATTCGGTCAAGACTAACTTATGCGAAAGCATTCACCAAGGATGTCTTCT	Eukaryota	Rhizaria	Cercozoa	Filosa-Thecofilosea	Cryomonadida	Rhogostoma-lineage	Rhogostoma-lineage_X	100	100	100	100	100	100	Consumer
AGCTCCAATAGCGTATATTAAAGTTGTTGCAGTTAAAAAGCTCGTAGTTGGATTTCTAGGAAAAGGCCTTAAAACCAATTCCTACTAGTCCCTTTTGGGACAGTTACTGTGAGAAAATTAGAGTGTTTCAAGCAGGCGTTTGCAGGAATACATTAGCATGGAATAACGAATGTTTCTAGAATCTTGGTTAATTCTAGACAACGATTAATAGGGACAGTTGGGGGCATTAGTATTTAATTGTCAGAGGTGAAATTCTTGGATTTGTTAAAGACTAACGTATGCGAAAGCATTTGCCAAGGATGTTTTCA	Eukaryota	Alveolata	Ciliophora	Litostomatea	Rhynchostomatia	Dileptidae	Dileptidae_X	100	100	100	100	99	98	Consumer
AGCTCCAATAGTGTATACTAAAGTTGCTGCAGTTAAAAAGCTCGTAGTTGGATTTCGGTTAATAAGTGGATAGTCTATATTCTATATATACGCACTGTCAACTTATTTCCTTCTTTTTGGATATACTATTTTATAGTGTTCCAAATCTTTTACTTTGAGAAAATTAGAGTGTTCAAAGCAGGCGTAACAAAGCCTTTGAATATATTAGCATGGGATAATGAAATAAGACTTTTTGCCTTATTTTCGTTGGTCATAGGGCTAAAGTAATGATTAATAGGGATAGTTGGGGTCATTAGTATTTAATTGTCAGAGGTGAAATTCTAAGATTTATTAAAGACTAACTACTGCGAAAGCATTTGACAAGGATGTTTTCA	Eukaryota	Amoebozoa	Lobosa	Tubulinea	Leptomyxida	Flabellulidae	Paraflabellula	100	100	100	100	100	90	Consumer
AGCTCCAATAGCGTATATTAAAGTTGTTGCAGTTAAAAAGCTCGTAGTTGGATTTCTGGCAGACGCTTGTTGCTCGCTTCGGCAACGAAGTGCGGCTTCTTTGTGTTTGTCATCCTTCTAGATTGGAAAGATGCTTGGTTTACTCCTGGTGTCTCTTTTGTCTAGATTTTTTACTTTGAAGAAATTAGAGTGTTCAAAGCAGGCATATCGCTTTGCATACATTAGCATGGAATAATACCATAGGACTTTGGTTCTATTGTGTTGGTCTAGAACTGAAGTAATGATTGATAGGGATAGTTGGGGGTGCTAGTATTCAACGGCCAGAGGTGAAATTCTTGGATTCGTTGAAGACTAACTTATGCGAAAGCATTCACCAAGGATGTCTTCT	Eukaryota	Rhizaria	Cercozoa	Filosa-Imbricatea	Spongomonadida	Spongomonadidae	Spongomonadidae_X	100	100	100	100	100	74	Consumer
AGCTCCAATAGCATATATTAAAGTTGTTGCAGTTAAAAAGCTCGTAGTTGGATTTCTGGGAGGGCACTGATGTCCGCTGCATAGCGTGTGCAGAAGTTCCCTCCCATCCTTCTGTTAACGATTCTTGGTATTCACTTACTGGTTTCGGGCTCAGATATTTTACCTTGAGAAAATTAGAGTGTTTCAGGCAGGCTCGCGCCGGAATACATTAGCATGGAATAATAGAATAGGACGTTTGACTCCTTTGTTGGTTTGAGGGTCTGACGTAATGATTAATAGGGATAGTTGGGGGCATTAGTATTTAATTGTCAGAGGTGAAATTCTCGGATTTGTTAAAGACTAACTAATGCGAAAGCATTTGCCAAGGATGTTTTCA	Eukaryota	Alveolata	Ciliophora	Spirotrichea	Hypotrichia	Unknown_Hypotrichia	NA	100	100	100	97	31	28	Consumer
AGCTCCAAAAGCGTATATTTAAGTTGTTGCAGTTAAAAGGCTCGTAGTCGAAACTCGGGTTCGGTCCAGCGGTCCGCCTCTGGTGTGCACTGCTGGTACTGTTCCTTTCTGTCGGGGACGGGCTCCTGGGCTTCACTGTCTGGGACCCGGGCTCGGCGAGGTTACTTTGAGTAAATTAGAGTGTTCAAAGCAGGCGATCGCCCTGAATACATTAGCATGGAATAGCACGATAGGACTCTGGCCTATCTTGCTGGTCTGTAGGACCGGAGTAATGATTAAGAGGGACAGTCGGGGGCATTGGTATTTCCGGGTCAGAGGTGAAATTCTTGGATTCCGGAAAGACCATCCACTGCGAAAGCATTTGCCAAGGATGTTTTCA	Eukaryota	Archaeplastida	Chlorophyta	Chlorophyceae	Chlamydomonadales	Chlamydomonadales_X	Chlorococcum	100	100	100	100	100	100	Phototrophic
AGCTCCAATAGCGTATATTAAAGTTGTTGCAGTTAAAAAGCTCGTAGTTGGATTTCGGAATGTATAGGAGGCGGTCCACAGAAATTGTGAGTATCGTGCTTATATTTCCTTCCTTTACAATGACCGCCCTTTAGCAATAGAGGATACGGCTTGTAATCGTTTACTTTGAGAAAATTAGAGTGTTCAAAGCAGGCGTAACCCAGCCTTGAATACGTTAGCATGGGATAATAAAACAGGACGTGAGTTCTATTTTGTTGGTTTCTAGAGCTTATGTAATGATTAAAAGGGACAGTTGGGGGCATTAGTATTCAGTTGTCAGAGGTGAAATTCTAGGATTTACTGAAGACTAACTACTGCGAAAGCATTTGCCAAGGATGTTTTCA	Eukaryota	Unknown_Eukaryota	Unknown_Eukaryota	Unknown_Eukaryota	Unknown_Eukaryota	Unknown_Eukaryota	NA	43	43	26	18	5	5	NA
AGCTCCAATAGCGTATATTAAAGTTGCTGCAGTTAAAAAGCTCGTAGTTGGATTTCTGGCTTGTAACAACTTATCGGCCACGGTTTCGTGTGTTAGTGTAGGTTGTTCTTGCCATCCTTCCAATCGCTGCTCGCTAGTCTTCATTGATGGGTGAGTGGTATTGGATCTTTTACTTTGAAAAAATTAGAGTGTTTCAAGCAGGCGTTATGCTATGAATACATTAGCATGGAATAATAATTTAGGACTTCGGTTCTATTTTGTTGGTTTCTAGGACTGAAGTAATGATTGATAGGGACAGTTGGGGGTGCTAGTATTCAGCGGCCAGAGGTGAAATTCTCGGATTCGCTGAAGACTAACTTATGCGAAAGCATTCACCAAGGATGTCTTCT	Eukaryota	Rhizaria	Cercozoa	Filosa-Sarcomonadea	Glissomonadida	Sandonidae	Sandonidae_X	100	100	100	100	100	87	Consumer
AGCTCCAATAGCGTATATTAAAGTTGCTGCAGTTAAAAAGCTCGTAGTTGGATTTCTGGCTTGTACCATTAGGCCGGCCACGGTTTCGTGTGTTAGTGCTTGATGTTCTGGCCATCCTTCCAATCGCCGCGTGCTCTTCTTCATTGATTGGTACGTGGTATTGGATCTTTTACTTTGAACAAATTAGAGTGTTTCAAGCAGGCTTTATGCTATGAATACATTAGCATGGAATAATAATTTAGGACTTCGGTTCTATTTTGTTGGTTTCTAGGACTGAAGTAATGATTGATAGGGACAGTTGGGGGTGCTAGTATTCAGCGGCCAGAGGTGAAATTCTCGGATTCGCTGAAGACTAACTTATGCGAAAGCATTCACCAAGGATGTCTTCT	Eukaryota	Rhizaria	Cercozoa	Filosa-Sarcomonadea	Glissomonadida	Sandonidae	Sandona	100	100	100	100	96	75	Consumer
AGCTCCAATAGCGTATATTAATGTTGCTGCAGTTAAAAAGCTCGTAGTTGGATTTCTGACTTGGCGCACCTGGCCCGCCACGGTTACGTGTGTGAGTGCCGGGATGCGCCTGTCACTTTTCTGGTAAACTATTGTGCTCTTCATTGAGTGTGATAGGTAGCCAGATATTTTACTTTGAAAAAATTAGAGTGTTTAAAGCAGGCGTTTGCTATGAATACATTAGCATGGAATAATAAGTTAGGACTTCGGTTCTATTTTGTTGGTTTCTAGGACTGAAGTAATGATTGATAGGGATAGTTGGGGGTGCTAGTATTCAGCGGCCAGAGGTGAAATTCTCGGATTCGCTGAAGACTAACTTATGCGAAAGCATTCACCAAGGATGTCTTCT	Eukaryota	Rhizaria	Cercozoa	Filosa-Sarcomonadea	Glissomonadida	Allapsidae	NA	100	100	100	100	100	42	Consumer
AGCTCCAATAGCGTATATTTAAGTTGTTGCAGTTAAAAAGCTCGTAGTTGGATTTCGGGTGGGGTGGTGCGGTCCGCCTCTGGTGTGCACTGCTCCGCTCCACCTTCCTGCCGGGGACGGGCTCCTGGGCTTAATTGTTCGGGACTCGGAGTCGGCGATGTTACTTTGAGTAAATTAGAGTGTTCAAAGCAGGCCTACGCTCTGAATACATTAGCATGGAATAACACGATAGGACTCTGGCTTATCTGTTGGTCTGTGAGACCGGAGTAATGATTAAGAGGGACAGTCGGGGGCATTCGTATTCCATTGTCAGAGGTGAAATTCTTGGATTTATGGAAGACGAACATCTGCGAAAGCATTTGCCAAGGATGTTTTCA	Eukaryota	Archaeplastida	Chlorophyta	Chlorophyceae	Chlamydomonadales	Chlamydomonadales_X	NA	100	100	100	100	100	29	Phototrophic
AGCTCCAATAGCGTATATTAAAGTTGTTGCAGTTAAAAAGCTCGTAGTTGAATTTCTGCAGAGTGCTGCTCGTTGCACCTTTGGGTGTTCACTTGTTCGCCTCTGTATTCTGGTGGCCATTCTTCGCTGAATGTTGTCACCAGGTTTTACTTTGAGAAAATTAGAGTGTTTCAAGCAGGCTGTTGCCTTGAATACTGCAGCATGGAATAATAAAATAGGACTTTAGTTCTACGTTTATTGGTTCAAGAACTGAAGTAATGATTAACAGGGACAGTTGGGGGCATTTGAATTTAACTGTCAGAGGTGAAATTCTTAGATTTGTTAAAGACGAACCAATGCGAAAGCATTTGCCAAAAATGTTTTCA	Eukaryota	Alveolata	Apicomplexa	Gregarinomorphea	Gregarines_GRE7	Gregarines_GRE7_X	Gregarines_GRE7_XX	100	100	100	100	100	100	Parasite
AGCTCCAAGAGTGTATATTAAAGTTGTTGCGGTTAAAAAGCTCGTAGTTGGACTTGAGGGATTTTTATTAGAGGATTCTAGTTAAACTAGATATTCTTGTATAATTTTTCCTTTCTTTGTATTTTTAGAAATATGGGGTAACTCATATTTGTGGGGATAGATAGTTTACTTTGAAAAAATTAGAGTGTTTAAAGCAGACATGACATGTACAATTGAATATTACAGCATGGGATAATTGAATAAGACATTAACCTTAATTTTGTTGGTTTTGAAGGTTAATAGTAATGATTAAAAGGGATAGTTGGGGTCACTTGTATTTGATCGCTAGGGGTGAAATCCTATGATTGATCAAAGACAAACTACTGCGAAAGCATTTGACAAGGATGTTTTCA	Eukaryota	Amoebozoa	Lobosa	Tubulinea	Euamoebida	LOS7N/I-lineage	LOS7N/I-lineage_X	100	100	100	100	100	59	Consumer
AGCTCCAAGAGCATATATTAAAGTTGTTGCAGTTAAAAAGCTCGTAGTTGGATTTCTGGTTTAATGCACCTGGCCCGCGGCCTTTTAGGCTTGTGAGTGCCGGCGCGCGTTTACCATCCTTCTAGAAAACGTTTCTGCCATTAATTTGGTGGGATCGCGATCTAGATCTTTTACTTTGAAAAAATTAGAGTGTTTAAAGCAAGCTTTTGCTATGAATACAATAGCATGGAATAATGATCTAGGACTTCGGTTCTATTTTGTTGGTTTCTAAAACTGAAGTAATGATTGATAGGGACAGTTGGGGGTGCTAGTATTGGCCGGCCAGAGGTGAAATTCTTGGATTCGGTCAAGACTAACTTATGCGAAAGCATTCACCAAGGATGTCTTCT	Eukaryota	Rhizaria	Cercozoa	Filosa-Thecofilosea	Cryomonadida	Rhogostoma-lineage	Rhogostoma-lineage_X	100	100	100	100	100	98	Consumer
AGCTCCAGTAGCGTATATTAAAGTTGTTGCAGTTAAAAAGCTCGTAGTTGGATTTCTGGTTTGACGCGCCTGGCCCGGTGGGGTTACCTGCTGAGTGCCGGCGCGCGTCTACCATCCTTCTAGAAAACAGCCTTGCTCTTCACTGGGTTGAGGTTGCGATCTAGATCTTTTACTTTGAAAAAATTAGAGTGTTTAAAGCAGGCTTATGCTGTGAATACATTAGCATGGAATAATAATTTAGGACTTCGGTCTCTATTTTGTTGGTTTCTAGAGCTGAAGTAATGATTGATAGGGATAGTTGGGGGTGCTAGTATTCAGCGGCCAGAGGTGAAATTCTTGGATTCGCTGAAGACTAACTTATGCGAAAGCATTCACCAAGGATGTCTTCT	Eukaryota	Rhizaria	Cercozoa	Filosa-Imbricatea	Filosa-Imbricatea_X	Filosa-Imbricatea_XX	Filosa-Imbricatea_XXX	100	100	84	55	50	50	Consumer
AGCTCCAATAGCGTATATTAAAGTTGCTGCAGTTAAAAAGCTCGTAGTTGGATTTCTGGCCTGAAACATTTTGCCGGCCACGGTTTCGTGTGTTAGTGCTTTGTGTTCTGGCCATCCTTCCAATCGCTATTCAGCTTTCTTCATTGATTGCTGAGTGGTATTGGATCTTTTACTTTGAAAAAATTAGAGTGTTTCAAGCAGGCTTTATGCTATGAATACATTAGCATGGAATAATAATTTAGGACTTCGGTTCTATTTTGTTGGTTTCTAGGACTGAAGTAATGATTGATAGGGATAGTTGGGGGTGCTAGTATTCAGCGGCCAGAGGTGAAATTCTCGGATTCGCTGAAGACTAACTTATGCGAAAGCATTCACCAAGGATGTCTTCT	Eukaryota	Rhizaria	Cercozoa	Filosa-Sarcomonadea	Glissomonadida	Sandonidae	Sandonidae_X	100	100	100	100	100	53	Consumer
AGCTCCAGTAGCGTATATTAAAGTTGTTGCAGTTAAAAAGCTCGTAGTTGGATTTCTGGTTTGACATGCCTGGCCCGCCACGGTTACGTGTGTGAGTGCCGGCGCGTGTCTGCCATCCTTCTGGAAAACGTGTCTACCCTTCACTGGGCCGGATACGCGATCCAGATCATTTACTTTGAAAAAATTAGAGTGTTTAAAGCAGGCTTTTTGCTATGAATACATTAGCATGGAATAATAATTTAGGACTTTGGCCCTATTTTGTTGGTTTCTAGGACTGAAGTAATGATTGATAGGGATAGTTGGGGGTGCTCGAATTCAGCGGCCAGAGGTGAAATTCTTGGATTCGCTGAAGACGAACTCATGCGAAAGCATTCACCAAGGATGTCTTCT	Eukaryota	Rhizaria	Cercozoa	Filosa-Sarcomonadea	Glissomonadida	Glissomonadida_X	Glissomonadida_XX	100	100	97	96	96	96	Consumer
AGCTCCAATAGCGTATATTAAAGTTGTTGCAGTTAAAAAGCTCGTAGTTGAATATCTGGCCGGTGCTGTTCTCGGCTCCCTGAGTCGGTTCAGCGCCTGGTCATCCGTATGGGAAACTAGCTCGACCTTCACTGGTCGGCTAGTGGATCATACACTTTACTTTGAAAAAATTAGAGTGTTTCAGGCAGGCAATTGCTTGGATACTGTAGCATGGAATAATGGAATAGGACTTTGACCTATTTGTTGGTTTCTCGAGGTCAAAGTAATGATTAATAGGGACAGTTGGGGGCATTCGTATTTAATTGTCAGAGGTGAAATTCTTGGATTTTTTAAAGACGAACTTATGCGAAAGCATTTGCCAAGGATGTTTTCA	Eukaryota	Alveolata	Ciliophora	Colpodea	Colpodea_X	Colpodida	Colpoda	100	100	100	100	100	83	Consumer
AGCTCCAATAGGATATATCAAAGTTGTTGCAGTTGAAAAGCTCGTAGTCGTATTTGTGGTGAGTTGATGTTCGGGGCCTGTTGTGCGCGAAAGCGTGCAGCGCCCAGAGCCGCTTGCCATTTTGTGGGAATCAGGTTGGTTCGGTGCAGCGATGCCCCGGGCCAGTCTCCACTCCGTCACTGAGAGCAAATTGGAGTGCTCAAAGCAGGCTTTACAGCTTTGAACATCTTAGCTTGGAATGACAAAGTACGACCTTTGGTTCACTTTGTTGGTTATGAACTATCGAGGTAATGATAAATAGGAACAGTTGCGGGGACACTCGTACTGCACAGTCAGAGGTGAAATTCTTGGATTTGTGCACGACGAACGACTGCGAAGGCATCTGTCCAGGATGTTTTCA	Eukaryota	Stramenopiles	Sagenista	Labyrinthulomycetes	Thraustochytriales	Thraustochytriaceae	Amphifilidae	100	100	100	100	100	100	Consumer
AGCTCCAATAGCGTATATTAAAGTTGTTGCAGTTAAAAAGCTCGTAGTTGAACTTCTGTCTAGCTTTATTTCGACTCGTCGAGTAAAGCTGGACATACGTCTGCAAACTAAAATCGGCCTTTACTGGTTCGACTTAGGGAGTAGACATTTTACTGTGAAAAAATTAGAGTGTTTAAGGCAGGTACTAGCCTGAATACATTAGCATGGAATAATGGAATAGGACTAAGTCCATTTTATTGGTTCTTGGATTTGGTAATGATTAATAGGGACAGTTGGGGGCATTAGTATTTAATAGTCAGAGGTGAAATTCTTGGATTTATTAAGGACTAACTAATGCGAAAGCATTTGCCAAAGATGTTTTCA	Eukaryota	Alveolata	Ciliophora	Oligohymenophorea	Hymenostomatia	Tetrahymenida	Tetrahymena	100	100	100	100	100	88	Consumer
AGCTCCAATAGCGTATATTAAAGTTGCTGCAGTTAAAAAGCTCGTAGTTGGATTTCTGGCCTGAAACATTTTGCCGGCCGCGGTTTCGCGTGTTAGTGCTTTATGTTCTGGCCATCCTTCCAATCGCTATTTACCTTTCTTCATTGATTGGTAAGTGGTATTGGATCTTTTACTTTGAAAAAATTAGAGTGTTTCAAGCAGGCTTTATGCTATGAATACATTAGCATGGAATAATAATTTAGGACTTCGGTTCTATTTTGTTGGTTTCTAGGACTGAAGTAATGATTGATAGGGACAGTTGGGGGTGCTAGTATTCAGCGGCCAGAGGTGAAATTCTCGGATTCGCTGAAGACTAACTTATGCGAAAGCATTCACCAAGGATGTCTTCT	Eukaryota	Rhizaria	Cercozoa	Filosa-Sarcomonadea	Glissomonadida	Sandonidae	Sandonidae_X	100	100	100	100	100	54	Consumer
AGCTCCAATAGCGTATATTAAAGTTGCTGCAGTTAAAAAGCTCGTAGTTGGATTTCTGGCTTGATATATTTTGCCGGCCACGGTTTCGTGTGTTAGTGCTTGATATTCTGGCCATCCTTCCAATGGCTATTCATCCTTCTTCATTGAAGGTGTGAGTGGTATTGGATCTTTTACTTTGAAAAAATTAGAGTGTTTCAAGCAGGCTTTATGCTATGAATACATTAGCATGGAATAATAATTTAGGACTTCGGTTCTATTTTGTTGGTTTCTAGGACTGAAGTAATGATTGATAGGGATAGTTGGGGGTGCTAGTATTCAGCGGCCAGAGGTGAAATTCTCGGATTCGCTGAAGACTAACTTATGCGAAAGCATTCACCAAGGATGTCTTCT	Eukaryota	Rhizaria	Cercozoa	Filosa-Sarcomonadea	Glissomonadida	Sandonidae	Neoheteromita	100	100	100	100	100	93	Consumer
AGCTCCAGTAGCGTATATTAAAGTTGTTGCAGTTAAAAAGCTCGTAGTTGGATTTCTGGTTTGACGCGCCTGGCCCGGTGGGGTTACCTGCTGAGTGCCGGTGCGCGTCTACCATCCTTCTAGAAAACAGCCTTGCCCTTCACTGGGTTGAGGTTGCGATCTAGATCTTTTACTTTGAAAAAATTAGAGTGTTTAAAGCAGGCTTACGCTATGAATACATTAGCATGGAATAATAATTTAGGACTTCGGTCTCTATTTTGTTGGTTTCTAGAGCTGAAGTAATGATTGATAGGGATAGTTGGGGGTGCTAGTATTCAGCGGCCAGAGGTGAAATTCTTGGATTCGCTGAAGACTAACTTATGCGAAAGCATTCACCAAGGATGTCTTCT	Eukaryota	Rhizaria	Cercozoa	Filosa-Imbricatea	Filosa-Imbricatea_X	Filosa-Imbricatea_XX	Filosa-Imbricatea_XXX	100	100	85	59	59	59	Consumer
AGCTCCAATAGCGTATATTAAAGTTGTTGCAGTTAAAACGCTCGTAGTTGAAATTGTGGCAATAATATTTGGTCATCTTTAACGAGCATGCACCTATTGTTATTACCATTATTCCAGTATATGCAGGGTAACCTGTGTATTTGGAACTGTTACTTTGAGAAAATTAGGGTGTTTCAAGTAGGCGTAATGCTTTGAATACTCCAGCATGGAATGACAATAAAGGACTTAAATCCTTCTTGTTGGTTTAAGGAGTTGAGTAATAATTAAGAGGAACAGTCGGGGGTATTCGTATTCAGTCGCTAGAGGTGAAATTCTTAGATTGACTGAAGATGAACTATTGCGAAGGCATCTACCATGGATGTTTTCA	Eukaryota	Alveolata	Apicomplexa	Gregarinomorphea	Neogregarinorida	Actinocephalidae	Monocystis	100	100	100	100	100	90	Parasite
AGCTCCAATAGCGTATATTAATGTTGCTGCAGTTAAAAAGCTCGTAGTTGGATTTCTGACTTGGCGCACCTGGCCCGCCACGGTTACGTGTGTGAGTGCCGGGATGCGCCTGTCACTTTTCTAGTAAACTATTGTACTCTTCATTGAGTGCGATAGGTAGCTAGATATTTTACTTTGAAAAAATTAGAGTGTTTAAAGCAGGCGTTTGCTATGAATACATTAGCATGGAATAATAAGTTAGGACTTCGGTTCTATTTTGTTGGTTTCTAGGACTGAAGTAATGATTGATAGGGATAGTTGGGGGTGCTAGTATTCAGCGGCCAGAGGTGAAATTCTCGGATTCGCTGAAGACTAACTTATGCGAAAGCATTCACCAAGGATGTCTTCT	Eukaryota	Rhizaria	Cercozoa	Filosa-Sarcomonadea	Glissomonadida	Allapsidae	Allapsidae_X	100	100	100	100	100	79	Consumer
AGCTCCAATAGCGTATATTAAAGTTGTTGCAGTTAAAAAGCTCGTAGTTGGATTTCTGGTTTGAGCGTCCGGTCGCCTATGGGCAGTACTATGGATGTTTGGGCCATATTTTGTGAGGATGCCTTTCTGCCATTGAGTTGGTGGTTGGGTGGACTTGCATCGTTTACTGTGAAAAAATTAGAGTGTTTAAAGCAGGCGTTTGCTCATTTGAATACATTAGCATGGAATAATAAGATACGACCTTGGTGGTCTATTTTGTTGGTTTGCACGCCAGGGTAATGATTAATAGGGACAGTTGGGGGTATTCATATTTCAACGTCAGAGGTGAAATTCTTGGATCGTTGAAAGATGAGCTTAGGCGAAAGCATTTACCAAGGATGTTTTCA	Eukaryota	Stramenopiles	Pseudofungi	Oomycota	Oomycota_X	Saprolegniales	Aphanomyces	100	100	100	100	100	99	Parasite
AGCTCCAATAAGGAACATTAAATTTGTTGCAGTTAAAAAGCTCGTAGTTGAATTTCTGCGCGTCGTCGCTGAGCCGCATTTGAGAAATCTTTTGCGCGTCTTGGCCGCGCGCATGCTCGCGTTGACCCTGAATGGTTTACTCCGTTTTGTGGAAGGCGCGTCTTTTACTGTGAACAAAACGAAGCGTTCATGGCAGGCTTTGAGCTTGAACGAATCGCACGGAATAATGAAAACGGCCTCGCTCGTTTTCGTTGGTTCGCGAATGAGGTTATTGGTTAACAGGAACAGTTGGGGGTATTCGTACTTCAACGCTAGAGGTGAAATTCTTGGATTGTTGAATGACGAACGACTGCGAAGGCATTTACCAAGGATGTTTTCA	Eukaryota	Unknown_Eukaryota	Unknown_Eukaryota	Unknown_Eukaryota	Unknown_Eukaryota	Unknown_Eukaryota	NA	12	11	11	10	10	10	NA
AGCTCTAATAGCGTATATTAAAGTTGTTGCAGTTGAAACGCTCGTAGTTGAACCTTAGTAAAACTTTTCAATGTTGCTATTGGTAATGTTGAAGGTTTCTTGTTTAACCAATTTTGTTTTCAAAATTGATTAAAAGTGTTACTGTAAGAAAATTAGAGTGTTTCAAGCAGGCGTATAGTTTTGAATACTTTATTATGGAATAATGTTATAATTTGATTTCTCTCAAGTTGATTCTTGGAAAATCAATTAGTGATTGAAAGAGGCAGTCGGGGGCATTCGTATTTGGTAGTTAGAGGTGAAATTCTTAGATTTATCAAAGACGTACTATTGCGAAAGCATTTGCCAAGGATGTTCTCA	Eukaryota	Unknown_Eukaryota	Unknown_Eukaryota	Unknown_Eukaryota	Unknown_Eukaryota	Unknown_Eukaryota	NA	36	28	15	12	11	8	NA
AGCTCCAATAGCGTATATTAAAGTTGCTGCAGTTAAAAAGCTCGTAGTTGGATTTCTGGCCTGAAACATTTTGCCGGCCACGGTTTCGTGTGTTAGTGCTTGGTGTTCTGGCCATCCTTCCAATCGCTATTTGTCTTTCTTCATTGATGGGCAAGTGGTATTGGATCTTTTACTTTGAAAAAATTAGAGTGTTTCAAGCAGGCTTTATGCTATGAATACATTAGCATGGAATAATAATTTAGGACTTCGGTTCTATTTTGTTGGTTTCTAGGACTGAAGTAATGATTGATAGGGATAGTTGGGGGTGCTAGTATTCAGCGGCCAGAGGTGAAATTCTCGGATTCGCTGAAGACTAACTTATGCGAAAGCATTCACCAAGGATGTCTTCT	Eukaryota	Rhizaria	Cercozoa	Filosa-Sarcomonadea	Glissomonadida	Sandonidae	Sandonidae_X	100	100	100	100	100	82	Consumer
AGCTCCAATAGCGTATATTAAAGTTGTTGCAGTTAAAAAGCTCGTAGTCGAATTTCTGGGCGGTGGTATTATGGCTTCGGTCATGGTACGCCTGTCCATCCGTCAGGGAAGTTCGTTCGTCCTTTATTGGACGGCGGAGGGAACTGACATTTTACTTTGAAAAAATTAGAGTGTTTCAGGCAGGCAATCGCTGGAATACATTAGCATGGAATAATGGAATAGGACTTTAGTCCATTTTATTGGTTATTGGTCTGAAGTAATGATTAATAGGGACAGTTGGGGGCATTAGTATTTAATTGTCAGAGGTGAAATTCTTGGATTTATTAAAGACTAACTAATGCGAAAGCATTTGCCAAGGATGTTTTCA	Eukaryota	Alveolata	Ciliophora	Nassophorea	Nassophorea_X	Nassulida	Obertrumia	100	100	100	100	100	80	Consumer
AGCTCCAATAGCGTATATTAAAGTTGCTGCAGTTAAAAAGCTCGTAGTTGGATTTCTGGCGAGATATATCTGGCCGGCCACGGTTTCGTGTGTTAGTGCTTGATATTCTAGCCATCCTTCCAATGGCTATTCATCCTTCTTCATTGAGGTGGTGAGTGGTATTGGATCTTTTACTTTGAAAAAATTAGAGTGTTTCAAGCAGGCTTTATGCTATGAATACATTAGCATGGAATAATAATTTAGGACTTCGGTTCTATTTTGTTGGTTTCTAGGACTGAAGTAATGATTGATAGGGATAGTTGGGGGTGCTAGTATTCAGCGGCCAGAGGTGAAATTCTCGGATTCGCTGAAGACTAACTTATGCGAAAGCATTCACCAAGGATGTCTTCT	Eukaryota	Rhizaria	Cercozoa	Filosa-Sarcomonadea	Glissomonadida	Sandonidae	Neoheteromita	100	100	100	100	100	95	Consumer
AGCTCCAATAGGATATATCAAAGTTGTTGCAGTTGAAAAGCTCGTAGTCGTATTTGTGGTGGGTAGATGCTCTGCTCGCGGTAGGCACGAAAGTGTTTGCCCGGCTTGGCCGCCTGCCATTTTGTGGGACAAAGTGGGTTTTCGCATGGTTTACTCCGTGTGGGAATTCGCTCCACTCCGTCACTGAGAGCAAATTGGAGTGCTCAAAGCAGGCTTTACAGCTTTGAACATCTTAGCTTGGAATGACAAAGTATGACTTTTTGTTCACTTTGTTGGTTATGTACAATTAGTAATGATAAATAGGAACAGTTGCGGGGACACTCGTACTGGAAAGTCAGAGGTGAAATTCTTGGATTTTTCCACGACGAACGACTGCGAAGGCATCTGTCCAGGATGTTT…	Eukaryota	Stramenopiles	Sagenista	Labyrinthulomycetes	Thraustochytriales	Thraustochytriaceae	Amphifilidae	100	100	100	100	100	99	Consumer
AGCTCCAATAGCGTATATTAAAGTTGTTGCAGTTAAAAAGCTCGTAGTCGGACTTTGGGGTGTTTTTTTTAGTCGGACCCGGTCTGCCGGGATGGTGTGTACTGGTCCGACCACCCTTCCTTCTGGTTTGCTACCTTTTGCCCTTAACTGGGTGAGAGGCCAGCTCCAGATCGTTTACTTTGAAAAAATTAGAGTGTTTAAAGCAGGCAAATCACGCCTTGAATACATTAGCATGGGATAATAGAATAGGACCTTGCGCCTATTTTGTTGGTTTCTAGGTGTAGGGTAATGATTAATGGAGACAGTTGGGGGTATTCATATTTAATTGTCAGAGGTGAAATTCTTGGATTTATGAAAGATGAACTTCTGCGAAAGCATTTATCAAGGATGTTTTCA	Eukaryota	Amoebozoa	Conosa	Variosea	Variosea_X	Schizoplasmodiids	Ceratiomyxella	100	100	100	100	84	54	Consumer
AGCTCCAATAGCGTATATTAAAGTTGCTGCAGTTAAAAAGCTCGTAGTTGGATTTCCGGTCTTCAACATTTGGCCGGCCACGGTTTCGTGTGCTAGTGCTTGATGTTTTGGCCGTCCTTCCAATCGCCGCTTGCTCTTCTTCATTGATTGGCAAGTGGTATTGGATCTTTTACTTTGAAAAAATTAGAGTGTTTCAAGCAGGCTTTATGCTATGAATACATTAGCATGGAATAATAATTTAGGACTTCGGTTCTATTTTGTTGGTTTCTAGGACTGAAGTAATGATTGATAGGGATAGTTGGGGGTGCTAGTATTCAGCGGCCAGAGGTGAAATTCTCGGATTCGCTGAAGACTAACTTATGCGAAAGCATTCACCAAGGATGTCTTCT	Eukaryota	Rhizaria	Cercozoa	Filosa-Sarcomonadea	Glissomonadida	Sandonidae	Sandona	100	100	100	100	98	59	Consumer
AGCTCCAAGAGCGTATCTTAAAGTTGTTGTGGTTAAAAAGCTCGTAGTTGATACTTGATAAATTTATCAAGAGTTTGAATCTTAAAGAGGAAAATGATTGAAAGTGTTTATGAATGTTTAGCTAACATTAAGCACTGTATAATTTATGTTTGGTTTTACTTTATATGGATTATGTAGTGTGTTAGTTAACAGTTACTGTGAAAAAATTAGAGTGTTCAAAACAGGCATTTACGGCCATTGAATATATTAGCATGGTATAACGAAATATGACAACTCTATTACGTTTGAGTGGTACTATATCAGTTGAGTAATTAGAGATGTAATGATTAAAAGGAACAGTCGTAGTGACTTTTACTTAATGGAAAGAGGTGAAATTCTATAACCCATTAAAGAAAAACA…	Eukaryota	Unknown_Eukaryota	Unknown_Eukaryota	Unknown_Eukaryota	Unknown_Eukaryota	Unknown_Eukaryota	NA	18	15	12	10	10	10	NA
AGCTCCAATAGCGTATATTAAAGTTGTTGCAGTTAAAAAGCTCGTAGTTGGATTTCTGGTTAGGTGCGCTTGGCCCGCCACCGTCAGGTGTGTGAGTGCCGATGCGCGCTTGCCATCTCGTCGTCTGGAGAACGTTCCTGCCCTTTACTGGGTTGGGTTCGCAATCCAGAATTTTTACTTTGAAAAAATTAGAGTGTTTAAAGCAGGCGTCTGTTGCTGTGAATATATTAGCATGGAATAATAACTTAGGACTTCTGTCTTATTTTGTTGGTTTCTAAGACTAGAAGTAATGGTTGATAGGGACAGTTGGGGGTGCTAGTATTCAGCGGCCAGAGGTGAAATTCTTGGATTCGCTGAAGACTAACTTATGCGAAAGCATTCACCAAGGATGTCTTCT	Eukaryota	Rhizaria	Cercozoa	Filosa-Imbricatea	Thaumatomonadida	Peregriniidae	Peregrinia	100	100	100	100	100	100	Consumer
AGCTCCAATAGCGTATATTAAAGTTGTTGCAGTTAAAACGCTCGTAGTTGAAACTTTGGTAGTAACAATGGGTTATCTCTTTGAGTATGTACCTATTGTTATTACCATTATTCCGATCTGTACAAGGGGTAATTCTCTTGTATTTTCGGAAGTGTTACTTTGAGAAAATTAGAGTGTTTCAAGCAGGCGTGATGCTTTGAATACTCCAGCATGGAATGACGACAAAGGACTCATATCCTTCTTGTTGGTTTAAGGAGTTGAGTAATGATTAAGAGGAACAGTCGGGGGTATTCGTATTCAGTCGTTAGAGGTGAAATTCTTAGATTGACTGAAGACGAACTACTGCGAAGGCATCTACCATGGATGTTTTCA	Eukaryota	Alveolata	Apicomplexa	Gregarinomorphea	Neogregarinorida	Actinocephalidae	Monocystis	100	100	100	100	100	100	Parasite
AGCTCCAATAGCGTATATTAAAGTTGTTGCAGTTAAAAAGCTCGTAGTCGGAACTCGGGGCGCGACGAGCCCGGTCTGCCGTTGACGGTGTGTACTGGCTCGTCTGTCCTTCCTTTCGGGCAGTTGGCGGCTGTCCTTCACTGGGCGGCCGTTCAGCTCCGAATCGTTTACTTTGAAAAAATTAGAGTGTTTAAAGCAGACTTTTGTACGTCTTGAATACTAGAGCATGGGATAATAGAATAGGCTCTTGCGTCTATTTTGTTGGTTTCTAGAGGCGAGAGAATGATCAATGGGAATAGTCGGGGGTATTCATATTTAATTGTCAGAGGTGAAATTCTTGGATTTATGAAAGATGAACATCTGCGAAAGCATCTATCAAGGATGTTTTCA	Eukaryota	Amoebozoa	Conosa	Variosea	Variosea_X	Phalansteriidae	Phalansterium	98	98	98	98	91	91	Consumer
AGCTCCAAGAGCATATATTAAAGTTGTTGCAGTTAAAAAGCTCGTAGTTGGACTTCTGGTTTAATGCACCTGGCCCGCGGCCGCAAGGCCTGTGAGTGCCGGCGCGCGTTTACCATCCTTCTAGAAAACGGGTCTTCCCTTAACTGGGCCGGATTCGGGATCTAGATCATTTACTTTGAAAAAATTAGAGTGTTTAAAGCAGGCTATTGCTATGAATACATTAGCATGGAATAATAATCTAGGACTTCGGTTCTATTTTGTTGGTTTCTATGACTGAAGTAATGATTGATAGGGATAGTTGGGGGTGCTAGTATTGGCCGGTCAGAGGTGAAATTCTTGGATTCGGTCAAGACTAACTTATGCGAAAGCATTCACCAAGGATGTCTTCT	Eukaryota	Rhizaria	Cercozoa	Filosa-Thecofilosea	Cryomonadida	Rhogostoma-lineage	Rhogostoma-lineage_X	100	100	100	100	100	100	Consumer
AGCTCCAATAGCGTATATTTAAGTTGTTGCAGTTAAAAAGCTCGTAGTTGGATTTCGGGTGGGTTCGGTCGGTCCGCCTCTGGTGTGCACTGATTGAGCCTTCCTTTCTGCCGGGGACGGGTTCCTGGGCCTAACGGTTTGGGACTCGGAGTCGGCGAGGTTACTTTGAGTAAATTAGAGTGTTCAAAGCAAGCCTACGCTCTGAATACATTAGCATGGAATAACGCGATAGGACTCTGGCCTATCTTGTTGGTCTGTAGGACTGGAGTAATGATTAAGAGGGACAGTCGGGGGCATTCGTATTTCATTGTCAGAGGTGAAATTCTTGGATTTATGAAAGACGAACTTCTGCGAAAGCATTTGCCAAGGATGTTTTCA	Eukaryota	Archaeplastida	Chlorophyta	Chlorophyceae	Chlamydomonadales	Chlamydomonadales_X	Chlorococcales	100	100	100	100	100	100	Phototrophic
AGCTCCAATAGCGTATATTAAAGTTGTTGCAGTTAAAAAGCTCGTAGTCGGACTTTCGAGGTAGGGATCGCGATCCGGCGGGAGCTGTGTATTGCGGTCCTTGCCTCTAATCTCGGATAGCTCGGTCTGCTCTTAAGTGAGTGGGTCGCGGTTACCGGGTCGTTTACTTTGAAAAAATTAGAGTGTTTAAAGCAGGCGTATGCCCTGAATATATTAGCATGGGATAATGAAATAGGACCCCTTTCCTGTTTGTTGGTTTCGAGGACTGGGGTAATGATTAATAGCGACCGTTGGGGGTGTTCATATTTAATTGTCAGAGGTGAAATTCTTGGATTTATGAAAGATGAACAACAGCGAAAGCATTCACCACGGACGTTCGCA	Eukaryota	Amoebozoa	Conosa	Variosea	Variosea_X	AND16-lineage	AND16-lineage_X	99	99	99	99	99	99	Consumer
AGCTCCAATAGCGTATATTAAAGTTGTTGCAGTTAAAACGCTCGTAGTTGAAACTTTGGTAACAATAATGGGTTTGCTTCTAAAGTATATACCTATTGTTGTCACCATTATTCTGATTTATGCAAGGGGTTTACCTCTTGTATATTCGGAATTGTTACTTTGAGAAAATTAGAGTGTTTCAAGCAGGCGTGATGCTTTGAATACTCCAGCATGGAATGACAACAAAGGACTCATGTCCTTCTTGTTGGTTTAAGGAGATGAGTAATGATTAAGAGGAACAGTCGGGGGTATTCGTATTTAGTCGTTAGAGGTGAAATTCTTAGATTGACTGAAGACGAACTACTGCGAAGGCATCTACCATGGATGTTTTCA	Eukaryota	Alveolata	Apicomplexa	Gregarinomorphea	Neogregarinorida	Actinocephalidae	Monocystis	98	98	97	97	97	83	Parasite
AGCTCCAAGAGCGTATCTTAAAGTTGTTGTGGTTAAAAAGCTCGTAGTTTATCTTTGATAAATTTATCAAAAATTTGAATCTGTAAAGATGAAAATGATTGAAAGTGTTTATGAATGTTAATTAACATGAAGCATGTATACTGAAAGTTTATTCTGATGTGTATGTGTGTTAGTTAACTGTTACTGTGAAAAAATTAGAGTGTTTAAAACAGGCATTTACGGCCTTTAAATATATTAGCATGGTATAACGAAATATGACAACTCTATTACGATTGGGTGGGACTTAATCAGTTGAGTACTAGAGATGTAATGATTAAAAGGAGCAGTCGTAGTGACTTTTACTTAATGGAAAGAGGTGAAATTCTATAACCCATTAAAGAAAAACAACTGCGAAAGCAT…	Eukaryota	Unknown_Eukaryota	Unknown_Eukaryota	Unknown_Eukaryota	Unknown_Eukaryota	Unknown_Eukaryota	NA	15	15	9	6	6	6	NA
AGCTCCAATAGCGTATATTAAAGTTGCTGCAGTTGAAACGCTCGTAGTTGAACTTTTGCTGTACGAAACAAGGCAGTCAATGGCTCGTCCATGTTTCTGACAGCATTGCGTCGGTTCTGCGTTGTCGCAAGACTCCGTTGTGTCGGCACTGTTACTTTGAACAAATTAGAGTGTTTCAAGCAGGCGTTTGCCTTGAATACTCCAGCATGGAATAATAAGATAGAACTTTGGTTCTTCTTGTTGGTTCAAGAGCCAGAGTAATGATAAATAGGGACAGTTGGGGGCATTCGTACTTGGCAGCTAGAGGTGAAATTCTTAGATTTGCCAAAGACGAACTACTGCGAAAGCATCTGCCAGGGATGTTTTCA	Eukaryota	Alveolata	Apicomplexa	Gregarinomorphea	Neogregarinorida	Actinocephalidae	NA	97	96	92	92	92	36	Parasite
AGCTCCAATAGCGTATATTAAATTTGTTGCAGTTAAAAAGCTCGTAGTTGGATTTCTGGGAGGGTGCCAATGTCCGCTCGTTCGCGTGTGCAGCGGCGCCCTTCCATCCTTCTGTTAACGTTTCTGGTATTCAGTTACTGGACTCGGGCTCAGATATTTTACCTTGAGAAAATTAGAGTGTTCCAGGCAGGCTAGCGCCGGAATACATTAGCATGGAATAATAGAATAGGACTTTAGTCTCCTTTGTTGGTTTGAGGGACTGAAGTAATGATTAATAGGGATAGTTGGGGGCATTAGTATTTAATTGTCAGAGGTGAAATTCTCGGATTTGTTAAAGACTAACTTATGCGAAAGCATTTGCCAAGGATGTTTTCA	Eukaryota	Alveolata	Ciliophora	Spirotrichea	Hypotrichia	Urostylidae	Uroleptus	100	100	100	100	98	98	Consumer
AGCTCCAAGAGTGTATATTAAAGTTGTTGCGGTTAAAAAGCTCGTAGTTGGACCTTGGGATTGATTACATCAGTTCCTTAGAACTTCGGTTCTAGGGGTTAATATTGAGTAATTCTTTCTCTATTCTCGGAACGTTCACGGCTAGCAATAGTCGGTTTCGTAGGATTTACTTTGAATAAATTAGGGTGTTTAAAGCAGGCATAAAAGCCTTGAATACATTAGCATGGGATAATAAAAGATGACCTTTGGTCTAAACTTTATTGGTTTCTAAGGCCTAGGTAATGATTGATAGGGATAGTTGAGGTCGCTCGTATTCAGTGGTCAGAGGTGAAATTCTAAGACCCACTGAGGACGAACTAATGCGAAGGCATTCGACAAGGATGTTTTCA	Eukaryota	Amoebozoa	Lobosa	Tubulinea	Euamoebida	Hartmannellidae	Copromyxa	100	100	100	100	100	100	Consumer
AGCTCTAATAGCGTATACTAAAGTTGTTGCAGTTAAAAAGCTCGTAGTTGAAGTTCAGAACTGGGAGATGTTGGTCGGGCGTATGCTCTGTACCAGCTCTCCCGTTCTCCCTATGGGATACTCACCTTTACTCTTAACTGGGCGAAGGTAAAAGCATTGTATGGTTGGGGCAACCTGGTCATGCAGTGTGGAGTTCCCATTCGTTTACTTTGAATAAATTAGGGTGTTCAAAGCAGGCAAATAAAGAGCCTTGAATACTACAGCATGGGATAACGGAATACGATTTCGGTTCATATTTCGTTGGTTTCTGGAGCCGAAGTAATGATTAAAAGGGATAGTTGGGGGCATTAGTATTTAATTGTCAGAGGTGAAATTCTTGGATTTATGAAAGACTAACTT…	Eukaryota	Alveolata	Apicomplexa	Gregarinomorphea	Gregarines	Gregarines_X	Gregarines_XX	85	84	84	84	84	84	Parasite
AGCTCCAATAGCGTATATTAAAGTTGTTGCAGTTAAAACGCTCGTAGTTGAAATTCTGCTAGTGAGAATGGGTCATCTCATTGAGTATGTACCTGTTGTCATTGGCATTAATCCGATCAATTCAGCGGGTCAAACCGTTGAATATTCGGAGCTGTTACTTTGAGAAAATTAGAGTGTTTCAAGCAGGCGTAATGCCTTGAATACTCCAGCATGGAATAACAAGTAAGGACTCAAGTTCTTCTTGTTGGTTTAAGGACCTGAGTAATGATTAAGAGGAACAGTCGGGGGTATTCGTACTCGGTCGTCAGAGGTGAAATTCTTAGATTGACTGAAGACGAACTACTGCGAAGGCATCTACCATGGATGTTTTCA	Eukaryota	Alveolata	Apicomplexa	Gregarinomorphea	Neogregarinorida	Actinocephalidae	Monocystis	100	100	100	100	100	100	Parasite
AGCTCCAATAGCATATATTAAAGTTGTTGCAGTTAAAAAGCTCGTAGTTGGATTTCTGGGAGGGTGCCAATGTCCGCTTGTTTGCGTGTGCAGCGGCGCCCTTCCATCCTTCTGTTAACGTTTCTTGGCCTTTACTGGCTGGTTTCGGGCTCAGATATTTTACCTTGAGAAAATTAGAGTGTTTCAGGCAGGCTTGCGCCGGAATACATTAGCATGGAATAATAGAATAGGACTTTAGTCTCCTTTGTTGGTTTGAGGGACTGAAGTAATGATTAATAGGGATAGTTGGGGGCATTAGTATTTAATTGTCAGAGGTGAAATTCTCGGATTTGTTAAAGACTAACTTATGCGAAAGCATTTGCCAAGGATGTTTTCA	Eukaryota	Alveolata	Ciliophora	Spirotrichea	Hypotrichia	Oxytrichidae	NA	100	100	100	100	91	31	Consumer
AGCTCCAATAGCGTATATTAAAGTTGTTGCAGTTAAAAAGCTCGTAGTTGGATTTTGGGATAAGCTAGTTGGTCCGGCGCAAGCTGAGAACTGATGGGCATATCCTTCCTCTCGAAAGCGGCGTGTGCGCTTAACTGAGTGTGCGTCGTGTTCGGGACTTTTACTGTGAAAAAATTAGAGTGTTCAAAGCAGGCTATCGCTTGAATATTTCAGCATGGAATAATGGAATAGGACGTTGGTTCTATTTTGTTGGTTTCTAGGACCGAAGTAATGATTAATAGGGATAGTTGGGGGCATTAGTATTTAATTGTCAGAGGTGAAATTCTTGGATTTATGAAAGACTAACTTCTGCGAAAGCATTTGCCAAGGATGTTTTCA	Eukaryota	Opisthokonta	Mesomycetozoa	Ichthyosporea	Rhynosporida	Rhynosporidae	Rhynosporidae_X	100	100	100	100	100	100	Parasite
AGCTCCAGTAGCGTATATTAAAGTTGTTGCAGTTAAAAAGCTCGTAGTTGGATTTCTGGCGAACCGTTGCGGCCCGTGCTCGTTCCGGGCGTGTGTGCCGTGTCGTGTTTGTCATCCTTCCAGAAAGCTGCGTCTACCATTTACTTGGCCGGACGTACGTGATCTGGATCGATTACTTTGAAAAAATTAGAGTGTTTAAAGCAGGCTTATGCTGTGAATACATTAGCATGGAATAATAATTTAGGACTTCGGTTCTATTTTGTTGGTTTCTAGGACTGAAGTAATGATTGATAGGGACAGTTGGGGGTGCTAGTATTCCGCGGCCAGAGGTGAAATTCTTGGATTCGCGGAAGACTAACTACTGCGAAAGCATTCACCAAGGATGTCTTCT	Eukaryota	Rhizaria	Cercozoa	Filosa-Imbricatea	Euglyphida	Trinematidae	Trinematidae_X	100	100	100	100	100	81	Consumer
AGCTCCACAAGCGTATGTTAAAGCTGCTGCAGTTAAAACGCTCGTAGTTGTGGTTTCGCCGGCGGGGAGGTCTGTGCCTCAAAAAGGTGCGGGCAGCCACGCCGGTTACACTGTAGCGTGCGTGTTAAGTCACGCACGCTTTGTAAACCTTGAAGAAATATTAACGCTTAAAATTTGACTTAGGTCAAAGTTCTTTTTGCATGGGATTTTGAAATATGAGAGGCGCCGTAAAAAGCGTCGCTAATGACATTTGAGGATGAAAGAGGAAGTTAATATTTGTGAGTCAGAGGTGAAATTCTTGGATTTCACAAAGATTAACTAATGCGAAGGCATTCTTCAATTGCTTTCCTG	Eukaryota	Amoebozoa	Lobosa	Lobosa_X	Himatismenida	Parvamoebidae	Parvamoeba	100	100	100	100	100	100	Consumer
AGCTCCAATAGCGTATATTAAAGTTGTTGCAGTTAAAAAGCTCGTAGTTGGATTTCTGGCAGACGCCGGTTGCTCGCTTCCGCAAGGAAGTGCGGCTTCTGTGTGTTTGTCATCCTTCTAGATTGGGGCGATGCTCGGTTTACTCCTGGTGTCTCCTTTGTCTAGATTTTTTACTTTGAAGAAATTAGAGTGTTCAAAGCAGGCATATCGCTTTGCATACATTAGCATGGAATAATACCATAGGACTTTTGTTCTATTGTGTTGGTCTAGAACTTAAGTAATGATTGATAGGGATAGTTGGGGGTGCTAGTATTCAACGGCCAGAGGTGAAATTCTTGGATTCGTTGAAGACTAACTTATGCGAAAGCATTCACCAAGGATGTCTTCT	Eukaryota	Rhizaria	Cercozoa	Filosa-Imbricatea	Spongomonadida	Spongomonadidae	Spongomonadidae_X	100	100	100	100	100	90	Consumer
AGCTCCAAGAGCGTATCTTAAAGTTGTTGTGGTTAAAAAGCTCGTAGTTGATACTTGATAAATTTATCAAGAGTTTGAATCTTAAAGAGGAAAATGATTGAAAGTGTTTATGAATGTTTAGCTAACATTAAGCATTATATAATTTATGTTTGGTTTTACTTTATATGGATTATGTAGTGTGTTAGTTAACAGTTACTGTGAAAAAATTAGAGTGTTCAAAACAGGCATTTACGGCCATTGAATATATTAGCATGGTATAACGAAATATGACAACTCTATTACGTTTGAGTGGTACTATATCAGTTGAGTAATTAGAGATGTAATGATTAAAAGGAACAGTCGTAGTGACTTTTACTTAATGGAAAGAGGTGAAATTCTATAACCCATTAAAGAAAAACA…	Eukaryota	Unknown_Eukaryota	Unknown_Eukaryota	Unknown_Eukaryota	Unknown_Eukaryota	Unknown_Eukaryota	NA	30	24	17	16	16	16	NA
AGCTCCAATAGCGTATATTAAAGTTGCTGCAGTTAAAAAGCTCGTAGTTGGATTTCTGGTTTGATGTACCTGTCCCGCTGCGGTAACGCATGTGAGTGACGGAGTATGTCTGCCATCCTTCTAGAGAACCCAAGCTATCCTTTACTGGACCGGTTTGGGTCATCTAGATCTTTTACTTTGAAAAAATTAGAGTGTTTCAAGCAGGCGTTTTGCTATGAATACATTAGCATGGAATAATGAGTTAGGACTTCGGTTCTATTTTGTTGGTTTCTAGGACTGAAGTAATGATTGATAGGGATAGTTGGGGGTGCTAGTATTCAGCGGCCAGAGGTGAAATTCTTGGATTCGCTGAAGACTAACTTATGCGAAAGCATTCACCAAGGATGTCTTCT	Eukaryota	Rhizaria	Cercozoa	Filosa-Sarcomonadea	Glissomonadida	Allapsidae	Allapsidae_X	100	100	97	97	97	96	Consumer
AGCTCCAATAGCGTATATTAAAGTTGTTGCAGTTAAAACGCTCGTAGTTGAAATTCTGCTAGTGAGAACGGGTCATCTCTTTGAGCATGTACTTGTTGTCATTGGCATTAATCCGATTCATTCAGCGGGTCAAACCGTTGGATATTCGGAGCAGTTACTTTGAGAAAATTAGAGTGTTTCAAGCAGGCGTAATGCCTTGAATACTCCAGCATGGAATAACAAGTAAGGACTCAAGTTCTTCTTGTTGGTTTAAGAACCTGAGTAATGATTAAGAGGAACAGTCGGGGGTATTCGTACTCGGTCGTCAGAGGTGAAATTCTTAGATTGACTGAAGACGAACTACTGCGAAGGCATCTACCATGGATGTTTTCA	Eukaryota	Alveolata	Apicomplexa	Gregarinomorphea	Neogregarinorida	Actinocephalidae	Monocystis	100	100	100	100	100	100	Parasite
AGCTCCAATAGCGTATATTAAAGTTGTTGCAGTTAAAAAGCTCGTAGTTGGATTTCAAGAAACGCATCTGGGAAACCAGTTTGCTTTCTACCAGTCTCAGACTGTTACTGTGAGAAAATTAGAGTGTTTCAAGCAGGCAATTGCAGGAATACATTAGCATGGAATAACGAATGTGTCTACAATTTGGTTGATTGTAGATTTCAATTAATAGGGACAGTTGGGGGCATTAGTATTTAATTGTCAGAGGTGAAATTCTTGGATTTGTTAAAGACTAACGTATGCGAAAGCATTTGCCAAGGATGTTTTCA	Eukaryota	Alveolata	Ciliophora	Litostomatea	Haptoria_5	Pleurostomatida	Pleurostomatida_X	100	100	100	100	100	97	Consumer
AGCTCCAATAGCGTATATTAAAGTTGTTGCAGTTAAAACGCTCGTAGTTGAACTTTTGTTGTGCGAAACAGAGTTTTCTTAGGATTATCTCTTGTTTCTGACAACATTTGTCTGGTTCTGCTATAACTTAACTGTTGTAGTAGTGTCAGAAACGTTACTTTGAGTAAACTAGAGTGTTTCAAGCAGGCTTTATGCCTTGAATACTCCAGCATGGAATAATAAGTAAGGACTCAGGTTCTTCTTGTTGGTTCAAGAGCCAGAGTAATGATTAATAGGGACAGTTGGGGGCATTCGTATTTGGAAGCTAGAGGTGAAATTCTTAGATTTTCCAAAGACGAACTACTGCGAAAGCATCTGCCAGGGATGTTTTCA	Eukaryota	Alveolata	Apicomplexa	Gregarinomorphea	Neogregarinorida	Actinocephalidae	Paraschneideria	100	100	100	100	100	100	Parasite
AGCTCCAATAGCGTATATTAAAGTTGTTGCAGTTAAAAAGCTCGTAGTTGGATTTCTAGGGAGAGGCCTTAAACCAATCCCTACTAGTCCCTTCAGGGACAGTTACTGTGAGAAAATTAGAGTGTTTCAAGCAGGCGTTTGCAGGAATACATTAGCATGGAATAACGAATGTTTCTAGAATCTTGGTTAATTCTAGACAACGATTAATAGGGACAGTTGGGGGCATTAGTATTTAACTGTCAGAGGTGAAATTCTTGGATTTGTTAAAGACTAACGTATGCGAAAGCATTTGCCAAGGATGTTTTCA	Eukaryota	Alveolata	Ciliophora	Litostomatea	Rhynchostomatia	Dileptidae	Dileptidae_X	100	100	100	100	100	100	Consumer
AGCTCCAATAGCGTATATTAAAGTTGCTGCAGTTAAAAAGCTCGTAGTTGGATTTCTGGCTTGTACCATTAGGCCGGCCACGGTTTCGTGTGTTAGTGCTTGATGATCTTGCCATCCTTCCAATCGCCGCGTACTCTTCTTCACTGATTGGTGCGTGGTATTGGATCTTTTACTTTGAACAAATTAGAGTGTTTCAAGCAGGCTTTATGCTATGAATACATTAGCATGGAATAATAATTTAGGACTTCGGTTCTATTTTGTTGGTTTCTAGGACTGAAGTAATGATTGATAGGGACAGTTGGGGGTGCTAGTATTCAGCGGCCAGAGGTGAAATTCTCGGATTCGCTGAAGACTAACTTATGCGAAAGCATTCACCAAGGATGTCTTCT	Eukaryota	Rhizaria	Cercozoa	Filosa-Sarcomonadea	Glissomonadida	Sandonidae	NA	100	100	100	100	85	35	Consumer
AGCTCCAATAGCGTATGTTAAAGTTGTTGCAGTTAAAAAGCTCGTAGTTGGACTTGTGAGCGCCGGACACGGCGATCTGCGTCCAAAAGGGCGTTACGATCGGCCGGTCCTGGTGCCGTAAAATCTGCAACTGGGTCGTCGCTGGCCTTAACTGGTCGGCGGCGTCTGCTCGGTTGCTCGTTTACTGTGAGAAAATTGGAGTGTTCAAGGCAGGCTGTAGTGCAACTGGACATGTTAGCATGGAATAATAAGATAGGGCTCCGGGCTCGTATTTTGTTGGTTCGTTGGGGTCGGGAGTAATGATTGATAGGGACAGTTGGGGGTGCTAGTATTCAGCGGCCAGAGGTGAAATTCATGGATTCGCTGAAGACTGACTTATGCGAAAGCATTCACCAAGGA…	Eukaryota	Rhizaria	Cercozoa	Endomyxa-Phytomyxea	Plasmodiophorida	Polymyxa-lineage	Polymyxa-lineage_X	100	100	100	100	100	61	Parasite
AGCTCCAAGAGTGTATATTAAAGTTGTTGCGGTTAAAAAGCTCGTAGTTGGACTTAAGGTGAGGGTGCGGAGTCCCTGGTGGCATTGCTGCTGGGATAAAGGCTTTGTTACTCTCTCCTATTTCTAGGGACGCAAAACACTGGGGCAACTCAGTGGTCTCTCAGGATTTACTTTGAAAAAATTAGGGTGTTAAAAGCAGGCGAATCGCCTTGAATACATAAGCATGGGATAATGAAAGATGACCTTTTGGTCTATACTTTATTGGTTTCTAAGGCCGAGGTAATGATTAACAGGGACAGTTGGGGTCGCTTGTATTCAGTGGTCAGAGGTGAAATTCTAGGACCCACTGAGGACAAACAAATGCGAAGGCATTCGACAAGGATGTTTTCA	Eukaryota	Amoebozoa	Lobosa	Tubulinea	Euamoebida	Hartmannellidae	Copromyxa	95	95	94	87	87	58	Consumer
AGCTCCAATAGCGTATATTAAAGTTGTTGCAGTTAAAAAGCTCGTAGTCGGATGTCGGTATGTGACGGGTTCCGGTCTGCCGAAACGGTGTGTACTGGCCTGTCTATACTTCCTTCTGGTTTGCCGGCGTCTTCTCTTTACTGGGCGGACGTCTTCGGCTCCAGATCGTTTACTTTGAAAAAATTAGAGTGTTTAAAGCAGACTTCATGTCGTCTTGAATACATTAGCATGGGATAATGAAATAGGCTCTTGCAGCTGATTTCGTTGGTTTCTAGCGGCGAGAGAATGATCAATGGGAATCGTCGGGGGTATTCATATTTAATTGTCAGAGGTGAAATTCTTGGATTTATGAAAGATGAACATCTGCGAAAGCATCTATCAAGTAGGTTTCCA	Eukaryota	Amoebozoa	Conosa	Variosea	Variosea_X	Phalansteriidae	Phalansterium	100	100	100	100	100	100	Consumer
AGCTCCAATAGCGTATATTAAAGTTGTTGCAGTTAAAAAGCTCGTAGTTGGATTTCTGGGAGGGCGCCAATGTCCGCTCGTTCGCGTGTGCAGCGGCGCCCTTCCATCCTTCTGTTAACGTTTCTTGGTATTCAGTTACTGGTTTCGGGCTCAGATATTTTACCTTGAGAAAATTAGAGTGTTCCAGGCAGGCTTGCGCCGGAATACATTAGCATGGAATAATAGAATAGGACTTTAGTCTCCTTTGTTGGTTTGAGGGACTGAAGTAATGATTAATAGGGATAGTTGGGGGCATTAGTATTTAATTGTCAGAGGTGAAATTCTCGGATTTGTTAAAGACTAACTTATGCGAAAGCATTTGCCAAGGATGTTTTCA	Eukaryota	Alveolata	Ciliophora	Spirotrichea	Hypotrichia	Halteriidae	Halteria	100	100	100	100	96	96	Consumer
AGCTCCAGTAGCGTATATTAAAGTTGTTGCAGTTAAAAAGCTCGTAGTTGAAGCTCTGCGGGGCGGATAGCTGGGCTTCGGCTTGGCTGTCTTCCTCGCATCCACCTGAGCAGCAGCTCCGGCATTAACTTGTCGCAGTTGTGATCAGGTACTTTACCTTGAGCAAATGAGAGTGTTCCAGGCAGGCTCGGGCCTGAATCGTCCAGCATGGAATAATAGAAGAGGACTGGGCTCCATTTATTGGTGTTATGGCGCTTAGTAATGATTAATAGGGATAGTTGGGGGCATTTGTATTTAATTGTCAGAGGTGAAATTCTATGATTTATTAAAGACAAACTTATGCGAAAGCATTTGCCAAGGATGTTTTCA	Eukaryota	Alveolata	Ciliophora	Heterotrichea	Heterotrichea_X	Blepharismidae	Blepharisma	100	100	100	100	100	100	Consumer
AGCTCCAAGAGTGTATATTAAAGTTGTTGCGGTTAAAAAGCTCGTAGTTGGACTTAAGGTGGGGGTGCGGAGTCCCTGGTGACATTGTTGCTGGGATAAAGGCTTTGTTACTCCCTCCTATTTCTAGGGACGCAAAACACTGGGGCAACTCAGTGGTCTCTCAGGATTTACTTTGAAAAAATTAGGGTGTTAAAAGCAGGCGAATCGCCTTGAATACATAAGCATGGGATAATGAAAGATGACCTTTTGGTCTATACTTTATTGGTTTCTAAGGCCGAGGTAATGATTAACAGGGACAGTTGGGGTCGCTTGTATTCAGTGGTCAGAGGTGAAATTCTAGGACCCACTGAGGACAAACAAATGCGAAGGCATTCGACAAGGATGTTTTCA	Eukaryota	Amoebozoa	Lobosa	Tubulinea	Euamoebida	Hartmannellidae	Copromyxa	91	90	90	84	84	51	Consumer
AGCTCCAATAGCGTATATTAAAGTTGTTGCAGTTAAAAAGCTCGTAGTCGGACTTTCGAGGTAGGGATCGCGATCCGGCGGGAGCTGTGTATTGCGGTCCTTGCTTCTAATCTCGGATAGCTCGGTCTGCTCTTAAGTGAGTGGGTCGCGGTTACCGGGTCGTTTACTTTGAAAAAATTAGAGTGTTTAAAGCAGGCGTATGCCCTGAATATATTAGCATGGGATAATGAAATAGGACCCCTTTCCTGTTTGTTGGTTTCGAGGACTGGGGTAATGATTAATAGCGACCGTTGGGGGTGTTCATATTTAATTGTCAGAGGTGAAATTCTTGGATTTATGAAAGATGAACAACAGCGAAAGCATTCACCACGGACGTTCGCA	Eukaryota	Amoebozoa	Conosa	Variosea	Variosea_X	AND16-lineage	AND16-lineage_X	98	97	97	97	97	97	Consumer
AGCTCCAATAGCGTATATTAAAGTTGCTGCAGTTAAAAAGCTCGTAGTTGGATTTCTGGCCTGTACCATTTGACCGGCCACGGTTTCGTGTGTTAGTGTCGAATGGTCTGGCCATCCTTCCAATTGCTGCGCGTCCTTCTTCATTGATTGGCGCGTAGTATTGGATCTTTTACTTTGAACAAATTAGAGTGTTTCAAGCAGGCTTTATGCTATGAATACATTAGCATGGAATAATAATTTAGGACTTCGGTTCTATTTTGTTGGTTTCTAGGACTGAAGTAATGATTGATAGGGACAGTTGGGGGTGCTAGTATTCAGCGGCCAGAGGTGAAATTCTCGGATTCGCTGAAGACTAACTTATGCGAAAGCATTCACCAAGGATGTCTTCT	Eukaryota	Rhizaria	Cercozoa	Filosa-Sarcomonadea	Glissomonadida	Sandonidae	NA	100	100	100	100	97	39	Consumer
AGCTCCAGTAGCGTATATTAAAGTTGTTGCAGTTAAAAAGCTCGTAGTTGAAGCTCTGCGGGGCGGGCCGCTGGGCCTCGGTCTGGCAGCCTTCCTCGCATCCATCTGAGCAGCGGCTCCGGCATTAACTTGTCGCAGTCGTGATCAGGTACTTTACCTTGAGCAAATGAGAGTGTTCCAGGCAGGCTCGGGCCTGAATCGTCCAGCATGGAATAATAGAAGAGGACTGGGCTCCATTTATTGGTGTTATGGCGCTTAGTAATGATTAATAGGGATAGTTGGGGGCATTTGTATTTAATTGTCAGAGGTGAAATTCTATGATTTATTAAAGACAAACTTATGCGAAAGCATTTGCCAAGGATGTTTTCA	Eukaryota	Alveolata	Ciliophora	Heterotrichea	Heterotrichea_X	Blepharismidae	Blepharisma	100	100	100	100	100	100	Consumer
AGCTCCAATAGCGTATATTAAAGTTGTTGCAGTTAAAAAGCTCGTAGTTGGATTTCTGAGATTAACTATCGGTCCGTGGCATTTTTGTCATGTGTACTGTTTTTGTTTAATCTCATCCTTGTAGTAATTGCATCTGGCATTTGGTTGTCGGGTGTAGGAGCTGCATCGTTTACTGTGAAAAAATTAGAGTGTTTAAAGCAGGCTTATGCCGTGAATACATTAGCATGGAATGATATTATAGGACTTTGGTACTATTTTATTGGTTTGCATATCAAAGTAATGATTAATAGGGATAGTTGGGGGTATTCATATTTAATTGTCAGAGGTGAAATTCTTGGATTTATGAAAGATGAACATATGCGAAAGCATTTACCAAGGATGTTTTCA	Eukaryota	Stramenopiles	Opalozoa	MAST-12	MAST-12C	MAST-12C_X	MAST-12C_XX	100	100	100	100	100	100	Consumer
AGCTCCAATAGCGTATATTAAAGTTGTTGCAGTTAAAACGCTCGTAGTTGAAATTCTGCTAGTGAGAACGGGTCATCTCTTTGAGCATGTACCTATTGTCATTGGCATTAATCCGATCCATTCAGCGGGTCAAACCGTTGGATATTCGGAGCAGTTACTTTGAGAAAATTAGAGTGTTTCAAGCAGGCGTAATGCCTTGAATACTCCAGCATGGAATAACAAGTAAGGACTCAAGTTCTTCTTGTTGGTTTAAGAACCTGAGTAATGATTAAGAGGAACAGTCGGGGGTATTCGTACTCGGTCGTCAGAGGTGAAATTCTTAGATTGACTGAAGACGAACTACTGCGAAGGCATCTACCATGGATGTTTTCA	Eukaryota	Alveolata	Apicomplexa	Gregarinomorphea	Neogregarinorida	Actinocephalidae	Monocystis	100	100	100	100	100	100	Parasite
AGCTCCAATAGCGTATATTAAAGTTGCTGCAGTTAAAAAGCTCGTAGTTGGATTTCTGGCGGATCGAACTTGGCCGGCCACGGTTTCGTGTGTTAGTGCTTTGTTTTTTCGCCATCCTTCCAATGGCTATTCATCCTTCTTCATTGAGGCGGTGAGTGGTATTGGATCTTTTACTTTGAAAAAATTAGAGTGTTTCAAGCAGGCTTTATGCTATGAATACATTAGCATGGAATAATAATTTAGGACTTCGGTTCTATTTTGTTGGTTTCTAGGACTGAAGTAATGATTGATAGGGATAGTTGGGGGTGCTAGTATTCAGCGGCCAGAGGTGAAATTCTCGGATTCGCTGAAGACTAACTTATGCGAAAGCATTCACCAAGGATGTCTTCT	Eukaryota	Rhizaria	Cercozoa	Filosa-Sarcomonadea	Glissomonadida	Sandonidae	Neoheteromita	100	100	100	100	100	81	Consumer
AGCTCCAAGAGTGTATATTAAAGTTGTTGCGGTTAAAAAGCTCGTAGTTGGATTTCTAATAAGAATTGTAATTAAATTAAAAACTTAATTTACAAGTTCTATATTATTTTTATAGTTTCACTTCGGTGTTTCTATTTATTTACTTTGAAAAAATTAGAGTGTTTCAAGCAGAATTCAATCTTTGAATAATACAGCATGGGATAATAAAATATGATGATGATTAAAATTTGTTGGTTTTTTTGACCATTGTAATGATTAAAAGGGACAGTTGGGGTCACTTATATTGGGTGGGAAGGGGTGAAATCCTATGATCCATTCAAGATAAACTATTGCGAAAGCATTTGACAAGGATGTTTTCA	Eukaryota	Amoebozoa	Lobosa	Tubulinea	Euamoebida	LOS7N/I-lineage	Ptolemeba	84	62	59	58	58	58	Consumer
AGCTCCAATAGTGTATATTAAAGTTGCTGCGGTTAAAAAGCTCGTAGTTGGATTTCGGGGGTTTCAGGCCAAAGCTCGTCCTTGTGGCGTGGCTCGGTTTGGGCTTCCTATTATTGGATAGTGGGCAACCGCTTCCAATCATTTACTTTGAAAAAATTAGAGTGTTCAAAGCAGGCGTAACCTTGCCATTGAATATTACAGCATGGGATAATAGAATATGACGTTGGTCTTATTTTGTTGGTTTCTAAGGCTGATGTAATGATTAATAGGGATAGTTGGGGTCGCTCGTATTGAGTTGTCAGAGGTGAAATTCTAGGATTTACTCAAGACGAACTAATGCGAAAGCATTCGACAAGGATGTTTTCA	Eukaryota	Amoebozoa	Lobosa	Tubulinea	Nolandida	Nolandellidae	Nolandellidae_X	100	100	100	100	100	100	Consumer
AGCTCCAGTAGCGTATATTAAAGTTGTTGCAGTTAAAAAGCTCGTAGTTGGATTTCTGGTACGATGTGTCTGGCCCGCCGGGGTTACCCGCGTGAGTGCCGGCGCACATCTGCCATCCTTCTAGAAAACGGCCTTACCCTTCATTGGGCCGAGGTCGCGATCTAGATCTTTTACTTTGAAAAAATTAGAGTGTTTAAAGCAGGCTTACGCTATGAATACATTAGCATGGAATAATAATTTAGGACTTCGGTCTCTATTTTGTTGGTTTCTAGAGCTGAAGTAATGATTGATAGGGATAGTTGGGGGTGCTAGTATTCAGCGGCCAGAGGTGAAATTCTTGGATTCGCTGAAGACTAACTTATGCGAAAGCATTCACCAAGGATGTCTTCT	Eukaryota	Rhizaria	Cercozoa	Filosa-Imbricatea	Filosa-Imbricatea_X	Filosa-Imbricatea_XX	Filosa-Imbricatea_XXX	100	100	100	100	100	100	Consumer
AGCTCCAATAGGATATATCAAAGTTGTTGCAGTTGAAAAGCTCGTAGTCGTATTTGTGGTGGGTAGAAGCTGTGGTTGGTGTTGGGCGCGAAAGCGCTCGGTGCTCCCGGCCGCCTGCCATTTTGTGGAAAACACAGACCGGGCGAGGTGCAGCAATGCTCTTTGCTCAGTCTCCACTCCGTCACTGAGAGCAAATTGGAGTGCTCAAAGCAGGCTTTACACAGCTTTGAACATCTTAGCTTGGAATGACAAAGTACGACCTTTGGTTCACTTTGTTGGTTATGAACGTATAGGTAATGATAAATAGGAACAGTTGCGGGGACACTCGTACTGGAAAGTCAGAGGTGAAATTCTTGGATTTTTCCACGACGAACGACTGCGAAGGCATCTGTCCAGGAT…	Eukaryota	Stramenopiles	Sagenista	Labyrinthulomycetes	Thraustochytriales	Thraustochytriaceae	Amphifilidae	100	100	100	100	100	98	Consumer
AGCTCTAATAGCGTATATTAAAGTTGTTGCAGTTAAAAAGCTCGTAGTTGGATTTCGGCGTGCGCTCAGGCTGGTCGGCCGTCATGGTCTGTACCGTTTGGGTCACGCCCCACTGTAGGATACTCACCGCTGTCCTTAACTGGGTGGCGGTCAAAGGTTGTAGTGCATGGGGGCAACTCTGTCGCTGCCGCTGGGGTTCCTACTCTTTTACTTTGAGCAAATTAGAGTGTTCAAAGCAGGCAATCGAGCCTTGAATACTTCAGCATGGGATAATGGAACAGGACTGGGATCCTGATTTCGTTGGTTTCTAGGATCTTAGTAATGATTAATAGGGATAGTTGGGGGCATTAGTATTTAATTGTCAGAGGTGAAATTCTTGGATTTATGAAAGACTAACTT…	Eukaryota	Amoebozoa	Lobosa	Lobosa_X	Lobosa_XX	LKM74-lineage	LKM74-lineage_X	100	100	100	100	100	100	Consumer
AGCTCCAATAGTGTATATTAAAGTTGCTGCGGTTAAAAAGCTCGTAGTTGGATTTCGGGGGTTTCAGGCCAAAGCTCGTCCTTGTGGCGTGGCTCGGTTTGGGCTTCCTATTATTGGATAGTGGGCAACCGCTTCCAATCTTTTACTTTGAAAAAATTAGAGTGTTCAAAGCAGGCGTAACCTTGCCATTGAATATTACAGCATGGGATAATAGAATATGACGTTGGTCTTATTTTGTTGGTTTCTAAGGCTGATGTAATGATTAATAGGGATAGTTGGGGTCGCTCGTATTGAGTTGTCAGAGGTGAAATTCTAGGATTTACTCAAGACGAACTAATGCGAAAGCATTCGACAAGGATGTTTTCA	Eukaryota	Amoebozoa	Lobosa	Tubulinea	Nolandida	Nolandellidae	Nolandellidae_X	100	100	100	100	100	100	Consumer
AGCTCCAATAGTGTATATTAAAGTTGCTGCGGTTAAAAAGCTCGTAGTTGGATTTCGAAAGTTTTTTGTATCAAAGCTCGCCCTTGTGGTGTGGCTCGATATAGGCTTTCTATTATTGGATAGTGGGCAACCGCTTCCAATCATTTACTTTGAAAAAATTAGAGTGTTCAAAGCAGGCGTAACCTTGCCATTGAATATTACAGCATGGGATAATAGAATATGACGTTGGTCTTATTTTGTTGGTTTCTAAGGCTGATGTAATGATTAATAGGGATAGTTGGGGTCGCTCGTATTGAGTTGTCAGAGGTGAAATTCTAGGATTTACTCAAGACGAACTAATGCGAAAGCATTCGACAAGGATGTTTTCA	Eukaryota	Amoebozoa	Lobosa	Tubulinea	Nolandida	Nolandellidae	Nolandellidae_X	100	100	100	100	100	100	Consumer
AGCTCCAATAGTGTATATTAAAGTTGTTGCGGTTAAAAAGCTCGTAGTTGGATTTCGAGAAGTTTAAATTTTAGGTTATAGTTCCAATGGAACTATAAATTTATTATTTATTCTTTTCTTCTCTTCATAGCATTATTCTTATTTTCATAAGAATGAAGTTATGGATAGTTTACTTTGAAAAAATTAGAGTGTTCAAAGCAGGCATAATTGTTCATTGAATATTACAGCATGGGATAATTAAATAGGACATTTCATCTTATTTTTATTGGTTTGAAAGATGGAATTGTAATGATAAATAGGGACAGTCGGGGTTACTTGTATTTGATCGCTAGGGGTGAAATCCTATGATTGATCAAAGACAAACTACTGCGAAAGCATTTAACAAGGATGTTTTCA	Eukaryota	Amoebozoa	Lobosa	Tubulinea	Euamoebida	LOS7N/I-lineage	Ptolemeba	87	79	76	76	76	67	Consumer
AGCTCCAATAGCGTATATTAAAGTTGTTGCAGTTAAAAAGCTCGTAGTTGGATTTCTGGTATGGTGCGCCTGGCCCACGGTTGCAAAACCGCGAGTGTCGGTGTGCGCCTGCCATCTTTCTAGTTAACTGGACGCACTTAACTGGGCGGTCAGCGATCTAGTTCTTTTACTTTGAAAAAATTAGAGTGTTTAAAGCAGGCTTGCGCTATGAATACATTAGCATGGAATAATAATTTAGGACTTTGCTCCTATTTTATTGGTTTCTAGGAGTTAAGTAATGATTGATAGGGATAGTTGGGGGTGCTAGTATTCATCGGCCAGAGGTGAAATTCTTGGATTCGATGAAGACTAACTAATGCGAAAGCATTCACCAAGGATGTCTTCT	Eukaryota	Rhizaria	Cercozoa	Filosa-Sarcomonadea	Cercomonadida	Paracercomonadidae	Paracercomonas	100	100	100	100	100	100	Consumer
AGCTCCAATAGCGTATATTAAAGTTGTTGCAGTTAAAAAGCTCGTAGTCGGACCTTCGGGCCGTGGGGTGTGATCCGGCGGGAGCTGTGTATTGCGCTTTGCGGTCCTAATCCTAGATGGCTCGGTCTGCTCTTAAGTGAGTGGGTCGCGGTCGCTAGGTCGTTTACTTTGAAAAAATTAGAGTGTTTAAAGCAGGCGTTTAGCCCTGAATATATTAGCATGGGATAATGAAATAGGACCCCTTTCCGTTTTATTGGTTTCGAGGACTGGGGTAATGATTAATAGCGACGGTTGGGGGTGTTCATATTTAATTGTCAGAGGTGAAATTCTTGGATTTATGAAAGATGAACAACAGCGAAAGCATTCACCACGGACGTCCGCA	Eukaryota	Amoebozoa	Conosa	Variosea	Variosea_X	AND16-lineage	AND16-lineage_X	97	97	97	97	97	97	Consumer
AGCTCCAATAGCGTATATTAAAGTTGTTGCAGTTAAAAAGCTCGTAGTTGAAGTTCTGGCTGTTCGATCCTCGAGCTCTGTAGCCGAGGACTCGACAGTCATCCGCTTGCAAATATATGTTCGCCTTTAATCGGGCGGCTATATGAGTAAGCATTTTACCTTGAGAAAAACAGAGTGTTCCAGGCAGGTTTGTCCGGAATGCATTAGCATGGAATAATAGAATATGACTGAAGTCGATTTATTGGTTTGAGGCTTTAGTAATGATTAATAGGAACAGTCGGGGGCATTGGTACTTGACAGTCAGAGGTGAAATTCTAGGATTTGTCAAAGACTAACAAATGCGAAAGCATTTGCCAAGGATGTTTTCA	Eukaryota	Alveolata	Ciliophora	Oligohymenophorea	Peritrichia_2	Sessilida	Vorticella	100	100	100	100	100	100	Consumer
AGCTCCAATAGCGTATATTAAAGTTGTTGCAGTTAAAAAGCTCGTAGTTGGATTTCTGTTTTGGATGTCCGGTCCGCTTCCTTTGGGAGTGTGTACTTATGGATGTTCGAGGCATTTTTTGTGAGGCTGCCTTTCTGCCATTAAGTTGGTGGGTTGGTGGGCTTGCATCGTTTACTGTGAAAAAATTAGAGTGTTTAAAGCAGGCGTTTGCTCATTTGAATACATTAGCATGGAATAATAAGATACGGCCTTGGTGGTCTATTTTGTTGGTTTGCACACCAGGGTAATGATTAATAGGGACAGTTGGGGGTATTCATATTTCAGCGTCAGAGGTGAAATTCTTGGATCGCTGAAAGATGAGCTTAGGCGAAAGCATTTACCAAGGATGTTTTCA	Eukaryota	Stramenopiles	Pseudofungi	Oomycota	Oomycota_X	Peronosporales	Phytophthora	100	100	100	100	100	100	Parasite
AGCTCCAGAAGCATATGTTAAAGTTGCTGCAGTTAAAACGCTCGTAGTTGGATGTTGTGGCGAAGACGTTGCTGTGTTGGGCGGAAGTCCGACGCGGCGGGCCTTTGTCATAGCTTTTGGGCCATTTGTTAAGTCAGGTGGTCCTTGTTTACCTTGAAAAAATATTACTGCTCCAAGGAAGTCTTAGGACTATGTGATTTCAGCATGGGATAATGGAATACGGGCCGCAAGGCCAATGGTTAATGAGGACGATTGTGGAAGTTCATATTCGTGTGTCAGAGGTGAAATTCTTGGATTACACGAAGATGAACCTCAGCGAAGGCATTCTTCAAGGACGTGCCTG	Eukaryota	Unknown_Eukaryota	Unknown_Eukaryota	Unknown_Eukaryota	Unknown_Eukaryota	Unknown_Eukaryota	NA	18	18	16	7	4	4	NA
AGCTCCAGTAGCGTATATTAAAGTTGTTGCAGTTAAAAAGCTCGTAGTTGGATTTCTGGTTTGATATGCCTGGCCCGCCACGGTCACGTGTGTGAGTGCCGGTGCGTGTCTGCCATCCTTGTGGAAAACGTGTCTACCCTTCACTGGGCCGGATACGCTATCCGCATCATTTACTTTGAAAAAATTAGAGTGTTTAAAGCAGGCATCTTGCTATGAATACATTAGCATGGAATAATAATTTAGGACTTTGGCCCTATTTTGTTGGTTTCTAGGACTGAAGTAATGATTGATAGGGATAGTTGGGGGTGCTCGAATTCAGCGGCCAGAGGTGAAATTCTTGGATTCGCTGAAGACGAACTCATGCGAAAGCATTCACCAAGGATGTCTTCT	Eukaryota	Rhizaria	Cercozoa	Filosa-Sarcomonadea	Glissomonadida	Glissomonadida_X	Glissomonadida_XX	100	100	79	79	78	78	Consumer
AGCTCCAATAGCGTATATTAAAATTGTTGCAGTTAAAAAGCTCGTAGTTGGATTTCTGGTTCGGCGCACTTGGCCCGCCTCGGTTTACGGGGTTGTGTGCCGGTGTGCGCCATCCATCCTTCGAGTGAACAGTTCTGCCCTTCACTGGGTTGGAGCTGCCTAACTCGATCATTTACTTTGAAAAAATTAGAGTGTTTAAAGCAGGCTTGCGCTATGAATACATTAGCATGGAATAATAATTTAGGACTTTGGTCTTATTTTGTTGGTTTCTAGGACTAAAGTAATGATTGATAGGGATAGTTGGGGGTGCTAGTATTCAGCGGCCAGAGGTGAAATTCTTGGATTCGCTGAAGACTAACTTATGCGAAAGCATTCACCAAGGATGTCTTCT	Eukaryota	Rhizaria	Cercozoa	Filosa-Sarcomonadea	Cercomonadida	Cercomonadidae	Cercomonas	100	100	100	100	100	100	Consumer
AGCTCCAATAGCGTATATTAAAGTTGTTGCAGTTAAAAAGCTCGTAGTTGGATTTCAAGGGTCGCACCGGGGATAACTCGCGTGCCCCCTACCAGTCATAGACTGTTACTGTGAGAAAATTAGAGTGTTTCAAGCAGGCTGTTGCAGGAATACATTAGCATGGAATAACGAATGTGTCTAGAATCTTGGTTAATTCTAGATTACGATTAATAGGGACAGTTGGGGGCATTAGTATTTAATTGTCAGAGGTGAAATTCTTGGATTTGTTAAAGACTAACGTATGCGAAAGCATTTGCCAAGGATGTTTTCA	Eukaryota	Alveolata	Ciliophora	Litostomatea	Litostomatea_X	Litostomatea_XX	NA	100	100	100	87	87	45	Consumer
AGCTCTTCTAGCGTATATCGAAGTTGATGCAGTTAAAAAGCTCGTAGTCGGAGTTGTTTGGATAGGGGATGAAATGCTGGTCAAGTCGAAAGATTTGGCTGGAACCCTTCCAATTCATTGGATCGTGAAAGTGCTGGGGTTCGCCCTGGATTACTTCCCTTCCACATTTACTTTGAGGAAATTAGAGTGTTCATAGCAGTCGTCTTGACTGAATAGTTTAGCATGGGATAATAGAATATGGCAAGTTGTCTTTTCTATGGTTCTTAGAGGCAGTTTTTTGCAATGATCAATGGGAGTGGATGGGGCTGCCAGTATTGCGGAGCTAGAGGTGAAATTCTATGATTTCCGCAGGACTAACAAATGCGAAAGCATCCAGCCAGTACATGTCCG	Eukaryota	Amoebozoa	Lobosa	Lobosa-G1	Lobosa-G1_X	Lobosa-G1_XX	Lobosa-G1_XXX	100	100	100	100	100	100	Consumer
AGCTCCAATAGCGTATATTAAAGTTGTTGCAGTTAAAAAGCTCGTAGTTGGATTCAGGGGCTTCCTTACAGCGACCTGCCTCAAAGGTAGGTTTCGCTTATGGGTTGCTCATATCATCTTCCGGATCATACTCCTCTGCCCTTAATTGGGTGGGGGAGTGGTTCTGGATCGTTTACTTTGAAAAAATTAGGGTGTTTAAAGCAGGCTACTATTATGCCTTGAATAGATTAGCATGGGATAATGGAACACGACTCAGTTGCAGTTTTGTTGGGCTTGGGCGACTGGGTAATGATCAATAGAAACGATCGGGGTTATTCATATTTAATTGTCAGAGGTGAAATTCTTAGATTCTTTAAAGATGAACCTATGCGAAAGCATCTAACAAGGGCGCTTTCA	Eukaryota	Amoebozoa	Conosa	Variosea	ATCC50593-Flamella-WIM80-lineage	ATCC50593-lineage	ATCC50593-lineage_X	81	77	76	74	70	70	Consumer
AGCTCCAATAGTGTATATTAAAGTTGTTGCGGTTAAAAAGCTCGTAGTTGGATTTCGGAGAGTTTAAATTATAGATCGTAATTCCAATGGAATTATGTATTTATTATTTATTCTTTTCTTCTCTTCATATCTTGTTCTTAATTTATTAAGAATGATGTATGGATAGTTTACTTTGAAAAAATTAGAGTGTTCAAAGCAGGCATAATTGTTCATTGAATATTACAGCATGGGATAATTAAATAGGACATTTCATCTTATTTTTATTGGTTTGAAAGATGGAATTGTAATGATAAATAGGGACAGTCGGGGTTACTTGTATTTGATCGCTAGGGGTGAAATCCTATGATTGATCAAAGACAAACTACTGCGAAAGCATTTAACAAGGATGTTTTCA	Eukaryota	Amoebozoa	Lobosa	Tubulinea	Euamoebida	LOS7N/I-lineage	Ptolemeba	85	78	77	77	77	77	Consumer
AGCTCCAATAGGATATATCAAAGTTGTTGCAGTTGAAAAGCTCGTAGTCGTATTTGTGGTGGGTAGAAGCAGGGCGGGTGTTGGGCGCGAAAGCGCTCGGGCCCCCCGGCCGCCTGCCATTTTGTGGGACAAAGCAGGGTTTGGGCGGTTCACTCCGCTCCCAAGCCAGGCTCCACTCCGTCACTGAGAGCAAATTGGAGTGCTCAAAGCAGGCTTTACAGCTTTGAACATCTTAGCTTGGAATGACAAAGTACGACCTTTGGTTCACTTTGTTGGTTATGAACTGGAAGGTAATGATAAATAGGAACAGTTGCGGGGACACTCGTACTGGAAAGTCAGAGGTGAAATTCTTGGATTTTTCCACGACGAACGACTGCGAAGGCATCTGTCCAGGATGTT…	Eukaryota	Stramenopiles	Sagenista	Labyrinthulomycetes	Thraustochytriales	Thraustochytriaceae	Amphifilidae	100	100	100	100	100	100	Consumer
AGCTCCAATAGCGTACTTTAAAGTTGCTGCAGTTAAAAAGCTCGTAGTTGAATTTCTGACTTAACATGCTTAGCCCTACCGGGTTACCGGTGGAGTGCTGAGTCGTGTTGGCCATCTTTGCAGAAAATGTTGTTGCGCTTCATTGCGTTGACAACACTATCTGTATCTTTTACTTTGAAAAAATTAGAGTGTTTAAAGCAAGCTTTTGCTATGAATACATTAGCATGGAATAATAATTTAGGACTTCGGTTCTATTTTGTTGGTTTTCAGAACTGAAGTAATGATTGATAGGGACAGTTGGGGATGCTGAAATTCAGTGGCCAGAGGTGAAATTCTTGGATTCACTGAAGTTCAACTCATGCGAAAGCATTCATCAAGGATGTCTTCT	Eukaryota	Rhizaria	Cercozoa	Filosa-Sarcomonadea	Unknown_Filosa-Sarcomonadea	Unknown_Filosa-Sarcomonadea	NA	97	97	55	44	31	23	Consumer
AGCTCCAATAGCGTATATTAAAGTTGTTGCAGTTAAAAAGCTCGTAGTTGGATTTCTGGTACGGTGCGCGTGGCCCGCCATCGAAAGGTGTGCGAGTGTCGCTTGTGCGTCTACCATCTCTTGTAGCTAGGGTGTCTCTCTCCAGGGGCATCTGAACTACATCGTTTACTTTGAAGAAATTAGAGTGTTCAAAGCGGGCTTGCGCATGAATATATTAGCATGGAATAATAATTTAGGACTTTGATCCTATTTTGTTGGTTTTAAGGATTAAAGTAATGATTGATAGGGATAGTTGGGGGTGCTAGTATTCACCGGCCAGAGGTGAAATTCTTGGATTCGGTGAAGACTAACTTATGCGAAAGCATTCACCAAGGATGTCTTCT	Eukaryota	Rhizaria	Cercozoa	Filosa-Sarcomonadea	Cercomonadida	Paracercomonadidae	NA	98	98	72	69	51	46	Consumer
AGCTCCAATAGCGTATATTAAAGTTGTTGCAGTTAAAAAGCTCGTAGTCGGACTTTGGAAGCCAGTGTAGTTCGGTCTGCCGTGATGGTGTGTACTAACTATGCGCTTCTTCCTTCCAGATGTCTCTAGCTGCTCTTAACTGGGTGGCTAGTTGGCGCTGGATCGTTTACCTTGAAAAAATTAGAGTGTTTAAAGCAGGCTAATCTTTTGCCTTGAATATATTAGCATGGGATAATGGAATAGGACTCGGCTCCTGTTTCGTTGGTTTGAGTGGCTGAGTAATGATTAATAGAGACAGTTGGGGGCGTTCATATTTAATTGTCAGAGGTGAAATTCTTGGATTTATGAAAGATGAACCTATGCGAAAGCATTCGCCAAGGATGTTTTCA	Eukaryota	Amoebozoa	Conosa	Unknown_Conosa	Unknown_Conosa	Unknown_Conosa	NA	54	51	49	43	28	14	Consumer
AGCTCCAAGAGTGTATATTAAAGTTGTTGCGGTTAAAAAGCTCGTAGTTGGACTCTGAGTCGGAAGGCGGGATCCCCGGGGGCATTGTTCTCGGGATAAAGGTTCAGTCGTTCCTTCTTATTTATTGAACGCGAACACAGGGGCAACTCTGTGGTTCAGTAGGATTTACTTTGAATGAATTAGGGTGTTTAAAGCAGGCGAATCGCCGTGAATACATTAGCATGGGATAATAGAAGATGACTTTGGTCTAATACTTATTGGTTTCTGAGGCCGGGGTAATGATTAAAAGGGACAGTCGGGGTCGCTTGTATTCAGTGGTCAGAGGTGAAATTCTAGGACCCATTGAGGACAAACAAATGCGAAGGCATTCGACAAGGATGTTTTCA	Eukaryota	Amoebozoa	Lobosa	Tubulinea	Euamoebida	Hartmannellidae	NA	94	91	91	60	57	40	Consumer
AGCTCCAGTAGCGTATATTAAAGTTGTTGCAGTTAAAAAGCTCGTAGTTGGATTTCTGGTTTGGCATGCCTGGCCCGCCACGGTTACGTGTGTGAGTGCCGGTGCGTGCCTGCCATCCTTCTGGAAAACGCGTCTACCCTTCACTGGGCCGGGCGCGCGATCCAGATCATTTACTTTGAAAAAATTAGAGTGTTTAAAGCAGGCTTTTTGCTATGAATACATTAGCATGGAATAATAATTTAGGACTTTGGCCCTATTTTGTTGGTTTCTAGGACTGAAGTAATGATTGATAGGGATAGTTGGGGGTGCTCGAATTCAGCGGCCAGAGGTGAAATTCTTGGATTCGCTGAAGACGAACTCATGCGAAAGCATTCACCAAGGATGTCTTCT	Eukaryota	Rhizaria	Cercozoa	Filosa-Sarcomonadea	Glissomonadida	Glissomonadida_X	Glissomonadida_XX	100	100	62	62	62	62	Consumer
AGCTCCAAGAGCATATATTAAAGTTGTTGCAGTTAAAAAGCTCGTAGTTGGATTTCTGGTTTAATGCACCTGGCCCGCAGCCACTAGGCTTGTGAGTGCCGGCGCGCGTTTACCATCCTTCTAGAAAACGATTCTGCCATTAACTTGGTTGGGATCGCGATCTAGATCTTTTACTTTGAAAAAATTAGAGTGTTTAAAGCAGGCTTTTGCTATGAATACATTAGCATGGAATAATAATCTAGGACTTCGGTTCTATTTTGTTGGTTTCTATAACTGAAGTAATGATTGATAGGGATAGTTGGGGGTGCTAGTATTGGCCGGCCAGAGGTGAAATTCTTGGATTCGGTCAAGACTAACTTATGCGAAAGCATTCACCAAGGATGTCTTCT	Eukaryota	Rhizaria	Cercozoa	Filosa-Thecofilosea	Cryomonadida	Rhogostoma-lineage	Rhogostoma-lineage_X	100	100	100	100	100	100	Consumer
AGCTCCAATAGCGTATATTAAAGTTGCTGCAGTTAAAAAGCTCGTAGTTGGATTTCTGATTTGTATCATTAGGCCGGCCACGGTTTCGTGTGTTAGTGCTTGCTGATCTGATCATCCTTCCAATCGCCGCGTACTCTTCTTCATTGATTGGTGCGTGGTATTGGATCTTTTACTTTGAACAAATTAGAGTGTTTCAAGCAGGCTTTATGCTATGAATACATTAGCATGGAATAATAATTTAGGACTTCGGTTCTATTTTGTTGGTTTCTAGGACTGAAGTAATGATTGATAGGGACAGTTGGGGGTGCTAGTATTCAGCGGCCAGAGGTGAAATTCTCGGATTCGCTGAAGACTAACTTATGCGAAAGCATTCACCAAGGATGTCTTCT	Eukaryota	Rhizaria	Cercozoa	Filosa-Sarcomonadea	Glissomonadida	Sandonidae	NA	100	100	100	100	86	19	Consumer
AGCTCCAATAGCGTATATTAAAGTTGTTGCAGTTAAAACGCTCGTAGTTGAAATTGTGGTAATAACAATGGGTCATCTTTAACGAGCATGCACCTATTGTTACTGCCATTATTCCGATATATGCGGGGTAACCTGTATATTCGGGACCGTTACTTTGAGAAAATTAGAGTGTTTCAAGCAGGCGTAATGCTTTGAATACTCCAGCATGGAATGACAACAAAGGACTCACATCCTTCTTGTTGGTTTAAGGAGTTGAGTAATGATTAAGAGGAACAGTCGGGGGTATTCGTATTCAGTCGTTAGAGGTGAAATTCTTAGATTGACTGAAGACGAACTACTGCGAAGGCATCTACCATGGATGTTTTCA	Eukaryota	Alveolata	Apicomplexa	Gregarinomorphea	Neogregarinorida	Actinocephalidae	Monocystis	100	100	100	100	100	100	Parasite
AGCTCCAATAGCGTATATTAAAGTTGTTGCAGTTAAAAAGCTCGTAGTTGGATTTCTGGGAGGGTGCCAATGTCCGTTTAATACGTGTGCAGCGGCGCCCTTCCATCCTTCTGTTAACGTTTCTTGGTATTAACTTACTGGTTGCGGGCTCAGATATTTTACCTTGAGAAAATTAGAGTGTTTCAGGCAGGCTTGCGCCCGAATACATTAGCATGGAATAATAGAATAGGACTTTGGTCTCCTTTGTTGGTTTGAGGGACTAGAGTAATGATTAATAGGGACAGTTGGGGGCATTAGTATTTAATTGTCAGAGGTGAAATTCTCGGATTTGTTAAAGACTAACTTATGCGAAAGCATTTGCCAAGGATGTTTTCA	Eukaryota	Alveolata	Ciliophora	Spirotrichea	Hypotrichia	Oxytrichidae	Oxytrichidae_X	100	100	100	100	72	69	Consumer
AGCTCCAATAGCGTATATTAAAGTTGTTGCAGTTAAAAAGCTCGTAGTTGAATTTCTGGCCGGCGCTGTTCTCGGCTCTCGCAGTCGGTTCAGGGCTTGGTCATCCGTATGGGAAGCTAGCTCGGCCTTCACTGGTCGGTTAGTGGATCATACACTTTACTTTGAAAAAATTAGAGTGTTTCAGGCAGGCAATTGCTTGGATACTGCAGCATGGAATAATGGAATAGGACTTTGACCTATTTGTTGGTTTCTTCGAGGTCAAAGTAATGATTAATAGGGACAGTTGGGGGCATTCGTATTTAATTGTCAGAGGTGAAATTCTTGGATTTATTAAAGACGAACTTATGCGAAAGCATTTGCCAAGGATGTTTTCA	Eukaryota	Alveolata	Ciliophora	Colpodea	Colpodea_X	Colpodida	NA	100	100	100	100	100	38	Consumer
AACTCCAAGAGTGTATCTTAATGTTGCTGCAGTTAAAAAGCTCGTAGTTGAATTTCTGTGGTGAGGGGCGGCTCCGGCTAATCCTCGCCACATCCGCTTGGAGACACTTCACTTCCTTTACCGGTTGTGTCGATGGCCCAGCATTTTACTTTGAAGAAATTAGAGTGTTCCTGGCAGGCGTTCGCTTGCATATATTAGCATGGAATAATGGAAAACGACTTTTTCTGTTTTGATTGGTGACAGAAGAGTAATGATTAACAGGGACAGTCGGGGGCATTCGTACTCAGTGGCTAGAGGTGAAATTCTTAGATTCGCTGAAGACGAACTAATGCGAAAGCATTTGCCAAGGATGTTTTCA	Eukaryota	Alveolata	Ciliophora	Phyllopharyngea	Cyrtophoria_4	Chilodonellidae	Trithigmostoma	100	100	100	100	100	91	Consumer
AGCTCCAATAGTGTATACTAAAGTTGCTGCAGTTAAAAAGCTCGTAGTTGGAATTCGGTTAATGAATTGATAGTCTATATTTTATATATACGCACTGTTAATTCATTTCCTTTTTTTTTAGGTTTAACCACTTTTAGTGATTTTCCTAAATATTTTACTTTGAGAAAATTAGAGTGTTCAAAGCAGGCGTAACTAAGCCTTTGAATATATTAGCATGGGATAATGAAATAAGACTTTTTGCCTTATTCTCGTTGGTTCATAGGGCTAAAGTAATGATTAATAGGGATAGTTGGGGTCATTAGTATTTAATTGTCAGAGGTGAAATTCTAAGATTTATTAAAGACTAACTACTGCGAAAGCATTTGACAAGGATGTTTTCA	Eukaryota	Amoebozoa	Lobosa	Tubulinea	Leptomyxida	Flabellulidae	Paraflabellula	100	100	100	100	100	94	Consumer
AGCTCCAATAGTGTATATTAAAGTTGCTGCAGTTAAAAAGCTCGTAGTTGGATTTCGGTTAATAAAGAATTTACGGTCCACTTTATCAAAGTGAGAACTAAAATCTTTATTTCCTTCCTTTTGAAATAACTCCCGAAATTATCTAATAACTAGGGTATCAAGTATTTCAAATCTTTTACTGTGAAGAAATTAGAGTGTTCAAAGCAGGCGTATCCAAGTCTTTGAATATATTAGCATGGGATAATGAAATAGGACTTTGGTTCTACTTTCGTTGGTTTCTAGGGCTGAAGTAATGATTAATAGGGATAGTTGGGGTCACTAGTATTTAATTGTCAGAGGTGAAATTCTAAGATTTATTAAAGACTAACTACTGCGAAAGCATTTGACAAGGATGTTTTCA	Eukaryota	Amoebozoa	Lobosa	Tubulinea	Leptomyxida	Leptomyxidae	Ripidomyxa	100	100	99	99	97	76	Consumer
AGCTCCAATAGCGTATATTAAAGTTGCTGCAGTTAAAAAGCTCGTAGTTGGATTTCTGGCCTGAAGCACTTTGCCAGCCACGGTTTCGTGTGTTAGTGCATTGTGTTCTGGCCATCCTTCCAATCGCTATTGACTATTCTTCATTGATTGGTCAGTGGTATTGGATCTTTTACTTTGAAAAAATTAGAGTGTTTCAAGCAGGCTTTATGCTATGAATACATTAGCATGGAATAATAATTTAGGACTTCGGTTCTATTTTGTTGGTTTCTAGGACTGAAGTAATGATTGATAGGGATAGTTGGGGGTGCTAGTATTCAGCGGCCAGAGGTGAAATTCTCGGATTCGCTGAAGACTAACTTATGCGAAAGCATTCACCAAGGATGTCTTCT	Eukaryota	Rhizaria	Cercozoa	Filosa-Sarcomonadea	Glissomonadida	Sandonidae	NA	100	100	100	100	100	46	Consumer
AGCTCCAATAGCGTATATTAAAGTTGCTGCAGTTAAAAAGCTCGTAGTTGGATTTCTGGCTTGAAACATTTTGCCGGCCACGGTTTCGTGTGTTAGTGCTTGATGTTCTGGCCATCCTTCCAATTGCTATTGGCTATTCTTCATTGAATGGTCAGTAGTATTGGATCTTTTACTTTGAAAAAATTAGAGTGTTTCAAGCAGGCTTTATGCTATGAATACATTAGCATGGAATAATAATTTAGGACTTCGGTTCTATTTTGTTGGTTTCTAGGACTGAAGTAATGATTGATAGGGATAGTTGGGGGTGCTAGTATTCAGCGGCCAGAGGTGAAATTCTCGGATTCGCTGAAGACTAACTTATGCGAAAGCATTCACCAAGGATGTCTTCT	Eukaryota	Rhizaria	Cercozoa	Filosa-Sarcomonadea	Glissomonadida	Sandonidae	Sandona	100	100	100	100	100	100	Consumer
AGCTCCAATAGCGTATATTAAAGTTGCTGCAGTTAAAAAGCTCGTAGTTGGATTTCTGGCTTGAAACATTTTGCCGGCCACGGTTTCGTGTGTTAGTGCTTGATGTTCTGGCCATCCTTCCAATCGCTATTGGTTACTCTTCATTGAGTGGTCAGTAGTATTGGATCTTTTACTTTGAAAAAATTAGAGTGTTTCAAGCAGGCTTTATGCTATGAATACATTAGCATGGAATAATAATTTAGGACTTCGGTTCTATTTTGTTGGTTTCTAGGACTGAAGTAATGATTGATAGGGATAGTTGGGGGTGCTAGTATTCAGCGGCCAGAGGTGAAATTCTCGGATTCGCTGAAGACTAACTTATGCGAAAGCATTCACCAAGGATGTCTTCT	Eukaryota	Rhizaria	Cercozoa	Filosa-Sarcomonadea	Glissomonadida	Sandonidae	Sandona	100	100	100	100	100	100	Consumer
AGCTCCAATAGCGTATATTTAAGTTGCTGCAGTTAAAAAGCTCGTAGTTGGATTTCGGATGGGTTCCGTCGGTCCGCCGCTTCGGTGTGCACCGGCGGCGCCCATCTTGCTGCCGGGGACGGGCTCCTGGGCTTCACTGTCCGGGACTCGGAGTCGGCGAGGTTACTTTGAGTAAATTAGAGTGTTCAAAGCAGGCCTACGCTCTGAATACATTAGCATGGAATAACACGATAGGACTCTGGCCTATCTTGTTGGTCTGTAGGACCGGAGTAATGATTAAGAGGGACAGTCGGGGGCATTCGTATTTCATTGTCAGAGGTGAAATTCTTGGATTTATGAAAGACGAACTACTGCGAAAGCATTTGCCAAGGATGTTTTCA	Eukaryota	Archaeplastida	Chlorophyta	Trebouxiophyceae	Watanabea-Clade	Watanabea-Clade_X	Diplosphaera	100	100	100	80	80	80	Phototrophic
AGCTCCAATAGCGTATATTAAAGTTGCTGCAGTTAAAAAGCTCGTAGTTGGATTTCAGTCGTTGTCAGTGGGGCCGGCCTCGGTTTCGAGTGTTAGTGCCCTCTTGATGCGACTTCCTTACAAGTGCTTTTGCGCCTCTTCACTGAGGCGCAACGAGTCTTGTATCTTTTACTTTGAACAAATTAGAGTGTTTCAGGCAGGCTTTTTGCTGTGAATACGTTAGCATGGAATAATAATTTAGGACTTCGGTTCTATTTTGTTGGTTTCTAGGACTGAAGTAATGATTGATAGGGCCAGTTGGGGGTGCTAGTATTCAGCGGCCAGAGGTGAAATTCTTGGATTCGCTGAAGACTAACTTATGCGAAAGCATTCACCAAGGATGTCTTCT	Eukaryota	Rhizaria	Cercozoa	Filosa-Sarcomonadea	Glissomonadida	Sandonidae	NA	100	100	86	75	69	39	Consumer
AGCTCCAGTAGCGTATATTAAAATTGTTGCAGTTAAAAAGCTCGTAGTTGGATTTCTGGCTCGTTGCCCGAGCCCGCTGACTTCGGTTGGTGAGTGCTTGTGCAATCTGCCATCCTTCTAGATAGCCGCGAGTACCATTAATTTGGCCGCTCGCTGTGCGATCTAGATCATTTACTTTGAAAAAATTAGAGTGTTTAAAGCAGGCTTACGCCTTGAATACATTAGCATGGAATAATAACATAGGACTTCGGTTCTATTTTGTTGGTTTCTAGGACCTTAGTAATGATTGATAGGGATAGTTGGGGGTGCTAGTATTCAGCGGCCAGAGGTGAAATTCTTGGATTCGCTGAAGACTAACTACTGCGAAAGCATTCACCAAGGATGTCTTCT	Eukaryota	Rhizaria	Cercozoa	Unknown_Cercozoa	Unknown_Cercozoa	Unknown_Cercozoa	NA	100	100	25	23	23	18	NA
AGCTCCAATAGCGTATATTAAAGTTGTTGCAGTTAAAAAGCTCGTAGTTGAATTTCGTTTATTGCGCATTGATTATATCATTTGATTCATCTTTGTGCTTAAACATCATAAGACGTAATCTTTTCGGCATTAAGTTGTTCGGAGAGATTAAGCTTATCTTTTACTGTGAAAAAATTAGAGTGTTTAAAATAGGCGTTTGTCAATTTGAATACATTAGCATGGAATAATGAAACACCCAACTTGGTATTTTCGTTGGTTATTACTGGTTGGTTATGATTAATAGGAACAGTTGGGGGTATACATATTTCAGCGTCAGAGGTGAAATTCTTGGATCGCTGGAAGATGAACAGAGGCGAAAGCATTTACCATGGATGTTTTCA	Eukaryota	Stramenopiles	Pseudofungi	Oomycota	Oomycota_X	Unknown_Oomycota_X	NA	80	68	68	68	22	20	Parasite
AGCTCCAATAGCGTATATTTAAGTTGTTGCAGTTAAAAAGCTCGTAGTCGGATTTCGGGTGGGCGCCGCGTGGTCGGCCGTTCCGGTCGTACTACCGGCACCCATCCTGCTGCCGGGGACGGGCTGCTGGGCTTCACTGTCTGGCACCCGGAGTCGGCGAGGTTACTTTGAGTAAATTAGAGTGTTCAAAGCAGGCCTACGCTCTGAATACATTAGCATGGAATAACACGATAGGACTCTGGCCTATCCAGTTGGTCTGTGGGACCGGAGTAATGATTAAGAGGGACAGTCGGGGGCATTCATATTTCATTGTCAGAGGTGAAATTCTTGGATTTATGAAAGATGAACTTCTGCGAAAGCATTTGCCAAGGATGTTTTCA	Eukaryota	Archaeplastida	Chlorophyta	Trebouxiophyceae	Microthamniales	Microthamniales_X	Asterochloris	100	100	100	100	100	100	Phototrophic
AGCTCCATTAGCGTATATTAAAGTTGTTGCAGTTAAAAAGCTCGTAGTTGGATTTCTGTTCTTTGCATTGCGTCTATCGTTTTAGATGTGACCAATGTTAAGGCATATTTAAGAGGTAATTTTTCTGACATTAGTTTGTTGGTTAAGTAAGCTCTTATCATTTACTGTGAAAAAATTAGAGTGTTTAAAGCAAGGCAATGAATTTTTTAATCGAAAATTCGCTTGAATACATTAGCATGGAATAATAAGATACGACCTTGGTCTATCTTGTTGGTTTATAACCAGGGTAATGATTAATAGGGACAGTTGGGGGTACTCATATTTTAGCGTCAGAGGTGAAATTCTTGGATCGCTGAAAGATGACCTAAGGCGAAAGCATTTACCAAGGATGTTTTCA	Eukaryota	Stramenopiles	Pseudofungi	Oomycota	Oomycota_X	Peronosporales	Pythium	92	88	87	87	63	56	Parasite
AGCTCCAATAGCGTATATTAAAGTTGTTGCAGTTAAAAAGCTCGTAGTTGAATTTCTGGCTGGAATGGTACTCGGCTTCGGTCGATATTATTCTCAGTCATCCGTATGAGAAACTATCTCGCCCTTCGCGGGGCGGTTAGTGTATCATACATTTTACTTTGAAAAAATTAGAGTGTTTCAGGCAGGCCATTGCTGGGATACACAAGCATGGAATAATGGAATAGGACTTTGACCTATTTTATTGGTATATTAGGTCGAAGTAATGATTAATAGGGACAGTTGGGGGCATTAGTATTTAATTGTCAGAGGTGAAATTCTTGGATTTATTAAAGACTAACTTATGCGAAAGCATTTGCCAAGGATGTTTTCA	Eukaryota	Alveolata	Ciliophora	Colpodea	Colpodea_X	Bursariomorphida	Bursariomorphida_X	100	100	100	100	100	53	Consumer
AGCTCCAAGAGCGTATATTAAAGTTGTTGCAGTTAAAAAGCTCGTAGTTGGATTTCTGGTTTAGTGCGCCTGGCCCGTAGTCGTTAGACTTATGAGTGTCGGTGTGCGCTTACCATCCTTCTAGAGAACGTTTCTACCCTTAACTGGGCTGGATTCGGGATCTAGATCGTTTACTTTGAAAAAATTAGAGTGTTTAAAGCAGGCAATTGCTACTGAATACATTAGCATGGAATAATAATCTAGGACTTCGGTTCTATTTTGTTGGTTTCTAAAACTGGAGTAATGATTGATAGGGATAGTTGGGGGTGCTAGTATTGGCCGGCCAGAGGTGAAATTCTTGGATTCGGTCAAGACTAACTTATGCGAAAGCATTCACCAAGGATGTCTTCT	Eukaryota	Rhizaria	Cercozoa	Filosa-Thecofilosea	Cryomonadida	Protaspa-lineage	NA	100	100	99	93	83	48	Consumer
AGCTCCAATAGCGTATATTTAAGTTGCTGCAGTTAAAAAGCTCGTAGTTGGATTTCGGATGGGTTCCGTCGGTCCGCCGTTTCGGTGTGCACTGACGGCGCCTATCTTGCTGTCGGGGACGGGCTCCTGGGCTTTACTGTCCGGGACTCGGAGTCGACGAGGTTACTTTGAGTAAATTAGAGTGTTCAAAGCAGGCCTACGCTCTGAATACATTAGCATGGAATAACACGATAGGACTCTGGCCTATCTTGTTGGTCTGTAGGACCGGAGTAATGATTAAGAGGGACAGTCGGGGGCATTCGTATTTCATTGTCAGAGGTGAAATTCTTGGATTTATGAAAGACGAACTACTGCGAAAGCATTTGCCAAGGATGTTTTCA	Eukaryota	Archaeplastida	Chlorophyta	Trebouxiophyceae	Prasiolales	Prasiolales_X	Koliella	100	100	100	92	92	56	Phototrophic
AGCTCCAATAGCGTATATTTAAGTTGTTGCAGTTAAAAAGCTCGTAGTTGGATTTCGGGTGGGTTGTAGTGGTCCGGTTCGCTGTGTACTGCTGCGGCCTTCCTTTCTGCCGGGGACGGGCTCTTGGGCTTCATTGTCTGGGACCCGGAGTCGGCGAGGTTACTTTGAGTAAATTAGAGTGTTCAAAGCAAGCTTACGCTCTGAATACATTAGCATGGAATAACACGATAGGACTCTGGCCTATCTTGTTGGTCTGTAGGACTGGAGTAATGATTAAGAGGGACAGTCGGGGGCATTCGTATTTCATTGTCAGAGGTGAAATTCTTGGATTTATGAAAGACGAACTTCTGCGAAAGCATTTGCCAAGGATGTTTTCA	Eukaryota	Archaeplastida	Chlorophyta	Chlorophyceae	Chlamydomonadales	Chlamydomonadales_X	Chloromonas	100	100	100	100	100	100	Phototrophic
AGCTCCAATAGTGTATATTAAAGTTGCTGCGGTTAAAAAGCTCGTAGTTGGATTTCGGAACGCGCGGAGTCAGAGCCCATCCTTAGGGGTGCGTGCTCGACTTCCGCTTCCTACCTTCCGGTAACGTGTGATCGGTCCTCACGGGTCGGTCACAAGGTTCCGGATCGTTTACTTTGAAAAAATTAGAGTGTTCAAAGCAGGCGTAACTTGCATTCGAATACATTAGCATGGGATAATAGAATACGACTTTGGTCTTATTTTGTTGGTTTCTAAGGCCGAAGTAATGATTGATAGGGATAGTTGGGGTCGCTCGTATTGACTTGTCAGAGGTGAAATTCTAGGATTTAGTCAAGACGGACTAATGCGAAAGCATTCGACAAGGATGTTTTCA	Eukaryota	Amoebozoa	Lobosa	Tubulinea	Unknown_Tubulinea	Unknown_Tubulinea	NA	89	89	89	31	31	31	Consumer
AGCTCCAATAGCGTATATTAAAGTTGTTGCAGTTAAAAAGCTCGTAGTTGGATTTCTGTCTTAAGACGGCCCGATGACAATGTCATTGTGGTAGTCTTAGACATTTTTCTACTCTGCTGGGTCTCCCAGTTGCGGTAGAACCGTTACTTTGAGAAAATTAGAGTGTTTCAAGCAAGCGTTTGCTTTGAATACTACAGCATGGAATAACATTATAGGACTTCGGACCTATTTGTTGGTTTCTAGGTCTGAAGTAATGATTAATAGGGACAGTTGGGGGCATTCGTATTCGACAGTCAGAGGTGAAATTCTTGGATTTGTCGAAGACGAACTACTGCGAAAGCATTTGCCAAGGATGTTTTCA	Eukaryota	Alveolata	Apicomplexa	Colpodellidea	Colpodellida	Colpodellaceae	Colpodella	98	95	90	90	90	61	Parasite
AGCTCCAATAGCGTATATTAAAGTTGTTGCAGTTAAAACGCTCGTAGTTGAAATTGTGGCAGTAACAATGGGTCATCTTTAACGAGCATGCACCTATTGCTACTACCATTATTCTGATATATGCGGGGTAACCTGTATACTCAGAACTGTTACTTTGAGAAAATTAGAGTGTTTCAAGCAGGCGTAATGCTTTGAATACTCCAGCATGGAATGACAACAAAGGACTCATATCCTTCTTGTTGGTTCAAGGAGTTGAGTAATGATTAAGAGGAACAGTCGGGGGTATTCGTATTCAGTCGTTAGAGGTGAAATTCTTAGATTGACTGAAGACGAGCTACTGCGAAGGCATCTACCATGGATGTTTTCA	Eukaryota	Alveolata	Apicomplexa	Gregarinomorphea	Neogregarinorida	Actinocephalidae	Monocystis	100	100	100	100	100	100	Parasite
AGCTCCAAGAGCGTATATTAAAGTTGTTGCGGTTAAAAAGCTCGTAGTTGGATTTCGAAATTAGAATAGATAAGATCTTGGTTATACCAAGTATCTTACTAGGCAGTTTCTACTTTGTATAGATTGTTTACAATTTATACATTTTTTACTTTGAAAAAATTAGAGTGTTTCAAGCAGGCATATTGTACAATGAATATTACAGCATGGGATAATTGAATAGGACTTTAGCCTTATTTTGTTGGTTTATTTGGCTATTGTAATGATTAAAAGGGACAGTTGGGGTCGCTTGTATTGGATCGCCAGGGGTGAAATCCTATGATTGATTCAGGACAAACTACTGCGAAAGCATTCGACAAGGATGTTTTCA	Eukaryota	Amoebozoa	Lobosa	Tubulinea	Unknown_Tubulinea	Unknown_Tubulinea	NA	74	67	62	39	36	34	Consumer
AGCTCCAATAGCGTATATTAATGTTGCTGCAGTTAAAAAGCTCGTAGTTGGATTTCTGACTTGGCGCACCTGGCCCGCCACGGTTACGTGTGTGAGTGCCGGGATGCGCCTGTCACTTTTCTGGTAAACTATTCTGCTCTTCATTGGGTAGGATAGGTAGCCAGATATTTTACTTTGAAAAAATTAGAGTGTTTAAAGCAGGCGTTTGCTATGAATACATTAGCATGGAATAATAAGTTAGGACTTCGGTTCTATTTTGTTGGTTTCTAGGACTGAAGTAATGATTGATAGGGATAGTTGGGGGTGCTAGTATTCAGCGGCCAGAGGTGAAATTCTCGGATTCGCTGAAGACTAACTTATGCGAAAGCATTCACCAAGGATGTCTTCT	Eukaryota	Rhizaria	Cercozoa	Filosa-Sarcomonadea	Glissomonadida	Allapsidae	Viridiraptor	100	100	100	100	100	57	Consumer
AGCTCCAATAGCGTATATTAAAGTTGTTGCAGTTAAAAAGCTCGTAGTTGGATTGCTAGGACGAAGTTCGCTGAGTCCTACTAGTCCCTTCGGGGACAGTTACTGTGAGAAAATTAGAGTGTTTCAAGCAGGCGTTTGCAGGAATACATTAGCATGGAATAACGAATGTTTCTAGAATCTTGGTTAATTCTAGATTACGATTAATAGGGACAGTTGGGGGCATTAGTATTTAATTGTCAGAGGTGAAATTCTTGGATTTGTTAAAGACTAACGTATGCGAAAGCATTTGCCAAGGATGTTTTCA	Eukaryota	Alveolata	Ciliophora	Litostomatea	Rhynchostomatia	Unknown_Rhynchostomatia	NA	100	100	100	76	48	13	Consumer
AGCTCCAAGAGTGTATATTAAAGTTGTTGCGGTTAAAAAGCTCGTAGTTGGACTTGAGGGATTTATATAAAGGGATTCTAGTTTAACTAGATATTCTTATATATTTTTTCCTTTCTTTGTATTTTTTTAAGATTATTTAATGGGGTTAAACTCATTTTTTAATCTGGGGATAGATAGTTTACTTTGAAAAAATTAGAGTGTTTAAAGCAGACATGACATGTACAATTGAATATTACAGCATGGGATAATTGAATAAGACATTAACCTTAATTTTGTTGGTTTTGAAGGTTAATAGTAATGATTAAAAGGGATAGTTGGGGTCACTTGTATTTGATCGCTAGGGGTGAAATCCTATGATTGATCAAAGACAAACTACTGCGAAAGCATTTGACAAGGATG…	Eukaryota	Amoebozoa	Lobosa	Tubulinea	Euamoebida	LOS7N/I-lineage	Ptolemeba	100	100	100	100	100	61	Consumer
AGCTCCAGTAGCGTATATTAAAGTTGTTGCAGTTAAAAAGCTCGTAGTTGGATTTCTGGTTTAACGCGTTTGGCCCTCCCGGGTTCCACTCGGTGTGCGTGCCGATGCGCGTTTGCCATCCTCGTAGAGAACGTTTCTACCCTTCACTGGGCCGGATTCGCGATCTACGTCTTTTACTTTGAAAAAATTAGAGTGTTTAAAGCAGGCTTGTGCTATGAATACATTAGCATGGAATAATAATTTAGGACTTTGGTTCTATTTTGTTGGTTTCTAGAGCTGAAGTAATGATTGATAGGGATCGTTGGGGGTGCTAGTATTCACCGGCCAGAGGTGAAATTCTTGGATTCGGTGAAGACTAACTTATGCGAAAGCATTCACCAAGGAGGTCTTCT	Eukaryota	Rhizaria	Cercozoa	Filosa-Imbricatea	Thaumatomonadida	Thaumatomonadidae	Allas	100	100	100	100	100	77	Consumer
AGCTCCAATAGCGTATATTAAAGTTGTTGCAGTTAAAAAGCTCGTAGTTGAACTTTGGGCCGGGCGTGCGGGTCCCACCCCTGGTGGCCGTACTCGCGCGTCTGGTCCGCACCTTCTGGCGGCTGCGTGTGCCCTTTGCTGGGTGCGCGCGTGCTCCAGGACGTTTACTTTGAAAAAATTAGAGTGTTCAAAGCAGGCATCGCGCTTGAATACATTAGCATGGAATAATGGAATAGGACTTGGGCTCCTGTTTTGTTGGTTTTTGGGACCTAGGTAATGATTAATAGGAACAGTTGGGGCCATTTGTATTTTGCAGCCAGAGGTGAAATTCTTGGACTTGCAAAAGACAAACTACTGCGAAAGCATTTGGCAAGGATGTTTCCA	Eukaryota	Opisthokonta	Unknown_Opisthokonta	Unknown_Opisthokonta	Unknown_Opisthokonta	Unknown_Opisthokonta	NA	80	36	10	8	8	4	NA
AGCTCCAATAGCGTATATTAAAGTTGTTGCAGTTAAAAAGCTCGTAGTTGGATTTTGGGGTACGATGGGCCCGGTCTGCCGGGATGGTGTGTACTGGCTCATCTGCCCTTCCTTCCGGTTTGCTACCTCCTGCTCTTAACTGAGTGGGGGGCCAGCTCCGGATCGTTTACTTTGAAAAAATTAGAGTGTTTAAAGCAGGCCTACTAGCGCCTTGAATATTACAGCATGGGATAATGGAATAGGACTCTGTGCCTATTTTGTTGGTTTCTAGGTATAGAGTAATGATTAATAGAGATAGTTGGGGGTATTCATATTTAATTGTCAGAGGTGAAATTCTTGGATTTATGAAAGATGAACTTCTGCGAAAGCATTTATCAAGGATGTTTTCA	Eukaryota	Amoebozoa	Conosa	Variosea	Variosea_X	Variosea_XX	Variosea_XXX	100	100	100	100	54	54	Consumer
AGCTCCAATAGCGTATATTAAAGTTGCTGCAGTTAAAAAGCTCGTAGTTGGATTTCTGGCGTTTCATTTCAGGCCGGCCACGGTTTCGTGTGTTAGTGCTTGAGATCTTCGCCATCCTTCCAATGGCTATTCATCCTTCTTCATTGAGGTGGTGAGTGGTATTGGATCTTTTACTTTGAAAAAATTAGAGTGTTTCAAGCAGGCTTTATGCTATGAATACATTAGCATGGAATAATAATTTAGGACTTCGGTTCTATTTTGTTGGTTTCTAGGACTGAAGTAATGATTGATAGGGATAGTTGGGGGTGCTAGTATTCAGCGGCCAGAGGTGAAATTCTCGGATTCGCTGAAGACTAACTTATGCGAAAGCATTCACCAAGGATGTCTTCT	Eukaryota	Rhizaria	Cercozoa	Filosa-Sarcomonadea	Glissomonadida	Sandonidae	Neoheteromita	100	100	100	100	100	97	Consumer
AGCTCCAATAGCGTATATTTAAGTTGTTGCAGTTAAAAAGCTCGTAGTTGGATTTCGGATGGGTTGCAGCGGTCCGCCTCTGGTGAGTACTGCTGTGGCCTATCTTTCTGCCGGGGACGGGCTCCTGGGCTTCACTGTCCGGGACTCGGAGTCGGCGATGTTACTTTGAGTAAATTAGAGTGTTCAAAGCAGGCCTACGCTCTGAATACTTTAGCATGGAATAACACGATAGGACTCTGGCCTATCTTGTTGGTCTGTAGGACCGGAGTAATGATTAAGAGGGACAGTCGGGGGCATTCGTATTTCATTGTCAGAGGTGAAATTCTTGGATTTATGAAAGACGAACTACTGCGAAAGCATTTGCCAAGGATGTTTTCA	Eukaryota	Archaeplastida	Chlorophyta	Chlorophyceae	Sphaeropleales	Sphaeropleales_X	Bracteacoccus	100	100	100	100	100	100	Phototrophic
AGCTCCAATAGCGTATATTAAAGTTGTTGCAGTTAAAAAGCTCGTAGTTGGATTTCAAGGATCGCACTATGGAAACATAGCTGCCTCCTATCAGTCTTTGACTGTTACTGTGAGAAAATTAGAGTGTTTCAAGCAGGCTGTTGCCGGAATACATTAGCATGGAATAACGAATGTGTCTAGAATCTTGGTTAATTCTAGAATACGATTAATAGGGACAGTTGGGGGCATTAGTATTTAATTGTCAGAGGTGAAATTCTTGGATTTGTTAAAGACTAACGTATGCGAAAGCATTTGCCAAGGATGTTTTCA	Eukaryota	Alveolata	Ciliophora	Litostomatea	Litostomatea_X	Litostomatea_XX	Pseudoholophrya	100	100	100	100	100	76	Consumer
AGCTCCAATAGCGTATATTAAAGTTGTTGCAGTTAAAAAGCTCGTAGTTGGATTTCTGGGAGGGTGCCAATGTCCGCTCTTTAGCGTGCGCAGCGGCGCCCTTCCATCCTTCTGTTAACGTTTCTTGGTATTCACTTACTGGTTTCGGGCTCAGATATTTTACCTTGAGAAAATTAGAGTGTTTCAGGCAGGCTTGCGCCGGAATACATTAGCATGGAATAATAGAATAGGACTTTAGTCTCCTTTGTTGGTTTGAGGGACCGAAGTAATGATTAATAGGGATAGTTGGGGGCATTAGTATTTAATTGTCAGAGGTGAAATTCTCGGATTTGTTAAAGACTAACTTATGCGAAAGCATTTGCCAAGGATGTTTTCA	Eukaryota	Alveolata	Ciliophora	Spirotrichea	Hypotrichia	Oxytrichidae	Oxytrichidae_X	100	100	100	100	96	76	Consumer
AGCTCCAATAGCGTATATGAAAGTTGTTGCAGTTAAAAAGCTCGTAGTTGGATTTCGGATTGCTCAGGATGTGGTCCGCCGAAACGGCGTGTTACCGCGCTTGGGTATCCTTCCTTGGGGACAAAAGTAGGTAGTTTTGGGGATTCATCAAGCAATTGGTGGGTTTTCAGGGCTATCCACTCCCCATCGTTTACTTTGAGAAAATTAGAGTGTTCAAAGCAGGCGTAACCCAGCCTTGAATACTGTAGCATGGAATGATAAAACAAGACGAGAGTCTTATTTTGTTGGTTTCTAGGGCTTTTGTAATGATTAAAAGGGACAGTTGGGGGCATTTGTATTCAATTGTCAGAGGTGAAATTCTAGGATTAATTGAAGACAAACTACTGCGAAAGCATTTGC…	Eukaryota	Amoebozoa	Lobosa	Tubulinea	Echinamoebida	Echinamoebidae	Echinamoeba	92	92	91	91	90	90	Consumer
AGCTCCAATAGCGTATATTAAAGTTGTTGCAGTTAAAACGCTCGTAGTTGAAATTGTGGTAATAATAATGGGTCATCTCTAACGAGGATGCACCTATTGTTACTGCCATTATTCCGATATATGCAGGGTAACTTGTATATTCGGGACTGTTACTTTGAGAAAATTAGAGTGTTTTAAGCAGGCGTAATGCTTTGAATACTCCAGCATGGAATGACAACAAAGGATTCATATCCTTTTTGTTGGTTTAAGGAGTTGAGTAATGATTAAGAGGAACAGTCGGGGGTATTCGTATTCAGTTGTTAGAGGTGAAATTCTTAGATTGACTGAAGACGAACTACTGCGAAGGCATCTACCATGGATGTTTTCA	Eukaryota	Alveolata	Apicomplexa	Gregarinomorphea	Neogregarinorida	Actinocephalidae	Monocystis	100	100	100	100	100	100	Parasite
AGCTCCAATAGCGTATATTAAAGTTGTTGCAGTTAAAAAGCTCGTAGTCGGATCTCGGGGTCAAATAACCAAAGGACGGACCCGGTCTGCCGGGATGGTGTGCACTGGTCCTCGTCCGCCCCTCCTTCCAGCCTGCCGCCTCCTGCCCTTAGCTGGGTGGGGGGTCCGGCTCTGGATCGTTCACCTTGAAGAAATTAGAGCGTTCAAAGCAGGCCCTACCGGTGCCTCGAATAGACCAGCATGGGATGATGGAGCAGGACCCTGGGTCCGCTTCGTCGGTTTCCGGACTCGGAGTAATGATCAACGGAGATTGTTTGGGGTATTCATATTTAGTTGTCAGAGGTGAAATTCTTGGATTTACGAAAGATGAACTTCTGCGAAAGCATCTACCAGGGATGC…	Eukaryota	Unknown_Eukaryota	Unknown_Eukaryota	Unknown_Eukaryota	Unknown_Eukaryota	Unknown_Eukaryota	NA	33	28	14	14	10	6	NA
AGCTCCAGTAGCGTATATTAAAGTTGTTGCAGTTAAAAAGCTCGTAGTTGGATTTCTGACGAACCGGAGTGGCCCGTTTCCTTTCTGGGAATGAGTGCCGCTTTGAGTTTGTCATCCTTCCAGAGAGCTGCGTCTACCGTTCATTCGGCCGGACGTATGCGATCTGGATCTATTACTTTGAAAAAATTAGAGTGTTTAAAGCAGGCTTATGCTATGAATACATTAGCATGGAATAATAATTTAGGACTTTGGTTCTATTTTGTTGGTTTCTAGGACTGAAGTAATGATTGATAGGGATAGTTGGGGGTGCTAGTATTCCGCGGCCAGAGGTGAAATTCTTGGATTCGTGGAAGACTAACTACTGCGAAAGCATTCACCAAGGATGTCTTCT	Eukaryota	Rhizaria	Cercozoa	Filosa-Imbricatea	Euglyphida	Euglyphidae	Euglypha	100	100	100	100	100	100	Consumer
AGCTCCAAGAGCGTATCTTAAAGTTGTTGTGGTTAAAAAGCTCGTAGTTTATATTTGATAAATTTATCAAGAGTTTGAATCTGAAAGAGGAAAATGATTGAAAGTGTTTATGAATGTTTAGCTAACATTAAGCAGTTTATAATGTATGCCTGGTTTACTCCTTGTATGTATTATAGGTTGTGTTAGTTAACAGTTACTGTGAAAAAATTAGAGTGTTCAAAACAGGCATTTATGGCTATTGAATATATTAGCATGGTATAACGAAATATGACAACTCTATTACGTTTGAGTGGTACTATATCAGTTGAGTAATTAGAGATGTAATGATTAAAAGGAGCAGTCGTAGTGACTTTTACTTAATGGAAAGAGGTGAAATTCTATAACCCATTAAAGAAAAAC…	Eukaryota	Unknown_Eukaryota	Unknown_Eukaryota	Unknown_Eukaryota	Unknown_Eukaryota	Unknown_Eukaryota	NA	24	19	16	16	16	16	NA
AGCTCCAATAGCGTATATTAAAGTTGCTGCAGTTAAAAAGCTCGTAGTTGGATTTCTGATGCGACCTGCCTGGCCCGCCGTGGTTACACGCGTGAGTGCCGGGTGTTGTCCGTCTGTCTTCCTGTGACTTGCTGCCCTCTTCACTGAGTGGTGGTGTCTAGTTGTAGGATCTTTTACTTTGAACAAATTAGAGTGTTTCAAGCAGGCTTCTGCCATGAATACATTAGCATGGAATAATCATTTAGGACTTCGGTTCTATTTTGTTGGTTTCGAGAGCTGAAGTAATGATTGATAGGGATAGTTGGGGGTGCTAGTATTCAGAGGCCAGAGGTGAAATTCTTGGATTCTCTGAAGACTAACTTATGCGAAAGCATTCACCAAGGATGTCTTCT	Eukaryota	Rhizaria	Cercozoa	Filosa-Sarcomonadea	Glissomonadida	Allapsidae	Allapsidae_X	100	100	100	100	100	100	Consumer
AGCTCCAAGAGCGTATCTTAAAGTTGTTGTGGTTAAAAAGCTCGTAGTTTACCTTTGATAAATTTATCAAGAATTTGATTCTGTAAAGATGATAATGATTGAAAGTGTTTATGAATGTTAATTAACATTAAAGCATTTATACTGAAAGTTTATTCTGATGTATATTTGTGTTAGTTAACTGTTACTGTGAAAAAATTAGAGTGTTTAAAACAGGCATTTATGGCCTTTAAATATATTAGCATGGTATAACGAAATATGACAACTCTATTACGATTGAGTGGGACTTAATCAGTTGAGTACTAGAGATGTAATGATTAAAAGGAGCAGTCGTAGTGACTTTTACTTAATGGAAAGAGGTGAAATTCTATAACCCATTAAAGAAAAACAACTGCGAAAGCA…	Eukaryota	Unknown_Eukaryota	Unknown_Eukaryota	Unknown_Eukaryota	Unknown_Eukaryota	Unknown_Eukaryota	NA	21	20	9	8	8	8	NA
AGCTCCAATAGCGTATATTTAAGTTGTTGCAGTTAAAAAGCTCGTAGTTGGATTTCGGGGCGGCCCGATCGGTCCGCCGTTCGGTGTGCACTGGTCGGGGCGTCCTTGCTGCCGGACACGGGCTCCTGGGCTTCACTGTCTGGGACTCGGGGTCGGCGAGGTTACTTTGAGTAAATTAGAGTGTTCAAAGCAGGCCTACGCTCTGAATACATTAGCATGGAATAACACGATAGGACTCTGGCCTATCTGGTTGGTCTGTGGGACCGGAGTAATGATTAAGAGGGACAGTCGGGGGCATTCGTATTTCATTGTCAGAGGTGAAATTCTTGGATTTATGAAAGACGAACTACTGCGAAAGCATTTGCCAAGGATGTTTTCA	Eukaryota	Archaeplastida	Chlorophyta	Trebouxiophyceae	Prasiolales	Prasiolales_X	Elliptochloris	100	100	100	100	100	100	Phototrophic
AGCTCCAATAGCGTATATTAAAGTTGTTGCAGTTAAAAAGCTCGTAGTTGAATTTCTGGCCGGTCTTGTTTTGGCTCTATGAGTCGATTCAAGACCTGGTCATCCGTATGGGAAGCTAGCTCGGCCTTCACTGGTCGGCTAGTGGATCATACACTTTACTTTGAAAAAATTAGAGTGTTTCAGGCAGGCAATTGCTTGGATACTTCAGCATGGAATAATGGAATAGGACTTTGACCTATTTGTTGGTTTCTTGAGGTCAAAGTAATGATTAATAGGGACAGTTGGGGGCATTCGTATTTAATTGTCAGAGGTGAAATTCTTGGATTTATTAAAGACGAACTTATGCGAAAGCATTTGCCAAGGATGTTTTCA	Eukaryota	Alveolata	Ciliophora	Colpodea	Colpodea_X	Colpodida	Colpoda	100	100	100	100	100	54	Consumer
AGCTCCAATAGGATATATCAAAGTTGTTGCAGTTGAAAAGCTCGTAGTCGTATTTGTGGTGGGTAGAAGCTTGGTGTTTGCTGGTGGGCGCGAAAGCGCTCGCTGCTGCCGGCCGCCTGCCATTTTGTGGACAATATAGACTGGGCGCCGCGCGGGCAGCAATGCTCGCGTTGCTTGGTCTCCACTCCGTCACTGAGAGCAAATTGGAGTGCTCAAAGCAGGCTTTACACAGCTTTGAACATCTTAGCTTGGAATGACAAAGTACGACCTTTGGTTCACTTTGTTGGTTATGAACTTGAAGGTAATGATAAATAGGAACAGTTGCGGGGACACTCGTACTGGAAAGTCAGAGGTGAAATTCTTGGATTTTTCCACGACGAACGACTGCGAAGGCATCTG…	Eukaryota	Stramenopiles	Sagenista	Labyrinthulomycetes	Thraustochytriales	Thraustochytriaceae	Amphifilidae	100	100	100	100	100	98	Consumer
AGCTCCAATAGCGTATATTAAAGTTGTTGCAGTTAAAAAGCTCGTAGTTGGATTTCTGGTCGGAGCGATCGGTCCGCCTCATTCGGGGTGTGTACTTGTGTCGCCTCCAGCCATCCTTGAGGAGAACTGTCCTGGCATTGAGTTGTTGGGGCAGGGAACCTCATCTTTTACTGTGAAAAAATTAGAGTGTTTAAAGCAGGCTTACGCCGTTGAATACATTAGCATGGAATAATAAGATAGGACTTTGGCGGTCTATTTTGTTGGTTTGCACGCCGAGGTAATGATTAATAGGGATAGTTGGGGGTATTCGTATTTAATTGTCAGAGGTGAAATTCTTGGATTTCTGAAAGACGAACTACTGCGAAAGCATTTACCAAGGATGTTTTCA	Eukaryota	Stramenopiles	Pseudofungi	Hyphochytriomyceta	Hyphochytrydiales	Hyphochrytriaceae	Rhizidiomyces	100	98	98	98	97	68	Consumer
AGCTCCAATAGCGTATATTAAAGTTGTTGCAGTTAAAAAGCTCGTAGTTGGATTTCGGGGCAGAGGAGAGTTGCTGGGCCTTTGGGTTCGGCATCATCTCGCTGTTCTTACCTGTTGTGTAGGGCTTCACGGCTCTATTCAGCTCGTTTACTGTGAAAAAATTAGAGTGTTCAACGCAGGCGTATGCCGTGAATACATTAGCATGGAATAATAAAATAGGACTTTGATTCTATTTTGTTGGTTTCTAGGACCGAAGTAATGATTAATAGGGACAGTTGGGGACATTCGTATTGTTAAGTCAGTGGTGAAATACTTAGATTTTAGCAAGACGAACTTCTGCGAAAGCATTTGTCAAGGATGTTTTCA	Eukaryota	Opisthokonta	Unknown_Opisthokonta	Unknown_Opisthokonta	Unknown_Opisthokonta	Unknown_Opisthokonta	NA	65	35	11	11	11	6	NA
AGCTCCAATAGCGTATATTAAAGTTGTTGCAGTTAAAAAGCTCGTAGTTGGATTTCTGATTTGAGCGTCCGGTCCGATTCTTCGTGAATCGCGAACTATGGATGTTTGGGTCATTTTTTGTGAGGATGCCTTTCTGCCATTAAGTTGGTGGTTAGGTGGACTTGCATCGTTTACTGTGAAAAAATTAGAGTGTTTAAAGCAGGCGTTTGCTCATTTGAATACATTAGCATGGAATAATAAGATACGACCTTGGTGGTCTATTTTGTTGGTTTGCACGCCAGGGTAATGATTAATAGGGACAGTTGGGGGTATTCATATTTCAGCGTCAGAGGTGAAATTCTTGGATCGCTGAAAGATGAGCTTAGGCGAAAGCATTTACCAAGGATGTTTTCA	Eukaryota	Stramenopiles	Pseudofungi	Oomycota	Oomycota_X	Leptomitales	Leptomitales_X	100	100	100	100	100	57	Parasite
AGCTCCAATAGCGTATATTAAAATTGCTGCAGTTAAAGCGTCCGTAGTTGAATTTCGTTCAAATTGAATTGTGCCGAGTTTTCCTCGTGTTAATTCGAGTACTTTTTGATTAGAACTTGGGTGAGATGGTCTCGTTTCGGCGAGTTCGTTTCGCTCCGTTACTTTGAGCAAATTGGAGTGCTCCAACCAGGCTTAAGCTTGAACAGCTCAGCATGGAATAACAAGATAAGACTTTAGTTCTTCTTGTTGGTGACATGAACTAATAGTAATGGTTGATAAGGACATACGGGGGCATTTGTACTTGCTGGAGAGAGGTGAAATTCTAAGACCCAGCAAAGACAAACAAGTGCGAAAGCATTTGCCCAGTATGTACCTG	Eukaryota	Alveolata	Apicomplexa	Gregarinomorphea	Eugregarinorida	Gregarinidae	Leidyana1	100	100	100	100	100	100	Parasite
AACTCCAAGAGTGTATCTTAATGTTGCTGCAGTTAAAAAGCTCGTAGTTGAACCTCTGGCTAGTGAGGGCCCACCTGGGCCGTTCGCTAGTCATCCGCTCGGGGAAGCAGTATTTCTTTAATCGGTTTTACTGTAGATCCAGCATTTTACTTTGAAGAAATTAGAGTGTTCCTGGCAGGCTTAGCTTGCATATATTAGCATGGAATAATGGAATAGGACCTTGTCTGTTTTATTGGTTGACAGATAGGTAATGATTAACAGGGACAGTCGGGGGCATTCGTACTCAGTGGCTAGAGGTGAAATTCTTAGATTCGCTGAAGACGAACTAATGCGAAAGCATTTGCCAAGGATGTTTTCA	Eukaryota	Alveolata	Ciliophora	Phyllopharyngea	Cyrtophoria_4	Chilodonellidae	Chilodonellidae_X	100	100	100	100	100	100	Consumer
AGCTCCAATAGCGTATATTAAAGTTGTTGCAGTTAAAAAGCTCGTAGTTGGATTTCTGGTTTGAATATTCGGTCCGCTTTCAGCTTGTTCTGAAGGCGCGTACTATGGATATTTGGATCATATTTTGTGAGGATGCCTTTCTGCCATTAAGTTGGTGGTTTGGTGGACTTGCATCATTTACTGTGAAAAAATTAGAGTGTTTAAAGCAGGCGTTTGCCCATTGAATACATTAGCATGGAATAACAATATACGACCTTGGTGGTCTATTTTGTTGGTTTGCACACCAAGGTAATGATTAATAGGGACAGTTGGGGGTATTCATATTTCAGCGTCAGAGGTGAAATTCTTGGATCGCTGAAAGATGAGCTTAGGCGAAAGCATTTACCAAGGATGTTTTCA	Eukaryota	Stramenopiles	Pseudofungi	Oomycota	Oomycota_X	Oomycota_XX	Chlamydomyzium	100	100	100	100	74	73	Parasite
AGCTCCAATAGCGTATATTAAAGTTGTTGCAGTTAAAAAGCTCGTAGTTGAACTTCTGGCAGTCTTTGATTTTGGCTTCGGTCGAGTCAAGGATTGTCATCCGTCTGTAAACCATTTTCGGCCTTAACTGGTCGGCTTGGGGAGCAGACATTTTACTTTGAAAAAATTAGAGTGTTTCAGGCAGGCATTTGCCCGAATACATTAGCATGGAATAATGGAATAGGACTTAGTCCATTTGATTGGTTATTGGATTGAGTAATGATTAATAGGGACAGTCGGGGGCATCTGGATTTAATAGTCAGAGGTGGAATTCTTGGATTTATTAAAGACAAACTTATGCGAAAGCATTTGCCAAGGATGTTTTCA	Eukaryota	Alveolata	Ciliophora	Oligohymenophorea	Unknown_Oligohymenophorea	Unknown_Oligohymenophorea	NA	99	99	90	34	34	21	Consumer
AGCTCCAATAGCGTATACTAAAGTTGTTGCAGTTAAAAAGCTCGTAGTTGAATTTCTGGTCTCGGACATCGGTCTGCCTCGAACGAGGTACGTACCAGTTGTCTGAATCCATCCTCGGGGAAAACATGTCTGGCATTCAGTTGTTGGGCATGGGATCCTCGTCATTTACTGTGAGCAAAATAGAGTGTTCAAAGCAGGCTTATGCCGTTGAATACATTAGCATGGAATAATAAGATAGGACCTTGGTCTATTTTGTTGGTTTGTACTCCAAGGTAATGATTAATAGGGATAGTTGGGGGTATTCGTATTCAATTGTCAGAGGTGAAATTCTTGGATTTATGGAAGACGAACTACTGCGAAAGCATTTACCAAGGATGTTTTCA	Eukaryota	Stramenopiles	Ochrophyta	Chrysophyceae	Chrysophyceae_X	Chrysophyceae_Clade-C	Spumella	100	100	100	100	100	100	Consumer
AGCTCCAATAGTGTATATTAAAGTTGTTGCGGTTAAAAAGCTCGTAGTTGGATTTCGGAAAGTTTAAATTATAGATCGTAATTCCAATGGAATTATGTATTTATTATTGATTCTTTTCTTCTCTTCATACCTTGTTCTTAATTTATTAAGGATGGAGTATGGATAGTTTACTTTGAAAAAATTAGAGTGTTCAAAGCAGGCATAATTGTTCATTGAATATTACAGCATGGGATAATTAAATAGGACATTTCATCTTATTTTTATTGGTTTGAAAGATGGAATTGTAATGATAAATAGGGACAGTCGGGGTTACTTGTATTTGATCGCTAGGGGTGAAATCCTATGATTGATCAAAGACAAACTACTGCGAAAGCATTTAACAAGGATGTTTTCA	Eukaryota	Amoebozoa	Lobosa	Tubulinea	Euamoebida	LOS7N/I-lineage	Ptolemeba	90	85	85	85	85	85	Consumer
AGCTCCAAGAGTGTATATTAAAGTTGTTGCGGTTAAAAAGCTCGTAGTTGAATTTCTGAAAATAAATTTGTGATTGATTTAACCGTCATGATCAAAAATTATTATCATACTTGGAGGGTGGAAACATTTTCCTAAATTACTTTGAAAAAATTAGAGTGTTCAAAGCAAGATTCACATCTGAATAATACAGCATGGGATAATATAATATGACATTAGTTAAAATTTGTTGGTTTCTTTGGCTAATGTAATGATTAAAAGGGACAGTTGGGGTAATTTATATTGGTTGGGGAGGGGTGAAATCCTATGATCCTTCCAAGATAAACTAGTGCGAAAGCATTTTACCAGGATGTTTTCA	Eukaryota	Amoebozoa	Unknown_Amoebozoa	Unknown_Amoebozoa	Unknown_Amoebozoa	Unknown_Amoebozoa	NA	83	48	37	32	32	28	Consumer
AGCTCCAATAGCGTATATTAAAGTTGTTGCAGTTAAAAAGCTCGTAGTTGAACTTCTGTTCAGGTTCATTTCGACTCGTCGTGTGAAACTGGACATACGTTTGCAAACTAAAATCGGCCTTCACTGGTTCGACTTAGGGAGTAAACATTTTACTGTGAAAAAATTAGAGTGTTCCAGGCAGGTTTTAGCCCGAATACATTAGCATGGAATAATGGAATAGGACTAAGTCCATTTTATTGGTTCTTGGATTTGGTAATGATTAATAGGGACAGTTGGGGGCATTAGTATTTAATAGTCAGAGGTGAAATTCTTGGATTTATTAAGGACTAACTAATGCGAAAGCATTTGCCAAAGATGTTTTCA	Eukaryota	Alveolata	Ciliophora	Oligohymenophorea	Hymenostomatia	Tetrahymenida	Tetrahymena	100	100	100	100	100	95	Consumer
AGCTCCAATAGCGTATATTAAAGTTGTTGCAGTTAAAAAGCTCGTAGTTGAATTTCTGGCGCGGGCCGCGTGGCCGCCTTCGGGCGCGCCGTGCGACCGCGCCATCCTCGCGAGGAAGGCGTCGGCATTCACTTGTCGGCGTTCGGACTCGCGTCCTTTACTGTGAAAAAATTAGAGTGTTTCAAGCAGGCTTCACGCCTGAATACATTAGCATGGAATAATGAGATAGGACTTCGGTGCTATTTTGTTGGTTGCGTACCGAGGTAATGATTAATAGGGACAGTTGGGGGTATTCATATTTAACTGTCAGAGGTGAAATTCTTGGATTTGTTAAAGATGAACTACTGCGAAAGCATTTACCAAGGATGTTTTCA	Eukaryota	Stramenopiles	Opalozoa	Bicoecea	Pseudodendromonadales	Pseudodendromonadales_X	Pseudodendromonadales_XX	100	100	100	100	100	70	Consumer
AGCTCCAATAGCGTATATTAAAGTTGTTGCAGTTAAAAAGCTCGTAGTTGGATTTCTGGGAGGGTGCCAATGTCCGCTCGTTCGCGTGTGCAGAGGCGCCCTTCCATCCTTCTGTTAACGTTTCTTGGTATTCAGTTACTGGTTTCGGGCTCAGATATTTTACCTTGAGAAAATTAGAGTGTTCCAGGCAGGCTTGCGCCGGAATACATTAGCATGGAATAATAGAATAGGACTTTAGTCTCCTTTGTTGGTTTGAGGGACTGAAGTAATGATTAATAGGGATAGTTGGGGGCATTAGTATTTAATTGTCAGAGGTGAAATTCTCGGATTTGTTAAAGACTAACTTATGCGAAAGCATTTGCCAAGGATGTTTTCA	Eukaryota	Alveolata	Ciliophora	Spirotrichea	Hypotrichia	Oxytrichidae	Oxytrichidae_X	100	100	100	100	69	66	Consumer
AGCTCCAATAGCGTGCGCAAAAGTTGTTGCAGTTAAAAAGCTCGTAGTTGAACTTCTGGTCATACACTGGCTTGGCTTCAGTCGGCTTGTTGTGTGATCATCCGTCTGCAAACTTATGTCTTCCTTCATTGGTTAGCGTGAGAGAGCAGACAATTTACCTTGAAAAAATTAGAGTGTTTCAGGCAGGTAATCGCCGGAATACATTAGCATGGAATAATGGAATAGGACTTGTCTCCTTTGTTGGTTCAAGGAAACGAGTAATGATAAATAGGAACAGTTGGGGGCATTAGTATTTAATTGTCAGAGGTGAAATTCTTGGATTTATTAAAGACTAACTTATGCGAAAGCATCTGCCAAGGATGTTTTCA	Eukaryota	Alveolata	Ciliophora	Oligohymenophorea	Peniculia	Frontoniidae_2	Frontoniidae_2_X	100	100	100	100	100	100	Consumer
AGCTCCAATAGCGTATATTAAAGTTGTTGCAGTTAAAACGCTCGTAGTTGAAATTCTGCTAGTGAGAATGGGTCATCTCATTGAGTATGTACCTGTTGTCATTGGCATTAATCCGATCAATTCAGCGGGTCAAACCGTTGAATATTCGGAGCTGTTACTTTGAGAAAATTAGAGTGTTTCAAGCAGGCGTAATGCCTTGAATACTCCAGCATGGAATAACAAGTAAGGACTCAAGTTCTTCTTGTTGGTTTAAGAACCTGAGTAATGATTAAGAGGAACAGTCGGGGGTATTCGTACTCGGTCGTCAGAGGTGAAATTCTTAGATTGACTGAAGACGAACTACTGCGAAGGCATCTACCATGGATGTTTTCA	Eukaryota	Alveolata	Apicomplexa	Gregarinomorphea	Neogregarinorida	Actinocephalidae	Monocystis	100	100	100	100	100	100	Parasite
AGCTCCAATAGTCTATATTAAAGTTGTTGCAGTTAAAACGCTCGTAGTTGAAATTCTGCTAGTGAGAACGGGTCATCTCTTTGAGTATGTACCTATTGTCATTGGCATTAATCCGATCCATTCAGCGGGTCAAACCGTTGGATATTCGGAGCTGTTACTTTGAGAAAATTAGAGTGTTTCAAGCAGGCGTAATGCCTTGAATACTCCAGCATGGAATAACAAGTAAGGACTCAAGTTCTTCTTGTTGGTTTAAGAACCTGAGTAATGATTAAGAGGAACAGTCGGGGGTATTCGTACTCGGTCGTCAGAGGTGAAATTCTTAGATTGACCGAAGACGAACTACTGCGAAGGCATCTACCATGGATGTTTTCA	Eukaryota	Alveolata	Apicomplexa	Gregarinomorphea	Neogregarinorida	Actinocephalidae	Monocystis	100	100	100	100	100	100	Parasite
AGCTCCAATAGCGTATATTAACGTTGCTGCAGTTAAAAAGCTCGTAGTTGGATTTCTGGCTAAGCGCCCTAGCCCGCTGGCTTCGGTCAGTGTGTGCTGGTGTGTATTAGCCATCCTTTCTAGAAAGCCATGCGTACCGTTTACTCGGCCGCGCGTGTGCGATCTAGATCTTTTACTTTGAAAAAATTAGAGTGTTTAAAGCAGGCTTACGCCATGAATACATTAGCATGGAATAATAATATAGGACTTTAGTTCTATTTTGTTGGTTTCTGGGACTGAAGTAATGATTGATAGGGATAGTTGGGGGTGCTAGTATTCAGCGGCCAGAGGTGAAATTCTTGGATTCGCTGAAGACTAACTACTGCGAAAGCATTCACCAAGGATGTCTTCT	Eukaryota	Rhizaria	Cercozoa	Unknown_Cercozoa	Unknown_Cercozoa	Unknown_Cercozoa	NA	99	99	26	22	22	19	NA
AGCTCCAAGAGTGTATATTAAAGTTGTTGCGGTTAAAAAGCTCGTAGTTGGACCTTGGGGTTGAGTACATCGGTTCTTCATAGCTTCGGCTTTGAAGGTCAAAATCGAGTAATTCTTCCTCTATTCTCGGAACGTTCAGCCAGAAATGGTGTTTCGTAGGATTTACTTTGAATAAATTAGGGTGTTTAAAGCAGGCATAAAAGCCTTGAATACATTAGCATGGGATAATAAAAGATGACCTTTGGTCTAAACTTTATTGGTTTCTAAGGCCTAGGTAATGATTGATAGGGATAGTTGAGGTCGCTCGTATTCAGTGGTCAGAGGTGAAATTCTAAGACCCACTGAGGACGAACTAATGCGAAGGCATTCGACAAGGATGTTTTCA	Eukaryota	Amoebozoa	Lobosa	Tubulinea	Euamoebida	Hartmannellidae	Copromyxa	100	100	100	100	100	100	Consumer
AGCTCCAATAGCGTATATTAAAGTTGCTGCAGTTAAAAAGCTCGTAGTTGGATTTCTGGCCTGGTGTGCCTGGCCCGCCAGCGTTAGCTGTGTGAGTGTCGGGACGCGCCTGCCATCCTTCTAGAGAACATATTTACCTTTCATTAGGCCGAATATGCCATCTAGATCTTTTACTTTGAAAAAATTAGAGTGTTTAAAGCAGGCTTTTGCTATGAATACATTAGCATGGAATAATAATTTAGGACTTCGGTTCTATTTTGTTGGTTTCTAGAACTGAAGTAATGATTGATAGGGATAGTTGGGGGTGCTAGTATTCAGTGGCCAGAGGTGAAATTCTCGGATTCACTGAAGACTAACTTATGCGAAAGCATTCACCAAGGATGTCTTCT	Eukaryota	Rhizaria	Cercozoa	Filosa-Sarcomonadea	Glissomonadida	Allapsidae	Teretomonas	100	100	100	100	100	100	Consumer
AGCTCCAAGAGTGTATATTAAAGTTGTTGCGGTTAAAAAGCTCGTAGTTGGACTTCGGTTTGGAGTATGGAGTCCCCGGTGGTATTGCCATCGGGATAAAGGCTTTGTATGTCCATTCTATTCTTCGGACGTAAAACATCAGGGCAACCTGGTGGTTCGATAGGGTTTACTTTGAATAAATTAGGGTGTTTAAAGCAGGCGAATCGCCTTGAATACATTAGCATGGGATAATGAAAGATGACCTTTGGTCTATACTTTATTGGTTTCTAAGGCTTGGGTAATGATTAATAGGGACAGTTGGGGTCGCTTGTATTCAGTGGTCAGAGGTGAAATTCTAGGACCCACTGAGGACAAACAAATGCGAAGGCATTCGACAAGGATGTTTTCA	Eukaryota	Amoebozoa	Lobosa	Tubulinea	Euamoebida	Hartmannellidae	Copromyxa	99	99	99	86	86	65	Consumer
AGCTCCAATAGCGTATATTAAAGTTGTTGCAGTTAAAAAGCTCGTAGTTGAATATCTGGCCGGTGCTGTTCTTGGCTCCCTGAGTCGGCTCAGCGCCTGGTCATCCGTATGGGAAACTAGCTCGACCTTCACTGGTCGGCTAGTGGATCATACACTTTACTTTGAAAAAATTAGAGTGTTTCAGGCAGGCAATTGCTTGGATACTGTAGCATGGAATAATGGAATAGGACTTTGACCTATTTGTTGGTTTCTCGAGGTCAAAGTAATGATTAATAGGGACAGTTGGGGGCATTCGTATTTAATTGTCAGAGGTGAAATTCTTGGATTTTTTAAAGACGAACTTATGCGAAAGCATTTGCCAAGGATGTTTTCA	Eukaryota	Alveolata	Ciliophora	Colpodea	Colpodea_X	Colpodida	Colpoda	100	100	100	100	100	72	Consumer
AGCTCCAATAGCGTATATTAAAGTTGTTGCAGTTAAAACGCTCGTAGTTGAAATTGTGGTAGTAACAATGGGTCATCTCTAACGAGCATGCACCTATTGCTACTGCCATTATTCCGATATATGCAGGGTAACCTGTATATTCGGGACTGTTACTTTGAGAAAATTAGAGTGTTTCAAGCAGGCGTAATGCTTTGAATACTCCAGCATGGAATGACAACAAAGGACTCATATCCTTCTTGTTGGTTTAAGGAGTTGAGTAATGATTAAGAGGAACAGTCGGGGGTATTCGTATTCAGTCGTTAGAGGTGAAATTCTTAGATTGACTGAAGACGAACTACTGCGAAGGCATCTACCATGGATGTTTTCA	Eukaryota	Alveolata	Apicomplexa	Gregarinomorphea	Neogregarinorida	Actinocephalidae	Monocystis	100	100	100	100	100	100	Parasite
AGCTCCAATAGCGTATATTAAAGTTGTTGCAGTTAAAACGCTCGTAGTCGAAACTTTGGTAATAATAATGGGTTATCTTTCGAGTATGTACCTATTGTTATTGCCATTATTCCGATTTATGCAAGAGTTCGCTCTTGTATTTTCGGAACTGTTACTTTGAGAAAATTAGAGTGTTTCAAGCAGGCGCGATGCTTTGAATACTCCAGCATGGAATGACAACAAAGGACTCATATCCTTCTTGTTGGTTTAAGGAGTTGAGTAATGATTAAGAGGAACAGTCGGGGGTATTCGTATTTAGTCGTTAGAGGTGAAATTCTTAGATTGACTAAAGACGAACTACTGCGAAGGCATTTACCATGGATGTTTCCA	Eukaryota	Alveolata	Apicomplexa	Gregarinomorphea	Neogregarinorida	Actinocephalidae	Monocystis	100	100	100	100	100	100	Parasite
AGCTCCAATAGCGTATATTTAAGTTGTTGCAGTTAAAAAGCTCGTAGTTGGATTTCGGGTGGGTTGCAGTGGTCCGGTTCGCTGTGTACTGCTGCGGCCTATCTTTCTGCCGGGGACGGGCTCTTGGGCTTTATTGTCTGGGATCCGGAGTCGGCGAGGTTACTTTGAGTAAATTAGAGTGTTCAAAGCAAGCTTACGCTCTGAATACATTAGCATGGAATAACACGATAGGACTCTGGCCTATCTTGTTGGTCTGTAGGACTGGAGTAATGATTAAGAGGGACAGTCGGGGGCATTCGTATTTCATTGTCAGAGGTGAAATTCTTGGATTTATGAAAGACGAACTTCTGCGAAAGCATTTGCCAAGGATGTTTTCA	Eukaryota	Archaeplastida	Chlorophyta	Chlorophyceae	Chlamydomonadales	Chlamydomonadales_X	Chloromonas	100	100	100	100	100	99	Phototrophic
AGCTCCAATAGTGTATATTAAAGTTGTTGCGGTTAAAAAGCTCGTAGTTGGATTTCGGAGAGTTTAAATTATAGATCGTAATCCCAATGGGATTATGTATTTATTATTTATTCTTTTCTTCTCTTCATATCTTGTCTTTAATTTATTTAAAGATGATGTATGGATAGTTTACTTTGAAAAAATTAGAGTGTTCAAAGCAGGCATAATTGTTCATTGAATATTACAGCATGGGATAATTAAATAGGACATTTCATCTTATTTTTATTGGTTTGAAAGATGGAATTGTAATGATAAATAGGGACAGTCGGGGTTACTTGTATTTGATCGCTAGGGGTGAAATCCTATGATTGATCAAAGACAAACTACTGCGAAAGCATTTAACAAGGATGTTTTCA	Eukaryota	Amoebozoa	Lobosa	Tubulinea	Euamoebida	LOS7N/I-lineage	Ptolemeba	92	87	86	86	85	85	Consumer
AGCTCCAATAGCGTATATTAAAGTTGTTGCAGTTAAAACGCTCGTAGTTGAAACTTTGGTAGTAATAATGGGTTTGCTTTCTAAGTAATACCTTTTGTTGTTACCATTATTCCGGTTATGCATGGATGAGAGTCCTTGTATATTTGGAAGTGTTACTTTGAGAAAATTAGAGTGTTTCAAGCAGGCGTGATGCTTTGAATACTCCAGCATGGAATGACAACAAAGGACTCATGTCCTTCTTGTTGGTTTAAGGAGATGAGTAATGATTAAGAGGAACAGTCGGGGGTATTCGTATTTGGTCGTTAGAGGTGAAATTCTTAGATTGACTAAAGACGAACTACTGCGAAGGCATCTACCATGGATGTTTTCA	Eukaryota	Alveolata	Apicomplexa	Gregarinomorphea	Neogregarinorida	Actinocephalidae	Monocystis	100	100	100	100	99	71	Parasite
AGCTCCAATAGCGTATATTAAAGTTGTTGCAGTTAAAACGCTCGTAGTTGAAATTGTGGTAATAACAATGGGTCATCTCTAACGAGCATGCACCTATTGCTACTGCCATTATTCCGATATATGCGGGGTAACCTGTATATTCGGAACTGTTACTTTGAGAAAATTAGAGTGTTTCAAGCAGGCGTAATGCTTTGAATACTCCAGCATGGAATGACAACAAAGGACTCATATCCTTCTTGTTGGTTTAAGGAGTTGAGTAATGATTAAGAGGAACAGTCGGGGGTATTCGTATTCAGTCGTTAGAGGTGAAATTCTTAGATTGACTGAAGACGAACTACTGCGAAGGCATCTACCATGGATGTTTTCA	Eukaryota	Alveolata	Apicomplexa	Gregarinomorphea	Neogregarinorida	Actinocephalidae	Monocystis	100	100	100	100	100	100	Parasite
AGCTCCAATAGCGTATATTAAAGTTGTTGCAGTTAAAAAGCTCGTAGTTGGATTGCAGAGTTCACTTTCTCCTGGTCCGCTATTATGGTGTGCACTGGAGAAGGTTCTCTTTCTTCTGGAGGCGGCATTTCGCGCTTCACTGAGCGAAGTGCACTGCGCCAGATCGTTTACCTTGAAAAAATTAGAGTGTTTAAAGCAGGCATTTTTTGCTTGAATAGATTAGCATGGGATAATGGAATAGGATCGCTGACTTATTTATTGGCTTGTAGGTTAGTGATAATGAATAATAGAGACAGTTGGGGGTATTCATATTCGACTGACAGAGGTGAAATTCTTGGACCAGTCGCAGATGAACTACTGCGAAAGCATTTACCAAGGATGTTTTCA	Eukaryota	Unknown_Eukaryota	Unknown_Eukaryota	Unknown_Eukaryota	Unknown_Eukaryota	Unknown_Eukaryota	NA	37	14	14	14	13	4	NA
AGCTCCAATAGCGTATATTAAAGTTGTTGCAGTTAAAAAGCTCGTAGTTGAACTTCTGGCAGTCTTTGGTTTTGGCTTCGGTCGAGCCAAGGGTTGTCATCCGTCTGTAAACCATTTCGGCCTTCACTGGTCGGCTTGGGGAGCAGACATTTTACTTTGAAAAAATTAGAGTGTTTCAGGCAGGCATTTGCCCGAATACATTAGCATGGAATAATGGAATAGGACTTAGTCCATTTGATTGGTTATTGGATTGAGTAATGATTAATAGGGACAGTCGGGGGCATCTGGATTTAATAGTCAGAGGTGGAATTCTTGGATTTATTAAAGACAAACTTATGCGAAAGCATTTGCCAAGGATGTTTTCA	Eukaryota	Alveolata	Ciliophora	Oligohymenophorea	Unknown_Oligohymenophorea	Unknown_Oligohymenophorea	NA	99	99	85	32	32	12	Consumer
AGCTCCAATAGCGTATATTTAAGTTGTTGCAGTTAAAAAGCTCGTAGTTGGATTTCGGGTGGGTTGCAGTGGTCCGGTTCGCTGTGTACTGCTGCGGCCTTCCTTTCTGCCGGGGACGGACTCTTGGGCTTTATTGTCTGGGATCCGGAGTCGGCGAGGTTACTTTGAGTAAATTAGAGTGTTCAAAGCAAGCTTACGCTCTGAATACATTAGCATGGAATAACACGATAGGACTCTGGCCTATCTTGTTGGTCTGTAGGACTGGAGTAATGATTAAGAGGGACAGTCGGGGGCATTCGTATTTCATTGTCAGAGGTGAAATTCTTGGATTTATGAAAGACGAACTTCTGCGAAAGCATTTGCCAAGGATGTTTTCA	Eukaryota	Archaeplastida	Chlorophyta	Chlorophyceae	Chlamydomonadales	Chlamydomonadales_X	Chloromonas	100	100	100	100	100	99	Phototrophic
AGCTCCAATAGTGTATATTAAAGTTGTTGCGGTTAAAAAGCTCGTAGTTGGATTCCGAAAAATTGAATATTGGATTCTAGTTTCATAGAGATTAGATATTCTTTATTCTTTTTTTTCTACTTTTTATAATGGAGGGGAAAAAAAGGAAAGGGGGGCAACTTTCTTTTCTTTTTTCTTCTTAAATTATAAATAGTTTACTTTGAAAAAATTAGAGTGTTCAAAGCAGGCATAATTGTACGTTGAATATTACAGCATGGGATAATTGAATATGACAAAAGTCTTATTTTGTTGGTTTTTAAGATAATTGTAATGATAGATAGGAACGGTTGGGGTTACTTGTATTTGGTCGCTAGGGGTGAAATCCTATGATTGATCAAAGACAAACTACTGCGAAAGCAT…	Eukaryota	Amoebozoa	Lobosa	Tubulinea	Euamoebida	LOS7N/I-lineage	Ptolemeba	81	78	76	75	75	75	Consumer
AGCTCCAATAGCGTATATTAAAGTTGCTGCAGTTAAAAAGCTCGTAGTTGGATTTCTGACCTGTACCATTAGGCCGGCCACGGTTTCGTGTGTTAGTGCTTGATGTTCTGGTCATCCTTCCAATCGCCGCGTGCTCTTCTTCATTGATTGGCACGTGGTATTGGATCTTTTACTTTGAACAAATTAGAGTGTTTCAAGCAGGCTTTATGCTATGAATACATTAGCATGGAATAATAATTTAGGACTTCGGTTCTATTTTGTTGGTTTCTAGGACTGAAGTAATGATTGATAGGGACAGTTGGGGGTGCTAGTATTCAGCGGCCAGAGGTGAAATTCTCGGATTCGCTGAAGACTAACTTATGCGAAAGCATTCACCAAGGATGTCTTCT	Eukaryota	Rhizaria	Cercozoa	Filosa-Sarcomonadea	Glissomonadida	Sandonidae	NA	100	100	100	100	81	49	Consumer
AGCTCCAAGAGCGTATCTTAAAGTTGTTGTGGTTAAAAAGCTCGTAGTTTATATTTGATAAATTTATCAAGAGTTTGAATCTGAAAGAGGAAAATGATTGAAAGTGTTTATGAATGTTTAACTAACATTAAGCAGCTTATAATGTATGCCTGGTTTACTCCTTGTATGTATTATAGGTTGTGTTAGTTAACAGTTACTGTGAAAAAATTAGAGTGTTCAAAACAGGCATTTATGGCTATTGAATATATTAGCATGGTATAACGAAATATGACAACTCTATTACGTTTGAGTGGTACTATATCAGTTGAGTAATTAGAGATGTAATGATTAAAAGGAGCAGTCGTAGTGACTTTTACTTAATGGAAAGAGGTGAAATTCTATAACCCATTAAAGAAAAAC…	Eukaryota	Unknown_Eukaryota	Unknown_Eukaryota	Unknown_Eukaryota	Unknown_Eukaryota	Unknown_Eukaryota	NA	27	23	13	9	9	9	NA
AGCTCCAAGAGCATATATTAAAGTTGTTGCAGTTAAAAAGCTCGTAGTTGGATTTCTGGTTTAATGCACCTGGCCCGCGGCCTTTTAGGCTTGTGAGTGCCGGCGCGCGTTTACCATCTTTCTAGAAAACGATTCTGCCATTAACTTGGTGGGATTGGGATCTAGATCTTTTACTTTGAAAAAATTAGAGTGTTTAAAGCAAGCTTTTGCTATGAATACATTAGCATGGAATAATAATCTAGGACTTCGGTTCTATTTTGTTGGTTTCTATAACTGAAGTAATGATTGATAGGGATAGTTGGGGGTGCTAGTATTGGCCGGCCAGAGGTGAAATTCTTGGATTCGGTCAAGACTAACTTATGCGAAAGCATTCACCAAGGATGTCTTCT	Eukaryota	Rhizaria	Cercozoa	Filosa-Thecofilosea	Cryomonadida	Rhogostoma-lineage	Rhogostoma-lineage_X	100	100	100	100	100	100	Consumer
AGCTCCAGTAGCGTATATTAAAGTTGTTGCAGTTAAAAAGCTCGTAGTTGGATTTCTGGCTAACCGCGAATGATCGGGTTTCCTCAGGATTCTTTGTATCTCCGTGTGTCTGCCATCCTTCCAGAGAGCTGTGCCTACCGTCTCGACGGCAGGGCGCTGCGATCTGGATCGTTTACTTTGAAAAAATTAGAGTGTTCCAAGCAAGCTTACGCTTTGAATACATTAGCATGGAATAATAATATAGGACTTCTGTTCTATTTTGTTGGTTTCTAGGACCGAAGTAATGATTGATAGGGACAGTTGGGGGTGCTAGTATTCAGCGGCCAGAGGTGAAATTCTTGGATTCGCTGAAGACTAACTACTGCGAAAGCATTCACCAAGGATGTCTTCT	Eukaryota	Rhizaria	Cercozoa	Filosa-Imbricatea	Euglyphida	Paulinellidae	Paulinella	100	100	100	100	76	76	Consumer
AGCTCCAATAGCGTATATTAAAATTGTTGCAGTTAAAAAGCTCGTAGTTGGATTTCTGGTTCGGCGCACTTGGCCCGTCTCGGTTTACGAGATTGTGTGCCGGTGTGCGCCATCCATCCTTCGATGAAAACATTTCTACCCTTCATTGGGTTGGGAGTGCTATCTCGATCTTTTACTTTGAAAAAATTAGAGTGTTTAAAGCAGGCTTGCGCTATGAATACATTAGCATGGAATAATAATTTAGGACTTTGGTCTTATTTTGTTGGTTTCTAGGACTAAAGTAATGATTGATAGGGACAGTTGGGGGTGCTAGTATTCAGCGGCCAGAGGTGAAATTCTTGGATTCGCTGAAGACTAACTTATGCGAAAGCATTCACCAAGGATGTCTTCT	Eukaryota	Rhizaria	Cercozoa	Filosa-Sarcomonadea	Cercomonadida	Cercomonadidae	Cercomonas	100	100	100	100	100	100	Consumer
AGCTCCAATAGCGTATATTAAAGTTGCTGCAGTTAAAAAGCTCGTAGTTGGATTTCTGACATTAATGCGCTTGGCCCGCTACGGTTACGTATGTGAGTGCCGAGTCGTGTTTGTCATCCTTCTAGAAAATGTTAGTTTGCTCTTCATTGAGTTTAATTATCACGATCTAGATCTTTTACTTTGAAAAAATTAGAGTGTTTAAAGCAGGCGTTTGCTATGAATACATTAGCATGGAATAATAATTTAGGACTTTGGTTCTATTTTGTTGGTTTCTAGAACTGAAGTAATGATTGATAGGGATGGTTGGGGGTGCTCGTATTCAGTGGCCAGAGGTGAAATTCTCGGATTCACTGAAGACGAACTTATGCGAAAGCATTCACCAAGGATGTCTTCT	Eukaryota	Rhizaria	Cercozoa	Filosa-Sarcomonadea	Glissomonadida	Allapsidae	Allantion	100	100	100	100	100	100	Consumer
AGCTCCAATAGCATATATTAAAGTTGTTGCAGTTAAAAAGCTCGTAGTTGGATTTCTGGGAGGGTGCCAATGTCCGCTTAATGCGTGTGCAGCGGCGCCCTTCCATCCTTCTGTTAACGTTTCTTGGTATTAACTTACTGGTTGCGGGCTCAGATATTTTACCTTGAGAAAATTAGAGTGTTTCAGGCAGGCTTGCGCCCGAATACATTAGCATGGAATAATAGAATAGGACTTTGGTCTCCTTTGTTGGTTTGAGGGATCGGAGTAATGATTAATAGGGACAGTTGGGGGCATTAGTATTTAATTGTCAGAGGTGAAATTCTCGGATTTGTTAAAGACTAACTTATGCGAAAGCATTTGCCAAGGATGTTTTCA	Eukaryota	Alveolata	Ciliophora	Spirotrichea	Hypotrichia	Oxytrichidae	Oxytrichidae_X	100	100	100	100	60	55	Consumer
AGCTCCAATAGCGTATACTAAAGTTGTTGCAGTTAAAAAGCTCGTAGTTGAATTTCTGGTCTTGGACATCGGTCTGCCTCGAATGAGGTACGTACCAGTTGTCTGAATCCATCCTCGAGGAAAACGTGTCTGTCATTCAGTTGATGGGCACGGGATCCTCGTCATTTACTGTGAGCAAAATAGAGTGTTCAAAGCAGGCTTATGCCGTTGAATACATTAGCATGGAATAATAAGATAGGACCTTGGTCTATTTTGTTGGTTTGTACTCCAAGGTAATGATTAATAGGGATAGTTGGGGGTATTCGTATTCAATTGTCAGAGGTGAAATTCTTGGATTTATGGAAGACGAACTACTGCGAAAGCATTTACCAAGGATGTTTTCA	Eukaryota	Stramenopiles	Ochrophyta	Chrysophyceae	Chrysophyceae_X	Chrysophyceae_Clade-C	Chrysophyceae_Clade-C_X	100	100	100	100	100	65	NA
AGCTCCAGTAGCGTATATTAAAGTTGTTGCAGTTAAAAAGCTCGTAGTTGGATTTCTGGTTTGATATGCCTGGCCCGCCACGGTTACGTGTGTGAGTGCCGGTGCGTGTCTGCCATCCTTCTGGAAAACGTGTCTACCCTTCACTGGGCCGGGCATGCGATCCAGATCATTTACTTTGAAAAAATTAGAGTGTTTAAAGCAGGCTTTTTGCTATGAATACATTAGCATGGAATAATAATTTAGGACTTTGGCCCTATTTTGTTGGTTTCTAGGACTGAAGTAATGATTGATAGGGATAGTTGGGGGTGCTCGAATTCAGCGGCCAGAGGTGAAATTCTTGGATTCGCTGAAGACGAACTCATGCGAAAGCATTCACCAAGGATGTCTTCT	Eukaryota	Rhizaria	Cercozoa	Filosa-Sarcomonadea	Glissomonadida	Glissomonadida_X	Glissomonadida_XX	100	100	96	96	96	96	Consumer
AGCTCCAATAGCGTATATTAAAGTTGTTGCAGTTAAAAAGCTCGTAGTTGGATTTCTGGTTTAGTGCGCTTGGCCCGCCACGGTTTCGTGTGTGAGTGCCGATGCGCGCTTACCATCTTTCTGGAGAACGTTCCTGCCCTTTACTGGGTTGGGTTCGCAATCCAGAACTTTTACTTTGAAAAAATTAGAGTGTTTAAAGCAGGCGTGTGCTATGAATACATTAGCATGGAATAATGATTTAGGACTTTAGTCTTATTTTGTTGGTTTCCAGGACTGAAGTAATGATTGATAGGGATAGTTGGGGGTGCTAGTATTCAGCGGCCAGAGGTGAAATTCTTGGATTCGCTGAAGACTAACTTATGCGAAAGCATTCACCAAGGATGTCTTCT	Eukaryota	Rhizaria	Cercozoa	Filosa-Imbricatea	Thaumatomonadida	Peregriniidae	Peregrinia	100	100	100	100	100	100	Consumer
AGCTCCAATAGCGTATATTTAAGTTGTTGCAGTTAAAAAGCTCGTAGTTGGATTTCGGGTGGGTTCGAGTCGGTCCGCCTCTGGTGTGCACTGCTTGGGCCTACCTTTCTGCTGGGGACGGGCTCCTGGGGTTAACTCTTCGGGACTCGGAGTCAGCGATGTTACTTTGAGTAAATTAGAGTGTTCAAAGCAAGCCTACGCTCTGAATACATTAGCATGGAATAACGCGATAGGACTCTGGCCTATCTTGTTGGTCTGTAGGACTGGAGTAATGATTAAGAGGGACAGTCGGGGGCATTCGTATTACATTGTCAGAGGTGAAATTCTTGGATTTATGTAAGACGAACTTCTGCGAAAGCATTTGCCAAGGATGTCTTCA	Eukaryota	Archaeplastida	Chlorophyta	Chlorophyceae	Chlamydomonadales	Chlamydomonadales_X	Chlorococcum	100	100	100	100	100	90	Phototrophic
AGCTCCAATAGCGTATATTAAAGTTGTTGCAGTTGAAACGCTCGTAGTTAAAGTTCTGTTACTGAGAACGAGTTTGTGTTTTACAACATGAATTAGTTTTCATTGGCATTAATCCGCCGGGCTTTTAGTGGGTAAAACCGCTGGGTCCTCGGAACTGTTACTTTGAGAAAATTAGAGTGTTTCAAGCAGGCGTGATGCATCGAATAATCCAGCATGGAATAACAAGCTGGGACTCCGGTCCTTCTTGTTGGTTTAAGGAACTGAGTAATGATTAAGAGAAACGGTCGGGGGTATTCGTATTTGGTCGTCAGAGGTGAAATTCTTAGATTGACCGAAGACGAACTACTGCGAAGGCATCTACCATGGATGTTTTCA	Eukaryota	Alveolata	Apicomplexa	Gregarinomorphea	Neogregarinorida	Actinocephalidae	Syncystis	90	90	88	88	88	79	Parasite
AGCTCCAATAGCGTATATTAAAGTTGCTGCAGTTAAAAAGCTCGTAGTTGGATTTCTGGCTTGAAACATTTTGCCGGCCACGGTTTCGTGTGTTAGTGCTTGGTGTTCTGGCCATCCTTCCAATCGCTGTTTGTCTTTCTTCATTGATGGGCAAGTGGTATTGGATCTTTTACTTTGAAAAAATTAGAGTGTTTCAAGCAGGCTTTATGCTATGAATACATTAGCATGGAATAATAATTTAGGACTTCGGTTCTATTTTGTTGGTTTCTAGGACTGAAGTAATGATTGATAGGGATAGTTGGGGGTGCTAGTATTCAGCGGCCAGAGGTGAAATTCTCGGATTCGCTGAAGACTAACTTATGCGAAAGCATTCACCAAGGATGTCTTCT	Eukaryota	Rhizaria	Cercozoa	Filosa-Sarcomonadea	Glissomonadida	Sandonidae	Sandonidae_X	100	100	100	100	100	87	Consumer
AGCTCCAATAGCGTATATTAAAATTGCTGCAGTTAAAAAGCTCGTAGTTGGATTTCTGGTGTGGTGCGCCGAGCCCGCCGTCGTTTAGGCGGTGAGTGCTTGTTCGCGCGCCTACCATCCTTCCGGAGAGTGCAGCCTACCCTTAACTGGGCCGGGTTGTACGATCTGGATCGTTTACTTTGAAAAAATTAGAGTGTTTAAAGCAGGCGTTTGCTATGAATACATTAGCATGGAATAATAAGATAGGACTTTGGTCTTATTTTGTTGGTTTCTAGGACTGAAGTAATGATTGATAGGGACAGTTGGGGGTGCTAGTATTTAACGGCCAGAGGTGAAATTCTTGGATTCGTTAAAGACTAACTTATGCGAAAGCATTCACCAAGGATGTCTTCT	Eukaryota	Rhizaria	Cercozoa	Filosa-Granofilosea	Limnofilida	Limnofilidae	Limnofilidae_X	100	100	100	100	100	99	Consumer
AGCTCCAATAGCGTATATTAAAGTTGTTGCAGTTAAAACGCTCGTAGTTGAAACTTTGGTAGTAATAATGGGTTATCTCTTTGAGTATGTACCTATTGTTATTACCATTATTCCGATTTTTACAAGGGATAAAACCTTTGTATTTTCGGAAGTGTTACTTTGAGAAAATTAGAGTGTTTCAAGCAGGCGTGATGCTTTGAATACTCCAGCATGGAATGACGACAAAGGACTCATATCCTTCTTGTTGGTTTAAGGAGTTGAGTAATGATTAAGAGGAACAGTCGGGGGTATTCGTATTCAGTCGTTAGAGGTGAAATTCTTAGATTGACTGAAGACGAACTACTGCGAAGGCATCTACCATGGATGTTTTCA	Eukaryota	Alveolata	Apicomplexa	Gregarinomorphea	Neogregarinorida	Actinocephalidae	Monocystis	100	100	100	100	100	98	Parasite
AGCTCCAATAGCGTATATTAAAGTTGCTGCAGTTAAAAAGCTCGTAGTTGGATTTCTGGCTTGATGTACCTGTCCCTCTTGGGTTAACCAGGCTGTGTGACGGAGTATGTCTGCCATCCTTCTAGAGAATACAAGCTATCCTTCACTGGACCGGTTTGTGTCATCTAGATCTTTTACTTTGAAAAAATTAGAGTGTTTCAAGCAGGCGTTTTGCTATGAATACATTAGCATGGAATAATGAGTTAGGACTTCGGTTCTATTTTGTTGGTTTCTAGGACTGAAGTAATGATTGATAGGGATAGTTGGGGGTGCTAGTATTCAGCGGCCAGAGGTGAAATTCTTGGATTCGCTGAAGACTAACTTATGCGAAAGCATTCACCAAGGATGTCTTCT	Eukaryota	Rhizaria	Cercozoa	Filosa-Sarcomonadea	Glissomonadida	Allapsidae	Allapsidae_X	100	100	100	100	100	100	Consumer
AGCTCCAATAGCGTATATTAAAGTTGTTGCAGTTAAAAAGCTCGTAGTCGAAATCTGAGGAGCGGGCGCTCTTGGTCTTTCCGGGAGGTCTGTACCGAAGTGCCCACCTCGTACTTCCAGAACGTCGCCCTCTGCTCTTAACTGAGTGGGGGGTGGCTCTGGATCGTTTACTTTGAAAAAATTAGGGTGTTTAAAGCAGGCTAAAGCGTTAGCCTTGAATAGATTAGCATGGGATAATGGAATACGACTTCGCTCGTGTTTTGTTGGTTTACCGGGCGAGGTAATGATTAATAGGGACAATCGGGGTAATTCATATTTAATTGTCAGAGGTGAAATTCTTAGATTTCTGAAAGATGAACGTCAGCGAAGGCATCTTACAAGGGTGTCTCCA	Eukaryota	Unknown_Eukaryota	Unknown_Eukaryota	Unknown_Eukaryota	Unknown_Eukaryota	Unknown_Eukaryota	NA	46	38	34	17	12	12	NA
AGCTCCAATAGCGTATATTAAAGTTGTTGCAGTTAAAAAGCTCGTAGTCGAATTTTGGGGTGATTTTGAAGCCCGGTCTGCCGGGATGGTGTGTACTGGCTTCATCACCCTTCCTTCCAGTTTGCTACTTTCTGCTCTTAACTGAGTGGGGAGACAGCTCTGGATCGTTTACTTTGAAAAAATTAGAGTGTTTAAAGCAGGCCTATTAGTGCCTTGAATATTGCAGCATGGGATAATAAAATAGGACTTTGCGTCTATTTTGTTGGTTTCTAGGCGTAGAGTAATGATTAATAGAAATAGTTGGGGGTATTCATATTTAATTGTCAGAGGTGAAATTCTTGGATTTATGAAAGATGAACTTCTGCGAAAGCATTTATCAAGGATGTTTTCA	Eukaryota	Amoebozoa	Conosa	Variosea	Variosea_X	Schizoplasmodiids	NA	100	100	100	100	66	39	Consumer
AGCTCCAGTAGCGTATATTAAAGTTGTTGCAGTTAAAAAGCTCGTAGTTGGATTTCTGGCGAACCGTTGCGGCCCGTGCTCGTTTCGGGCGTGTGTGCCGTGTCGTGTTTGTCATCCTTCCAGAGAGCTGCGTCTACCATTCACTTGGCCGGACGTACGCGATCTGGATCGATTACTTTGAAAAAATTAGAGTGTTTAAAGCAGGCTTATGCTGTGAATACATTAGCATGGAATAATAATTTAGGACTTCGGTTCTATTTTGTTGGTTTCTAGGACTGAAGTAATGATTGATAGGGACAGTTGGGGGTGCTAGTATTCCGCGGCCAGAGGTGAAATTCTTGGATTCGCGGAAGACTAACTACTGCGAAAGCATTCACCAAGGATGTCTTCT	Eukaryota	Rhizaria	Cercozoa	Filosa-Imbricatea	Euglyphida	Trinematidae	Trinematidae_X	100	100	100	100	100	97	Consumer
AGCTCCAATAGCGTATATTAAAGTTGTTGCAGTTAAAAAGCTCGTAGTTGGATTTCAAGGAACATTAATAGGAAACTATTAATATCCTATCAGTCTTTGACTGTTACTGTGAGAAAATTAGAGTGTTTCAAGCAGGCTGTTGCCCGAATACATTAGCATGGAATAACGAATGTGTCTAGAATCTTGGTTAATTCTAGATTACGATTAATAGGGACAGTTGGGGGCATTAGTATTTAATTGTCAGAGGTGAAATTCTTGGATTTGTTAAAGACTAACGTATGCGAAAGCATTTGCCAAGGATGTTTTCA	Eukaryota	Alveolata	Ciliophora	Litostomatea	Litostomatea_X	Litostomatea_XX	Litostomatea_XXX	100	100	100	100	100	100	Consumer
AGCTCCAATAGCGTATATTAAAGTTGTTGCAGTTAAAAAGCTCGTAGTTGGATTTCAAGGAACGCAACATGGAAACATGTTAGCCTCCTATCAGTCTTTGACTGTTACTGTGAGAAAATTAGAGTGTTTCAAGCAGGCTGTTGCCGGAATACATTAGCATGGAATAACGAATGTGTCTAGAATCTTGGTTAATTCTAGAATACGATTAATAGGGACAGTTGGGGGCATTAGTATTTAATTGTCAGAGGTGAAATTCTTGGATTTGTTAAAGACTAACGTATGCGAAAGCATTTGCCAAGGATGTTTTCA	Eukaryota	Alveolata	Ciliophora	Litostomatea	Litostomatea_X	Litostomatea_XX	Pseudoholophrya	100	100	100	100	100	84	Consumer
AGCTCCAATAGCGTATATTAAAGTTGCTGCTGTTAAAAAGCTCGTAGTTGGATTTCTGATATAATATTTCTGTCCCGCTGTGGTTACACATGTGAGTGACGGATAATATTTATCTGTTTTGTGTTTTGTGTTGTGGTGTGAAAGCATCATAACAACATACACATCTTTTACTTTGAACAAATTAGAGTGTTTCAAGCAGGCATTTATGCCTTGAATACATGAGCATGGAATAATCATCGAGGACTTTTAGTTCTATGTTGATTGGTTCTAGAACTATAGTAATGATGGATAGGGATAGTTGGGGGTGCTAGTATTCCGAGGCCAGAGGTGAAATTCTTGGATTCTCGGAAGACTCACTTAGGCGAAAGCATTCACCAAGGATGTCTTCA	Eukaryota	Rhizaria	Cercozoa	Filosa-Sarcomonadea	Glissomonadida	Glissomonadida_X	Glissomonadida_XX	100	100	100	100	99	99	Consumer
AGCTCCAATAGTGTATATTAAAGTTGCTGCGGTTAAAAAGCTCGTAGTTGGATTTCGGTGGTGTCCTGGCAAAGCTCGTCGCAAGGCGTGGCTCGTCGGGCGCTTCCTAGCTTTGGGTAATGGCCCTCTTGCTTTACGGCTTGGGGATCACCGTTCCCAATCATTTACTTTGAAAAAATTAGAGTGTTCAAAGCAGGCGTAACCTTGCCATTGAATATTACAGCATGGGATAATAGAATATGACATTGGTCTTATTTTGTTGGTTTCTAAGGCTGATGTAATGATTAATAGGGATAGTTGGGGTCGCTCGTATTGAGTTGTCAGAGGTGAAATTCTAGGATTTACTCAAGACGAACTAATGCGAAAGCATTCGACAAGGATGTTTTCA	Eukaryota	Amoebozoa	Lobosa	Tubulinea	Nolandida	Nolandellidae	Nolandellidae_X	100	100	100	100	100	100	Consumer
AGCTCCAAGAGTGTATATTAAAGTTGTTGCGGTTAAAAAGCTCGTAGTTGGACTTTGGGTTGGAGTGCAGAGTCCCTGGTGGTTCTGCCATCGGGATAAAGGCTTTGTTTTTCCTTCCTTCTTCTTAGGACGCAAACACTGGGGCAACTCGGTGGTTCTATAGGGTTTACTTTGAATAAATTAGGGTGTTCAAAGCAGGCGAATCGCCTTGAATACATTAGCATGGGATAATGAAAGATGACCTTTGGTCTATACTTTATTGGTTTCTAAGGCCGAGGTAATGATTAATAGGGACAGTTGGGGTCGCTTGTATTCAGTGGTCAGAGGTGAAATTCTAGGACCCACTGAGGACAAACAAATGCGAAGGCATTCGACAAGGATGTTTTCA	Eukaryota	Amoebozoa	Lobosa	Tubulinea	Euamoebida	Hartmannellidae	NA	99	99	99	75	75	42	Consumer
AGCTCCAATAGCGTATATTAAAGTTGTTGCAGTTAAAAAGCTCGTAGTTGGATTTCTGTTTTGAGCGTCCGGTCGGCTCCCTCTGGGAGTGTGTACTTTTGCGACGTTCGAGGCATTTTTTGTGAGGACGTGTTTCTGCCATTAAGTTGGTGGTTTCTCGGACTTGCATCGTTTACTGTGAAAAAATTAGAGTGTTTAAAGCAGGCGTTTGCTCATTGAATACATTAGCATGGAATAATAAGATACGACCTTGGTGGTCTATTTTGTTGGTTTGCACACCAGGGTAATGATTAATAGGGACAGTTGGGGGTATTCATATTTCAGCGTCAGAGGTGAAATTCTTGGATCGCTGAAAGATGAGCTTAGGCGAAAGCATTTACCAAGGATGTTTTCA	Eukaryota	Stramenopiles	Pseudofungi	Oomycota	Oomycota_X	Peronosporales	Pythium	100	100	100	100	100	99	Parasite
AGCTCCAATAGCGTATATTAAAGTTGCTGCAGTTAAAAAGCTCGTAGTTGGATTTCTGGCTTGAAACATTTTGCCGGCCACGGTTTCGTGTGTTAGTGCATTGTGTTCTGGCCATCCTTCCAATCGCTATTGGCTATTCTTCATTGATTGGTCAGTGGTATTGGATCTTTTACTTTGAAAAAATTAGAGTGTTTCAAGCAGGCTTTATGCTATGAATACATTAGCATGGAATAATAATTTAGGACTTCGGTTCTATTTTGTTGGTTTCTAGGACTGAAGTAATGATTGATAGGGATAGTTGGGGGTGCTAGTATTCAGCGGCCAGAGGTGAAATTCTCGGATTCGCTGAAGACTAACTTATGCGAAAGCATTCACCAAGGATGTCTTCT	Eukaryota	Rhizaria	Cercozoa	Filosa-Sarcomonadea	Glissomonadida	Sandonidae	Sandona	100	100	100	100	100	85	Consumer
AGCTCCAATAGCGTATATTAAAGTTGTTGCAGTTAAAACGCTCGTAGTTGAAATTGTGGTAATAATAATGGGTCATCTTTAACGAGGATGCACCTATTGTTACTGCCATTATTCTGATATATGCAGGGTAACTTGTATATTCGGGACTGTTACTTTGAGAAAATTAGAGTGTTTTAAGCAGGCGTAATGCTTTGAATACTCCAGCATGGAATGACAACAAAGGATTCATATCCTTCTTGTTGGTTTAAGGAGTTGAGTAATGATTAAGAGGAACAGTCGGGGGTATTCGTATTCAGTTGTTAGAGGTGAAATTCTTAGATTGACTGAAGACGAACTACTGCGAAGGCATCTACCATGGATGTTTTCA	Eukaryota	Alveolata	Apicomplexa	Gregarinomorphea	Neogregarinorida	Actinocephalidae	Monocystis	100	100	100	100	99	99	Parasite
AGCTCTTCTAGCATATATTAAAGTTGCTGCAGTTAAAACGCTCGTAGTTTGAAACATTTCGGCGCGGGTGTGTGGCGAGATTTAATTCTGGCTGCGCGCTCGGGTCGAATTTAAGCTGTGGGAGGACAGATTAAGTTCTGTCTTTCCAGATAACCTTGAACAAACATTGACGCTCAAGATAGGACTAAGGTCTATTGAGATTTCAGCATGGGATTATGAAAGATGGGAGGGGGGCAAGAAGGACGCGTAAAAACCGCCTGAAGGCCTCTTTCCAATGGTTAATGAGGACAATGCGTGGAAGTTTATATTGGAACGTCAGAGGTGAAATTCTTGGATTGTTCCACGATAAACATCAGCGAAGGCGTTCTTCAAGTGTGTGCCTG	Eukaryota	Unknown_Eukaryota	Unknown_Eukaryota	Unknown_Eukaryota	Unknown_Eukaryota	Unknown_Eukaryota	NA	27	25	25	23	22	12	NA
AGCTCCAATAGCGTATATTAAAGTTGTTGCAGTTAAAAAGCTCGTAGTTGAACTTCTGGCAGTCTTTGATTTTGGCTTCGGTCGAGTCAAAGGCTGTCATCCGTCTGTAAACCATTTTCGGCCTTAACTGGTCGGCTTGGGGAGCAGACATTTTACTTTGAAAAAATTAGAGTGTTTCAGGCAGGCATTTGCCCGAATACATTAGCATGGAATAATGGAATAGGACTTAGTCCATTTGATTGGTTATTGGATTGAGTAATGATTAATAGGGACAGTCGGGGGCATCTGGATTTAATAGTCAGAGGTGGAATTCTTGGATTTATTAAAGACAAACTTATGCGAAAGCATTTGCCAAGGATGTTTTCA	Eukaryota	Alveolata	Ciliophora	Oligohymenophorea	Unknown_Oligohymenophorea	Unknown_Oligohymenophorea	NA	99	99	91	37	37	24	Consumer
AGCTCCAATAGCGTATATTAAAGTTGTTGCAGTTAAAAAGCTCGTAGTCGGATTTTGGGGTGGTCATTTTATTTGAGCCCGGTCTGCCGGGATGGTGTGTACTGGCTCAACCACCCTTCCTTCCAGTTTGCTACTTTGTGCTCTTAACTGAGTGTAGAGTTTAAGCTCTGGATCGTTTACTTTGAAAAAATTAGAGTGTTTAAAGCAGGCCTAATCAGTGCCTTGAATATTGCAGCATGGGATAATAGAATAGGACTTTGCGCCTATTTTGTTGGTTTCTAGGTGTAGAGTAATGATTAATAGAATTTGTTGGGGGTATTCATATTTAATTGTCAGAGGTGAAATTCTTGGATTTATGAAAGATGAACTTCTGCGAAAGCATTTATCAAGGATGTTTTCA	Eukaryota	Amoebozoa	Conosa	Variosea	Variosea_X	Schizoplasmodiids	Nematostelium	100	100	100	100	93	70	Consumer
AGCTCCAATAGCGTATATTAAAGTTGTTGCAGTTAAAAAGCTCGTAGTTGGATTTCTGTTTTGGATGTCCGGTCCGCTCCCTCTGGGAGTGTGTACTTATGGATGTTCGAGGCATTTTTTGTGAGGCTGCCTTTCTGCCATTAAGTTGGTGGGTTGGTGGGCTTGCATCGTTTACTGTGAAAAAATTAGAGTGTTTAAAGCAGGCGTTTGCTCATTTGAATACATTAGCATGGAATAATAAGATACGGCCTTGGTGGTCTATTTTGTTGGTTTGCACACCAGGGTAATGATTAATAGGGACAGTTGGGGGTATTCATATTTCAGCGTCAGAGGTGAAATTCTTGGATCGCTGAAAGATGAGCTTAGGCGAAAGCATTTACCAAGGATGTTTTCA	Eukaryota	Stramenopiles	Pseudofungi	Oomycota	Oomycota_X	Peronosporales	Phytophthora	100	100	100	100	100	100	Parasite
AGCTCCAATAGCGTATATTAAAGTTGTTGCAGTTAAAAAGCTCGTAGTTGGATTTCTGGTTTGAGCGTCCGGTCGAGTTTATCTCTGTACTATGGATGTTTGGGCCATTTTTTGTGAGGATATTTTTCTGCCATTCAGTTGGTGGTTGAATAGACTTGCATCGTTTACTGTGAAAAAATTAGAGTGTTTAAAGCAGGCGTTTGCTCATTTGAATACATTAGCATGGAATAATAAGATACGACTTTGGTAGTATTTTGTTGGTTTGCATACCGAAGTAATGATTAATAGGGACAGTTGGGGGTATTCATATTTCAACGTCAGAGGTGAAATTCTTGGATCGTTGAAAGATGAGCTTAGGCGAAAGCATTTACCAAGGATGTTTTCA	Eukaryota	Stramenopiles	Pseudofungi	Oomycota	Oomycota_X	Saprolegniales	NA	100	100	100	100	96	39	Parasite
AGCTCCAATAGCGTATATTAAAGTTGTTGCAGTTAAAAAGTTCGTAGTTGAAATTCTGCAAACGAAAAGAGGTCGTCCCTTCGGGGTACTGTACTTACTTTCCGTTAGCATAATTCTAAGCAAACATAGGCAACTGTGTTCGTTTAGAGTGGTTACTTTGAGAAAATTAGAGTGTTTAAAGCAGGCGAAATGCCTTGAATACTCCAGCATGGAATAACGAGTGACGACCTAAGGCGTTCTTGTTGGTTTAATGTCTTGAGTAATGATTAATAGGAACGGTTGGGGGCATTCGTATTTGGTAGCTAGAGGTGAAATTCTTAGATTTACCAAAGACGAACTACTGCGAAAGCATCTGCCAAGGATGTTTTCA	Eukaryota	Alveolata	Apicomplexa	Gregarinomorphea	Neogregarinorida	Actinocephalidae	Actinocephalidae_NEO1	100	100	100	100	100	100	Parasite
AGCTCCAATAGCGTATATTAAAGTTGTTGCAGTTAAAAAGCTCGTAGTTGGACTTGTGTGCGTTGCTGGGCAGTGGTCTGCGCTCAAAAGAGCGTTGCGACTCGCTCCCTCATCGCCTGAGAATTTGAAACTGGATCGATGCGGGCCTTAATTGGCCAACATGGACTGCTGGTTTCTCGTTTACTGTGAGGAAATTAGAGTGTTCAAGGCAGGCGTGATTGCAATTGGATATATTAGCATGGAATAATGAAATAGGGCTCCGGCTCGTATTTTGTTGGTTTTGACAGCGGGAGTAATGATTGATAGGGACGGTTGGGGGTGCTAGTATTCAGCGGCCAGAGGTGAAATTCATGGATTCGCTGAAGACTAACTTATGCGAAAGCATTCACCAAGGACGCC…	Eukaryota	Rhizaria	Cercozoa	Endomyxa-Phytomyxea	Plasmodiophorida	Plasmodiophorida_X	Plasmodiophorida_XX	100	100	97	97	67	56	Parasite
AGCTCCAATAATGTACACTAAATTTGCTGCGGTTGAAAAGCTCGTAGTTGGAATTGAGAGGGATTTTTTGTATTTTTGGCGATTGTCGATTATATAGAGTTCTTCTTTGTATTACTGTAGCAATATAGTAATCTTATTACTTTGAGAAAATTAGAGCGTTCCACGCAGGCAATATTTGCTTTGAATAGTTTAGCATGGAATAATAGAACATGGGTTCACGTGTTTTTTATTGGATTTATGCATGTTGTGATTAATGATAGATGTGGATAATTTGAGGGCATTGGTATGCACGGGGGAGAGGTGAAATTTTATGATCCCGGACAGACTAACAGATGCGAAAGCGTTTGCCAAGGGTTTCCCAA	Eukaryota	Unknown_Eukaryota	Unknown_Eukaryota	Unknown_Eukaryota	Unknown_Eukaryota	Unknown_Eukaryota	NA	23	16	16	8	8	8	NA
AGCTCCAATAGCGTATATTAAAGTTGTTGCAGTTAAAAAGCTCGTAGTTGGATTTCTGTTTTGAGCGTCCGGTCCGCCATTCATTGGTGTGTTACTAGGATGTTTGAGACATTTTTTGTGAGGATGTTCTTCTGCCATTCAGTTGGTGGTTGAATAGACTTGCATCGTTTACTGTGAAAAAATTAGAGTGTTTAAAGCAGGCGTTTGCTCATTGAATACATTAGCATGGAATAATAAGATACGACCTTGGTGGTCTATTTTGTTGGTTTGCACACCAGGGTAATGATTAATAGGGACAGTTGGGGGTATTCATATTTCAGCGTCAGAGGTGAAATTCTTGGATCGCTGAAAGATGAGCTTAGGCGAAAGCATTTACCAAGGATGTTTTCA	Eukaryota	Stramenopiles	Pseudofungi	Oomycota	Oomycota_X	Peronosporales	Pythiaceae	100	100	100	100	100	80	Parasite
AGCTCCAGTAGCGTATATTAAAGTTGTTGCAGTTAAAAAGCTCGTAGTTGGATTTCTGGCGGACCGGCGTGACCCGCTCTCTTATGGGAGTGTGTGCTATGTCGTGTCTGTCATCCTTGCAGATAGCGGCGTCTACCATTGATTTGGCCTGACGTTTGTGATCTGCATCGATTACTTTGAAAAAATTAGAGTGTTTAAAGCAGGCTTATGCCTTGAATACATTAGCATGGAATAATAATTTAGGACTTCGGTTCTATTTTGTTGGTTTCTAGAACTGAAGTAATGATTGATAGGGATAGTTGGGGGTGCTAGTATTCCGCGGCCAGAGGTGAAATTCTTGGATTCGCGGAAGACTAACTACTGCGAAAGCATTCACCAAGGATGTCTTCT	Eukaryota	Rhizaria	Cercozoa	Filosa-Imbricatea	Euglyphida	Euglyphidae	Trachelocorythion	100	100	100	100	100	99	Consumer
AGCTCCAATAGCGTATATTAAAGTTGTTGCAGTTAAAAAGCTCGTAGTTGGATTTCTGCTTTGAGCGTCCGGTCCGCTCCTTTGGAGTGTGTTACTAGGATGGTTGAGGCATTTTTTGTGAGGACGCCCTTCTGCCATTCAGTTGGTGGTTGGATGGACTTGCATCGTTTACTGTGAAAAAATTAGAGTGTTTAAAGCAGGCGTTTGCTCATTGAATACATTAGCATGGAATAATAAGATACGACCTTGGTGGTCTATTTTGTTGGTTTGCACACCAGGGTAATGATTAATAGGGACAGTTGGGGGTATTCATATTGCAGCGTCAGAGGTGAAATTCTTGGATCGCTGCAAGATGAGCTTAGGCGAAAGCATTTACCAAGGATGTTTTCA	Eukaryota	Stramenopiles	Pseudofungi	Oomycota	Oomycota_X	Peronosporales	Pythium	100	100	100	100	99	69	Parasite
AGCTCCAATAGCGTATATTAAAGTTGTTGCAGTTAAAACGCTCGTAGTCGAATTCCAGTAGCTGAAGGATAGTGGTCTGCCGCAAGGTGTGTACTGCTCCTTCACTACTTAATTGTACTGTTGAGTATCGCTAGCCTTAAGTGGCTGGTGGGTACCTACTGTACATCGTTTACTTTGAATAAATTAGAGTGTTTAAAGCAGGCATGCGTAGCCTTGAATACATTAGCATGGGATAATGGAATAGGACTCCACGTCTATTTCGTTGGTTTGGGGACATGGGGTAATGATTAATAGAGACAGTTGGGGCTGTTCGTATTTAATTGTCAGAGGTGAAATTCTTGGATTTATGAAAGACGAACTTCTGCGAAAGCATTCAGCAAGGATGTTTTCA	Eukaryota	Unknown_Eukaryota	Unknown_Eukaryota	Unknown_Eukaryota	Unknown_Eukaryota	Unknown_Eukaryota	NA	37	23	20	9	9	9	NA
AGCTCCAATAGCGTATATTAAAGTTGTTGCAGTTAAAAAGCTCGTAGTTGAACTTTGGGCCGGGCGTGCGGGTCCCACCCCTGGTGGCCGTACTCGTGCGTCTGGTCCGCACCTTCTGGCGGCTGCGTGTGCCCTTTGCTGGGTGCGCGCGTGCTCCAGGACTTTTACTTTGAAAAAATTAGAGTGTTCAAAGCAGGCATCGCGCTTGAATACATTAGCATGGAATAATGGAATAGGACTTGGGCTCCTGTTTTGTTGGTTTTTGGGACCTAGGTAATGATTAATAGGAACAGTTGGGGTCATTTGTATTTTGCAGCCAGAGGTGAAATTCTTGGACTTGCAAAAGACAAACTACTGCGAAAGCATTTGGCAAGGATGTTTCCA	Eukaryota	Opisthokonta	Unknown_Opisthokonta	Unknown_Opisthokonta	Unknown_Opisthokonta	Unknown_Opisthokonta	NA	84	47	32	30	5	4	NA
AGCTCCAATAGCATATATTAAAGTTGTTGCAGTTAAAAAGCTCGTAGTTGAATTTCTGGAGGAGTGCCAATGTCGGCTTGTTGCTTGTGCAGCGGCGCTCTTCCATCCTTCTGTTAACGTTTCACGGTATTTAGTTACTGGTTGCGGGCTCAGATATTTTACCTTGAGAAAATTAGAGTGTTTCAGGCAGGCTTGCGCCCGAATACATTAGCATGGAATAATAGAATAGGACTTTAGACTCCTTTGTTGGTTTGAGGGTCTGGAGTAATGATTAATAGGGACAGTTGGGGGCATTAGTATTTAATTGTCAGAGGTGAAATTCTCGGATTTGTTAAAGACTAACTTATGCGAAAGCATTTGCCAAGGATGTTTTCA	Eukaryota	Alveolata	Ciliophora	Spirotrichea	Hypotrichia	Pseudourostylidae	Pseudourostyla	100	100	100	100	61	61	Consumer
AGCTCCAATAGCGTATATTAAAGTTGTTGCAGTTAAAACGCTCGTAGTTGAAATTGTGGTAATAACAATGGGTCATCTCTAACGAGCATGCACCTATTGTTACTGCCATTATTCCGATATATGCGGGGTAACCTGTATATTCGGGACTGTTACTTTGAGAAAATTAGAGTGTTTCAAGCAGGCGTAATGCTTTGAATACTCCAGCATGGAATGACAACAAAGGACTCATATCCTTCTTGTTGGTTTAAGGAGTTGAGTAATGATTAAGAGGAACAGTCGGGGGTATTCGTATTCAGTCGTTAGAGGTGAAATTCTTAGATTGACTGAAGACGAACTACTGCGAAGGCATCTACCATGGATGTTTTCA	Eukaryota	Alveolata	Apicomplexa	Gregarinomorphea	Neogregarinorida	Actinocephalidae	Monocystis	100	100	100	100	100	100	Parasite
AGCTCCAATAGCGTATATTAAAGTTGCTGCAGTTAAAAAGCTCGTAGTTGGATTTCTGGCTTGTATCATTGAGCCGGCCACGGTTTCGTGTGTTAGTGCTTGATGCTCTTGCCATCCTTCCAATCGCTGCGTATTCTTCTTCATTGATTGGTACGTAGTATTGGATCTTTTACTTTGAACAAATTAGAGTGTTTCAGGCAGGCTTTATGCTATGAATACATTAGCATGGAATAATAATTTAGGACTTCGGTTCTATTTTGTTGGTTTCTAGGACTGAAGTAATGATTGATAGGGACAGTTGGGGGTGCTAGTATTCAGCGGCCAGAGGTGAAATTCTCGGATTCGCTGAAGACTAACTTATGCGAAAGCATTCACCAAGGATGTCTTCT	Eukaryota	Rhizaria	Cercozoa	Filosa-Sarcomonadea	Glissomonadida	Sandonidae	NA	100	100	100	100	83	48	Consumer
AGCTCCAATAGCGTATATTAAAGTTGTTGCAGTTAAAAAGCTCGTAGTTGAATTTCTGGCCAGCGTTGCGTGTGGCTCTCTGAGTCGGCGTACTCGCTTGGTCATCCGTATGGGAAGCCTGCTCGGCCTTCACTGGTCGGCTGGTGGATCATACACTTTACTTTGAAAAAATTAGAGTGTTTCAGGCAGGCAATTGCTTGGATACTTCAGCATGGAATAATGGAATAGGACTTTGACCTATTTGTTGGTTTTTCTCTCAAGGTCAAGGTAATGATTAATAGGGACAGTTGGGGGCATTCGTATTTAATTGTCAGAGGTGAAATTCTTGGATTTATTAAAGACGAACTTATGCGAAAGCATTTGCCAAGGATGTTTTCA	Eukaryota	Alveolata	Ciliophora	Colpodea	Colpodea_X	Colpodida	NA	100	100	100	100	100	32	Consumer
AGCTCCAATAGTGTATATTAAAGTTGCTGCAGTTAAAAAGCTCGTAGTTGGATTTTGAATTATAAAAATTTAACATTCATCTTTTAGATGTGATTTAATTTTTATATTCTTCCTTTTGATACGCTCCATCAAATTTTATATTTTTTGGATTTAAGTGTTTCAAATTGTTTACTGTGAAAAAATTAGAGTGTTCAAAGCAGGCGTAACCTAGCCTTTGAATATATTAGCATGGGATAATGAAATAGGACTTTAATCCTACTTTCGTTGGTTTCTAGGGCTAAAGTAATGATTAATAGGGATAGTTGGGGTCACTAGTATTTAATTGTCAGAGGTGAAATTCTAAGATTTATTAAAGACTAACTACTGCGAAAGCATTTGACAAGGATGTTTTCA	Eukaryota	Amoebozoa	Lobosa	Tubulinea	Leptomyxida	Leptomyxidae	Ripidomyxa	100	100	100	100	99	92	Consumer
AGCTCCAAGAGCATATATTAAAGTTGTTGCAGTTAAAAAGCTCGTAGTTGGATTTCTGGTTTAATGCACCTGGCCCGCGGCCACTAGGCTTGTGAGTGCCGGCGCGCGTTTACCATCCTTCTAGAAAACGTTTCTGCCATTCACTTGGTTGGGATCGCGATCTAGATCTTTTACTTTGAAAAAATTAGAGTGTTTAAAGCAAGCTTTTGCTATGAATACATTAGCATGGAATAATAATCTAGGACTTCGGTTCTATTTTGTTGGTTTCTATAACTGAAGTAATGATTGATAGGGATAGTTGGGGGTGCTAGTATTGGCCGGCCAGAGGTGAAATTCTTGGATTCGGTCAAGACTAACTTATGCGAAAGCATTCACCAAGGATGTCTTCT	Eukaryota	Rhizaria	Cercozoa	Filosa-Thecofilosea	Cryomonadida	Rhogostoma-lineage	Rhogostoma-lineage_X	100	100	100	100	100	100	Consumer
AGCTCCAATAGCGTATACTAAAGTTGTTGCAGTTAAAAAGCTCGTAGTTGAATTTCTGGTCTTGGACTTCGGTCTGCCTCAAACGAGGTATGTACCAGGAGTCTGAGACCATCCTCGGGGAAAACATGCCTGTCATTAAGTTAATGGGTATGTGAACCCCGTCATTTACTGTGAGCAAAATAGGGTGTTCAAAGCAGGCTTATGCCGTTGAATACATTAGCATGGAATAATAAGATAAGACCTTGGTCTATTTTGTTGGTTTGTACTCCAAGGTAATGATTAATAGGGATAGTTGGGGGTATTCGTATTCAATTGTCAGAGGTGAAATTCTTGGATTTATGGAAGACGAACTACTGCGAAAGCATTTACCAAGGATGTTTTCA	Eukaryota	Stramenopiles	Ochrophyta	Chrysophyceae	Chrysophyceae_X	Chrysophyceae_Clade-C	Chrysophyceae_Clade-C_X	100	100	100	100	100	65	NA
AGCTCCAATAGCGTATGTTAAAGTTGTTGCAGTTAAAAAGCTCGTAGTTGGACTTGTGTGCGCCGGATGCGGCGATCTGCGGCCAAAAGGTCGTTGCGATCAGCCCGTCCTGGCGCCGTAAAATTTGCAACTGGGTCGCGGCTGGCCTTAATTGGTCGGTTGCGTCTGCTCGGTTGCTCGTTTACTGTGAGAAAATTGGAGTGTTCAAGGCAGGCGTGGATTGCAACTGAACATGTTAGCATGGAATAATAAGATAGGGCTCTGGCTCATATTTTGTTGGTTTCTAGAGCGTGAGAGTAATGATTGATAGGGACAGTTGGGGGTGCTAGTATTCAGCGGCCAGAGGTGAAATTCATGGGTTCGCTGAAGACTGACTTATGCGAAAGCATTCACCAAGGA…	Eukaryota	Rhizaria	Cercozoa	Endomyxa-Phytomyxea	Plasmodiophorida	Polymyxa-lineage	Polymyxa	100	100	100	100	100	100	Parasite
AGCTCCAATAGCGTATATTTAAGTTGTTGCAGTTAAAAAGCTCGTAGTTGGATTTCGGGTTCTCCGACGTGGTCTGCCTCTGGTATGTACTGCGGCCGGGGAGCCTTTCTGCCGGGGACGGGTTCCTGGGCTTTACTGTCTGGGACTCGGAGTCGGCGAGGTGACCTTGAGCAAACAAGAGTGTTCAAAGCAAGCCTACGCTCTGAATTTTTTAGCATGGAATCACACGATAGGACTCTGGCCTATCTTGTTGGTCTGTAGGACCGGAGTAATGATTAAGAGGGACAGTCGGGGGCATTCGTATTTCATTGTCAGAGGTGAAATTCTTGGATTTATGAAAGACGAACTTCTGCGAAAGCATTTGCCAAGGATGTTTTCA	Eukaryota	Archaeplastida	Chlorophyta	Chlorophyceae	Chlamydomonadales	Chlamydomonadales_X	Spongiochloris	100	100	100	100	100	88	Phototrophic
AGCTCCAATAGCATATATTAAAGTTGTTGCAGTTAAAAAGCTCGTAGTTGGATTTCTGGGAGGATTCCAATGTCCGTTCGATACGTGTGCAGCGGAGTCCTTCCATCCTTCTGTTAACTCTTCTTGGCATTAACTTGCTGGTTGAGGGCTCAGATATTTTACCTTGAGAAAATTAGAGTGTTTCAGGCAGGCTTGCGCCCGAATACATTAGCATGGAATAATAGAATAGGACTTTGGTCTCAATTGTTGGTTTGAGGGACTAGAGTAATGATTAATAGGGACAGTTGGGGGCATTAGTATTTAATTGTCAGAGGTGAAATTCTCGGATTTGTTAAAGACTAACTTATGCGAAAGCATTTGCCAAGGATGTTTTCA	Eukaryota	Alveolata	Ciliophora	Spirotrichea	Hypotrichia	Holostichidae	Anteholosticha	100	100	100	100	94	94	Consumer
AGCTCCAATAGCGTATATTAAAGTTGTTGCAGTTAAAAAGCTCGTAGTCGAACTTCTGGTTGGCGTATGCATGGCTACGGTCGTGTATGCGTACAGCTATCCTCTTGAGAACCACCGAGGCCTTAACTGGTCGTTGATGGGTATCAGGAATTTTACTTTGAAAAAATTAGAGTGTTTCAGGCAGGCGATTGCCCGAATACATTAGCATGGAATAATGGAATAGGACTTCGGCCCATTTTGTTGGTTATTGGACGAAGTAATGATTAATAGGGACAGTTGGGGGCATTAGTATTTAATTGTCAGAGGTGAAATTCTTGGATTTATTAAAGACTAACTAATGCGAAAGCATTTGCCAAGGATGTTTTCA	Eukaryota	Alveolata	Ciliophora	Nassophorea	Nassophorea_X	Microthoracida	Leptopharynx	100	100	100	100	100	100	Consumer
AGCTCCAATAGTGTATATTAAAGTTGCTGCAGTTAAAAAGCTCGTAGTTGGATTTCGGATAATAAAAATTTAATATCCATCCTTAAAATGTGATTTAATTTTTATTTCCTTCCTTTTGAATACACTCCCTAAACTTTTTTAGGGAATTAAGTGTTTCAAATCGTTTACTGTGAAGAAATTAGAGTGTTCAAAGCAGGCGTAACCTAGCCTTTGAATATATTAGCATGGGATAATGAAATAGGACTTTAGTCCTACTTTCGTTGGTTTCTAGGGCTGAAGTAATGATTAATAGGGATAGTTGGGGTCACTAGTATTTAATTGTCAGAGGTGAAATTCTAAGATTTATTAAAGACTAACTACTGCGAAAGCATTTGACAAGGATGTTTTCA	Eukaryota	Amoebozoa	Lobosa	Tubulinea	Leptomyxida	Leptomyxidae	Ripidomyxa	100	100	100	100	100	100	Consumer
AGCTCCACAAGCGTATGTTAAAGCTGCTGCAGTTAAAACGCTCGTAGTTGTGGTTTCGCCGGCGGGGAGGTCTGCGCCCCAAAAGGGTGCGGGCAGCCATGCCGGTTACACTGTAGCGTGCGTGTTAAGTCACGCACGCTTTGTAAACCTTGAAGAAATATTAACGCTTAAAATTTGACTTAGGTCAAAGTTCTTTTTGCATGGGATTTTGAAATATGAGAGGCGCCGTAAAAAGCGTCGCTAATGACATTTGAGGATGAAAGAGGAAGTTAATATTTGTGAGTCAGAGGTGAAATTCTTGGATTTCACAAAGATTAACTAATGCGAAGGCATTCTTCAATTGCTTTCCTG	Eukaryota	Amoebozoa	Lobosa	Lobosa_X	Himatismenida	Parvamoebidae	Parvamoeba	100	100	100	100	100	100	Consumer
AGCTCCACAAGCGTATGTTAAAGCTGCTGCAGTTAAAACGCTCGTAGTTGTGGTTTCGCCGGCGGGGAGGTCTGCGCCCCAAAAGGGTGCGGGCAGCCACGCCGGTTACACTGTAGCGTGCGTGTTAAGTCACGCACGCTTTGTAAACCTTGAAGAAATATTAACGCTTAAAATTTGACTTAGGTCAAAGTTCTTTTTGCATGGGATTTTGAAATATGAGAGGCGCCGTAAAAAGCGTCGCTAATGACATTTGAGGATGAAAGAGGAAGTTAATATTTGTGAGTCAGAGGTGAAATTCTTGGATTTCACAAAGATTAACTAATGCGAAGGCATTCTTCAATTGCTTTCCTG	Eukaryota	Amoebozoa	Lobosa	Lobosa_X	Himatismenida	Parvamoebidae	Parvamoeba	100	100	100	100	100	100	Consumer
AGCTCCAATAGCGTATATTAAAGTTGTTGCAGTTAAAAAGCTCGTAGTTGGATTTGTGGCGGCACCTGCGGTCCGAATTGTTTTGGTACTGCGTGGTGTTGCCATCTTTGGGTGGAACCTGTGGGGCATTAGGTTGTTTTGCAGGGGATATCCATCGTTTACTGTGAAAAAATTAGAGTGTTCAAAGCAGGCTTACGCCGATGAATATACTAGCATGGAATAATGAAATAGGACTTTGGTACTATTTTGTTGGTTTGCGCACCAAAGTAATGATTAATAGGGACAGTTGGGGGTATTCGTATTCCATTGTCAGAGGTGAAATTCTTGGATTTCTGGAAGACGAACTACTGCGAAAGCATTTACCAAGGATGTTTTCA	Eukaryota	Stramenopiles	Ochrophyta	Bacillariophyta	Bacillariophyta_X	Raphid-pennate	Pinnularia	100	100	100	100	100	100	Phototrophic
AGCTCCAATAGCGTATATTAAAGTTGTTGCAGTTAAAAAGCTCGTAGTTGGATTTCTGGGAGGGCGCCAATGTCCGCTCGTTCGCGTGTGCAGCGGCGCCCTTCCATCCTTCTGTTAACGTTTCTTGGTATTCAGTTACTGGTTTCGGGCTCAGATATTTTACCTTGAGAAAATTAGAGTGTTCCAGGCAGGCTTGCGCCGGAATACATTAGCATGGAATAATAGAATAGGACTTTAGTCTCCTTTGTTGGTTTGAGGGACTGAAGTAATGATTAATAGGGATAGTCGGGGGCATTAGTATTTAATTGTCAGAGGTGAAATTCTCGGATTTGTTAAAGACTAACTTATGCGAAAGCATTTGCCAAGGATGTTTTCA	Eukaryota	Alveolata	Ciliophora	Spirotrichea	Hypotrichia	Halteriidae	Halteria	100	100	100	100	99	99	Consumer
AGCTCCAATAGCGTATATTAAAGTTGTTGCAGTTAAAAAGCTCGTAGTTGAAACTCTGCAAGTCATTACAGGTCATCACTTCGGTGTTTGTACTATGTAGTGTCTAGCATATGGTCTTGTTGTTATGGGGGTAACCTCGTGATGGAAGGCCGTGTTACTTTGAGAAAATTAGAGTGTTTCAAGCAGGCGTTTTGCCTTGAATACTCCAGCATGGAATAACGAGTAAGGACTGTGGTTCTTCTTGTTGGTTTAAGGACTTCAGTAATGATTAAGAGGAACAGTTGGGGGCATTTGTATTTGGCAGTCAGAGGTGAAATTCTTAGATTTGCCAAAGACAAACTACTGCGAAAGCATCTGCCAAGGATGTTTTCA	Eukaryota	Alveolata	Apicomplexa	Gregarinomorphea	Neogregarinorida	Actinocephalidae	NA	85	82	82	82	75	24	Parasite
AACTCCAAGAGTGTATCTTAATGTTGCTGCAGTTAAAAAGCTCGTAGTTGAATTTCTGGCTGTTGAACCTGGTCCAACTAGGTTCGGCAGTCATCCGCTAGGAGAAGCAGTATTTCCGTCAAAAGTTTTACTGTAGACCCAGCATTTTACTTTGAAGAAATTAGAGTGTTCCTGGCAGGCTCCGCTTGCATATATTAGCATGGAATAATGGAATAAGACTTTGTCTGTTTTTTTGGTTAACAGATGAGTAATGATTAACAGGGACAGTCGGGGGCATTCGTACTCAGTGGCTAGAGGTGAAATTCTTAGATTCGCTGAAGACGAACTAATGCGAAAGCATTTGCCAAGGATGTTTTCA	Eukaryota	Alveolata	Ciliophora	Phyllopharyngea	Cyrtophoria_4	Chilodonellidae	Chilodonellidae_X	100	100	100	100	100	77	Consumer
AGCTCCAATAGCGTATATTAAAGTTGTTGCAGTTAAAAAGCTCGTAGTTGAATTTCTGGCCAGTTCTGCACTGCGCAGTTTGCCGGTGTAGGGCTTGGTCATCCGTAGGGGAAGCCAGTTCGGCCTTCACTGGTCGGCTGGGGGAACCTACAATTTACTGTGAAAAAATTAGAGTGTTTCAGGCAGGCAATCGCTTGGATACTCCAGCATGGAATAATGGAATAGGACTTTGGTCTATTTATTGGTTTGAGATCAAAGTAATGATTAATAGGGACAGTTGGGGGCATTCGTATTTAATTGTCAGAGGTGAAATTCTTGGATTTATTAAAGACGAACTTATGCGAAAGCATTTGCCAAGGATGTTTTCA	Eukaryota	Alveolata	Ciliophora	Colpodea	Colpodea_X	Cyrtolophosidida	Cyrtolophosidida_X	100	100	100	100	100	85	Consumer
AGCTCCAATAGCGTATATTAAAGTTGCTGCAGTTAAAAAGCTCGTAGTTGGATTTCTGGTACGATATGCCTGGCCCGTCCTCGTCAGAGGCTCGAGTGCTGGTGTGTGTCTGCCATCTTTCTAGAGAGCGGCACTTCCCTTCATTGGAGAGGTGTCCGTCATCTAGATCTTTTACTTTGAAAAAATTAGAGTGTTTAAAGCAGGCTTGCGCTATGAATACATTAGCATGGAATAATAATTTAGGACTTTGTTTCTATTTTGTTGGTTTCTAGAGGCGAAGTAATGATTGATAGGGATAGTTGGGGGTGCTAGTATTCATCGGCCAGAGGTGAAATTCTTGGATTCGATGAAGACTAACTTATGCGAAAGCATTCACCAAGGATGTCTTCT	Eukaryota	Rhizaria	Cercozoa	Filosa-Sarcomonadea	Cercomonadida	Paracercomonadidae	Paracercomonas	100	100	97	96	95	84	Consumer
AGCTCCAATAGCGTATATTAAAGTTGTTGCAGTTAAAAAGCTCGTAGTTGGATTTTGGGGTTTGAGGGGTCCGGTCTGCCGGGACGGTGTGTACTGACTCCTCTGCTCTTCCTTCCGGTATTGGTACCTTCTGCTCTTAACTGAGTGGGAGGCTGCCTCCGGATCGTTTACTTTGAAAAAATTAGAGTGTTTAAAGCAGGCTATTTTATGCCTTGAATACATTAGCATGGGATAATGGAATAGGATTTTGCTCCTATTTTGTTGGTTTCTAGGTGGCAGAATAATGATTAATAGAGACGGTTGGGGGTGTTTGTATTTAATTGTCAGAGGTGAAATTCTTGGATTTATGAAAGACAAACGTCTGCGAAAGCGTTCATCAAGGACGTTCTCA	Eukaryota	Amoebozoa	Conosa	Variosea	Variosea_X	Variosea_XX	Variosea_XXX	100	100	100	100	100	100	Consumer
AGCTCCAAGAGCATATATTAAAGTTGTTGCAGTTAAAAAGCTCGTAGTTGGATTTCTGGTTTAATGCACCTGGCCCGCGGCCACTAGGCTTGTGAGTGCCGGCGCGCGTTTACCATCCTTCTAGAAAACGATTCTGCCATTAACTTGGTTGGGACCGCCATCTAGATCTTTTACTTTGAAAAAATTAGAGTGTTTAAAGCAGGCTTTTGCTATGAATACATTAGCATGGAATAATAATCTAGGACTTCGGTTCTATTTTGTTGGTTTCTATAACTGAAGTAATGATTGATAGGGATAGTTGGGGGTGCTAGTATTGGCCGGCCAGAGGTGAAATTCTTGGATTCGGTCAAGACTAACTTATGCGAAAGCATTCACCAAGGATGTCTTCT	Eukaryota	Rhizaria	Cercozoa	Filosa-Thecofilosea	Cryomonadida	Rhogostoma-lineage	Rhogostoma-lineage_X	100	100	100	100	100	100	Consumer
AGCTCCAAGAGTGTATATTAAAGTTGTTGCGGTTAAAAAGCTCGTAGTTGGACTTGAGGGATTTATATAAAAGGATTCTAGTTTAAAACTAGATATTCTTATATATTTTTTCCTTTCTTTGTATTTTTTTAAGATTAATAAATGGGGTTAAACTCATTTTTTATTCTGGAGATAGATAGTTTACTTTGAAAAAATTAGAGTGTTTAAAGCAGACATGACATGTACAATTGAATATTACAGCATGGGATAATTGAATAAGACATTAACCTTAATTTTGTTGGTTTTGAAGGTTAATAGTAATGATTAAAAGGGATAGTTGGGGTCACTTGTATTTGATCGCTAGGGGTGAAATCCTATGATTGATCAAAGACAAACTACTGCGAAAGCATTTGACAAGGA…	Eukaryota	Amoebozoa	Lobosa	Tubulinea	Euamoebida	LOS7N/I-lineage	LOS7N/I-lineage_X	100	100	100	100	100	85	Consumer
AGCTCCAATAGCATATATTAAAGTTGTTGCAGTTAAAAAGCTCGTAGTTGGATTTCTGGGAGGGTGCCAATGTCCGTTTGATACGTGTGCAGCGGTGCCCTTCCATCCTTCTGTTAACGTTTCTTGGTATTAACTTACTGGTTGCGGGCTCAGATATTTTACCTTGAGAAAATTAGAGTGTTTCAGGCAGGCTTGCGCCCGAATACATTAGCATGGAATAATAGAATAGGACTTTGGTCTCCTTTGTTGGTTTGAGGGACTGGAGTAATGATTAATAGGGACAGTTGGGGGCATTAGTATTTAATTGTCAGAGGTGAAATTCTCGGATTTGTTAAAGACTAACTTATGCGAAAGCATTTGCCAAGGATGTTTTCA	Eukaryota	Alveolata	Ciliophora	Spirotrichea	Hypotrichia	Oxytrichidae	Oxytrichidae_X	100	100	100	100	54	50	Consumer
AGCTCCAGTAGCGTATATTAAAGTTGTTGCAGTTAAAAAGCTCGTAGTTGGATTTCTGACGAACCGGAGTGGCCCGTTTCCTTTTCGGGGATGAGTGCCGCTTTGAGTTTGTCATCCTTCCAGAGAGCTGCGTCTACCGTTTACTCGGCCGGATGTATGCGATCTGGATCTATTACTTTGAAAAAATTAGAGTGTTTAAAGCAGGCTTATGCTGTGAATACATTAGCATGGAATAATAATTTAGGACTTTGGTTCTATTTTGTTGGTTTCTAGGACCGAAGTAATGATTGATAGGGATAGTTGGGGGTGCTAGTATTCCACGGCCAGAGGTGAAATTCTTGGATTCGTGGAAGACTAACTACTGCGAAAGCATTCACCAAGGATGTCTTCT	Eukaryota	Rhizaria	Cercozoa	Filosa-Imbricatea	Euglyphida	Euglyphidae	Euglypha	100	100	100	100	100	100	Consumer
AGCTCCAAGAGCATATATTAAAGTTGTTGCAGTTAAAAAGCTCGTAGTTGGACTTCTGGTGTAATGCGCCTGGCCCGCGGCTCTTTAGGCCTGTGAGTGCCGGAGCGCGTTTACCATCCTTCTGGGGAACGGGTCTACCCTTTACTGGGCCGGATTCGGGATCCAGATCATTTACTTTGAAAAAATTAGAGTGTTTAAAGCAGGCTATTGCTATGAATACATTAGCATGGAATAATAATCTAGGACTTCGGTTCTATTTTGTTGGTTTCTATAACTGAAGTAATGATTGATAGGGATAGTTGGGGGTGCTAGTATTGGCCGGTCAGAGGTGAAATTCTTGGATTCGGTCAAGACTAACTTATGCGAAAGCATTCACCAAGGATGTCTTCT	Eukaryota	Rhizaria	Cercozoa	Filosa-Thecofilosea	Cryomonadida	Rhogostoma-lineage	Rhogostoma-lineage_X	100	100	100	98	65	59	Consumer
AGCTCCAATAGCGTATATTAAAGTTGCTGCTGTTAAAAAGCTCGTAGTTGGATTTCTGATGTTAATATTTTTGTCCCGCTGTGGTTACACATGTGAGTGACGAATAATATTCATCTGTTTTGTGTTTTGTCTTATATTGTGTAAACAATATAAAAACATACACATCTTTTACTTTGAACAAATTAGAGTGTTTCAAGCAGGCATTTATGCCTTGAATACATGAGCATGGAATAATCATCGAGGACTTTTAGTTCTATGTTGATTGGTTCTAGAACTATAGTAATGATGGATAGGGATAGTTGGGGGTGCTAGTATTCCGAGGCCAGAGGTGAAATTCTTGGATTCTCGGAAGACTCACTTAGGCGAAAGCATTCACCAAGGATGTCTTCA	Eukaryota	Rhizaria	Cercozoa	Filosa-Sarcomonadea	Glissomonadida	Glissomonadida_X	Glissomonadida_XX	100	100	100	100	100	100	Consumer
AGCTCCAATAGCGTATATTAAAGTTGTTGCAGTTAAAAAGCTCGTAGTTGGATTTCAAGGGACGCAGTATGGATTCATACTGCCCCCTACCAGTCTTTGACTGTTACCGTGAGAAAATTAGAGTGTTTCAAGCAGGCTGTTGCAGGAATACATTAGCATGGAATAACGAATGTGTCTAGAATCTTGGTTAATTCTAGATTTCGATTAATAGGGACAGTTGGGGGCATTAGTATTTAATTGTCAGAGGTGAAATTCTTGGATTTGTTAAAGACTAACGTATGCGAAAGCATTTGCCAAAGATGTTTTCA	Eukaryota	Alveolata	Ciliophora	Litostomatea	Litostomatea_X	Litostomatea_XX	NA	100	100	100	78	78	43	Consumer
AGCTCCAATAGCGTATATCTAAGTTGTTGCAGTTAAAAAGCTCGTAGTCCAATTTTAGGCGGGTTCGTGCGGTCTGGCTTTGCTTAGTACTGTTCGTGCCTGCCTTATTGCCGGTTACCCGCTCCTGGGCTTAACTGTCCGGGACGGTGAGTCGGCGAGGTTACTTTGAGTAAATTAGAGTGTTCAAAGCAGGCCTACGCTCTGAATACACTAGCATGGGATAACACGATAGGACTCTGGCCTATCCTGTTGGTCTGTAGGACCGGAGTAATGATTAAGAGGGACAGTCGGGGGCATTCGTATTTCATTGTCAGAGGTGAAATTCTTGGATTTATGAAAGACGAACTACTGCGAAAGCATTTGCCAAGGATGTTTTCA	Eukaryota	Archaeplastida	Chlorophyta	Chlorophyta_X	Chlorophyta_XX	Chlorophyta_XXX	Scotinosphaera	100	100	96	96	96	96	Phototrophic
AGCTCCAATAGCGTATATTAATGTTGCTGCAGTTAAAAAGCTCGTAGTTGGATTTCTGACTTGGTGCACCTGGCCCGCCACGGTTACGTGTGTGAGTGCCGGGATGCGCCTGTCACTTTTCTAGTAAACTATTATGCTCTTCATTGAGTGTGATAGGTAGCTAGATATTTTACTTTGAAAAAATTAGAGTGTTTAAAGCAGGCGTTTGCTATGAATACATTAGCATGGAATAATAAGTTAGGACTTCGGTTCTATTTTGTTGGTTTCTAGGACTGAAGTAATGATTGATAGGGATAGTTGGGGGTGCTAGTATTCAGCGGCCAGAGGTGAAATTCTCGGATTCGCTGAAGACTAACTTATGCGAAAGCATTCACCAAGGATGTCTTCT	Eukaryota	Rhizaria	Cercozoa	Filosa-Sarcomonadea	Glissomonadida	Allapsidae	Allapsidae_X	100	100	100	100	100	79	Consumer
AGCTCCAATAGGATATATCAAAGTTGTTGCAGTTGAAAAGCTCGTAGTCGTATTTCTGGTGGGTTGATGTTTTTCGTTGTGTTTGAAGCAATTCGAGCATAGCTTAAGGCCGCCTGCCATTTTGTGGGCAAAAGTTGAGTTAGTGTGCGCAAGTATGCTTTCTCAGCTCCACTCCGTCACTGAGAGCAAATTGGAGTGCTCAAAGCAGGCTTTACAGCTTTGAACATCTTAGCTTGGAATGACAAAGTACGACTACTCGTTCACTTTGTTGGTTATGAATGGGAAGTAATGATAAATAGGAACAGTTGCGGGGGTACTCGTACTGGAAAGTCAGAGGTGAAATTCTTGGATTTTTCCACGACGAACGACTGCGAAAGCATTTACCAAGGATGTTTTCA	Eukaryota	Stramenopiles	Sagenista	Labyrinthulomycetes	Thraustochytriales	Thraustochytriaceae	Amphifilidae	100	100	100	100	100	69	Consumer
AGCTCCAATAGCGTATACTAAAGTTGTTGCAGTTAAAAAGCTCGTAGTTGAATTTCTGGTCTTGGATTTCGGTCTGCCTCAAACGAGGTATGTACCAGGGATCTGAGACCATCCTCGGGAAAAACATGCCTGTAATTAAGTTTATGGGTATGGGATTCCCGTCATTTACTGTGAGCAAAATAGGGTGTTCAAAGCAGGCTTATGCCGTTGAATACATTAGCATGGAATAATAAGATAAGACCTTGGTCTATTTTGTTGGTTTGTACTCCAAGGTAATGATTAATAGGGATAGTTGGGGGTATTCGTATTCAATTGTCAGAGGTGAAATTCTTGGATTTATGGAAGACGAACTACTGCGAAAGCATTTACCAAGGATGTTTTCA	Eukaryota	Stramenopiles	Ochrophyta	Chrysophyceae	Chrysophyceae_X	Chrysophyceae_Clade-C	Chrysophyceae_Clade-C_X	100	100	100	100	100	92	NA
AGCTCCAAGAGCGTATCTTAAAGTTGTTGTGGTTAAAAAGCTCGTAGTTGATACTTGATAAATTTATCAAGAGTTTGAATCTTAAAGAGGAAAATGATTGAAAGTGTTTATGAATGTTTAGCTAACATTAAGCACTATATAATTTATGTTTGGTTTTACTTTATATGGATTATGTAGTGTGTTAGTTAACAGTTACTGTGAAAAAATTAGAGTGTTCAAAACAGGCATTTACGGCCATTGAATATATTAGCATGGTATAACGAAATATGACAACTCTATTACGTTTGAGTGGTACTATATCAGTTGAGTAATTAGAGATGTAATGATTAAAAGGAACAGTCGTAGTGACTTTTACTTAATGGAAAGAGGTGAAATTCTATAACCCATTAAAGAAAAACA…	Eukaryota	Unknown_Eukaryota	Unknown_Eukaryota	Unknown_Eukaryota	Unknown_Eukaryota	Unknown_Eukaryota	NA	22	20	19	17	17	17	NA
AGCTCCAGTAGCGTATATTAAAGTTGTTGCAGTTAAAAAGCTCGTAGTTGGACTTGTGTGCGTTGCTGTTCAGCGGTCTGCATTCAAAAGAGTGTTACGACATGCGGCAGTGGCGCCGTAAAATCTTCAACTGGATCGCAACTGGTCTTAATTGGCTGGTTGCAGTCATTCGGTTGATCGTTTACTGTGAGAAAATTAGAGTGTTCAAGGCAGGCATTATTGCAATTGAATATGTTAGCATGGAATAATAAGATAAGGCTTTCGCGTTTATTTTGTTGGTTTCTAGATCGGAAGTAATGATTGATAGGGACAGTTGGGGGTGCTAGTATTCAGCGGCCAGAGGTGAAATTCATGGATTCGCTGAAGACTAACTTATGCGAAAGCATTCACCAAGGATGT…	Eukaryota	Rhizaria	Cercozoa	Endomyxa-Phytomyxea	Plasmodiophorida	Plasmodiophorida_X	Spongospora	100	100	100	100	100	100	Parasite
AGCTCCAATAGCGTATATTAAAGTTGTTGCAGTTAAAACGCTCGTAGTCTTAGTCAGGGGTCTCGCCAAGATGGTCTGCTGGGGACAGCGTGCACTGCTTGGCGAACCTCTTAACTCGCGACTGGAGTCCATCTGGTCTTAACTGGCTGGGTGGTCAACTCCTCGCGACGTTTACCATGAGCAAATTAGAGTGCTCTAGGCAGGCGCGACACGCTTGAATAGTTTAGCATGGGATAACAGAACAGGACCCTGTCTTGTTCGTTGGTTAGCGAGACAGTGTAATGATCAACGGGAATTGTCGGGGGCATTTATACCGCGAGGGGAGGGGTGAAATCCTTGGATCCTCGCGAGATAAACTACTGCGAAAGCATTTGCCAAGTATACTTCCG	Eukaryota	Amoebozoa	Conosa	Variosea	Variosea_X	Acramoebidae	Acramoeba	85	85	83	82	82	82	Consumer
AGCTCCAATAGCGTATATTAAAGTTGCTGCAGTTAAAAAGCTCGTAGTTGGATTTCTGGTCAGATTGTCTTGACCTATTAACGGTTACGTTAATATGTGTTAGGGTTGGATCGACCATCCTTTCAATTGTTATTAATTTTCTTCTTGACTGAAGAAATTTAATAAATTCAAACAATTGAATCTTTTACTTTGAAAAAATTAGAGTGTTTAAAGCAGGCTTTTGCTATGAATACATTAGCATGGAATAATAATTTAGGACTTTGGTTCTATTTTGTTGGTTTCTAGAACTAGAGTAATGATTGATAGGGATAGTTGGGGGTGCTAGTATTCAGTGGCCAGAGGTGAAATTCTTGGATTCACTGAAGACTAACTTATGCGAAAGCATTCACCAAGGATGTC…	Eukaryota	Rhizaria	Cercozoa	Filosa-Sarcomonadea	Glissomonadida	Allapsidae	NA	100	100	78	70	50	20	Consumer
AGCTCCAATAGCGTATATTTAAGTTGTTGCAGTTAAAAAGCTCGTAGTTGGATTTCGGGTGGGTACCGCCGGTCTCCCTTTGGGTATGTACTGGCGTGGCCCGCCTTGCTGTCGGGGACGGTCTCCTGGGCTTCATTGTCCGGGAATCGGAGTCGACGAGGTTACTTTGAGTAAATTAGAGTGTTCAAAGCAAGCCTACGCTCTGAATATAATAGCATGGGATAACACGACAGGACTCTGGCCTATCGTGTTGGTCTGTAGGACCGGAGTAATGATTAAGAGGGACAGTCGGGGGCATTCGTATTCCATTGTCAGAGGTGAAATTCTTGGATTTATGGAAGACGAACATCTGCGAAAGCATTTGCCAAGGATGTTTTCA	Eukaryota	Archaeplastida	Chlorophyta	Chlorophyceae	Chaetopeltidales	Chaetopeltidaceae	Planophila	100	100	53	53	53	53	Phototrophic
AGCTCCACTAGCGTATATTAAAGTTGTTGCAGTTAAAAAGCTCGTAGTTGGATTTCAAGAAACGCATCTGGGAAACCAGTTTGCTTTCTACCAGTCTCTGACTGTTACTGTGAGAAAATTAGAGTGTTTCAAGCAGGCAATTGCAGGAATACATTAGCATGGAATAACGAATGTGTCTACAATTTGGTTGATTGTAGGTTTCAATTAATAGGGACAGTTGGGGGCATTAGTATTTAATTGTCAGAGGTGAAATTCTTGGATTTGTTAAAGACTAACGTATGCGAAAGCATTTGCCAAGGATGTTTTCA	Eukaryota	Alveolata	Ciliophora	Litostomatea	Haptoria_5	Pleurostomatida	Pleurostomatida_X	100	100	100	100	100	95	Consumer
AGCTCCAATAGCGTGCGCAAAAGTTGTTGCAGTTAAAAAGCTCGTAGTTGAACTTCTGGTCATGCGCATACTTGGCTTCAGTCGGTGTGTTGTGTGATCATCCGTCTGCAAACTTATATCTTCCTTTACTGGTTAGTGTAAGAGAGCAGACAATTTACCTTGAAAAAATTAGAGTGTTTCAGGCAGGTAATCGCCGGAATACATTAGCATGGAATAATGGAATAGGACTTGTCTCCTTTGTTGGTTCAAGGAAACGAGTAATGATAAATAGGAACAGTTGGGGGCATTAGTATTTAATTGTCAGAGGTGAAATTCTTGGATTTATTAAAGACTAACTTATGCGAAAGCATCTGCCAAGGATGTTTTCA	Eukaryota	Alveolata	Ciliophora	Oligohymenophorea	Peniculia	Frontoniidae_2	Frontoniidae_2_X	100	100	100	100	99	99	Consumer
AGCTCCAATAGCGTATATTAAAATTGTTGCAGTTAAAAAGCTCGTAGTTGAATTTTTATTAGAGGGAATATGGTGTTCTACACTTGTTAATCCTTCTAATATTCGGCGACAGTTCATTTATGTACTGGCACCAATATTACTTTGAGGAAATTAGAGTGTTTCAAGCAGGCGTTTGCCGGTATACCATAGCATAGAATAATAAGATAGAACTTTGGTTCTTTCTCATTGGTTCTTGGAACTGAAGTAATGGTTGATAGGGACAGTCGGGGGTATTCGTACTCAAATGTTAGAGGTGAAATTCTTGAATTTTTTGAAGACGAACTGATGCGAAAGCGTTTGCCAAGGATGTTCCCG	Eukaryota	Unknown_Eukaryota	Unknown_Eukaryota	Unknown_Eukaryota	Unknown_Eukaryota	Unknown_Eukaryota	NA	33	28	22	20	20	5	NA
[truncated: 4,433 more rows]
