# Supplementary material for: Soil protist function varies with elevation in the Swiss Alps
Source: Environ Microbiol. 2021 Aug 10;24(4):1689–702. doi: 10.1111/1462-2920.15686 (PMC9290697; doi:10.1111/1462-2920.15686)
Supplement: Supplementary file 5 — Additional File 5. Rules to infer function from taxonomy. [file EMI-24-1689-s002.csv]

Taxonomy	ASVs Counts	read Counts	PR2_Division	PR2_Supergroup	FUNCTIONS	Taxonomy_rank
Chrysophyceae_Clade_B2	1	121	Ochrophyta	Stramenopiles	NA	PR2_Family
Chrysophyceae_Clade_C	4	2049	Ochrophyta	Stramenopiles	NA	PR2_Family
Chrysophyceae_Clade-B1	5	1411	Ochrophyta	Stramenopiles	Phototrophic	PR2_Family
Chrysophyceae_Clade-B2	1	422	Ochrophyta	Stramenopiles	Phototrophic	PR2_Family
Chrysophyceae_Clade-C	105	110230	Ochrophyta	Stramenopiles	NA	PR2_Family
Chrysophyceae_Clade-D	1	380	Ochrophyta	Stramenopiles	NA	PR2_Family
Chrysophyceae_Clade-E	2	442	Ochrophyta	Stramenopiles	Consumer	PR2_Family
Chrysophyceae_Clade-F	6	1705	Ochrophyta	Stramenopiles	NA	PR2_Family
Chrysophyceae_Clade-H	6	1741	Ochrophyta	Stramenopiles	NA	PR2_Family
Chrysophyceae_Clade-C_X	33	35674	Ochrophyta	Stramenopiles	NA	PR2_Genus
Poterioochromonas	7	6230	Ochrophyta	Stramenopiles	Phototrophic	PR2_Genus
Spumella	47	57234	Ochrophyta	Stramenopiles	Consumer	PR2_Genus
Alveolata_XX	1	108	Alveolata_X	Alveolata	Parasite	PR2_Class
Amoebozoa_XX	3	1494	Amoebozoa_X	Amoebozoa	Consumer	PR2_Class
Apicomplexa_X	2	4074	Apicomplexa	Alveolata	Parasite	PR2_Class
Apusomonadidae_Group-1	10	6049	Apusomonadidae	Apusozoa	Consumer	PR2_Class
Archamoebea	3	622	Conosa	Amoebozoa	Consumer	PR2_Class
Armophorea	1	524	Ciliophora	Alveolata	Consumer	PR2_Class
Bacillariophyta	64	25846	Ochrophyta	Stramenopiles	Phototrophic	PR2_Class
Bangiophyceae	7	1798	Rhodophyta	Archaeplastida	Phototrophic	PR2_Class
Bicoecea	17	5958	Opalozoa	Stramenopiles	Consumer	PR2_Class
Breviatea_X	3	6459	Breviatea	Amoebozoa	Consumer	PR2_Class
Centroheliozoa_X	18	3856	Centroheliozoa	Hacrobia	Consumer	PR2_Class
Cercozoa_X	27	14887	Cercozoa	Rhizaria	Consumer	PR2_Class
Chlorophyceae	119	199296	Chlorophyta	Archaeplastida	Phototrophic	PR2_Class
Chlorophyta_X	1	165	Chlorophyta	Archaeplastida	Phototrophic	PR2_Class
Choanoflagellatea	35	25109	Choanoflagellida	Opisthokonta	Consumer	PR2_Class
Choanoflagellida_X	6	1395	Choanoflagellida	Opisthokonta	Consumer	PR2_Class
Chrysophyceae	152	125811	Ochrophyta	Stramenopiles	NA	PR2_Class
Coccidiomorphea	12	18593	Apicomplexa	Alveolata	Parasite	PR2_Class
Colpodea	153	75958	Ciliophora	Alveolata	Consumer	PR2_Class
Colpodellidea	19	12576	Apicomplexa	Alveolata	Parasite	PR2_Class
Compsopogonophyceae	1	341	Rhodophyta	Archaeplastida	Phototrophic	PR2_Class
CONTH_3	1	130	Ciliophora	Alveolata	Consumer	PR2_Class
CONThreeP	11	3401	Ciliophora	Alveolata	Consumer	PR2_Class
Corallochytrea	2	248	Mesomycetozoa	Opisthokonta	Parasite	PR2_Class
Cryptophyceae	2	3187	Cryptophyta	Hacrobia	Phototrophic	PR2_Class
Developea	1	117	Pseudofungi	Stramenopiles	Consumer	PR2_Class
Dinophyceae	19	6455	Dinoflagellata	Alveolata	Phototrophic	PR2_Class
Discosea-Flabellinia	8	7267	Lobosa	Amoebozoa	Consumer	PR2_Class
Discosea-Longamoebia	1	116	Lobosa	Amoebozoa	Consumer	PR2_Class
Endomyxa	32	21967	Cercozoa	Rhizaria	Consumer	PR2_Class
Endomyxa-Phytomyxea	41	29510	Cercozoa	Rhizaria	Parasite	PR2_Class
Eustigmatophyceae	2	5354	Ochrophyta	Stramenopiles	Phototrophic	PR2_Class
Filasterea	2	306	Mesomycetozoa	Opisthokonta	Parasite	PR2_Class
Filosa	7	2851	Cercozoa	Rhizaria	Consumer	PR2_Class
Filosa-Granofilosea	46	16989	Cercozoa	Rhizaria	Consumer	PR2_Class
Filosa-Imbricatea	201	138483	Cercozoa	Rhizaria	Consumer	PR2_Class
Filosa-Sarcomonadea	935	642585	Cercozoa	Rhizaria	Consumer	PR2_Class
Filosa-Thecofilosea	226	331255	Cercozoa	Rhizaria	Consumer	PR2_Class
Fonticulea	1	161	Opisthokonta_X	Opisthokonta	Consumer	PR2_Class
Gregarinomorphea	526	656201	Apicomplexa	Alveolata	Parasite	PR2_Class
Heterolobosea	3	907	Discoba	Excavata	Consumer	PR2_Class
Heterotrichea	6	2715	Ciliophora	Alveolata	Consumer	PR2_Class
Hyphochytriomyceta	2	6952	Pseudofungi	Stramenopiles	Consumer	PR2_Class
Ichthyosporea	23	24049	Mesomycetozoa	Opisthokonta	Parasite	PR2_Class
Labyrinthulomycetes	193	84490	Sagenista	Stramenopiles	Consumer	PR2_Class
Litostomatea	171	74887	Ciliophora	Alveolata	Consumer	PR2_Class
Lobosa_X	25	7565	Lobosa	Amoebozoa	Consumer	PR2_Class
Lobosa-G1	28	14860	Lobosa	Amoebozoa	Consumer	PR2_Class
Malawimonadidae_X	1	543	Malawimonadidae	Excavata	Consumer	PR2_Class
Mamiellophyceae	1	111	Chlorophyta	Archaeplastida	Phototrophic	PR2_Class
MAST-1	2	561	Pseudofungi	Stramenopiles	Consumer	PR2_Class
MAST-12	15	10754	Opalozoa	Stramenopiles	Consumer	PR2_Class
MAST-3	7	5822	Opalozoa	Stramenopiles	Consumer	PR2_Class
MAST-7	1	105	Sagenista	Stramenopiles	Consumer	PR2_Class
Mycetozoa-Dictyostelea	1	304	Conosa	Amoebozoa	Consumer	PR2_Class
Mycetozoa-Myxogastrea	7	1700	Conosa	Amoebozoa	Consumer	PR2_Class
Nassophorea	7	5782	Ciliophora	Alveolata	Consumer	PR2_Class
Novel-clade-10-12	6	1444	Cercozoa	Rhizaria	Consumer	PR2_Class
Oligohymenophorea	140	89385	Ciliophora	Alveolata	Consumer	PR2_Class
Oomycota	130	230795	Pseudofungi	Stramenopiles	Parasite	PR2_Class
Opalinata	2	343	Opalozoa	Stramenopiles	Parasite	PR2_Class
Opisthokonta_XX	1	109	Opisthokonta_X	Opisthokonta	NA	PR2_Class
Perkinsida	10	2372	Perkinsea	Alveolata	Parasite	PR2_Class
Phaeophyceae	1	127	Ochrophyta	Stramenopiles	Phototrophic	PR2_Class
Phyllopharyngea	39	22378	Ciliophora	Alveolata	Consumer	PR2_Class
Picozoa_X	1	564	Picozoa	Hacrobia	Consumer	PR2_Class
Planomonadida	9	1613	Hilomonadea	Apusozoa	Consumer	PR2_Class
Preaxostyla	2	904	Metamonada	Excavata	Parasite	PR2_Class
Prostomatea_3	1	225	Ciliophora	Alveolata	Consumer	PR2_Class
Pyramimonadales	1	110	Chlorophyta	Archaeplastida	Phototrophic	PR2_Class
Spirotrichea	183	191071	Ciliophora	Alveolata	Consumer	PR2_Class
Stramenopiles_X-Group-3	1	115	Stramenopiles_X	Stramenopiles	NA	PR2_Class
Stramenopiles_X-Group-6	1	192	Stramenopiles_X	Stramenopiles	NA	PR2_Class
Stramenopiles_XX	6	1311	Stramenopiles_X	Stramenopiles	NA	PR2_Class
Syndiniales	1	104	Dinoflagellata	Alveolata	Parasite	PR2_Class
Telonemia_X	6	4068	Telonemia	Hacrobia	Consumer	PR2_Class
Trebouxiophyceae	66	41602	Chlorophyta	Archaeplastida	Phototrophic	PR2_Class
Tubulinea	511	296451	Lobosa	Amoebozoa	Consumer	PR2_Class
Ulvophyceae	13	16066	Chlorophyta	Archaeplastida	Phototrophic	PR2_Class
Variosea	214	95245	Conosa	Amoebozoa	Consumer	PR2_Class
Xanthophyceae	12	5585	Ochrophyta	Stramenopiles	Phototrophic	PR2_Class
Unknown_Amoebozoa	NA	NA	Unknown_Amoebozoa	Amoebozoa	Consumer	PR2_Class
Unknown_Conosa	NA	NA	Conosa	Amoebozoa	Consumer	PR2_Class
Unknown_Lobosa	NA	NA	Lobosa	Amoebozoa	Consumer	PR2_Class
